# Supplementary material for: A new semi-automated workflow for chemical data retrieval and quality checking for modeling applications
Source: J Cheminform. 2018 Dec 10;10:60. doi: 10.1186/s13321-018-0315-6 (PMC6503381; doi:10.1186/s13321-018-0315-6)
Supplement: Supplementary file 2 — Additional file 2. Output of the curation procedure for the Obach et al. [17] dataset. [file 13321_2018_315_MOESM2_ESM.xlsx]

## Sheet: Maintained
New ID	Original SMILES	SMILES	VEGA SMILES	Duplicates	Names	CAS_NOs	Original IDs	Notes	Warnings
1	Nc1ccc(cc1)S(=O)(=O)Nc2ncccn2	Nc1ccc(cc1)S(=O)(=O)Nc2ncccn2	O=S(=O)(Nc1ncccn1)c2ccc(N)cc2	1	Sulfadiazine(1)	68-35-9(1)	569	High Reliability
2	Cc1cc(NS(=O)(=O)c2ccc(N)cc2)no1	Cc1onc(c1)NS(=O)(=O)c2ccc(cc2)N	O=S(=O)(Nc1noc(c1)C)c2ccc(N)cc2	1	Sulfamethoxazole(1)	723-46-6(1)	570	High Reliability
3	OC(=O)CCNC(=O)c1ccccc1	O=C(O)CCNC(=O)c1ccccc1	O=C(O)CCNC(=O)c1ccccc1	1	Betamipron(1)	3440-28-6(1)	64	High Reliability
4	Nc1nc(Cl)nc2c1ncn2C3CC(O)C(CO)O3	Nc1c2c(nc(n1)Cl)n(cn2)C3OC(C(C3)O)CO	OCC3OC(n2cnc1c(nc(nc12)Cl)N)CC3(O)	1	Cladribine(1)	4291-63-8(1)	147	High Reliability	Stereochemistry removed
5	Nc1nc(F)nc2c1ncn2C3OC(CO)C(O)C3O	Nc1c2c(nc(n1)F)n(cn2)C3C(C(C(O3)CO)O)O	Fc1nc(N)c2ncn(c2(n1))C3OC(CO)C(O)C3(O)	1	Fludarabine(1)	21679-14-1(1)	262	High Reliability	Stereochemistry removed
6	CN1C(CCC1=O)c2cnccc2	CN1C(CCC1=O)c2cnccc2	O=C2N(C)C(c1cnccc1)CC2	1	Cotinine(1)	486-56-6(1)	162	High Reliability	Stereochemistry removed
7	Cc1cn(C2OC(CO)C=C2)c(=O)[nH]c1=O	Cc1c([nH]c(n(c1)C2OC(C=C2)CO)=O)=O	O=C1NC(=O)N(C=C1C)C2OC(C=C2)CO	1	Stavudine(1)	3056-17-5(1)	564	High Reliability	Stereochemistry removed
8	OCC1CCC(O1)n2cnc3c2nc[nH]c3=O OCC1CCC(O1)n2cnc3c(=O)nc[nH]c23	O=c1c2c(nc[nH]1)n(cn2)C3OC(CC3)CO	O=C3NC=Nc1c3(ncn1C2OC(CO)CC2)	1	Didanosine(1)	69655-05-6(1)	194	High Reliability	Stereochemistry removed
9	CCCNC(=O)NS(=O)(=O)c1ccc(Cl)cc1	CCCNC(=O)NS(=O)(=O)c1ccc(cc1)Cl	O=C(NCCC)NS(=O)(=O)c1ccc(cc1)Cl	1	Chlorpropamide(1)	94-20-2(1)	135	High Reliability
10	Cc1cn(C2CC(N=[N+]=[N-])C(CO)O2)c(=O)[nH]c1=O	Cc1c([nH]c(n(c1)C2OC(C(C2)N=[N+]=[N-])CO)=O)=O	[N-]=[N+]=NC1CC(OC1(CO))N2C=C(C(=O)NC2(=O))C	1	Zidovudine(1)	30516-87-1(1)	663	High Reliability	Stereochemistry removed
11	CCOc1ccc(NC(C)=O)cc1	CCOc1ccc(cc1)NC(C)=O	O=C(Nc1ccc(OCC)cc1)C	1	Phenacetin(1)	62-44-2(1)	484	High Reliability
12	CC(N)(Cc1ccc(O)c(O)c1)C(O)=O COC(=O)C(N)Cc1ccc(O)c(O)c1	CC(N)(Cc1cc(c(cc1)O)O)C(=O)O	O=C(O)C(N)(C)Cc1ccc(O)c(O)c1	1	methyldopa(1)	555-30-6(1)	395	High Reliability	Stereochemistry removed, Name verified in PubChem
13	CN1CCCC1c2cnccc2	CN1C(CCC1)c2cnccc2	n1cccc(c1)C2N(C)CCC2	1	Nicotine(1)	54-11-5(1)	442	High Reliability	Stereochemistry removed
14	Cn1c2c(n(CC(O)CO)cn2)c(=O)n(C)c1=O	Cn1c(n(c2c(c1=O)n(cn2)CC(O)CO)C)=O	O=C2c1c(ncn1CC(O)CO)N(C(=O)N2C)C	1	Diprophylline(1)	479-18-5(1)	203	High Reliability
15	CNC(C)Cc1ccccc1	CNC(C)Cc1ccccc1	c1ccc(cc1)CC(NC)C	1	Methamphetamine(1)	537-46-2(1)	390	High Reliability	Stereochemistry removed
16	Nc1nc(=O)c2c([nH]1)n(CCC(CO)CO)cn2	Nc1[nH]c2c(c(n1)=O)ncn2CCC(CO)CO	O=C2N=C(N)Nc1c2(ncn1CCC(CO)CO)	1	Penciclovir(1)	39809-25-1(1)	476	High Reliability
17	CC[N+](C)(C)c1cc(O)ccc1 [Cl-].CC[N+](C)(C)c1cccc(O)c1	CC[N+](C)(C)c1cc(ccc1)O	Oc1cccc(c1)[N+](C)(C)CC	1	Edrophonium(1)	312-48-1(1)	218	High Reliability	Differences in counterions
18	CCNCC(O)c1cccc(O)c1	CCNCC(O)c1cc(ccc1)O	Oc1cccc(c1)C(O)CNCC	1	Etilefrine(1)	709-55-7(1)	244	High Reliability
19	CNC(NCCSCc1c(C)[nH]cn1)=NC#N CN=C(NCCSCc1nc[nH]c1C)NC#N	CNC(=NC#N)NCCSCc1c([nH]cn1)C	N#CN=C(NC)NCCSCc1nc[nH]c1C	1	Cimetidine(1)	51481-61-9(1)	143	High Reliability	Stereochemistry removed
20	NC12CC3CC(CC(C3)C1)C2 [Cl-].NC12CC3CC(CC(C3)C1)C2.[H+]	NC12CC3CC(CC(C1)C3)C2	NC23(CC1CC(CC(C1)C2)C3)	1	Amantadine(1)	768-94-5(1)	25	High Reliability	Differences in counterions
21	CCC(CO)NCCNC(CC)CO	CCC(CO)NCCNC(CC)CO	OCC(NCCNC(CO)CC)CC	1	Ethambutol(1)	74-55-5(1)	240	High Reliability	Stereochemistry removed
22	Nc1cc(c[nH]c1=O)-c2ccncc2	Nc1c([nH]cc(c1)-c2ccncc2)=O	O=C1NC=C(C=C1(N))c2ccncc2	1	Amrinone(1)	60719-84-8(1)	37	High Reliability
23	OCC(NC(=O)C(Cl)Cl)C(O)c1ccc(cc1)[N+]([O-])=O	O=C(NC(CO)C(O)c1ccc(cc1)[N+](=O)[O-])C(Cl)Cl	O=C(NC(CO)C(O)c1ccc(cc1)[N+](=O)[O-])C(Cl)Cl	1	Chloramphenicol(1)	56-75-7(1)	127	High Reliability	Stereochemistry removed
24	Cn1n(c(=O)cc1C)-c2ccccc2	Cc1n(n(c(c1)=O)-c2ccccc2)C	O=C1C=C(N(N1c2ccccc2)C)C	1	Antipyrine(1)	60-80-0(1)	42	High Reliability
25	C1CN=C(N1)C2COc3c(O2)cccc3	c1cc2c(cc1)OC(CO2)C=3NCCN3	N1=C(NCC1)C2Oc3ccccc3(OC2)	1	Idazoxan(1)	79944-58-4(1)	312	High Reliability
26	Cc1noc(NS(=O)(=O)c2ccc(N)cc2)c1C	Cc1c(c(on1)NS(=O)(=O)c2ccc(cc2)N)C	O=S(=O)(Nc1onc(c1C)C)c2ccc(N)cc2	1	Sulfisoxazole(1)	127-69-5(1)	572	High Reliability
27	Cc1cccc(c1)N2CC(CO)OC2=O	Cc1cc(ccc1)N2C(OC(C2)CO)=O	O=C1OC(CO)CN1c2cccc(c2)C	1	Toloxatone(1)	29218-27-7(1)	617	High Reliability
28	[H]C12SC(SCCOC(N)=O)=C(N1C(=O)C2([H])C(C)O)C(O)=O CC(O)C1C2SC(=C(N2C1=O)C(O)=O)SCCOC(N)=O [Na+].CC(O)C1C2SC(=C(N2C1=O)C([O-])=O)SCCOC(N)=O	CC(O)C1C2N(C1=O)C(C(=O)O)=C(SCCOC(N)=O)S2	O=C(O)C2=C(SCCOC(=O)N)SC1N2(C(=O)C1(C(O)C))	1	Sch34343(1)	95415-91-1(1)	551	Medium Reliability	Stereochemistry removed
29	COc1c2ncn(C3OC(CO)C(O)C3O)c2nc(N)n1 COc1nc(N)nc2n(cnc12)C3OC(CO)C(O)C3O	COc1c2c(nc(n1)N)n(cn2)C3C(C(C(O3)CO)O)O	OCC3OC(n2cnc1c(nc(nc12)N)OC)C(O)C3(O)	1	Nelarabine(1)	121032-29-9(1)	437	High Reliability	Stereochemistry removed
30	CC(N)C(=O)Nc1c(C)cccc1C	Cc1c(c(ccc1)C)NC(=O)C(C)N	O=C(Nc1c(cccc1C)C)C(N)C	1	Tocainide(1)	41708-72-9(1)	613	High Reliability
31	Cl.CC(CN1CC(=O)NC(=O)C1)N2CC(=O)NC(=O)C2 CC(CN1CC(=O)NC(=O)C1)N2CC(=O)NC(=O)C2	CC(CN1CC(NC(C1)=O)=O)N2CC(NC(C2)=O)=O	O=C1NC(=O)CN(C1)CC(N2CC(=O)NC(=O)C2)C	1	Dexrazoxane(1)	24584-09-6(1)	185	High Reliability	Differences in counterions, Stereochemistry removed
32	CC(N)COc1c(C)cccc1C [H+].[Cl-].CC(N)COc1c(C)cccc1C	Cc1c(c(ccc1)C)OCC(C)N	O(c1c(cccc1C)C)CC(N)C	1	Mexiletine(1)	31828-71-4(1)	407	High Reliability	Differences in counterions
33	CC(C)NCC(O)c1ccc(O)c(O)c1	CC(C)NCC(O)c1cc(c(cc1)O)O	Oc1ccc(cc1(O))C(O)CNC(C)C	1	Isoproterenol(1)	7683-59-2(1)	334	High Reliability
34	CCCC(C)C1(CC)C(=O)NC(S)=NC1=O CCCC(C)C1(CC)C(=O)NC(=S)NC1=O	CCCC(C)C1(C(NC(=NC1=O)S)=O)CC	O=C1N=C(NC(=O)C1(CC)C(C)CCC)S	1	Thiopental(1)	76-75-5(1)	600	High Reliability
35	CCCC(C)C1(CC)C(=O)NC(O)=NC1=O CCCC(C)C1(CC)C(=O)NC(=O)NC1=O	CCCC(C)C1(C(NC(=NC1=O)O)=O)CC	O=C1N=C(O)NC(=O)C1(CC)C(C)CCC	1	Pentobarbital(1)	76-74-4(1)	480	High Reliability
36	NS(=O)(=O)c1c(Cl)cc(NCc2ccco2)c(c1)C(O)=O NS(=O)(=O)c1cc(C(O)=O)c(NCc2occc2)cc1Cl	NS(=O)(=O)c1c(cc(c(c1)C(=O)O)NCc2occc2)Cl	O=C(O)c2cc(c(cc2(NCc1occc1))Cl)S(=O)(=O)N	1	Furosemide(1)	54-31-9(1)	277	High Reliability
37	CN(C(C)=O)c1c(I)c(NC(C)=O)c(I)c(C(O)=O)c1I	CC(=O)Nc1c(c(c(c(c1I)C(=O)O)I)N(C)C(C)=O)I	O=C(O)c1c(c(NC(=O)C)c(c(c1I)N(C(=O)C)C)I)I	1	Metrizoate(1)	1949-45-7(1)	405	Medium Reliability
38	Nc1nc(N)c2nc(c(N)nc2n1)-c3ccccc3	Nc1nc2c(c(n1)N)nc(-c3ccccc3)c(N)n2	n1c(nc(N)c2nc(c(nc12)N)c3ccccc3)N	1	Triamterene(1)	396-01-0(1)	629	Medium Reliability
39	CSc1ccc(cc1)C(=O)c2c(C)[nH]c(=O)[nH]2	CSc1ccc(cc1)C(=O)c2c([nH]c([nH]2)=O)C	O=C2NC(C(=O)c1ccc(cc1)SC)=C(N2)C	1	Fenoximone(1)	77671-31-9(1)	252	High Reliability
40	Nc1ccc(cc1)S(=O)(=O)c2ccc(N)cc2	Nc1ccc(cc1)S(=O)(=O)c2ccc(cc2)N	O=S(=O)(c1ccc(N)cc1)c2ccc(N)cc2	1	Dapsone(1)	80-08-0(1)	169	High Reliability
41	CCC1(C(=O)NC(=O)NC1=O)c2ccccc2	CCC1(C(NC(NC1=O)=O)=O)c2ccccc2	O=C2NC(=O)C(c1ccccc1)(C(=O)N2)CC	1	Phenobarbital(1)	50-06-6(1)	487	High Reliability
42	CCc1nc(N)nc(N)c1-c2ccc(Cl)cc2	CCc1c(c(nc(n1)N)N)-c2ccc(cc2)Cl	n1c(nc(c(c1N)c2ccc(cc2)Cl)CC)N	1	Pyrimethamine(1)	58-14-0(1)	516	High Reliability
43	NC(=O)OCC1C(NC(=O)C(=NOCC(O)=O)c2csc(N)n2)C(=O)N1S(O)(=O)=O	NC(=O)OCC1N(C(C1NC(=O)C(=NOCC(=O)O)c2nc(sc2)N)=O)S(=O)(=O)O	O=C(OCC2N(C(=O)C2(NC(=O)C(=NOCC(=O)O)c1nc(N)sc1))S(=O)(=O)O)N	1	Carumonam(1)	87638-04-8(1)	93	High Reliability	Stereochemistry removed
44	CCNC(C)Cc1cccc(c1)C(F)(F)F	CCNC(C)Cc1cc(ccc1)C(F)(F)F	FC(F)(F)c1cccc(c1)CC(NCC)C	1	Dexfenfluramine(1)	3239-44-9(1)	181	High Reliability	Checked on PubChem, Checked on ChemID
45	CN1C(O)=NC(=O)C(C)(C2=CCCCC2)C1=O CN1C(=O)NC(=O)C(C)(C1=O)C2=CCCCC2	CN1C(=NC(C(C1=O)(C)C=2CCCCC2)=O)O	O=C1N=C(O)N(C(=O)C1(C2=CCCCC2)C)C	1	Hexobarbital(1)	56-29-1(1)	296	High Reliability
46	[H]C12CC(SCCNC=N)=C(N1C(=O)C2([H])C(C)O)C(O)=O O.CC(O)C1C2CC(=C(N2C1=O)C(O)=O)SCCN=CN CC(O)C1C2CC(=C(N2C1=O)C(O)=O)SCCN=CN	CC(O)C1C2N(C1=O)C(C(=O)O)=C(SCCNC=N)C2	O=C(O)C2=C(CC1N2(C(=O)C1(C(O)C)))SCCNC=N	1	Imipenem(1)	64221-86-9(1)	317	High Reliability	Differences in counterions, Stereochemistry removed
47	CCCCNC(=O)NS(=O)(=O)c1ccc(C)cc1	CCCCNC(=O)NS(=O)(=O)c1ccc(cc1)C	O=C(NCCCC)NS(=O)(=O)c1ccc(cc1)C	1	Tolbutamide(1)	64-77-7(1)	615	High Reliability
48	CC(C)c1cccc(C(C)C)c1O	CC(C)c1c(c(ccc1)C(C)C)O	Oc1c(cccc1C(C)C)C(C)C	1	Propofol(1)	2078-54-8(1)	510	High Reliability
49	CN(C)C(=O)Oc1cccc(c1)[N+](C)(C)C	CN(C)C(=O)Oc1cc(ccc1)[N+](C)(C)C	O=C(Oc1cccc(c1)[N+](C)(C)C)N(C)C	1	Neostigmine(1)	59-99-4(1)	438	High Reliability
50	CC(C)(C)NCC(O)c1cc(O)cc(O)c1	CC(C)(C)NCC(O)c1cc(cc(c1)O)O	Oc1cc(O)cc(c1)C(O)CNC(C)(C)C	1	Terbutaline(1)	23031-25-6(1)	591	High Reliability
51	CC(C)NCC(O)c1ccc(NS(C)(=O)=O)cc1	CC(C)NCC(O)c1ccc(cc1)NS(C)(=O)=O	O=S(=O)(Nc1ccc(cc1)C(O)CNC(C)C)C	1	Sotalol(1)	3930-20-9(1)	560	High Reliability
52	CC(=O)NC1C(NC(N)=N)C=C(OC1C(O)C(O)CO)C(O)=O CC(=O)NC1C(C=C(OC1C(O)C(O)CO)C(O)=O)N=C(N)N	CC(=O)NC1C(OC(=CC1NC(=N)N)C(=O)O)C(O)C(O)CO	O=C(O)C=1OC(C(O)C(O)CO)C(NC(=O)C)C(C=1)NC(=N)N	1	Zanamivir(1)	139110-80-8(1)	662	High Reliability	Stereochemistry removed
53	CNC(NCCSCc1csc(CN(C)C)n1)=C[N+]([O-])=O	CNC(=C[N+](=O)[O-])NCCSCc1nc(sc1)CN(C)C	O=[N+]([O-])C=C(NC)NCCSCc1nc(CN(C)C)sc1	1	Nizatidine(1)	76963-41-2(1)	449	Medium Reliability	Stereochemistry removed
54	Cc1c(cc(C#N)c(=O)[nH]1)-c2ccncc2	Cc1c(cc(c([nH]1)=O)C#N)-c2ccncc2	N#CC2=CC(c1ccncc1)=C(NC2(=O))C	1	Milrinone(1)	78415-72-2(1)	413	High Reliability
55	O=C1N(C2CCC(=O)NC2=O)C(=O)c3ccccc13	O=C1NC(C(CC1)N2C(c3c(C2=O)cccc3)=O)=O	O=C3NC(=O)C(N2C(=O)c1ccccc1C2(=O))CC3	1	Thalidomide(1)	50-35-1(1)	597	High Reliability
56	CN1C(C(=O)Nc2ccccn2)=C(O)c3c(ccs3)S1(=O)=O CN1C(=C(O)Nc2ccccn2)C(=O)c3sccc3S1(=O)=O	CN1S(c2c(C(=C1C(=O)Nc3ncccc3)O)scc2)(=O)=O	O=C(Nc1ncccc1)C3=C(O)c2c(ccs2)S(=O)(=O)N3C	1	Tenoxicam(1)	59804-37-4(1)	589	High Reliability	Stereochemistry removed
57	CCC(=C)C(=O)c1ccc(OCC(O)=O)c(Cl)c1Cl	C=C(CC)C(=O)c1c(c(c(cc1)OCC(=O)O)Cl)Cl	O=C(O)COc1ccc(C(=O)C(=C)CC)c(c1Cl)Cl	1	Ethacrynic Acid(1)	58-54-8(1)	239	Medium Reliability
58	OC(Cn1cncn1)(Cn2cncn2)c3c(F)cc(F)cc3 OC(Cn1cncn1)(Cn2cncn2)c3ccc(F)cc3F	OC(Cn1ncnc1)(Cn2ncnc2)c3c(cc(cc3)F)F	Fc1ccc(c(F)c1)C(O)(Cn2ncnc2)Cn3ncnc3	1	Fluconazole(1)	86386-73-4(1)	260	High Reliability
59	OP(O)(=O)OC(Cn1cncn1)(Cn2cncn2)c3ccc(F)cc3F	O=P(O)(O)OC(Cn1ncnc1)(Cn2ncnc2)c3c(cc(cc3)F)F	O=P(O)(O)OC(c1ccc(F)cc1(F))(Cn2ncnc2)Cn3ncnc3	1	Fosfluconazole(1)	194798-83-9(1)	272	High Reliability
60	Nc1c2CCCCc2nc3c1cccc3 Nc1c2CCCCc2nc3ccccc13 [Cl-].[NH3+]c1c2CCCCc2nc3ccccc13	Nc1c2c(nc3c1CCCC3)cccc2	n2c1ccccc1c(N)c3c2CCCC3	1	Tacrine(1)	321-64-2(1)	576	High Reliability	Differences in counterions
61	CC(C(O)(Cn1cncn1)c2c(F)cc(F)cc2)S(C)(=O)=O CC(C(O)(Cn1cncn1)c2ccc(F)cc2F)S(C)(=O)=O	CC(C(O)(Cn1ncnc1)c2c(cc(cc2)F)F)S(C)(=O)=O	O=S(=O)(C)C(C)C(O)(c1ccc(F)cc1(F))Cn2ncnc2	1	Genaconazole(1)	120924-80-3(1)	285	High Reliability	Stereochemistry removed
62	CNC1(CCCCC1=O)c2c(Cl)cccc2 CNC1(CCCCC1=O)c2ccccc2Cl	CNC1(C(CCCC1)=O)c2c(cccc2)Cl	O=C2CCCCC2(NC)(c1ccccc1Cl)	1	Ketamine(1)	6740-88-1(1)	344	High Reliability
63	CC(c1cnc[nH]1)c2c(C)c(C)ccc2 Cl.CC(c1cnc[nH]1)c2cccc(C)c2C CC(c1[nH]cnc1)c2cccc(C)c2C [Cl-].CC(c1[nH]cnc1)c2cccc(C)c2C.[H+]	Cc1c(c(ccc1)C(C)c2[nH]cnc2)C	n1c[nH]c(c1)C(c2cccc(c2C)C)C	1	Dexmedetomidine(1)	145108-58-3(1)	183	High Reliability	Differences in counterions, Stereochemistry removed
64	Clc1ccc(cc1)C(=O)NCCN2CCOCC2	O=C(NCCN1CCOCC1)c2ccc(cc2)Cl	O=C(NCCN1CCOCC1)c2ccc(cc2)Cl	1	Moclobemide(1)	71320-77-9(1)	418	High Reliability
65	CC(Cc1ccccc1)N(C)CC#C	C#CCN(C)C(C)Cc1ccccc1	C#CCN(C)C(C)Cc1ccccc1	1	Selegiline(1)	2323-36-6(1)	553	Medium Reliability	Stereochemistry removed
66	CC1C(NC(=O)C(=NOC(C)(C)C(O)=O)c2csc(N)n2)C(=O)N1S(O)(=O)=O CC1C(NC(=O)C(=NOC(C)(C)C(O)=O)c2csc([NH3+])n2)C(=O)N1S([O-])(=O)=O	CC1N(C(C1NC(=O)C(=NOC(C)(C)C(=O)O)c2nc(sc2)N)=O)S(=O)(=O)O	O=C(O)C(ON=C(C(=O)NC1C(=O)N(C1(C))S(=O)(=O)O)c2nc(N)sc2)(C)C	1	Aztreonam(1)	78110-38-0(1)	58	High Reliability	Stereochemistry removed
67	NC(Cc1ccc(cc1)N(CCCl)CCCl)C(O)=O	NC(Cc1ccc(cc1)N(CCCl)CCCl)C(=O)O	O=C(O)C(N)Cc1ccc(cc1)N(CCCl)CCCl	1	Melphalan(1)	148-82-3(1)	380	High Reliability	Stereochemistry removed
68	Cn1cnc2c1c(=O)n(CCCCC(C)=O)c(=O)n2C	CC(=O)CCCCn1c(n(c2c(c1=O)n(cn2)C)C)=O	O=C2c1c(ncn1C)N(C(=O)N2CCCCC(=O)C)C	1	Pentoxifylline(1)	6493-05-6(1)	481	Medium Reliability
69	CC(C)Cc1ccc(cc1)C(C)C(O)=O	CC(C)Cc1ccc(cc1)C(C)C(=O)O	O=C(O)C(c1ccc(cc1)CC(C)C)C	1	Ibuprofen(1)	15687-27-1(1)	309	High Reliability
70	CCOc1c(OCC2CNCCO2)cccc1 [H+].[Cl-].CCOc1ccccc1OCC2CNCCO2	CCOc1c(cccc1)OCC2OCCNC2	O(c2ccccc2(OCC1OCCNC1))CC	1	Viloxazine(1)	46817-91-8(1)	651	High Reliability	Differences in counterions
71	CCCN(CCC)S(=O)(=O)c1ccc(cc1)C(O)=O	CCCN(CCC)S(=O)(=O)c1ccc(cc1)C(=O)O	O=C(O)c1ccc(cc1)S(=O)(=O)N(CCC)CCC	1	Probenecid(1)	57-66-9(1)	503	High Reliability
72	CCCNC(C)C(=O)Nc1ccccc1C	CCCNC(C)C(=O)Nc1c(cccc1)C	O=C(Nc1ccccc1C)C(NCCC)C	1	Prilocaine(1)	721-50-6(1)	501	High Reliability
73	CCN(CC)CCNC(=O)c1ccc(N)cc1	CCN(CC)CCNC(=O)c1ccc(cc1)N	O=C(NCCN(CC)CC)c1ccc(N)cc1	1	Procainamide(1)	51-06-9(1)	504	High Reliability
74	CNC(NCCSCc1ccc(CN(C)C)o1)=C[N+]([O-])=O [H+].[Cl-].CNC(NCCSCc1oc(CN(C)C)cc1)=C[N+]([O-])=O	CNC(=C[N+](=O)[O-])NCCSCc1oc(cc1)CN(C)C	O=[N+]([O-])C=C(NC)NCCSCc1oc(cc1)CN(C)C	1	Ranitidine(1)	66357-35-5(1)	524	High Reliability	Differences in counterions, Stereochemistry removed
75	CC(C)(C)NCC(O)COc1nsnc1N2CCOCC2	CC(C)(C)NCC(O)COc1c(nsn1)N2CCOCC2	OC(COc1nsnc1N2CCOCC2)CNC(C)(C)C	1	Timolol(1)	26839-75-8(1)	607	High Reliability	Stereochemistry removed
76	OC(=O)c1c(O)ccc(c1)-c2c(F)cc(F)cc2 OC(=O)c1cc(ccc1O)-c2ccc(F)cc2F	O=C(O)c1c(ccc(c1)-c2c(cc(cc2)F)F)O	O=C(O)c1cc(ccc1(O))c2ccc(F)cc2(F)	1	Diflunisal(1)	22494-42-4(1)	195	High Reliability
77	OC(=O)Cn1c(=O)c(=O)[nH]c2cc(c(cc12)-n3ccnc3)[N+]([O-])=O	O=C(O)Cn1c2c([nH]c(c1=O)=O)cc([N+](=O)[O-])c(-n3cncc3)c2	O=C(O)CN2C(=O)C(=O)Nc1cc(c(cc12)n3cncc3)[N+](=O)[O-]	1	Zonampanel(1)	210245-80-0(1)	668	High Reliability
78	Brc1cc2c(NC(=O)CN=C2c3ccccn3)cc1 Brc1ccc2NC(=O)CN=C(c3ccccn3)c2c1	O=C1Nc2c(C(=NC1)c3ncccc3)cc(Br)cc2	O=C1Nc3ccc(cc3(C(=NC1)c2ncccc2))Br	1	Bromazepam(1)	1812-30-2(1)	75	High Reliability
79	OC(=O)c1cc(ccc1O)N=Nc2ccc(O)c(c2)C(O)=O OC(=O)c1cc(NN=C2C=CC(=O)C(=C2)C(O)=O)ccc1O	O=C(O)c1c(ccc(c1)N=Nc2cc(c(cc2)O)C(=O)O)O	O=C(O)c2cc(N=Nc1ccc(O)c(c1)C(=O)O)ccc2(O)	1	Olsalazine(1)	15722-48-2(1)	456	High Reliability	Stereochemistry removed
80	[O-][N+](=O)c1ccc(cc1)-c2ccc(o2)C=NN3CC(=O)NC3=O	O=C1NC(N(C1)N=Cc2oc(cc2)-c3ccc(cc3)[N+](=O)[O-])=O	O=C3NC(=O)CN3(N=Cc1oc(cc1)c2ccc(cc2)[N+](=O)[O-])	1	Dantrolene(1)	7261-97-4(1)	168	High Reliability	Stereochemistry removed
81	OC(=O)Cc1c(Nc2c(Cl)cccc2Cl)cccc1	O=C(O)Cc1c(cccc1)Nc2c(cccc2Cl)Cl	O=C(O)Cc2ccccc2(Nc1c(cccc1Cl)Cl)	1	Diclofenac(1)	15307-86-5(1)	192	High Reliability
82	NS(=O)(=O)c1c(Cl)ccc(c1)C2(O)NC(=O)c3ccccc23 NS(=O)(=O)c1cc(ccc1Cl)C2(O)NC(=O)c3ccccc23	NS(=O)(=O)c1c(ccc(c1)C2(c3c(C(N2)=O)cccc3)O)Cl	O=C2NC(O)(c1ccc(c(c1)S(=O)(=O)N)Cl)c3ccccc23	1	Chlorthalidone(1)	77-36-1(1)	137	High Reliability
83	Cc1ccc(cc1)C(=O)c2cc(O)c(O)c(c2)[N+]([O-])=O	Cc1ccc(cc1)C(=O)c2cc(c(c(c2)O)O)[N+](=O)[O-]	O=C(c1ccc(cc1)C)c2cc(O)c(O)c(c2)[N+](=O)[O-]	1	Tolcapone(1)	134308-13-7(1)	616	High Reliability
84	CC1CC(=O)NN=C1c2ccc(NN=C(C#N)C#N)cc2	CC1C(=NNC(C1)=O)c2ccc(cc2)NN=C(C#N)C#N	N#CC(C#N)=NNc1ccc(cc1)C2=NNC(=O)CC2C	1	Levosimendan(1)	141505-33-1(1)	361	Medium Reliability	Stereochemistry removed
85	CC(C(O)=O)c1ccc(cc1)C(=O)c2cccs2	CC(C(=O)O)c1ccc(cc1)C(=O)c2sccc2	O=C(O)C(c1ccc(cc1)C(=O)c2cccs2)C	1	Suprofen(1)	40828-46-4(1)	574	High Reliability
86	CN1C(C(=O)Nc2ncc(C)s2)=C(O)c3c(cccc3)S1(=O)=O CN1C(=C(O)Nc2sc(C)cn2)C(=O)c3ccccc3S1(=O)=O	Cc1sc(nc1)NC(=O)C=2N(S(c3c(C2O)cccc3)(=O)=O)C	O=C(Nc1ncc(C)s1)C3=C(O)c2ccccc2S(=O)(=O)N3C	1	Meloxicam(1)	71125-38-7(1)	378	High Reliability	Stereochemistry removed
87	CN1C(C(=O)Nc2noc(C)c2)=C(O)c3c(cccc3)S1(=O)=O CN1C(=C(O)Nc2cc(C)on2)C(=O)c3ccccc3S1(=O)=O	Cc1onc(c1)NC(=O)C=2N(S(c3c(C2O)cccc3)(=O)=O)C	O=C(Nc1noc(c1)C)C3=C(O)c2ccccc2S(=O)(=O)N3C	1	Isoxicam(1)	34552-84-6(1)	338	High Reliability	Stereochemistry removed
88	Cc1nnc(SCC2=C(N3C(SC2)C(NC(=O)Cn4cnnn4)C3=O)C(O)=O)s1 [Na+].Cc1sc(SCC2=C(N3C(SC2)C(NC(=O)Cn4cnnn4)C3=O)C([O-])=O)nn1	Cc1sc(nn1)SCC=2CSC3N(C2C(=O)O)C(=O)C3NC(=O)Cn4nnnc4	O=C(O)C4=C(CSc1nnc(C)s1)CSC3N4(C(=O)C3(NC(=O)Cn2nnnc2))	1	Cefazolin(1)	25953-19-9(1)	100	Medium Reliability	Stereochemistry removed
89	CCN(CC)C(=O)C(=Cc1cc(c(O)c(O)c1)[N+]([O-])=O)C#N CCN(CC)C(=O)C(=Cc1cc(O)c(O)c(c1)[N+]([O-])=O)C#N	CCN(CC)C(=O)C(C#N)=Cc1cc(c(c(c1)O)O)[N+](=O)[O-]	N#CC(=Cc1cc(O)c(O)c(c1)[N+](=O)[O-])C(=O)N(CC)CC	1	Entacapone(1)	130929-57-6(1)	227	High Reliability	Stereochemistry removed
90	NNc1nnc2CCN(Cc2c1)C(=O)c3ccccc3 NNc1cc2CN(CCc2nn1)C(=O)c3ccccc3 CS(O)(=O)=O.NNc1cc2CN(CCc2nn1)C(=O)c3ccccc3	NNc1nnc2c(c1)CN(CC2)C(=O)c3ccccc3	O=C(c1ccccc1)N3Cc2cc(nnc2CC3)NN	1	Endralazine(1)	39715-02-1(1)	223	High Reliability	Differences in counterions
91	[H]C12SCC(C)=C(N1C(=O)C2NC(=O)C(=NOC)c3csc(N)n3)C(O)=O CON=C(C(=O)NC1C2SCC(=C(N2C1=O)C(O)=O)C)c3csc(N)n3	CON=C(C(=O)NC1C2N(C1=O)C(C(=O)O)=C(C)CS2)c3nc(sc3)N	O=C(O)C3=C(C)CSC2N3(C(=O)C2(NC(=O)C(=NOC)c1nc(N)sc1))	1	Cefetamet(1)	65052-63-3(1)	103	High Reliability	Stereochemistry removed
92	CCOC(=O)c1cncn1C(C)c2ccccc2	CCOC(=O)c1n(cnc1)C(C)c2ccccc2	O=C(OCC)c1cncn1C(c2ccccc2)C	1	Etomidate(1)	33125-97-2(1)	245	High Reliability
93	Cc1c(cc(c(c1)-n2cccc2)S(C)(=O)=O)C(=O)NC(N)=N Cc1cc(-n2cccc2)c(cc1C(=O)N=C(N)N)S(C)(=O)=O	Cc1c(cc(c(c1)-n2cccc2)S(C)(=O)=O)C(=O)NC(=N)N	O=C(NC(=N)N)c1cc(c(cc1C)n2cccc2)S(=O)(=O)C	1	Eniporide(1)	176644-21-6(1)	224	Medium Reliability	Checked on PubChem
94	CNC1CCc2c(C1)c3c([nH]2)ccc(c3)C(N)=O CNC1CCc2[nH]c3ccc(cc3c2C1)C(N)=O	CNC1Cc2c(CC1)[nH]c3c2cc(cc3)C(N)=O	O=C(N)c1ccc2[nH]c3c(c2(c1))CC(NC)CC3	1	Frovatriptan(1)	158747-02-5(1)	276	High Reliability	Stereochemistry removed
95	CCC#CC(C)C1(CC=C)C(=O)NC(=O)N(C)C1=O	C=CCC1(C(N(C(NC1=O)=O)C)=O)C(C)C#CCC	O=C1NC(=O)C(C(=O)N1C)(CC=C)C(C#CCC)C	1	Methohexital(1)	151-83-7(1)	393	High Reliability
96	COc1cc(Cc2cnc(N)nc2N)cc(OC)c1OC	COc1c(c(cc(c1)Cc2c(nc(nc2)N)N)OC)OC	n1cc(c(nc1N)N)Cc2cc(OC)c(OC)c(OC)c2	1	Trimethoprim(1)	738-70-5(1)	632	High Reliability
97	Nc1nc(NC2CC2)c3ncn(C4CC(CO)C=C4)c3n1	Nc1nc2c(c(n1)NC3CC3)ncn2C4CC(C=C4)CO	OCC4C=CC(n2cnc1c(nc(nc12)N)NC3CC3)C4	1	Abacavir(1)	136470-78-5(1)	1	High Reliability	Stereochemistry removed
98	OC(=O)CCCc1ccc(cc1)N(CCCl)CCCl	O=C(O)CCCc1ccc(cc1)N(CCCl)CCCl	O=C(O)CCCc1ccc(cc1)N(CCCl)CCCl	1	Chlorambucil(1)	305-03-3(1)	126	High Reliability
99	COC(=O)C(C1CCCCN1)c2ccccc2	COC(=O)C(c1ccccc1)C2NCCCC2	O=C(OC)C(c1ccccc1)C2NCCCC2	1	Methylphenidate(1)	113-45-1(1)	398	Medium Reliability
100	CC(C)NCC(O)COc1c2cc[nH]c2ccc1 CC(C)NCC(O)COc1cccc2[nH]ccc12	CC(C)NCC(O)COc1c2c(ccc1)[nH]cc2	OC(COc1cccc2[nH]ccc12)CNC(C)C	1	Pindolol(1)	13523-86-9(1)	490	High Reliability
101	ONC(=O)CCCCCCC(=O)Nc1ccccc1	O=C(CCCCCCC(=O)Nc1ccccc1)NO	O=C(NO)CCCCCCC(=O)Nc1ccccc1	1	Vorinostat(1)	149647-78-9(1)	657	High Reliability
102	CNS(=O)(=O)Cc1ccc2[nH]cc(CCN(C)C)c2c1	CNS(=O)(=O)Cc1cc2c(cc1)[nH]cc2CCN(C)C	O=S(=O)(NC)Cc1ccc2[nH]cc(c2(c1))CCN(C)C	1	Sumatriptan(1)	103628-46-2(1)	573	High Reliability
103	CCN(CC)CCNC(=O)c1cc(Br)c(N)cc1OC [H+].[H+].[Cl-].[Cl-].CCN(CC)CCNC(=O)c1cc(Br)c(N)cc1OC	CCN(CC)CCNC(=O)c1c(cc(c(c1)Br)N)OC	O=C(NCCN(CC)CC)c1cc(c(N)cc1(OC))Br	1	Bromopride(1)	4093-35-0(1)	77	High Reliability	Differences in counterions
104	CCN(CC)CCNC(=O)c1cc(Cl)c(N)cc1OC [H+].[Cl-].CCN(CC)CCNC(=O)c1cc(Cl)c(N)cc1OC	CCN(CC)CCNC(=O)c1c(cc(c(c1)Cl)N)OC	O=C(NCCN(CC)CC)c1cc(c(N)cc1(OC))Cl	1	Metoclopramide(1)	364-62-5(1)	401	High Reliability	Differences in counterions
105	CCN(CC)CC(=O)Nc1c(C)cccc1C	CCN(CC)CC(=O)Nc1c(cccc1C)C	O=C(Nc1c(cccc1C)C)CN(CC)CC	1	Lidocaine(1)	137-58-6(1)	362	High Reliability
106	CCN(C)C(=O)Oc1cc(ccc1)C(C)N(C)C CCN(C)C(=O)Oc1cccc(c1)C(C)N(C)C	CCN(C)C(=O)Oc1cc(ccc1)C(C)N(C)C	O=C(Oc1cccc(c1)C(N(C)C)C)N(C)CC	1	Rivastigmine(1)	123441-03-2(1)	539	Medium Reliability	Stereochemistry removed
107	CC(C)NCC(O)COc1ccc(CC(N)=O)cc1	CC(C)NCC(O)COc1ccc(cc1)CC(N)=O	O=C(N)Cc1ccc(OCC(O)CNC(C)C)cc1	1	Atenolol(1)	29122-68-7(1)	47	Medium Reliability
108	CCN(CC)CCNC(=O)c1ccc(NS(C)(=O)=O)cc1 [H+].[Cl-].CCN(CC)CCNC(=O)c1ccc(NS(C)(=O)=O)cc1	CCN(CC)CCNC(=O)c1ccc(cc1)NS(C)(=O)=O	O=C(NCCN(CC)CC)c1ccc(cc1)NS(=O)(=O)C	1	Sematilide(1)	101526-83-4(1)	554	Medium Reliability
109	CCC(CC)OC1C=C(CC(N)C1NC(C)=O)C(O)=O	CCC(CC)OC1C(C(CC(=C1)C(=O)O)N)NC(C)=O	O=C(O)C1=CC(OC(CC)CC)C(NC(=O)C)C(N)C1	1	Oseltamivir acid(1)	187227-45-8(1)	459	High Reliability	Stereochemistry removed
110	CNC1C(O)C(NC)C2OC3(O)C(OC(C)CC3=O)OC2C1O CNC1C(O)C(NC)C2OC3(O)C(OC(C)CC3=O)OC2C1O.OS(O)(=O)=O O.O.O.O.O.[Cl-].[Cl-].CNC1C(O)C(NC)C2OC3(O)C(OC(C)CC3=O)OC2C1O.[H+].[H+]	CNC1C(C2C(C(C1O)NC)OC3(C(OC(CC3=O)C)O2)O)O	O=C1CC(OC2OC3C(O)C(NC)C(O)C(NC)C3(OC12(O)))C	1	Spectinomycin(1)	1695-77-8(1)	562	High Reliability	Differences in counterions, Stereochemistry removed
111	Cc1nnc2CN=C(c3c(sc(Br)c3)-n12)c4ccccc4Cl	Cc1n-2c(nn1)CN=C(c3c2sc(Br)c3)c4c(cccc4)Cl	n1nc3n(c1C)c2c(cc(Br)s2)C(=NC3)c4ccccc4Cl	1	Brotizolam(1)	57801-81-7(1)	78	High Reliability
112	OC1N=C(c2ccccc2Cl)c3cc(Cl)ccc3NC1=O	O=C1C(N=C(c2c(N1)ccc(Cl)c2)c3c(cccc3)Cl)O	O=C1Nc3ccc(cc3(C(=NC1(O))c2ccccc2Cl))Cl	1	Lorazepam(1)	846-49-1(1)	367	High Reliability
113	[O-][N+](=O)c1cc2c(NC(=O)CN=C2c3ccccc3Cl)cc1 [O-][N+](=O)c1ccc2NC(=O)CN=C(c3ccccc3Cl)c2c1	O=C1Nc2c(C(=NC1)c3c(cccc3)Cl)cc([N+](=O)[O-])cc2	O=C1Nc3ccc(cc3(C(=NC1)c2ccccc2Cl))[N+](=O)[O-]	1	Clonazepam(1)	1622-61-3(1)	154	High Reliability
114	Oc1cc2c(c(O)c1)c(=O)c(O)c(o2)-c3cc(O)c(O)cc3 Oc1cc(O)c2c(=O)c(c(oc2c1)-c3ccc(O)c(O)c3)O	O=c1c2c(oc(c1O)-c3cc(c(cc3)O)O)cc(O)cc2O	O=C1C(O)=C(Oc2cc(O)cc(O)c12)c3ccc(O)c(O)c3	1	Quercetin(1)	117-39-5(1)	517	High Reliability
115	Clc1cc2c(NC(=O)CN=C2c3ccccc3)cc1 Clc1ccc2NC(=O)CN=C(c3ccccc3)c2c1	O=C1Nc2c(C(=NC1)c3ccccc3)cc(Cl)cc2	O=C1Nc3ccc(cc3(C(=NC1)c2ccccc2))Cl	1	Desmethyldiazepam(1)	1088-11-5(1)	178	High Reliability
116	OC1N=C(c2ccccc2)c3cc(Cl)ccc3NC1=O	O=C1C(N=C(c2c(N1)ccc(Cl)c2)c3ccccc3)O	O=C1Nc3ccc(cc3(C(=NC1(O))c2ccccc2))Cl	1	Oxazepam(1)	604-75-1(1)	461	High Reliability
117	[O-][N+](=O)c1ccc2NC(=O)CN=C(c3ccccc3)c2c1	O=C1Nc2c(C(=NC1)c3ccccc3)cc([N+](=O)[O-])cc2	O=C1Nc3ccc(cc3(C(=NC1)c2ccccc2))[N+](=O)[O-]	1	Nitrazepam(1)	146-22-5(1)	446	High Reliability
118	Nc1c(CC(O)=O)cccc1C(=O)c2ccc(Br)cc2 [Na+].Nc1c(CC([O-])=O)cccc1C(=O)c2ccc(Br)cc2	Nc1c(cccc1CC(=O)O)C(=O)c2ccc(cc2)Br	O=C(O)Cc2cccc(C(=O)c1ccc(cc1)Br)c2(N)	1	Bromfenac(1)	91714-94-2(1)	76	High Reliability	Differences in counterions
119	OC(=O)C1CCn2c1ccc2C(=O)c3ccccc3	O=C(c1ccccc1)c2n3c(cc2)C(CC3)C(=O)O	O=C(c1ccccc1)c2ccc3n2CCC3(C(=O)O)	1	Ketorolac(1)	74103-06-3(1)	348	High Reliability
120	CCOC(=O)c1c2CN(C)C(=O)c3cc(F)ccc3-n2cn1	CCOC(=O)c1c2n(cn1)-c3c(C(N(C2)C)=O)cc(F)cc3	O=C(OCC)c1ncn2c3ccc(F)cc3(C(=O)N(C)Cc12)	1	Flumazenil(1)	78755-81-4(1)	263	High Reliability
121	Cc1ccnc2c1NC(=O)c3cccnc3N2C4CC4	Cc1c2c(ncc1)N(c3c(C(N2)=O)cccn3)C4CC4	O=C2Nc1c(nccc1C)N(c3ncccc23)C4CC4	1	Nevirapine(1)	129618-40-2(1)	440	High Reliability
122	CC1(C)SC2C(NC(=O)C(C(O)=O)c3cscc3)C(=O)N2C1C(O)=O [Na+].[Na+].CC1(C)SC2C(NC(=O)C(C([O-])=O)c3cscc3)C(=O)N2C1C([O-])=O	CC1(C(N2C(S1)C(NC(=O)C(C(=O)O)c3cscc3)C2=O)C(=O)O)C	O=C(O)C(C(=O)NC2C(=O)N1C(C(=O)O)C(C)(C)SC12)c3ccsc3	1	Ticarcillin(1)	34787-01-4(1)	604	High Reliability	Differences in counterions, Stereochemistry removed
123	CCOC(=O)Nc1c(N)nc(NCc2ccc(F)cc2)cc1 CCOC(=O)Nc1ccc(NCc2ccc(F)cc2)nc1N CCOC(=O)Nc1ccc(NCc2ccc(F)cc2)nc1N.OC(=O)C=CC(O)=O	CCOC(=O)Nc1c(nc(cc1)NCc2ccc(cc2)F)N	O=C(OCC)Nc1ccc(nc1(N))NCc2ccc(F)cc2	1	Flupirtine(1)	56995-20-1(1)	267	High Reliability	Differences in counterions, Stereochemistry removed
124	CCn1cc(C(O)=O)c(=O)c2cc(F)c(nc12)N3CCNCC3	CCn1c2c(c(c(c1)C(=O)O)=O)cc(F)c(N3CCNCC3)n2	O=C(O)C1=CN(c2nc(c(F)cc2(C1(=O)))N3CCNCC3)CC	1	Enoxacin(1)	74011-58-8(1)	225	High Reliability
125	COC1(NC(=O)CSCC#N)C2SCC(CSc3nnnn3C)=C(N2C1=O)C(O)=O	COC1(C2N(C1=O)C(C(=O)O)=C(CSc3n(nnn3)C)CS2)NC(=O)CSCC#N	N#CCSCC(=O)NC3(OC)(C(=O)N2C(C(=O)O)=C(CSc1nnnn1C)CSC23)	1	Cefmetazole(1)	56796-20-4(1)	105	High Reliability	Stereochemistry removed
126	CC(O)C1C2C(C)C(SC3Cn4cnc[n+]4C3)=C(N2C1=O)C([O-])=O	CC(O)C1C2N(C1=O)C(C(=O)O)=C(SC3C[n+]4n(C3)cnc4)C2C	O=C(O)C2=C(C(C)C1N2(C(=O)C1(C(O)C)))SC4Cn3cnc[n+]3C4	1	Biapenem(1)	120410-24-4(1)	67	High Reliability	Stereochemistry removed
127	CC1=C(CO)C2=C(C)C3(CC3)C(C)(O)C(=O)C2=C1	CC=1C=C2C(C1CO)=C(C)C3(CC3)C(C)(O)C2=O	O=C3C1=CC(=C(C1=C(C)C2(CC2)C3(O)C)CO)C	1	Irofulven(1)	158440-71-2(1)	331	High Reliability	Stereochemistry removed
128	[H]C12CC(O)(C(C)(C)C)C34C(O)C(=O)OC3([H])OC(=O)C14CC(=O)O2 CC(C)(C)C1(O)CC2OC(=O)CC23C(=O)OC4OC(=O)C(O)C134	CC(C)(C)C1(C23C4(C(C1)OC(=O)C4)C(=O)OC2OC(=O)C3O)O	O=C1OC2CC(O)(C(C)(C)C)C34(C(O)C(=O)OC4(OC(=O)C23(C1)))	1	Bilobalide(1)	33570-04-6(1)	68	High Reliability	Stereochemistry removed
129	CN(C)CCc1c[nH]c2ccc(Cn3cncn3)cc12	CN(C)CCc1c2c([nH]c1)ccc(Cn3ncnc3)c2	n1cnn(c1)Cc2ccc3[nH]cc(c3(c2))CCN(C)C	1	Rizatriptan(1)	144034-80-0(1)	540	High Reliability
130	O=C1NCC2(CCN(CCc3ccccc3)CC2)O1	O=C1OC2(CN1)CCN(CC2)CCc3ccccc3	O=C1OC3(CN1)(CCN(CCc2ccccc2)CC3)	1	Fenspiride(1)	5053-06-5(1)	253	High Reliability
131	COc1cc(NC(C)CCCN)c2ncccc2c1	COc1cc2c(c(c1)NC(C)CCCN)nccc2	n1cccc2cc(OC)cc(NC(C)CCCN)c12	1	Primaquine(1)	90-34-6(1)	502	High Reliability
132	[H]C12CC(SC3CCN(C3)C(C)=N)=C(N1C(=O)C2([H])C(C)O)C(O)=O CC(O)C1C2CC(=C(N2C1=O)C(O)=O)SC3CCN(C3)C(C)=N	CC(=N)N1CC(CC1)SC=2CC3N(C2C(=O)O)C(=O)C3C(C)O	O=C(O)C2=C(CC1N2(C(=O)C1(C(O)C)))SC3CN(C(=N)C)CC3	1	Panipenem(1)	87726-17-8(1)	470	High Reliability	Stereochemistry removed
133	CCC(=O)C1(CCN(C)CC1)c2cc(O)ccc2	CCC(=O)C1(CCN(CC1)C)c2cc(ccc2)O	O=C(CC)C2(c1cccc(O)c1)(CCN(C)CC2)	1	Ketobemidone(1)	469-79-4(1)	346	High Reliability
134	CCOC(=O)C1(CCN(C)CC1)c2ccccc2	CCOC(=O)C1(CCN(CC1)C)c2ccccc2	O=C(OCC)C2(c1ccccc1)(CCN(C)CC2)	1	Meperidine(1)	57-42-1(1)	382	High Reliability
135	CN1CCCCC1C(=O)Nc2c(C)cccc2C	Cc1c(c(ccc1)C)NC(=O)C2N(CCCC2)C	O=C(Nc1c(cccc1C)C)C2N(C)CCCC2	1	Mepivacaine(1)	96-88-8(1)	383	High Reliability
136	CC1(C)SC2C(N=CN3CCCCCC3)C(=O)N2C1C(O)=O	CC1(C(N2C(S1)C(N=CN3CCCCCC3)C2=O)C(=O)O)C	O=C(O)C3N2C(=O)C(N=CN1CCCCCC1)C2SC3(C)(C)	1	Amdinocillin(1)	32887-01-7(1)	26	High Reliability	Stereochemistry removed
137	CCC1(CCCCN(C)C1)c2cc(O)ccc2 [H+].[Cl-].CCC1(CCCCN(C)C1)c2cccc(O)c2	CCC1(CN(CCCC1)C)c2cc(ccc2)O	Oc1cccc(c1)C2(CN(C)CCCC2)(CC)	1	Meptazinol(1)	54340-58-8(1)	385	High Reliability	Differences in counterions
138	CC(C)NCC(O)COc1c(CC=C)cccc1 [H+].[Cl-].CC(C)NCC(O)COc1ccccc1CC=C	C=CCc1c(cccc1)OCC(O)CNC(C)C	OC(COc1ccccc1CC=C)CNC(C)C	1	Alprenolol(1)	13655-52-2(1)	24	High Reliability	Differences in counterions
139	CC(C)NCCCNC(=O)Nc1c(C)cccc1C [H+].[Cl-].CC(C)NCCCNC(=O)Nc1c(C)cccc1C	Cc1c(c(ccc1)C)NC(=O)NCCCNC(C)C	O=C(Nc1c(cccc1C)C)NCCCNC(C)C	1	Recainam(1)	74738-24-2(1)	527	High Reliability	Differences in counterions
140	COCCc1ccc(OCC(O)CNC(C)C)cc1	COCCc1ccc(cc1)OCC(O)CNC(C)C	OC(COc1ccc(cc1)CCOC)CNC(C)C	1	Metoprolol(1)	51384-51-1(1)	404	Medium Reliability
141	COc1ccc(Cl)cc1C2(F)C(=O)Nc3cc(ccc23)C(F)(F)F	COc1c(cc(cc1)Cl)C2(c3c(NC2=O)cc(C(F)(F)F)cc3)F	O=C2Nc1cc(ccc1C2(F)c3cc(ccc3(OC))Cl)C(F)(F)F	1	Maxipost(1)	187523-35-9(1)	374	High Reliability	Stereochemistry removed
142	OC(=O)C1N=C(c2ccccc2)c3c(NC1=O)ccc(Cl)c3 [OH-].[K+].[K+].OC(=O)C1N=C(c2ccccc2)c3cc(Cl)ccc3NC1=O OC(=O)C1N=C(c2ccccc2)c3cc(Cl)ccc3NC1=O	O=C(O)C1C(Nc2c(C(=N1)c3ccccc3)cc(Cl)cc2)=O	O=C(O)C2N=C(c1ccccc1)c3cc(ccc3(NC2(=O)))Cl	1	Chlorazepate(1)	23887-31-2(1)	128	Medium Reliability
143	CN1C(=O)C(O)N=C(c2ccccc2Cl)c3cc(Cl)ccc13	CN1c2c(C(=NC(C1=O)O)c3c(cccc3)Cl)cc(Cl)cc2	O=C1N(c3ccc(cc3(C(=NC1(O))c2ccccc2Cl))Cl)C	1	Lormetazepam(1)	848-75-9(1)	369	Medium Reliability	Checked on PubChem
144	CN1c2c(cc(cc2)[N+]([O-])=O)C(=NCC1=O)c3ccccc3F CN1C(=O)CN=C(c2ccccc2F)c3cc(ccc13)[N+]([O-])=O	CN1c2c(C(=NCC1=O)c3c(cccc3)F)cc([N+](=O)[O-])cc2	O=C1N(c3ccc(cc3(C(=NC1)c2ccccc2(F)))[N+](=O)[O-])C	1	Flunitrazepam(1)	1622-62-4(1)	264	High Reliability
145	CN1c2c(cc(Cl)cc2)C(=NCC1=O)c3ccccc3 CN1C(=O)CN=C(c2ccccc2)c3cc(Cl)ccc13	CN1c2c(C(=NCC1=O)c3ccccc3)cc(Cl)cc2	O=C1N(c3ccc(cc3(C(=NC1)c2ccccc2))Cl)C	1	Diazepam(1)	439-14-5(1)	188	High Reliability
146	COC(=O)Nc1nc2c([nH]1)ccc(c2)C(=O)c3ccccc3 COC(=O)Nc1[nH]c2cc(ccc2n1)C(=O)c3ccccc3	COC(=O)Nc1[nH]c2c(n1)cc(C(=O)c3ccccc3)cc2	O=C(OC)Nc1nc2cc(ccc2([nH]1))C(=O)c3ccccc3	1	Mebendazole(1)	31431-39-7(1)	375	High Reliability
147	CNC1=Nc2c(cc(Cl)cc2)C(c3ccccc3)=N(=O)C1 CN=C1CN(O)C(=c2cc(Cl)ccc2=N1)c3ccccc3	CNC=1C[N+](=C(c2c(N1)ccc(Cl)c2)c3ccccc3)[O-]	[O-][N+]2=C(c1ccccc1)c3cc(ccc3(N=C(NC)C2))Cl	1	Chlordiazepoxide(1)	58-25-3(1)	129	High Reliability
148	Cc1c(OCC(F)(F)F)ccnc1CS(=O)c2nc3ccccc3[nH]2 Cc1c(CS(=O)c2[nH]c3ccccc3n2)nccc1OCC(F)(F)F	Cc1c(nccc1OCC(F)(F)F)CS(=O)c2[nH]c3c(n2)cccc3	O=S(c1nc2ccccc2([nH]1))Cc3nccc(OCC(F)(F)F)c3C	1	Lansoprazole(1)	103577-45-3(1)	354	High Reliability
149	CC(c1c(F)cncn1)C(O)(Cn2cncn2)c3ccc(F)cc3F CC(c1ncncc1F)C(O)(Cn2cncn2)c3ccc(F)cc3F	CC(c1c(cncn1)F)C(O)(Cn2ncnc2)c3c(cc(cc3)F)F	Fc1ccc(c(F)c1)C(O)(Cn2ncnc2)C(c3ncncc3(F))C	1	Voriconazole(1)	137234-62-9(1)	656	High Reliability	Stereochemistry removed
150	CC(C(O)=O)c1cc(ccc1)C(=O)c2ccccc2 CC(C(O)=O)c1cccc(c1)C(=O)c2ccccc2	CC(C(=O)O)c1cc(ccc1)C(=O)c2ccccc2	O=C(O)C(c1cccc(c1)C(=O)c2ccccc2)C	1	Ketoprofen(1)	22071-15-4(1)	347	High Reliability
151	COc1c(OC)c(CS(=O)c2nc3c([nH]2)ccc(OC(F)F)c3)ncc1 COc1ccnc(CS(=O)c2[nH]c3cc(OC(F)F)ccc3n2)c1OC	COc1c(c(ncc1)CS(=O)c2[nH]c3c(n2)cc(OC(F)F)cc3)OC	O=S(c1nc2cc(OC(F)F)ccc2([nH]1))Cc3nccc(OC)c3(OC)	1	Pantoprazole(1)	102625-70-7(1)	471	High Reliability
152	NC(CC(=O)N1CCn2c(C1)nnc2C(F)(F)F)Cc3cc(F)c(F)cc3F NC(CC(=O)N1CCn2c(C1)nnc2C(F)(F)F)Cc3cc(F)c(F)cc3F.OP(O)(O)=O	NC(CC(=O)N1Cc2n(CC1)c(nn2)C(F)(F)F)Cc3c(cc(c(c3)F)F)F	O=C(N2Cc1nnc(n1CC2)C(F)(F)F)CC(N)Cc3cc(F)c(F)cc3(F)	1	Sitagliptin(1)	486460-32-6(1)	558	Medium Reliability	Stereochemistry removed
153	Nc1nc(cs1)C(=NOCC(O)=O)C(=O)NC2C3SCC(C=C)=C(N3C2=O)C(O)=O	C=CC=1CSC2N(C1C(=O)O)C(=O)C2NC(=O)C(=NOCC(=O)O)c3nc(sc3)N	O=C(O)C3=C(C=C)CSC2N3(C(=O)C2(NC(=O)C(=NOCC(=O)O)c1nc(N)sc1))	1	Cefixime(1)	79350-37-1(1)	104	High Reliability	Stereochemistry removed
154	CC1Nc2cc(Cl)c(cc2C(=O)N1c3ccccc3C)S(N)(=O)=O	Cc1c(cccc1)N2C(Nc3c(C2=O)cc(S(N)(=O)=O)c(Cl)c3)C	O=C1c3cc(c(cc3(NC(N1c2ccccc2C)C))Cl)S(=O)(=O)N	1	Metolazone(1)	17560-51-9(1)	403	High Reliability
155	CC(=O)OCC1=C(N2C(SC1)C(NC(=O)Cc3cccs3)C2=O)C(O)=O [Na+].CC(=O)OCC1=C(N2C(SC1)C(NC(=O)Cc3sccc3)C2=O)C([O-])=O	CC(=O)OCC=1CSC2N(C1C(=O)O)C(=O)C2NC(=O)Cc3sccc3	O=C(O)C3=C(COC(=O)C)CSC2N3(C(=O)C2(NC(=O)Cc1cccs1))	1	Cephalothin(1)	153-61-7(1)	121	High Reliability	Differences in counterions, Stereochemistry removed
156	CON=C(C(=O)NC1C2SCC(COC(N)=O)=C(N2C1=O)C(O)=O)c3ccco3	CON=C(C(=O)NC1C2N(C1=O)C(C(=O)O)=C(COC(N)=O)CS2)c3occc3	O=C(O)C3=C(COC(=O)N)CSC2N3(C(=O)C2(NC(=O)C(=NOC)c1occc1))	1	Cefuroxime(1)	55268-75-2(1)	118	High Reliability	Stereochemistry removed
157	CC1=C(N2C(SC1)C(NC(=O)C(N)c3ccccc3)C2=O)C(O)=O O.CC1=C(N2C(SC1)C(NC(=O)C(N)c3ccccc3)C2=O)C(O)=O O.[Cl-].CC1=C(N2C(SC1)C(NC(=O)C(N)c3ccccc3)C2=O)C(O)=O.[H+]	CC=1CSC2N(C1C(=O)O)C(=O)C2NC(=O)C(N)c3ccccc3	O=C(O)C3=C(C)CSC2N3(C(=O)C2(NC(=O)C(N)c1ccccc1))	1	Cephalexin(1)	15686-71-2(1)	119	High Reliability	Differences in counterions, Stereochemistry removed
158	CC1=C(N2C(SC1)C(NC(=O)C(N)c3ccc(O)cc3)C2=O)C(O)=O	CC=1CSC2N(C1C(=O)O)C(=O)C2NC(=O)C(N)c3ccc(cc3)O	O=C(O)C3=C(C)CSC2N3(C(=O)C2(NC(=O)C(N)c1ccc(O)cc1))	1	Cefadroxil(1)	50370-12-2(1)	97	High Reliability	Stereochemistry removed
159	COC1(NC(=O)Cc2cccs2)C3SCC(COC(N)=O)=C(N3C1=O)C(O)=O	COC1(C2N(C1=O)C(C(=O)O)=C(COC(N)=O)CS2)NC(=O)Cc3sccc3	O=C(OCC3=C(C(=O)O)N2C(=O)C(OC)(NC(=O)Cc1cccs1)C2SC3)N	1	Cefoxitin(1)	35607-66-0(1)	111	Medium Reliability	Stereochemistry removed
160	CON=C(C(=O)NC1C2SCC(COC(C)=O)=C(N2C1=O)C(O)=O)c3csc(N)n3 [Na+].CON=C(C(=O)NC1C2SCC(=C(N2C1=O)C([O-])=O)COC(C)=O)c3csc(N)n3	CON=C(C(=O)NC1C2N(C1=O)C(C(=O)O)=C(COC(C)=O)CS2)c3nc(sc3)N	O=C(O)C3=C(COC(=O)C)CSC2N3(C(=O)C2(NC(=O)C(=NOC)c1nc(N)sc1))	1	Cefotaxime(1)	63527-52-6(1)	109	High Reliability	Differences in counterions, Stereochemistry removed
161	CN1CC(c2ccccc2)c3cccc(N)c3C1 C[NH+]1CC(c2ccccc2)c3cccc(N)c3C1.OC(=O)C=CC([O-])=O	CN1CC(c2c(C1)c(N)ccc2)c3ccccc3	Nc1cccc3c1CN(C)CC3(c2ccccc2)	1	Nomifensine(1)	24526-64-5(1)	451	High Reliability	Differences in counterions, Stereochemistry removed
162	CC1(C)SC2C(NC(=O)Cc3ccccc3)C(=O)N2C1C(O)=O	CC1(C(N2C(S1)C(NC(=O)Cc3ccccc3)C2=O)C(=O)O)C	O=C(O)C3N2C(=O)C(NC(=O)Cc1ccccc1)C2SC3(C)(C)	1	Penicillin G(1)	61-33-6(1)	477	High Reliability	Stereochemistry removed
163	CC1(C)SC2C(NC(=O)COc3ccccc3)C(=O)N2C1C(O)=O CC1(C)SC2C(NC(=O)COc3ccccc3)C(=O)N2C1C([O-])=O [K+].CC1(C)SC2C(NC(=O)COc3ccccc3)C(=O)N2C1C([O-])=O	CC1(C(N2C(S1)C(NC(=O)COc3ccccc3)C2=O)C(=O)O)C	O=C(O)C3N2C(=O)C(NC(=O)COc1ccccc1)C2SC3(C)(C)	1	Phenoxymethylpenicillin(1)	87-08-1(1)	488	High Reliability	Differences in counterions, Stereochemistry removed
164	[H]C12SC(C)(C)C(N1C(=O)C2NC(=O)C(c3ccccc3)S(O)(=O)=O)C(O)=O CC1(C)SC2C(NC(=O)C(c3ccccc3)S(O)(=O)=O)C(=O)N2C1C(O)=O	CC1(C(N2C(S1)C(NC(=O)C(c3ccccc3)S(=O)(=O)O)C2=O)C(=O)O)C	O=C(O)C3N2C(=O)C(NC(=O)C(c1ccccc1)S(=O)(=O)O)C2SC3(C)(C)	1	Sulbenicillin(1)	41744-40-5(1)	568	High Reliability	Stereochemistry removed
165	CN(C)CCC(c1ccc(Cl)cc1)c2ncccc2 CN(C)CCC(c1ccc(Cl)cc1)c2ccccn2.OC(=O)C=CC(O)=O	CN(C)CCC(c1ccc(cc1)Cl)c2ncccc2	n1ccccc1C(c2ccc(cc2)Cl)CCN(C)C	1	Chlorpheniramine(1)	132-22-9(1)	133	High Reliability	Differences in counterions, Stereochemistry removed
166	CC1(C)SC2C(NC(=O)C(N)c3ccccc3)C(=O)N2C1C(O)=O	CC1(C(N2C(S1)C(NC(=O)C(N)c3ccccc3)C2=O)C(=O)O)C	O=C(O)C3N2C(=O)C(NC(=O)C(N)c1ccccc1)C2SC3(C)(C)	1	Ampicillin(1)	69-53-4(1)	36	High Reliability	Stereochemistry removed
167	CC1=C(N2C(SC1)C(NC(=O)C(N)C3=CCC=CC3)C2=O)C(O)=O O.O.CC1=C(N2C(SC1)C(NC(=O)C(N)C3=CCC=CC3)C2=O)C(O)=O	CC=1CSC2N(C1C(=O)O)C(=O)C2NC(=O)C(N)C=3CC=CCC3	O=C(O)C3=C(C)CSC2N3(C(=O)C2(NC(=O)C(N)C1=CCC=CC1))	1	Cephradine(1)	38821-53-3(1)	123	High Reliability	Differences in counterions, Stereochemistry removed
168	[H]C12SC(C)(C)C(N1C(=O)C2NC(=O)C(N)c3ccc(O)cc3)C(O)=O O.O.O.CC1(C)SC2C(NC(=O)C(N)c3ccc(O)cc3)C(=O)N2C1C(O)=O	CC1(C(N2C(S1)C(NC(=O)C(N)c3ccc(cc3)O)C2=O)C(=O)O)C	O=C(O)C3N2C(=O)C(NC(=O)C(N)c1ccc(O)cc1)C2SC3(C)(C)	1	Amoxicillin(1)	26787-78-0(1)	34	High Reliability	Differences in counterions, Stereochemistry removed
169	CC(=O)NCC1CN(C(=O)O1)c2cc(F)c(cc2)N3CCOCC3 CC(=O)NCC1CN(C(=O)O1)c2ccc(N3CCOCC3)c(F)c2	CC(=O)NCC1OC(N(C1)c2cc(c(cc2)N3CCOCC3)F)=O	O=C1OC(CNC(=O)C)CN1c2ccc(c(F)c2)N3CCOCC3	1	Linezolid(1)	165800-03-3(1)	364	High Reliability	Stereochemistry removed
170	CCCC1C(=O)N2N(C1=O)c3cc(C)ccc3N=C2N(C)C	CCCC1C(N2N(C1=O)C(N(C)C)=Nc3c2cc(cc3)C)=O	O=C2N3C(=Nc1ccc(cc1N3(C(=O)C2CCC))C)N(C)C	1	Azapropazone(1)	13539-59-8(1)	53	High Reliability
171	CC(C)NC(=O)NS(=O)(=O)c1c(Nc2cc(C)ccc2)ccnc1	Cc1cc(ccc1)Nc2c(cncc2)S(=O)(=O)NC(=O)NC(C)C	O=C(NC(C)C)NS(=O)(=O)c2cnccc2(Nc1cccc(c1)C)	1	Torsemide(1)	56211-40-6(1)	622	High Reliability
172	CN(C)CCc1c[nH]c2c1cc(CC3COC(=O)N3)cc2 CN(C)CCc1c[nH]c2ccc(CC3COC(=O)N3)cc12	CN(C)CCc1c2c([nH]c1)ccc(CC3NC(OC3)=O)c2	O=C1OCC(N1)Cc2ccc3[nH]cc(c3(c2))CCN(C)C	1	Zolmitriptan(1)	139264-17-8(1)	666	High Reliability	Stereochemistry removed
173	COc1cc2n[nH]nc2cc1C(=O)NCC3CCCN3CC=C	C=CCN1C(CCC1)CNC(=O)c2c(cc3c(c2)n[nH]n3)OC	O=C(NCC1N(CC=C)CCC1)c2cc3n[nH]nc3(cc2(OC))	1	Alizapride(1)	59338-93-1(1)	19	Medium Reliability	Checked on PubChem
174	CC(C)NCC(O)COc1c2ccccc2ccc1 CC(C)NCC(O)COc1cccc2ccccc12	CC(C)NCC(O)COc1c2c(ccc1)cccc2	OC(COc1cccc2ccccc12)CNC(C)C	1	Propranolol(1)	525-66-6(1)	512	High Reliability
175	CCOC(=O)C1(CCC=CC1NC)c2ccccc2	CCOC(=O)C1(C(C=CCC1)NC)c2ccccc2	O=C(OCC)C2(c1ccccc1)(CCC=CC2(NC))	1	Nortilidine(1)	38677-94-0(1)	452	High Reliability	Stereochemistry removed
176	CC1CCN(CCCC(=O)c2ccc(F)cc2)CC1 [Cl-].CC1CC[NH+](CCCC(=O)c2ccc(F)cc2)CC1	CC1CCN(CC1)CCCC(=O)c2ccc(cc2)F	O=C(c1ccc(F)cc1)CCCN2CCC(C)CC2	1	Melperone(1)	3575-80-2(1)	379	High Reliability	Differences in counterions
177	CCN1CCCC1CNC(=O)c2c(OC)ccc(Br)c2OC O.[Cl-].CCN1CCCC1CNC(=O)c2c(OC)ccc(Br)c2OC.[H+]	CCN1C(CCC1)CNC(=O)c2c(c(ccc2OC)Br)OC	O=C(NCC1N(CC)CCC1)c2c(OC)ccc(c2(OC))Br	1	Remoxipride(1)	80125-14-0(1)	529	High Reliability	Differences in counterions, Stereochemistry removed
178	CCc1cccc2cc(oc12)C(O)CNC(C)(C)C [H+].[Cl-].CCc1cccc2cc(oc12)C(O)CNC(C)(C)C	CCc1c2c(ccc1)cc(C(O)CNC(C)(C)C)o2	OC(c2oc1c(cccc1CC)c2)CNC(C)(C)C	1	Bufuralol(1)	54340-62-4(1)	81	Medium Reliability	Checked on PubChem
179	OC(CNCCNC(=O)N1CCOCC1)COc2ccc(O)cc2	O=C(NCCNCC(O)COc1ccc(cc1)O)N2CCOCC2	O=C(NCCNCC(O)COc1ccc(O)cc1)N2CCOCC2	1	Xamoterol(1)	81801-12-9(1)	659	High Reliability
180	COc1cccc(c1)C2(O)CCCCC2CN(C)C [Cl-].COc1cccc(c1)C2(O)CCCCC2CN(C)C.[H+]	COc1cc(ccc1)C2(C(CCCC2)CN(C)C)O	OC2(c1cccc(OC)c1)(CCCCC2(CN(C)C))	1	Tramadol(1)	27203-92-5(1)	624	High Reliability	Differences in counterions, Stereochemistry removed
181	COC(=O)CCc1ccc(OCC(O)CNC(C)C)cc1 [H+].[Cl-].COC(=O)CCc1ccc(OCC(O)CNC(C)C)cc1	COC(=O)CCc1ccc(cc1)OCC(O)CNC(C)C	O=C(OC)CCc1ccc(OCC(O)CNC(C)C)cc1	1	Esmolol(1)	81147-92-4(1)	236	High Reliability	Differences in counterions
182	CC1(C)CC1C(=O)NC(=CCCCCSCC(N)C(O)=O)C(O)=O [Na+].CC1(C)CC1C(=O)NC(=CCCCCSCC(N)C(O)=O)C([O-])=O	CC1(C(C1)C(=O)NC(=CCCCCSCC(N)C(=O)O)C(=O)O)C	O=C(O)C(=CCCCCSCC(N)C(=O)O)NC(=O)C1CC1(C)(C)	1	Cilastatin(1)	82009-34-5(1)	141	High Reliability	Differences in counterions, Stereochemistry removed
183	N#Cc1ccc(cc1)C(n2cncn2)c3ccc(cc3)C#N	N#Cc1ccc(cc1)C(c2ccc(cc2)C#N)n3ncnc3	N#Cc1ccc(cc1)C(c2ccc(C#N)cc2)n3ncnc3	1	Letrozole(1)	112809-51-5(1)	355	High Reliability
184	Cc1nnc2CN=C(c3c(Cl)cccc3)c4c(ccc(Cl)c4)-n12 Cc1nnc2CN=C(c3ccccc3Cl)c4cc(Cl)ccc4-n12	Cc1n-2c(nn1)CN=C(c3c2ccc(Cl)c3)c4c(cccc4)Cl	n4nc1n(c3ccc(cc3(C(=NC1)c2ccccc2Cl))Cl)c4C	1	Triazolam(1)	28911-01-5(1)	630	Medium Reliability
185	Cc1nnc2CN=C(c3ccccc3)c4cc(Cl)ccc4-n12	Cc1n-2c(nn1)CN=C(c3c2ccc(Cl)c3)c4ccccc4	n4nc1n(c3ccc(cc3(C(=NC1)c2ccccc2))Cl)c4C	1	Alprazolam(1)	28981-97-7(1)	23	Medium Reliability
186	CCN(C(C)=O)c1cccc(c1)-c2ccnc3c(cnn23)C#N	CCN(C(C)=O)c1cc(ccc1)-c2n3c(ncc2)c(C#N)cn3	N#Cc3cnn2c3(nccc2(c1cccc(c1)N(C(=O)C)CC))	1	Zaleplon(1)	151319-34-5(1)	661	High Reliability
187	NC1CCN(C1)c2c(Cl)c3c(cc2F)c(=O)c(cn3C4CC4)C(O)=O [H+].[Cl-].NC1CCN(C1)c2c(F)cc3c(=O)c(cn(C4CC4)c3c2Cl)C(O)=O NC1CCN(C1)c2c(F)cc3c(=O)c(cn(C4CC4)c3c2Cl)C(O)=O	NC1CN(CC1)c2c(c3c(cc2F)c(=O)c(C(=O)O)cn3C4CC4)Cl	O=C(O)C3=CN(c1c(cc(F)c(c1Cl)N2CCC(N)C2)C3(=O))C4CC4	1	Clinafloxacin(1)	105956-97-6(1)	151	High Reliability	Differences in counterions
188	CN1CCN(CC1)C(=O)OC2N(C(=O)c3nccnc23)c4ncc(Cl)cc4	CN1CCN(CC1)C(=O)OC2N(C(c3c2nccn3)=O)c4ncc(cc4)Cl	O=C(OC2c3nccnc3(C(=O)N2(c1ncc(cc1)Cl)))N4CCN(C)CC4	1	Zopiclone(1)	43200-80-2(1)	669	High Reliability
189	CC(=O)OCC1=C(N2C(SC1)C(NC(=O)CSc3ccncc3)C2=O)C(O)=O [Na+].CC(=O)OCC1=C(N2C(SC1)C(NC(=O)CSc3ccncc3)C2=O)C([O-])=O	CC(=O)OCC=1CSC2N(C1C(=O)O)C(=O)C2NC(=O)CSc3ccncc3	O=C(O)C3=C(COC(=O)C)CSC2N3(C(=O)C2(NC(=O)CSc1ccncc1))	1	Cephapirin(1)	21593-23-7(1)	122	High Reliability	Differences in counterions, Stereochemistry removed
190	COC1(NC(=O)C2SC(S2)=C(C(N)=O)C(O)=O)C3SCC(CSc4nnnn4C)=C(N3C1=O)C(O)=O	COC1(C2N(C1=O)C(C(=O)O)=C(CSc3n(nnn3)C)CS2)NC(=O)C4SC(S4)=C(C(N)=O)C(=O)O	O=C(O)C(C(=O)N)=C4SC(C(=O)NC3(OC)(C(=O)N2C(C(=O)O)=C(CSc1nnnn1C)CSC23))S4	1	Cefotetan(1)	69712-56-7(1)	110	High Reliability	Stereochemistry removed
191	CN1CCN(CC1)c2c(F)cc3c(=O)c(cn(CCF)c3c2F)C(O)=O	CN1CCN(CC1)c2c(c3c(cc2F)c(=O)c(C(=O)O)cn3CCF)F	O=C(O)C1=CN(c2c(F)c(c(F)cc2(C1(=O)))N3CCN(C)CC3)CCF	1	Fleroxacin(1)	79660-72-3(1)	258	High Reliability
192	OC(=O)c1cn(C2CC2)c3cc(N4CCNCC4)c(F)cc3c1=O	O=C(O)c1c(c2c(n(c1)C3CC3)cc(N4CCNCC4)c(F)c2)=O	O=C(O)C1=CN(c2cc(c(F)cc2(C1(=O)))N3CCNCC3)C4CC4	1	Ciprofloxacin(1)	85721-33-1(1)	144	High Reliability
193	NS(=O)(=O)c1c(Oc2ccccc2)c(cc(c1)C(O)=O)N3CCCC3 NS(=O)(=O)c1cc(cc(N2CCCC2)c1Oc3ccccc3)C(O)=O	NS(=O)(=O)c1c(c(cc(c1)C(=O)O)N2CCCC2)Oc3ccccc3	O=C(O)c2cc(c(Oc1ccccc1)c(c2)S(=O)(=O)N)N3CCCC3	1	Piretanide(1)	55837-27-9(1)	493	High Reliability
194	COC(=O)C1=C(C)NC(C)=C(C1c2ccccc2[N+]([O-])=O)C(=O)OC	COC(=O)C=1C(C(=C(NC1C)C)C(=O)OC)c2c(cccc2)[N+](=O)[O-]	O=C(OC)C2=C(NC(=C(C(=O)OC)C2(c1ccccc1[N+](=O)[O-]))C)C	1	Nifedipine(1)	21829-25-4(1)	443	High Reliability
195	CC1(C)SC2C(NC(=O)C(C(O)=O)c3ccccc3)C(=O)N2C1C(O)=O [Na+].[Na+].CC1(C)SC2C(NC(=O)C(C([O-])=O)c3ccccc3)C(=O)N2C1C([O-])=O	CC1(C(N2C(S1)C(NC(=O)C(C(=O)O)c3ccccc3)C2=O)C(=O)O)C	O=C(O)C(C(=O)NC2C(=O)N1C(C(=O)O)C(C)(C)SC12)c3ccccc3	1	Carbenicillin(1)	4697-36-3(1)	90	High Reliability	Differences in counterions, Stereochemistry removed
196	Cn1c2c(c3ccccc13)C(=O)N(Cc4c(C)nc[nH]4)CC2 Cn1c2CCN(Cc3nc[nH]c3C)C(=O)c2c4ccccc14	Cc1c([nH]cn1)CN2C(c3c(CC2)n(c4c3cccc4)C)=O	O=C3c2c1ccccc1n(c2CCN3Cc4[nH]cnc4C)C	1	Alosetron(1)	122852-42-0(1)	22	High Reliability
197	CN(C)CCCN1c2c(Sc3c1cc(Cl)cc3)cccc2 CN(C)CCCN1c2ccccc2Sc3ccc(Cl)cc13	CN(C)CCCN1c2c(Sc3c1cccc3)ccc(Cl)c2	c1ccc3c(c1)N(c2cc(ccc2S3)Cl)CCCN(C)C	1	Chlorpromazine(1)	50-53-3(1)	134	High Reliability
198	CN1CCN2C(C1)c3ccccc3Cc4c2nccc4 CN1CCN2C(C1)c3ccccc3Cc4cccnc24	CN1CC2N(CC1)c3c(cccn3)Cc4c2cccc4	n1cccc3c1N4CCN(C)CC4(c2ccccc2C3)	1	Mirtazapine(1)	85650-52-8(1)	415	Medium Reliability
199	COc1cc2c([nH]c(n2)S(=O)Cc3c(C)c(OC)c(C)cn3)cc1 COc1ccc2nc([nH]c2c1)S(=O)Cc3ncc(C)c(OC)c3C	COc1cc2c(cc1)[nH]c(S(=O)Cc3c(c(c(cn3)C)OC)C)n2	O=S(c1nc2cc(OC)ccc2([nH]1))Cc3ncc(c(OC)c3C)C	1	Omeprazole(1)	73590-58-6(1)	457	High Reliability
200	CN1CCOC(c2ccccc2)c3c(C1)cccc3 [Cl-].C[NH+]1CCOC(c2ccccc2)c3ccccc3C1	CN1Cc2c(C(OCC1)c3ccccc3)cccc2	O2CCN(C)Cc1ccccc1C2c3ccccc3	1	Nefopam(1)	13669-70-0(1)	436	High Reliability	Differences in counterions
201	CN1CCC23C4Oc5c(O)ccc(CC1C2CCC4=O)c35 CN1CCC23C4Oc5c(O)ccc(CC1C2C=CC4O)c35 O.O.O.O.O.CN1CCC23C4Oc5c(O)ccc(CC1C2C=CC4O)c35.OS(O)(=O)=O	CN1C2C3C4(CC1)C(Oc5c4c(C2)ccc5O)C(=O)CC3	O=C1CCC5C4N(C)CCC25(c3c(OC12)c(O)ccc3C4)	2	Hydromorphone(1), Morphine(1)	466-99-9(1), 57-27-2(1)	300, 420	High Reliability	Differences in counterions, Stereochemistry removed
202	FC(F)(F)COc1cc(C(=O)NCC2CCCCN2)c(OCC(F)(F)F)cc1	O=C(NCC1NCCCC1)c2c(ccc(c2)OCC(F)(F)F)OCC(F)(F)F	O=C(NCC1NCCCC1)c2cc(OCC(F)(F)F)ccc2(OCC(F)(F)F)	1	Flecainide(1)	54143-55-4(1)	257	High Reliability
203	CCn1cc(C(O)=O)c(=O)c2c1cc(N3CCN(C)CC3)c(F)c2 CCn1cc(C(O)=O)c(=O)c2cc(F)c(cc12)N3CCN(C)CC3	CCn1c2c(c(c(c1)C(=O)O)=O)cc(F)c(N3CCN(CC3)C)c2	O=C(O)C1=CN(c2cc(c(F)cc2(C1(=O)))N3CCN(C)CC3)CC	1	Pefloxacin(1)	70458-92-3(1)	475	High Reliability
204	CN1C2CCC1CC(C2)OC(=O)c3c[nH]c4c3cccc4 [H+].[Cl-].CN1C2CCC1CC(C2)OC(=O)c3c[nH]c4ccccc34 CN1C2CCC1CC(C2)OC(=O)c3c[nH]c4ccccc34	CN1C2CCC1CC(C2)OC(=O)c3c4c([nH]c3)cccc4	O=C(OC2CC1N(C)C(CC1)C2)c4c[nH]c3ccccc34	1	Tropisetron(1)	89565-68-4(1)	635	High Reliability	Differences in counterions, Stereochemistry removed
205	CCCCNc1cc(cc(c1Oc2ccccc2)S(N)(=O)=O)C(O)=O	CCCCNc1c(c(cc(c1)C(=O)O)S(N)(=O)=O)Oc2ccccc2	O=C(O)c2cc(NCCCC)c(Oc1ccccc1)c(c2)S(=O)(=O)N	1	Bumetanide(1)	28395-03-1(1)	82	Medium Reliability
206	CC(Oc1ccccc1)C(=O)NC2C3SC(C)(C)C(N3C2=O)C(O)=O	CC(Oc1ccccc1)C(=O)NC2C3N(C2=O)C(C(S3)(C)C)C(=O)O	O=C(O)C3N2C(=O)C(NC(=O)C(Oc1ccccc1)C)C2SC3(C)(C)	1	Phenethicillin(1)	147-55-7(1)	486	High Reliability	Stereochemistry removed
207	[H]C12SC(C)(C)C(N1C(=O)C2NC(=O)c3c(OC)cccc3OC)C(O)=O COc1cccc(OC)c1C(=O)NC2C3SC(C)(C)C(N3C2=O)C(O)=O [Na+].COc1cccc(OC)c1C(=O)NC2C3SC(C)(C)C(N3C2=O)C([O-])=O	COc1c(c(ccc1)OC)C(=O)NC2C3N(C2=O)C(C(S3)(C)C)C(=O)O	O=C(O)C3N2C(=O)C(NC(=O)c1c(OC)cccc1(OC))C2SC3(C)(C)	1	Methicillin(1)	61-32-5(1)	391	High Reliability	Differences in counterions, Stereochemistry removed
208	CC(CN1c2c(Sc3c1cccc3)cccc2)N(C)C CC(CN1c2ccccc2Sc3ccccc13)N(C)C	CC(CN1c2c(Sc3c1cccc3)cccc2)N(C)C	c1ccc3c(c1)N(c2ccccc2S3)CC(N(C)C)C	1	Promethazine(1)	60-87-7(1)	508	High Reliability
209	CN(C)CCCN1c2ccccc2Sc3c1cccc3 CN(C)CCCN1c2ccccc2Sc3ccccc13	CN(C)CCCN1c2c(Sc3c1cccc3)cccc2	c1ccc3c(c1)N(c2ccccc2S3)CCCN(C)C	1	Promazine(1)	58-40-2(1)	507	High Reliability
210	CNCCC(Oc1c(C)cccc1)c2ccccc2 CNCCC(Oc1ccccc1C)c2ccccc2 [Cl-].CNCCC(Oc1ccccc1C)c2ccccc2.[H+]	CNCCC(Oc1c(cccc1)C)c2ccccc2	O(c1ccccc1C)C(c2ccccc2)CCNC	1	Atomoxetine(1)	83015-26-3(1)	48	High Reliability	Differences in counterions, Stereochemistry removed
211	CN(C)CCOC(c1ccccc1)c2ccccc2	CN(C)CCOC(c1ccccc1)c2ccccc2	O(CCN(C)C)C(c1ccccc1)c2ccccc2	1	Diphenhydramine(1)	58-73-1(1)	201	Medium Reliability
212	CC(NCCc1ccc(O)cc1)C(O)c2ccc(O)cc2	CC(NCCc1ccc(cc1)O)C(O)c2ccc(cc2)O	Oc1ccc(cc1)CCNC(C)C(O)c2ccc(O)cc2	1	Ritodrine(1)	26652-09-5(1)	538	High Reliability	Stereochemistry removed
213	COc1c2OC3CC(O)C=CC34CCN(C)Cc(cc1)c24 [Br-].COc1ccc2CN(C)CCC34C=CC(O)CC3Oc1c24.[H+] COc1ccc2CN(C)CCC34C=CC(O)CC3Oc1c24	COc1c2c3c(cc1)CN(CCC34C(O2)CC(O)C=C4)C	OC1C=CC24(c3c(OC2(C1))c(OC)ccc3CN(C)CC4)	1	Galanthamine(1)	357-70-0(1)	280	High Reliability	Differences in counterions, Stereochemistry removed
214	CC(Cc1ccc(O)cc1)NCC(O)c2cc(O)cc(O)c2 [Br-].CC(Cc1ccc(O)cc1)[NH2+]CC(O)c2cc(O)cc(O)c2	CC(Cc1ccc(cc1)O)NCC(O)c2cc(cc(c2)O)O	Oc1ccc(cc1)CC(NCC(O)c2cc(O)cc(O)c2)C	1	Fenoterol(1)	13392-18-2(1)	251	High Reliability	Differences in counterions
215	COC(=O)C1C2CCC(CC1OC(=O)c3ccccc3)N2C	COC(=O)C1C2CCC(CC1OC(=O)c3ccccc3)N2C	O=C(OC2CC1N(C)C(CC1)C2(C(=O)OC))c3ccccc3	1	Cocaine(1)	50-36-2(1)	158	Medium Reliability	Stereochemistry removed
216	CN1C2CC(CC1C3OC23)OC(=O)C(CO)c4ccccc4	CN1C2CC(CC1C3C2O3)OC(=O)C(CO)c4ccccc4	O=C(OC1CC3N(C)C(C1)C2OC23)C(c4ccccc4)CO	1	Scopolamine(1)	51-34-3(1)	552	High Reliability	Stereochemistry removed
217	CC(O)C(=O)Nc1c(I)c(C(=O)NC(CO)CO)c(I)c(C(=O)NC(CO)CO)c1I	CC(O)C(=O)Nc1c(c(c(c(c1I)C(=O)NC(CO)CO)I)C(=O)NC(CO)CO)I	O=C(NC(CO)CO)c1c(c(NC(=O)C(O)C)c(c(C(=O)NC(CO)CO)c1I)I)I	1	Iopamidol(1)	60166-93-0(1)	326	High Reliability	Stereochemistry removed
218	CCN1CC2CN(C)CC(C1)C2OC(=O)c3ccc(Cl)cc3	CCN1CC2CN(CC(C1)C2OC(=O)c3ccc(cc3)Cl)C	O=C(OC2C1CN(C)CC2(CN(CC)C1))c3ccc(cc3)Cl	1	Bisaramil(1)	89194-77-4(1)	70	High Reliability	Stereochemistry removed
219	CCOC(=O)C1(CCC=CC1N(C)C)c2ccccc2 [H+].[Cl-].CCOC(=O)C1(CCC=CC1N(C)C)c2ccccc2	CCOC(=O)C1(C(C=CCC1)N(C)C)c2ccccc2	O=C(OCC)C2(c1ccccc1)(CCC=CC2(N(C)C))	1	Tilidine(1)	51931-66-9(1)	606	Medium Reliability	Stereochemistry removed
220	CN1C2CCC1CC(C2)OC(=O)C(CO)c3ccccc3	CN1C2CCC1CC(C2)OC(=O)C(CO)c3ccccc3	O=C(OC2CC1N(C)C(CC1)C2)C(c3ccccc3)CO	1	Atropine(1)	51-55-8(1)	51	High Reliability	Stereochemistry removed
221	C1CCN(CC1)C2(CCCCC2)c3ccccc3	c1ccc(cc1)C2(CCCCC2)N3CCCCC3	c1ccc(cc1)C3(N2CCCCC2)(CCCCC3)	1	Phencyclidine(1)	77-10-1(1)	485	High Reliability
222	CNS(=O)(=O)CCc1ccc2[nH]cc(C3CCN(C)CC3)c2c1	CNS(=O)(=O)CCc1cc2c(cc1)[nH]cc2C3CCN(CC3)C	O=S(=O)(NC)CCc1ccc2[nH]cc(c2(c1))C3CCN(C)CC3	1	Naratriptan(1)	121679-13-8(1)	432	High Reliability
223	CN(C)CCc1c[nH]c2ccc(CS(=O)(=O)N3CCCC3)cc12	CN(C)CCc1c2c([nH]c1)ccc(CS(=O)(=O)N3CCCC3)c2	O=S(=O)(N1CCCC1)Cc2ccc3[nH]cc(c3(c2))CCN(C)C	1	Almotriptan(1)	154323-57-6(1)	21	High Reliability
224	COc1cc(OC)c(C(=O)CCCN2CCCC2)c(OC)c1 [Cl-].COc1cc(OC)c(C(=O)CCC[NH+]2CCCC2)c(OC)c1	COc1cc(c(c(c1)OC)C(=O)CCCN2CCCC2)OC	O=C(c1c(OC)cc(OC)cc1(OC))CCCN2CCCC2	1	Buflomedil(1)	55837-25-7(1)	80	High Reliability	Differences in counterions
225	CCCN1CCCCC1C(=O)Nc2c(C)cccc2C	CCCN1C(CCCC1)C(=O)Nc2c(cccc2C)C	O=C(Nc1c(cccc1C)C)C2N(CCC)CCCC2	1	Ropivacaine(1)	84057-95-4(1)	544	High Reliability	Stereochemistry removed
226	COc1ccc(cc1)C(CN(C)C)C2(O)CCCCC2	COc1ccc(cc1)C(CN(C)C)C2(CCCCC2)O	OC1(CCCCC1)C(c2ccc(OC)cc2)CN(C)C	1	Venlafaxine(1)	93413-69-5(1)	648	High Reliability
227	CC(C)(C)NCC(O)COc1cccc2c1CC(O)C(O)C2	CC(C)(C)NCC(O)COc1c2c(ccc1)CC(C(C2)O)O	OC(COc1cccc2c1CC(O)C(O)C2)CNC(C)(C)C	1	Nadolol(1)	42200-33-9(1)	425	High Reliability	Stereochemistry removed
228	[H]C12CC(N(C(=O)C(C)NC(CCC)C(O)=O)C1([H])CCCC2)C(O)=O CCCC(NC(C)C(=O)N1C2CCCCC2CC1C(O)=O)C(O)=O	CCCC(NC(C)C(=O)N1C2C(CC1C(=O)O)CCCC2)C(=O)O	O=C(O)C(NC(C(=O)N1C(C(=O)O)CC2CCCCC12)C)CCC	1	Perindoprilat(1)	95153-31-4(1)	482	High Reliability	Stereochemistry removed
229	[H]C12OC(CCCC)CC(=O)C1(O)OC3([H])C(NC)C(O)C(NC)C(O)C3([H])O2 CCCCC1CC(=O)C2(O)OC3C(NC)C(O)C(NC)C(O)C3OC2O1	CCCCC1OC2C(C(C1)=O)(O)OC3C(C(C(C(C3NC)O)NC)O)O2	O=C1CC(OC2OC3C(O)C(NC)C(O)C(NC)C3(OC12(O)))CCCC	1	Trospectomycin(1)	88669-04-9(1)	636	High Reliability	Stereochemistry removed
230	NCC1OC(OC2C(N)CC(N)C(O)C2OC3OC(CO)C(O)C3O)C(N)C(O)C1O	NCC1C(C(C(C(O1)OC2C(C(C(CC2N)N)O)OC3C(C(C(O3)CO)O)O)N)O)O	OCC3OC(OC2C(O)C(N)CC(N)C2(OC1OC(CN)C(O)C(O)C1(N)))C(O)C3(O)	1	Ribostamycin(1)	25546-65-0(1)	533	High Reliability	Stereochemistry removed
231	Cc1ncc2CN=C(c3ccccc3F)c4cc(Cl)ccc4-n12	Cc1n-2c(cn1)CN=C(c3c2ccc(Cl)c3)c4c(cccc4)F	Fc1ccccc1C2=NCc4cnc(n4(c3ccc(cc23)Cl))C	1	Midazolam(1)	59467-70-8(1)	411	High Reliability
232	Cc1ncc(cc1)-c2ncc(Cl)cc2-c3ccc(cc3)S(C)(=O)=O	Cc1ncc(cc1)-c2c(cc(cn2)Cl)-c3ccc(cc3)S(C)(=O)=O	O=S(=O)(c1ccc(cc1)c3cc(cnc3(c2cnc(cc2)C))Cl)C	1	Etoricoxib(1)	202409-33-4(1)	247	Medium Reliability
233	CN(C(=O)c1c(O)c2c(cccc2)n(C)c1=O)c3ccccc3 CN(c1ccccc1)C(=O)c2c(O)n(C)c3ccccc3c2=O	CN(C(=O)c1c(n(c2c(c1O)cccc2)C)=O)c3ccccc3	O=C(C2=C(O)c1ccccc1N(C2(=O))C)N(c3ccccc3)C	1	Roquinimex(1)	84088-42-6(1)	545	High Reliability
234	C1CN=C(N1)C2CC2(c3ccccc3)c4ccccc4	c1ccc(cc1)C2(C(C2)C=3NCCN3)c4ccccc4	N1=C(NCC1)C4CC4(c2ccccc2)(c3ccccc3)	1	Cibenzoline(1)	53267-01-9(1)	138	High Reliability	Checked on PubChem, Checked on ChemID
235	Cn1nnnc1SCC2=C(N3C(SC2)C(NC(=O)C(O)c4ccccc4)C3=O)C(O)=O	Cn1c(nnn1)SCC=2CSC3N(C2C(=O)O)C(=O)C3NC(=O)C(O)c4ccccc4	O=C(O)C4=C(CSc1nnnn1C)CSC3N4(C(=O)C3(NC(=O)C(O)c2ccccc2))	1	Cefamandole(1)	34444-01-4(1)	98	High Reliability	Stereochemistry removed
236	NC(C(=O)NC1C2SCC(CSc3c[nH]nn3)=C(N2C1=O)C(O)=O)c4ccc(O)cc4 NC(C(=O)NC1C2SCC(=C(N2C1=O)C(O)=O)CSc3cn[nH]n3)c4ccc(O)cc4	NC(C(=O)NC1C2N(C1=O)C(C(=O)O)=C(CSc3nn[nH]c3)CS2)c4ccc(cc4)O	O=C(O)C4=C(CSc1nn[nH]c1)CSC3N4(C(=O)C3(NC(=O)C(N)c2ccc(O)cc2))	1	Cefatrizine(1)	51627-14-6(1)	99	High Reliability	Stereochemistry removed
237	[H]C12SCC(CSc3nc(=O)c(=O)[nH]n3C)=C(N1C(=O)C2NC(=O)C(=NOC)c4csc(N)n4)C(O)=O CON=C(C(=O)NC1C2SCC(=C(N2C1=O)C(O)=O)CSc3nc(=O)c(=O)[nH]n3C)c4csc(N)n4 [Na+].CON=C(C(=O)NC1C2SCC(=C(N2C1=O)C([O-])=O)CSc3nc(=O)c(=O)[nH]n3C)c4csc(N)n4	CON=C(C(=O)NC1C2N(C1=O)C(C(=O)O)=C(CSc3n([nH]c(c(n3)=O)=O)C)CS2)c4nc(sc4)N	O=C(O)C4=C(CSC1=NC(=O)C(=O)NN1C)CSC3N4(C(=O)C3(NC(=O)C(=NOC)c2nc(N)sc2))	1	Ceftriaxone(1)	73384-59-5(1)	117	High Reliability	Differences in counterions, Stereochemistry removed
238	CCOC(=O)C1=C(C)NC(C)=C(C1c2cccc(Cl)c2Cl)C(=O)OC	CCOC(=O)C=1C(C(=C(NC1C)C)C(=O)OC)c2c(c(ccc2)Cl)Cl	O=C(OC)C2=C(NC(=C(C(=O)OCC)C2(c1cccc(c1Cl)Cl))C)C	1	Felodipine(1)	72509-76-3(1)	250	High Reliability
239	CN1CCN(CC1)C2=Nc3cc(Cl)ccc3Nc4c2cccc4 CN1CCN(CC1)C2=c3ccccc3=Nc4ccc(Cl)cc4N2	CN1CCN(CC1)C=2c3c(Nc4c(N2)cc(Cl)cc4)cccc3	N=2c4cc(ccc4(Nc1ccccc1C=2N3CCN(C)CC3))Cl	1	Clozapine(1)	5786-21-0(1)	156	High Reliability
240	Cn1c2c(c3ccccc13)C(=O)C(Cn4ccnc4C)CC2	Cc1n(ccn1)CC2C(c3c(CC2)n(c4c3cccc4)C)=O	O=C3c2c1ccccc1n(c2CCC3Cn4ccnc4C)C	1	Ondansetron(1)	99614-02-5(1)	458	High Reliability
241	CN(CCOc1ccc(CC2SC(=O)NC2=O)cc1)c3ncccc3	CN(CCOc1ccc(cc1)CC2C(NC(S2)=O)=O)c3ncccc3	O=C1NC(=O)SC1Cc3ccc(OCCN(c2ncccc2)C)cc3	1	Rosiglitazone(1)	122320-73-4(1)	546	High Reliability	Stereochemistry removed
242	[H]C12SCC(C=CC)=C(N1C(=O)C2NC(=O)C(N)c3ccc(O)cc3)C(O)=O O.CC=CC1=C(N2C(SC1)C(NC(=O)C(N)c3ccc(O)cc3)C2=O)C(O)=O CC=CC1=C(N2C(SC1)C(NC(=O)C(N)c3ccc(O)cc3)C2=O)C(O)=O	CC=CC=1CSC2N(C1C(=O)O)C(=O)C2NC(=O)C(N)c3ccc(cc3)O	O=C(O)C3=C(C=CC)CSC2N3(C(=O)C2(NC(=O)C(N)c1ccc(O)cc1))	1	Cefprozil(1)	92665-29-7(1)	113	High Reliability	Differences in counterions, Stereochemistry removed
243	CC1COc2c(N3CCN(C)CC3)c(F)cc4c2n1cc(C(O)=O)c4=O O.CC1COc2c(N3CCN(C)CC3)c(F)cc4c(=O)c(cn1c24)C(O)=O.CC1COc2c(N3CCN(C)CC3)c(F)cc4c(=O)c(cn1c24)C(O)=O CC1COc2c(N3CCN(C)CC3)c(F)cc4c2n1cc(C(O)=O)c4=O	CC1n2cc(c(c3cc(c(c(OC1)c32)N4CCN(CC4)C)F)=O)C(=O)O	O=C(O)C2=CN1c3c(OCC1C)c(c(F)cc3(C2(=O)))N4CCN(C)CC4	2	Levofloxacin(1), Ofloxacin(1)	100986-85-4(1), 82419-36-1(1)	358, 454	High Reliability	Differences in counterions, Stereochemistry removed
244	CCOC(=O)C1=C(C)NC(C)=C(C1c2cccc(c2)[N+]([O-])=O)C(=O)OC	CCOC(=O)C=1C(C(=C(NC1C)C)C(=O)OC)c2cc(ccc2)[N+](=O)[O-]	O=C(OC)C2=C(NC(=C(C(=O)OCC)C2(c1cccc(c1)[N+](=O)[O-]))C)C	1	Nitrendipine(1)	39562-70-4(1)	447	High Reliability
245	COCCCOc1ccnc(CS(=O)c2nc3c([nH]2)cccc3)c1C COCCCOc1ccnc(CS(=O)c2[nH]c3ccccc3n2)c1C	COCCCOc1c(c(ncc1)CS(=O)c2[nH]c3c(n2)cccc3)C	O=S(c1nc2ccccc2([nH]1))Cc3nccc(OCCCOC)c3C	1	Rabeprazole(1)	117976-89-3(1)	523	High Reliability
246	COc1c2OC3C(O)C=CC4C5Cc(cc1)c2C34CCN5C COc1ccc2CC3C4C=CC(O)C5Oc1c2C45CCN3C	COc1c2c3c(cc1)CC4C5C=CC(C(O2)C35CCN4C)O	OC1C=CC5C4N(C)CCC25(c3c(OC12)c(OC)ccc3C4)	1	Codeine(1)	76-57-3(1)	159	High Reliability	Stereochemistry removed
247	COc1c2OC3C(=O)CCC4(O)C5Cc(cc1)c2C34CCN5C COc1ccc2CC3N(C)CCC45C(Oc1c24)C(=O)CCC35O	COc1c2c3c(cc1)CC4C5(CCC(C(O2)C35CCN4C)=O)O	O=C1CCC5(O)(C4N(C)CCC25(c3c(OC12)c(OC)ccc3C4))	1	Oxycodone(1)	76-42-6(1)	464	High Reliability	Stereochemistry removed
248	CNCCCN1c2c(CCc3c1cccc3)cccc2 CNCCCN1c2ccccc2CCc3ccccc13	CNCCCN1c2c(CCc3c1cccc3)cccc2	c1ccc3c(c1)N(c2ccccc2CC3)CCCNC	1	Desipramine(1)	50-47-5(1)	177	High Reliability
249	CCOC(=O)C1C2CCC(CC1OC(=O)c3ccccc3)N2C	CCOC(=O)C1C2CCC(CC1OC(=O)c3ccccc3)N2C	O=C(OC2CC1N(C)C(CC1)C2(C(=O)OCC))c3ccccc3	1	Cocaethylene(1)	529-38-4(1)	157	Medium Reliability	Stereochemistry removed
250	COCC(=O)Nc1c(I)c(C(=O)NCC(O)CO)c(I)c(C(=O)N(C)CC(O)CO)c1I	COCC(=O)Nc1c(c(c(c(c1I)C(=O)NCC(O)CO)I)C(=O)N(C)CC(O)CO)I	O=C(NCC(O)CO)c1c(c(NC(=O)COC)c(c(C(=O)N(C)CC(O)CO)c1I)I)I	1	Iopromide(1)	73334-07-3(1)	327	High Reliability
251	Cn1nc(C(=O)NC2CC3CCCC(C2)N3C)c4ccccc14 [H+].[Cl-].CN1C2CCCC1CC(C2)NC(=O)c3nn(C)c4ccccc34	CN1C2CCCC1CC(C2)NC(=O)c3c4c(n(n3)C)cccc4	O=C(NC2CC1N(C)C(CCC1)C2)c3nn(c4ccccc34)C	1	Granisetron(1)	109889-09-0(1)	293	High Reliability	Differences in counterions, Stereochemistry removed
252	[H]C12CCC(O)C1(C)CCC3([H])c4ccc(O)cc4CCC23[H] CC12CCC3C(CCc4cc(O)ccc34)C1CCC2O	CC12C(C3C(CC1)c4c(cc(cc4)O)CC3)CCC2O	Oc1ccc2c(c1)CCC3C2CCC4(C)(C(O)CCC34)	1	Estradiol(1)	50-28-2(1)	237	High Reliability	Stereochemistry removed
253	CCN(CC)CCCC(C)Nc1c2ccc(Cl)cc2ncc1 CCN(CC)CCCC(C)Nc1ccnc2cc(Cl)ccc12	CCN(CC)CCCC(C)Nc1c2c(ncc1)cc(Cl)cc2	n1ccc(NC(C)CCCN(CC)CC)c2ccc(cc12)Cl	1	Chloroquine(1)	54-05-7(1)	132	High Reliability
254	CCN(CCO)CCCC(C)Nc1ccnc2cc(Cl)ccc12	CCN(CCO)CCCC(C)Nc1c2c(ncc1)cc(Cl)cc2	OCCN(CC)CCCC(Nc2ccnc1cc(ccc12)Cl)C	1	Hydroxychloroquine(1)	118-42-3(1)	301	High Reliability
255	CCCCN1CCCCC1C(=O)Nc2c(C)cccc2C	CCCCN1C(CCCC1)C(=O)Nc2c(cccc2C)C	O=C(Nc1c(cccc1C)C)C2N(CCCC)CCCC2	1	Bupivacaine(1)	38396-39-3(1)	84	High Reliability
256	CCCC(=O)Nc1cc(C(C)=O)c(OCC(O)CNC(C)C)cc1 CCCC(=O)Nc1ccc(OCC(O)CNC(C)C)c(c1)C(C)=O	CCCC(=O)Nc1cc(c(cc1)OCC(O)CNC(C)C)C(C)=O	O=C(Nc1ccc(OCC(O)CNC(C)C)c(c1)C(=O)C)CCC	1	Acebutolol(1)	37517-30-9(1)	4	High Reliability
257	CN(C)C(=O)Oc1cc(cc(OC(=O)N(C)C)c1)C(O)CNC(C)(C)C	CN(C)C(=O)Oc1cc(cc(c1)OC(=O)N(C)C)C(O)CNC(C)(C)C	O=C(Oc1cc(OC(=O)N(C)C)cc(c1)C(O)CNC(C)(C)C)N(C)C	1	Bambuterol(1)	81732-65-2(1)	59	High Reliability
258	CC(C)NCC(O)COc1ccc(CCOCC2CC2)cc1	CC(C)NCC(O)COc1ccc(cc1)CCOCC2CC2	OC(COc1ccc(cc1)CCOCC2CC2)CNC(C)C	1	Betaxolol(1)	63659-18-7(1)	65	High Reliability
259	CC(C)NCC(O)COc1ccc(COCCOC(C)C)cc1	CC(C)NCC(O)COc1ccc(cc1)COCCOC(C)C	OC(COc1ccc(cc1)COCCOC(C)C)CNC(C)C	1	Bisoprolol(1)	66722-44-9(1)	71	High Reliability
260	CCCC1CC(N(C)C1)C(=O)NC(C(C)Cl)C2OC(SC)C(O)C(O)C2O	CCCC1CN(C(C1)C(=O)NC(C(C)Cl)C2C(C(C(C(O2)SC)O)O)O)C	O=C(NC(C1OC(C(O)C(O)C1(O))SC)C(C)Cl)C2N(C)CC(CCC)C2	1	Clindamycin(1)	18323-44-9(1)	152	High Reliability	Stereochemistry removed
261	CCCC1CC(N(C)C1)C(=O)NC(C(C)O)C2OC(SC)C(O)C(O)C2O O.[Cl-].CCCC1CC(N(C)C1)C(=O)NC(C(C)O)C2OC(SC)C(O)C(O)C2O.[H+]	CCCC1CN(C(C1)C(=O)NC(C(C)O)C2C(C(C(C(O2)SC)O)O)O)C	O=C(NC(C(O)C)C1OC(C(O)C(O)C1(O))SC)C2N(C)CC(CCC)C2	1	Lincomycin(1)	154-21-2(1)	363	Medium Reliability	Stereochemistry removed
262	NCC1OC(OC2C(N)CC(N)C(OC3OC(CO)C(O)C(N)C3O)C2O)C(O)C(O)C1O	NCC1C(C(C(C(O1)OC2C(C(C(CC2N)N)OC3C(C(C(C(O3)CO)O)N)O)O)O)O)O	OCC3OC(OC2C(O)C(OC1OC(CN)C(O)C(O)C1(O))C(N)CC2(N))C(O)C(N)C3(O)	1	Kanamycin(1)	59-01-8(1)	343	Medium Reliability	Stereochemistry removed
263	NCC1CCC(N)C(OC2C(N)CC(N)C(OC3OC(CO)C(O)C(N)C3O)C2O)O1	NCC1OC(C(CC1)N)OC2C(C(C(CC2N)N)OC3C(C(C(C(O3)CO)O)N)O)O	OCC3OC(OC2C(O)C(OC1OC(CN)CCC1(N))C(N)CC2(N))C(O)C(N)C3(O)	1	Dibekacin(1)	34493-98-6(1)	190	High Reliability	Stereochemistry removed
264	NCC1OC(OC2C(N)CC(N)C(OC3OC(CO)C(O)C(N)C3O)C2O)C(N)CC1O	NCC1C(CC(C(O1)OC2C(C(C(CC2N)N)OC3C(C(C(C(O3)CO)O)N)O)O)N)O	OCC3OC(OC2C(O)C(OC1OC(CN)C(O)CC1(N))C(N)CC2(N))C(O)C(N)C3(O)	1	Tobramycin(1)	32986-56-4(1)	612	High Reliability	Stereochemistry removed
265	COc1cc2c(cc1)n(C(=O)c3ccc(Cl)cc3)c(C)c2CC(O)=O COc1ccc2n(c(C)c(CC(O)=O)c2c1)C(=O)c3ccc(Cl)cc3	COc1cc2c(cc1)n(c(c2CC(=O)O)C)C(=O)c3ccc(cc3)Cl	O=C(O)Cc3c1cc(OC)ccc1n(C(=O)c2ccc(cc2)Cl)c3C	1	Indomethacin(1)	53-86-1(1)	322	High Reliability
266	CC(=O)CC(c1ccccc1)c2c(O)c3ccccc3oc2=O CC(=O)CC(c1ccccc1)c2c(O)oc3ccccc3c2=O	CC(=O)CC(c1ccccc1)c2c(oc3c(c2O)cccc3)=O	O=C1Oc3ccccc3(C(O)=C1C(c2ccccc2)CC(=O)C)	1	Warfarin(1)	81-81-2(1)	658	High Reliability
267	Cc1c(C(=O)NC2C3SC(C)(C)C(N3C2=O)C(O)=O)c(no1)-c4c(Cl)cccc4Cl O.[Na+].Cc1onc(c1C(=O)NC2C3SC(C)(C)C(N3C2=O)C([O-])=O)-c4c(Cl)cccc4Cl	Cc1c(c(no1)-c2c(cccc2Cl)Cl)C(=O)NC3C4N(C3=O)C(C(S4)(C)C)C(=O)O	O=C(O)C4N3C(=O)C(NC(=O)c1c(noc1C)c2c(cccc2Cl)Cl)C3SC4(C)(C)	1	Dicloxacillin(1)	3116-76-5(1)	193	High Reliability	Differences in counterions, Stereochemistry removed
268	Cc1c(C(=O)NC2C3SC(C)(C)C(N3C2=O)C(O)=O)c(no1)-c4c(F)cccc4Cl	Cc1c(c(no1)-c2c(cccc2F)Cl)C(=O)NC3C4N(C3=O)C(C(S4)(C)C)C(=O)O	O=C(O)C4N3C(=O)C(NC(=O)c1c(noc1C)c2c(F)cccc2Cl)C3SC4(C)(C)	1	Flucloxacillin(1)	5250-39-5(1)	259	High Reliability	Stereochemistry removed
269	[H]C12SCC(C[n+]3ccccc3)=C(N1C(=O)C2NC(=O)Cc4cccs4)C([O-])=O [O-]C(=O)C1=C(CSC2C(NC(=O)Cc3sccc3)C(=O)N12)C[n+]4ccccc4	O=C(Cc1sccc1)NC2C3N(C2=O)C(C(=O)O)=C(C[n+]4ccccc4)CS3	O=C(O)C4=C(C[n+]1ccccc1)CSC3N4(C(=O)C3(NC(=O)Cc2cccs2))	1	Cephaloridine(1)	50-59-9(1)	120	High Reliability	Stereochemistry removed
270	NC1CN(CC12CC2)c3c(Cl)c4c(cc3F)c(=O)c(cn4C5CC5F)C(O)=O NC1CN(CC12CC2)c3c(F)cc4c(=O)c(cn(C5CC5F)c4c3Cl)C(O)=O	NC1C2(CN(C1)c3c(c4c(cc3F)c(=O)c(C(=O)O)cn4C5C(C5)F)Cl)CC2	O=C(O)C4=CN(c1c(cc(F)c(c1Cl)N2CC(N)C3(C2)(CC3))C4(=O))C5CC5(F)	1	Sitafloxacin(1)	127254-12-0(1)	557	High Reliability	Stereochemistry removed
271	CN(C)Cc1nnc2CN=C(c3ccccc3)c4c(ccc(Cl)c4)-n12 CN(C)Cc1nnc2CN=C(c3ccccc3)c4cc(Cl)ccc4-n12	CN(C)Cc1n-2c(nn1)CN=C(c3c2ccc(Cl)c3)c4ccccc4	n1nc(n2c4ccc(cc4(C(=NCc12)c3ccccc3))Cl)CN(C)C	1	Adinazolam(1)	37115-32-5(1)	14	High Reliability
272	COc1ccc(cc1)-c2nc3c([nH]2)ccc(c3)C4=NNC(=O)CC4C COc1ccc(cc1)-c2[nH]c3cc(ccc3n2)C4=NNC(=O)CC4C	COc1ccc(cc1)-c2[nH]c3c(n2)ccc(C=4C(CC(NN4)=O)C)c3	O=C4NN=C(c1ccc2nc([nH]c2(c1))c3ccc(OC)cc3)C(C)C4	1	Pimobendan(1)	74150-27-9(1)	489	Medium Reliability
273	[H]C12SCC(CSc3nnc(C)s3)=C(N1C(=O)C2NC(=O)C(O)c4ccccc4)C(O)=O Cc1sc(SCC2=C(N3C(SC2)C(NC(=O)C(O)c4ccccc4)C3=O)C(O)=O)nn1 [Na+].Cc1sc(SCC2=C(N3C(SC2)C(NC(=O)C(O)c4ccccc4)C3=O)C([O-])=O)nn1	Cc1sc(nn1)SCC=2CSC3N(C2C(=O)O)C(=O)C3NC(=O)C(O)c4ccccc4	O=C(O)C4=C(CSc1nnc(C)s1)CSC3N4(C(=O)C3(NC(=O)C(O)c2ccccc2))	1	Cefcanel(1)	41952-52-7(1)	101	High Reliability	Differences in counterions, Stereochemistry removed
274	Cc1c(C(=O)NC2C3SC(C)(C)C(N3C2=O)C(O)=O)c(no1)-c4ccccc4	Cc1c(c(no1)-c2ccccc2)C(=O)NC3C4N(C3=O)C(C(S4)(C)C)C(=O)O	O=C(O)C4N3C(=O)C(NC(=O)c1c(noc1C)c2ccccc2)C3SC4(C)(C)	1	Oxacillin(1)	66-79-5(1)	460	High Reliability	Stereochemistry removed
275	Fc1ccc(cc1)C2CCNCC2COc3cc4c(OCO4)cc3	Fc1ccc(cc1)C2C(CNCC2)COc3cc4c(cc3)OCO4	Fc1ccc(cc1)C4CCNCC4(COc2ccc3OCOc3(c2))	1	Paroxetine(1)	61869-08-7(1)	474	High Reliability	Stereochemistry removed
276	O=C(OC1CC2CC3CC(C1)N2CC3=O)c4c[nH]c5c4cccc5 O=C1CN2C3CC(CC2CC1C3)OC(=O)c4c[nH]c5ccccc45	O=C(OC1CC2CC3CC(C1)N2CC3=O)c4c5c([nH]c4)cccc5	O=C(OC3CC1N2CC(=O)C(C1)CC2C3)c5c[nH]c4ccccc45	1	Dolasetron(1)	115956-12-2(1)	207	High Reliability	Stereochemistry removed
277	CNCCC=C1c2c(CCc3c1cccc3)cccc2	CNCCC=C1c2c(CCc3c1cccc3)cccc2	c1ccc3c(c1)C(=CCCNC)c2ccccc2CC3	1	Nortriptyline(1)	72-69-5(1)	453	High Reliability
278	CN(C)C(=O)Cc1c(nc2ccc(C)cn12)-c3ccc(C)cc3	Cc1ccc(cc1)-c2c(n3c(n2)ccc(C)c3)CC(=O)N(C)C	O=C(N(C)C)Cc2c(nc1ccc(cn12)C)c3ccc(cc3)C	1	Zolpidem(1)	82626-48-0(1)	667	High Reliability
279	COC(=O)C1=C(C)NC(C)=C(C1c2cccc3nonc23)C(=O)OC(C)C	COC(=O)C=1C(C(=C(NC1C)C)C(=O)OC(C)C)c2c3c(ccc2)non3	O=C(OC)C3=C(NC(=C(C(=O)OC(C)C)C3(c2cccc1nonc12))C)C	1	Isradipine(1)	75695-93-1(1)	339	High Reliability
280	COc1cc2nc(nc(N)c2cc1OC)N3CCN(CC3)C(=O)c4ccco4	COc1c(cc2c(c1)nc(N3CCN(CC3)C(=O)c4occc4)nc2N)OC	O=C(c1occc1)N4CCN(c2nc(N)c3cc(OC)c(OC)cc3(n2))CC4	1	Prazosin(1)	19216-56-9(1)	498	Medium Reliability
281	CN(C)CCC=C1c2c(COc3c1cccc3)cccc2 [H+].[Cl-].CN(C)CCC=C1c2ccccc2COc3ccccc13 CN(C)CCC=C1c2ccccc2COc3ccccc13	CN(C)CCC=C1c2c(OCc3c1cccc3)cccc2	O3c1ccccc1C(=CCCN(C)C)c2ccccc2C3	1	Doxepin(1)	1668-19-5(1)	212	High Reliability	Differences in counterions, Stereochemistry removed
282	Oc1c2OC3C(=O)CCC4(O)C5Cc(cc1)c2C34CCN5CC=C Oc1ccc2CC3N(CCC45C(Oc1c24)C(=O)CCC35O)CC=C	C=CCN1C2C3(C4(CC1)C(Oc5c4c(C2)ccc5O)C(=O)CC3)O	O=C1CCC5(O)(C4N(CC=C)CCC25(c3c(OC12)c(O)ccc3C4))	1	Naloxone(1)	465-65-6(1)	429	High Reliability	Stereochemistry removed
283	Clc1cccc(c1)N2CCN(CCCn3nc4ccccn4c3=O)CC2	O=c1n2c(nn1CCCN3CCN(CC3)c4cc(ccc4)Cl)cccc2	O=C1N4C=CC=CC4(=NN1CCCN3CCN(c2cccc(c2)Cl)CC3)	1	Trazodone(1)	19794-93-5(1)	627	High Reliability
284	CC1CN(CC(C)N1)c2c(F)c3c(c(N)c2F)c(=O)c(cn3C4CC4)C(O)=O CC1CN(CC(C)N1)c2c(F)c(N)c3c(=O)c(cn(C4CC4)c3c2F)C(O)=O	CC1NC(CN(C1)c2c(c3c(c(c2F)N)c(=O)c(C(=O)O)cn3C4CC4)F)C	O=C(O)C1=CN(c2c(F)c(c(F)c(N)c2(C1(=O)))N3CC(NC(C)C3)C)C4CC4	1	Sparfloxacin(1)	110871-86-8(1)	561	High Reliability	Stereochemistry removed
285	COc1c(N2CCNC(C)C2)c(F)cc3c1n(cc(C(O)=O)c3=O)C4CC4	COc1c2c(cc(c1N3CC(NCC3)C)F)c(=O)c(C(=O)O)cn2C4CC4	O=C(O)C1=CN(c2c(OC)c(c(F)cc2(C1(=O)))N3CCNC(C)C3)C4CC4	1	Gatifloxacin(1)	112811-59-3(1)	282	High Reliability
286	CN(C)CCCN1c2cc(Cl)ccc2CCc3c1cccc3 CN(C)CCCN1c2ccccc2CCc3ccc(Cl)cc13	CN(C)CCCN1c2c(CCc3c1cccc3)ccc(Cl)c2	c1ccc3c(c1)N(c2cc(ccc2CC3)Cl)CCCN(C)C	1	Clomipramine(1)	303-49-1(1)	153	High Reliability
287	COc1cc(NCc2ccc3nc(N)nc(N)c3c2C)cc(OC)c1OC	COc1c(c(cc(c1)NCc2c(c3c(cc2)nc(N)nc3N)C)OC)OC	n1c(nc2ccc(c(c2(c1N))C)CNc3cc(OC)c(OC)c(OC)c3)N	1	Trimetrexate(1)	52128-35-5(1)	633	High Reliability
288	CCOc1c(OC(C2CNCCO2)c3ccccc3)cccc1 CCOc1ccccc1OC(C2CNCCO2)c3ccccc3	CCOc1c(cccc1)OC(c2ccccc2)C3OCCNC3	O(c3ccccc3(OC(c1ccccc1)C2OCCNC2))CC	1	Reboxetine(1)	71620-89-8(1)	526	Medium Reliability	Stereochemistry removed
289	CN(C)CCCN1c2ccccc2CCc3ccccc13	CN(C)CCCN1c2c(CCc3c1cccc3)cccc2	c1ccc3c(c1)N(c2ccccc2CC3)CCCN(C)C	1	Imipramine(1)	50-49-7(1)	318	High Reliability
290	O=C1N(CC2CCCc3c2c1ccc3)C4CN5CCC4CC5 O=C1N(CC2CCCc3cccc1c23)C4CN5CCC4CC5	O=C1N(CC2c3c1cccc3CCC2)C4C5CCN(C4)CC5	O=C2c1cccc5c1C(CN2C4CN3CCC4(CC3))CCC5	1	Palonosetron(1)	135729-61-2(1)	467	Medium Reliability	Stereochemistry removed
291	CC(CCc1ccccc1)NCC(O)c2cc(C(N)=O)c(O)cc2 CC(CCc1ccccc1)NCC(O)c2ccc(O)c(c2)C(N)=O CC(CCc1ccccc1)NCC(O)c2ccc(O)c(c2)C(N)=O	CC(CCc1ccccc1)NCC(O)c2cc(c(cc2)O)C(N)=O	O=C(N)c1cc(ccc1(O))C(O)CNC(C)CCc2ccccc2	2	Dilevalol(1), Labetalol(1)	75659-07-3(1), 36894-69-6(1)	199, 351	High Reliability	Stereochemistry removed
292	Cc1c(OCC(O)CNCCOc2ccc(cc2)C(N)=O)cccc1 Cc1ccccc1OCC(O)CNCCOc2ccc(cc2)C(N)=O	Cc1c(cccc1)OCC(O)CNCCOc2ccc(cc2)C(N)=O	O=C(N)c2ccc(OCCNCC(O)COc1ccccc1C)cc2	1	Tolamolol(1)	38103-61-6(1)	614	High Reliability
293	COc1cc2c(Sc3c(cccc3)N2CC(C)CN(C)C)cc1 COc1ccc2Sc3ccccc3N(CC(C)CN(C)C)c2c1	COc1cc2c(cc1)Sc3c(N2CC(C)CN(C)C)cccc3	O(c1ccc3c(c1)N(c2ccccc2S3)CC(C)CN(C)C)C	1	Levomepromazine(1)	60-99-1(1)	359	High Reliability	Stereochemistry removed
294	NC(=N)c1ccc(OCCCCCOc2ccc(cc2)C(N)=N)cc1	N=C(N)c1ccc(cc1)OCCCCCOc2ccc(cc2)C(=N)N	N=C(N)c2ccc(OCCCCCOc1ccc(cc1)C(=N)N)cc2	1	Pentamidine(1)	100-33-4(1)	478	Medium Reliability
295	[H]C12SCC(C[N+]3(C)CCCC3)=C(N1C(=O)C2NC(=O)C(=NOC)c4csc(N)n4)C([O-])=O CON=C(C(=O)NC1C2SCC(=C(N2C1=O)C([O-])=O)C[N+]3(C)CCCC3)c4csc(N)n4	CON=C(C(=O)NC1C2N(C1=O)C(C(=O)O)=C(C[N+]3(CCCC3)C)CS2)c4nc(sc4)N	O=C(O)C4=C(C[N+]1(C)(CCCC1))CSC3N4(C(=O)C3(NC(=O)C(=NOC)c2nc(N)sc2))	1	Cefepime(1)	88040-23-7(1)	102	High Reliability	Stereochemistry removed
296	COc1c(OC)cc2c(N)nc(nc2c1)N3CCN(CC3)C(=O)C4CCCO4 [H+].O.[Cl-].COc1cc2nc(nc(N)c2cc1OC)N3CCN(CC3)C(=O)C4CCCO4 [H+].[Cl-].COc1cc2nc(nc(N)c2cc1OC)N3CCN(CC3)C(=O)C4CCCO4	COc1c(cc2c(c1)nc(N3CCN(CC3)C(=O)C4OCCC4)nc2N)OC	O=C(N3CCN(c1nc(N)c2cc(OC)c(OC)cc2(n1))CC3)C4OCCC4	1	Terazosin(1)	63590-64-7(1)	590	High Reliability	Differences in counterions
297	CC(=O)N(CC(O)CO)c1c(I)c(C(=O)NCC(O)CO)c(I)c(C(=O)NCC(O)CO)c1I	CC(=O)N(CC(O)CO)c1c(c(c(c(c1I)C(=O)NCC(O)CO)I)C(=O)NCC(O)CO)I	O=C(NCC(O)CO)c1c(c(C(=O)NCC(O)CO)c(c(c1I)N(C(=O)C)CC(O)CO)I)I	1	Iohexol(1)	66108-95-0(1)	325	High Reliability
298	CN(CCOc1ccc(NS(C)(=O)=O)cc1)CCc2ccc(NS(C)(=O)=O)cc2	CN(CCOc1ccc(cc1)NS(C)(=O)=O)CCc2ccc(cc2)NS(C)(=O)=O	O=S(=O)(Nc2ccc(OCCN(C)CCc1ccc(cc1)NS(=O)(=O)C)cc2)C	1	Dofetilide(1)	115256-11-6(1)	206	High Reliability
299	CCCC(=O)N1CCCN(CC1)c2nc3cc(OC)c(OC)cc3c(N)n2 CCCC(=O)N1CCCN(CC1)c2nc(N)c3cc(OC)c(OC)cc3n2 [H+].[Cl-].CCCC(=O)N1CCCN(CC1)c2nc(N)c3cc(OC)c(OC)cc3n2	CCCC(=O)N1CCN(CCC1)c2nc3c(c(n2)N)cc(OC)c(OC)c3	O=C(N3CCN(c1nc(N)c2cc(OC)c(OC)cc2(n1))CCC3)CCC	1	Bunazosin(1)	80755-51-7(1)	83	High Reliability	Differences in counterions
300	COc1cc2c(cc1OC)c(N)nc(n2)N(C)CCCNC(=O)C3CCCO3 COc1cc2nc(nc(N)c2cc1OC)N(C)CCCNC(=O)C3CCCO3 [H+].[Cl-].COc1cc2nc(nc(N)c2cc1OC)N(C)CCCNC(=O)C3CCCO3	COc1c(cc2c(c1)nc(N(C)CCCNC(=O)C3OCCC3)nc2N)OC	O=C(NCCCN(c1nc(N)c2cc(OC)c(OC)cc2(n1))C)C3OCCC3	1	Alfuzosin(1)	81403-80-7(1)	18	High Reliability	Differences in counterions
301	CC1C2Cc3c(cc(O)cc3)C1(C)CCN2CC=C(C)C C1=CN=NN=NN=C1 CC1C2Cc3ccc(O)cc3C1(C)CCN2CC=C(C)C	CC(C)=CCN1C2Cc3c(C(CC1)(C2C)C)cc(O)cc3	Oc1ccc2c(c1)C3(C)(CCN(CC=C(C)C)C(C2)C3(C))	1	pentazocine(1)	359-83-1(1)	479	High Reliability	Stereochemistry removed, Name verified in PubChem
302	CC(O)(C=CC1CC=CC(=O)O1)C(CC(O)C=CC=CC=CCO)OP(O)(O)=O	CC(O)(C=CC1OC(C=CC1)=O)C(CC(O)C=CC=CC=CCO)OP(=O)(O)O	O=C1OC(C=CC(O)(C)C(OP(=O)(O)O)CC(O)C=CC=CC=CCO)CC=C1	1	Fostriecin(1)	87810-56-8(1)	275	Medium Reliability	Stereochemistry removed
303	CC1CCC2C(C)C(OC(=O)CCC(O)=O)OC3OC4(C)CCC1C23OO4	CC1C2CCC3(OC4OC(C(C(CC1)C42OO3)C)OC(=O)CCC(=O)O)C	O=C(O)CCC(=O)OC3OC1OC2(OOC14(C(CC2)C(C)CCC4(C3(C))))(C)	1	Artesunate(1)	88495-63-0(1)	46	High Reliability	Stereochemistry removed
304	OC(CCN1CCCC1)(C2CCCCC2)c3ccccc3	OC(CCN1CCCC1)(c2ccccc2)C3CCCCC3	OC(c1ccccc1)(CCN2CCCC2)C3CCCCC3	1	Procyclidine(1)	77-37-2(1)	506	High Reliability
305	CNC1C(O)C(OC2C(N)CC(N)C(OC3OC(CN)=CCC3N)C2O)OCC1(C)O	CNC1C(COC(C1O)OC2C(C(C(CC2N)N)OC3C(CC=C(O3)CN)N)O)(C)O	OC1C(OCC(O)(C)C1(NC))OC3C(O)C(OC2OC(=CCC2(N))CN)C(N)CC3(N)	1	Sisomicin(1)	32385-11-8(1)	556	High Reliability	Stereochemistry removed
306	Oc1cc2c(cc1)C3(OC(=O)c4c3cccc4)c5c(O2)cc(O)cc5 Oc1ccc2c(Oc3cc(O)ccc3C24OC(=O)c5ccccc45)c1	O=C1c2c(C3(O1)c4c(Oc5c3ccc(O)c5)cc(O)cc4)cccc2	O=C4OC2(c3ccc(O)cc3(Oc1cc(O)ccc12))c5ccccc45	1	Fluorescein(1)	2321-07-5(1)	265	High Reliability
307	NC1C2CN(CC12)c3c(F)cc4c(=O)c(cn(-c5ccc(F)cc5F)c4n3)C(O)=O NC1C2CN(CC12)c3nc4n(cc(C(O)=O)c(=O)c4cc3F)-c5ccc(F)cc5F	NC1C2C1CN(c3c(cc4c(n3)n(cc(c4=O)C(=O)O)-c5c(cc(cc5)F)F)F)C2	O=C(O)C1=CN(c2nc(c(F)cc2(C1(=O)))N3CC4C(N)C4(C3))c5ccc(F)cc5(F)	1	Trovafloxacin(1)	147059-72-1(1)	637	High Reliability	Stereochemistry removed
308	CON=C(C(=O)NC1C2SCC(CSc3nc(C)c(CC(O)=O)s3)=C(N2C1=O)C(O)=O)c4csc(N)n4	CON=C(C(=O)NC1C2N(C1=O)C(C(=O)O)=C(CSc3sc(c(n3)C)CC(=O)O)CS2)c4nc(sc4)N	O=C(O)C4=C(CSc1nc(c(CC(=O)O)s1)C)CSC3N4(C(=O)C3(NC(=O)C(=NOC)c2nc(N)sc2))	1	Cefodizime(1)	69739-16-8(1)	106	High Reliability	Stereochemistry removed
309	COC1(NC(=O)C(C(O)=O)c2ccc(O)cc2)C3OCC(CSc4nnnn4C)=C(N3C1=O)C(O)=O	COC1(C2N(C1=O)C(C(=O)O)=C(CSc3n(nnn3)C)CO2)NC(=O)C(C(=O)O)c4ccc(cc4)O	O=C(O)C3=C(COC2N3(C(=O)C2(OC)(NC(=O)C(C(=O)O)c1ccc(O)cc1)))CSc4nnnn4C	1	Moxalactam(1)	64952-97-2(1)	422	Medium Reliability	Stereochemistry removed
310	CN(C)CCCC1(OCc2cc(ccc12)C#N)c3ccc(F)cc3	CN(C)CCCC1(c2c(CO1)cc(C#N)cc2)c3ccc(cc3)F	N#Cc1ccc3c(c1)COC3(c2ccc(F)cc2)CCCN(C)C	1	Citalopram(1)	59729-33-8(1)	146	Medium Reliability
311	NCc1ccccc1CC(=O)NC2C3SCC(CSc4nnnn4CC(O)=O)=C(N3C2=O)C(O)=O	NCc1c(cccc1)CC(=O)NC2C3N(C2=O)C(C(=O)O)=C(CSc4n(nnn4)CC(=O)O)CS3	O=C(O)C4=C(CSc1nnnn1CC(=O)O)CSC3N4(C(=O)C3(NC(=O)Cc2ccccc2CN))	1	Ceforanide(1)	60925-61-3(1)	108	High Reliability	Stereochemistry removed
312	COc1ccc(Cc2nccc3cc(OC)c(OC)cc23)cc1OC	COc1c(cc(cc1)Cc2c3c(ccn2)cc(OC)c(OC)c3)OC	n2ccc1cc(OC)c(OC)cc1c2Cc3ccc(OC)c(OC)c3	1	Papaverine(1)	58-74-2(1)	472	High Reliability
313	CN(Cc1nc2c(nc1)nc(N)nc2N)c3ccc(cc3)C(=O)NC(CCC(O)=O)C(O)=O CN(Cc1cnc2nc(N)nc(N)c2n1)c3ccc(cc3)C(=O)NC(CCC(O)=O)C(O)=O	CN(Cc1nc2c(nc1)nc(N)nc2N)c3ccc(cc3)C(=O)NC(CCC(=O)O)C(=O)O	O=C(O)CCC(NC(=O)c1ccc(cc1)N(C)Cc2nc3c(nc2)nc(nc3(N))N)C(=O)O	1	Methotrexate(1)	59-05-2(1)	394	High Reliability	Stereochemistry removed
314	[H]C12SCC(C=C3CCN(C4CCNC4)C3=O)=C(N1C(=O)C2NC(=O)C(=NO)c5nsc(N)n5)C(O)=O NC1=NC(NS1)=C(N=O)C(=O)NC2C3SCC(=C(N3C2=O)C(O)=O)C=C4CCN(C5CCNC5)C4=O	Nc1snc(n1)C(=NO)C(=O)NC2C3N(C2=O)C(C(=O)O)=C(C=C4C(N(CC4)C5CNCC5)=O)CS3	O=C(O)C5=C(C=C1C(=O)N(CC1)C2CNCC2)CSC4N5(C(=O)C4(NC(=O)C(=NO)c3nc(N)sn3))	1	Ceftobiprole(1)	209467-52-7(1)	116	Medium Reliability	Stereochemistry removed
315	CN(C)CCC=C1c2ccccc2CCc3c1cccc3 CN(C)CCC=C1c2ccccc2CCc3ccccc13	CN(C)CCC=C1c2c(CCc3c1cccc3)cccc2	c1ccc3c(c1)C(=CCCN(C)C)c2ccccc2CC3	1	Amitriptyline(1)	50-48-6(1)	32	High Reliability
316	CNCCCC12CCC(c3c1cccc3)c4c2cccc4	CNCCCC12c3c(C(CC1)c4c2cccc4)cccc3	c1ccc3c(c1)C4c2ccccc2C3(CCCNC)CC4	1	Maprotiline(1)	10262-69-8(1)	373	High Reliability
317	Cl.Cl.NCCCNc1c2c3c(cc1)c(CNCCO)nn3c4c(O)ccc(O)c4c2=O [Cl-].[Cl-].NCCCNc1ccc2c(CNCCO)nn3c4c(O)ccc(O)c4c(=O)c1c23.[H+].[H+]	NCCCNc1c2c(c3c(n4nc(c(cc1)c42)CNCCO)c(O)ccc3O)=O	O=C2c1c(O)ccc(O)c1n4nc(c3ccc(NCCCN)c2c34)CNCCO	1	KW-2170(1)	207862-44-0(1)	350	Medium Reliability	Differences in counterions
318	CC1(C)SC2C(NC(=O)C(NC(=O)N3CCNC3=O)c4ccccc4)C(=O)N2C1C(O)=O	CC1(C(N2C(S1)C(NC(=O)C(NC(=O)N3C(NCC3)=O)c4ccccc4)C2=O)C(=O)O)C	O=C(O)C4N3C(=O)C(NC(=O)C(NC(=O)N1C(=O)NCC1)c2ccccc2)C3SC4(C)(C)	1	Azlocillin(1)	37091-66-0(1)	57	High Reliability	Stereochemistry removed
319	Nc1nc(=O)c2c(NCC(CNc3ccc(cc3)C(=O)NC(CCC(O)=O)C(O)=O)N2C=O)[nH]1 O.O.O.O.O.[Ca].Nc1nc(=O)c2c(NCC(CNc3ccc(cc3)C(=O)NC(CCC(O)=O)C(O)=O)N2C=O)[nH]1	Nc1[nH]c2c(c(n1)=O)N(C(CN2)CNc3ccc(cc3)C(=O)NC(CCC(=O)O)C(=O)O)C=O	O=CN1C=3C(=O)N=C(N)NC=3(NCC1CNc2ccc(cc2)C(=O)NC(C(=O)O)CCC(=O)O)	1	Folinic acid(1)	58-05-9(1)	270	High Reliability	Differences in counterions, Stereochemistry removed
320	Oc1c2OC3C(=O)CCC4(O)C5Cc(cc1)c2C34CCN5CC6CC6 Oc1ccc2CC3N(CCC45C(Oc1c24)C(=O)CCC35O)CC6CC6	O=C1C2C34C(CC1)(O)C(N(CC3)CC5CC5)Cc6c4c(c(cc6)O)O2	O=C1CCC5(O)(C4N(CCC25(c3c(OC12)c(O)ccc3C4))CC6CC6)	1	Naltrexone(1)	16590-41-3(1)	430	High Reliability	Stereochemistry removed
321	CN1CCN(CCCN2c3ccccc3Sc4c2cc(Cl)cc4)CC1 CN1CCN(CCCN2c3ccccc3Sc4ccc(Cl)cc24)CC1	CN1CCN(CC1)CCCN2c3c(Sc4c2cccc4)ccc(Cl)c3	c1ccc3c(c1)N(c2cc(ccc2S3)Cl)CCCN4CCN(C)CC4	1	Prochlorperazine(1)	58-38-8(1)	505	High Reliability
322	[H]C1(CC2CCN1CC2C=C)C(O)c3ccnc4ccc(OC)cc34 COc1ccc2nccc(C(O)C3CC4CCN3CC4C=C)c2c1	C=CC1C2CCN(C1)C(C2)C(O)c3c4c(ncc3)ccc(OC)c4	OC(c2ccnc1ccc(OC)cc12)C3N4CCC(C3)C(C=C)C4	1	Quinidine(1)	56-54-2(1)	520	High Reliability	Stereochemistry removed
323	CC(CCc1cc2c(OCO2)cc1)NCC(O)c3cc(C(N)=O)c(O)cc3 CC(CCc1ccc2OCOc2c1)NCC(O)c3ccc(O)c(c3)C(N)=O [H+].[Cl-].CC(CCc1ccc2OCOc2c1)NCC(O)c3ccc(O)c(c3)C(N)=O	CC(CCc1cc2c(cc1)OCO2)NCC(O)c3cc(c(cc3)O)C(N)=O	O=C(N)c1cc(ccc1(O))C(O)CNC(C)CCc2ccc3OCOc3(c2)	1	Medroxalol(1)	56290-94-9(1)	376	High Reliability	Differences in counterions
324	COC(=O)C1=C(C)NC(C)=C(C1c2ccccc2[N+]([O-])=O)C(=O)OCC(C)C	COC(=O)C=1C(C(=C(NC1C)C)C(=O)OCC(C)C)c2c(cccc2)[N+](=O)[O-]	O=C(OC)C2=C(NC(=C(C(=O)OCC(C)C)C2(c1ccccc1[N+](=O)[O-]))C)C	1	Nisoldipine(1)	63675-72-9(1)	445	High Reliability
325	[H]C12CCC(O)(C#C)C1(C)CCC3([H])c4c(CCC23[H])cc(O)cc4 CC12CCC3C(CCc4cc(O)ccc34)C1CCC2(O)C#C	C#CC1(C2(C(CC1)C3C(c4c(CC3)cc(O)cc4)CC2)C)O	C#CC3(O)(CCC2C4CCc1cc(O)ccc1C4(CCC23(C)))	1	Ethinylestradiol(1)	57-63-6(1)	241	High Reliability	Stereochemistry removed
326	[H]C12CCC(O)(C#C)C1(C)CCC3([H])c4ccc(OS(O)(=O)=O)cc4CCC23[H] CC12CCC3C(CCc4cc(OS(O)(=O)=O)ccc34)C1CCC2(O)C#C	C#CC1(C2(C(CC1)C3C(c4c(CC3)cc(OS(=O)(=O)O)cc4)CC2)C)O	O=S(=O)(O)Oc1ccc2c(c1)CCC4C2CCC3(C)(C4(CCC3(O)(C#C)))	1	Ethinylestradiol-3-Sulfate(1)	24560-70-1(1)	243	High Reliability	Stereochemistry removed
327	[H]C12CCC(OS(O)(=O)=O)(C#C)C1(C)CCC3([H])c4ccc(O)cc4CCC23[H] CC12CCC3C(CCc4cc(O)ccc34)C1CCC2(OS(O)(=O)=O)C#C	C#CC1(C2(C(CC1)C3C(c4c(CC3)cc(O)cc4)CC2)C)OS(=O)(=O)O	O=S(=O)(O)OC3(C#C)(CCC2C4CCc1cc(O)ccc1C4(CCC23(C)))	1	Ethinylestradiol-17-Sulfate(1)	75803-36-0(1)	242	High Reliability	Stereochemistry removed
328	CCOC(Cc1ccc(OCCc2ccc(OS(C)(=O)=O)cc2)cc1)C(O)=O	CCOC(Cc1ccc(cc1)OCCc2ccc(cc2)OS(C)(=O)=O)C(=O)O	O=C(O)C(OCC)Cc2ccc(OCCc1ccc(OS(=O)(=O)C)cc1)cc2	1	Tesaglitazar(1)	251565-85-2(1)	593	High Reliability	Stereochemistry removed
329	CCOC(=O)C1=C(COCCN)NC(C)=C(C1c2ccccc2Cl)C(=O)OC	CCOC(=O)C=1C(C(=C(NC1COCCN)C)C(=O)OC)c2c(cccc2)Cl	O=C(OC)C2=C(NC(=C(C(=O)OCC)C2(c1ccccc1Cl))COCCN)C	1	Amlodipine(1)	88150-42-9(1)	33	High Reliability
330	Cc1c(scc1)C(=CCCN2CCCC(C2)C(O)=O)c3c(C)ccs3	Cc1c(scc1)C(=CCCN2CC(CCC2)C(=O)O)c3c(ccs3)C	O=C(O)C3CN(CCC=C(c1c(ccs1)C)c2c(ccs2)C)CCC3	1	Tiagabine(1)	115103-54-3(1)	602	High Reliability	Stereochemistry removed
331	CC(C(O)c1ccc(O)cc1)N2CCC(O)(CC2)c3ccccc3	CC(C(O)c1ccc(cc1)O)N2CCC(CC2)(O)c3ccccc3	Oc1ccc(cc1)C(O)C(N3CCC(O)(c2ccccc2)CC3)C	1	Traxoprodil(1)	134234-12-1(1)	626	High Reliability	Stereochemistry removed
332	COc1ccc(cc1OC2CCCC2)C3(CCC(CC3)C(O)=O)C#N	COc1c(cc(cc1)C2(CCC(CC2)C(=O)O)C#N)OC3CCCC3	N#CC3(c2ccc(OC)c(OC1CCCC1)c2)(CCC(C(=O)O)CC3)	1	Cilomilast(1)	153259-65-5(1)	142	High Reliability	Stereochemistry removed
333	CC(CN(C)C)CN1c2c(CCc3c1cccc3)cccc2 CC(CN(C)C)CN1c2ccccc2CCc3ccccc13	CC(CN(C)C)CN1c2c(CCc3c1cccc3)cccc2	c1ccc3c(c1)N(c2ccccc2CC3)CC(C)CN(C)C	1	Trimipramine(1)	739-71-9(1)	634	High Reliability
334	[H]C1(CC2CCN1CC2CC)C(O)c3ccnc4ccc(OC)cc34 CCC1CN2CCC1CC2C(O)c3ccnc4ccc(OC)cc34 [H+].[Cl-].CCC1CN2CCC1CC2C(O)c3ccnc4ccc(OC)cc34	CCC1C2CCN(C1)C(C2)C(O)c3c4c(ncc3)ccc(OC)c4	OC(c2ccnc1ccc(OC)cc12)C3N4CCC(C3)C(C4)CC	1	Dihydroquinidine(1)	1435-55-8(1)	198	High Reliability	Differences in counterions, Stereochemistry removed
335	CC(CC(c1ccccc1)c2ccccc2)NC(C)(C)C [H+].[Cl-].CC(CC(c1ccccc1)c2ccccc2)NC(C)(C)C	CC(CC(c1ccccc1)c2ccccc2)NC(C)(C)C	c1ccc(cc1)C(c2ccccc2)CC(NC(C)(C)C)C	1	Terodiline(1)	15793-40-5(1)	592	Medium Reliability
336	Cl.COc1c(OC)cc(CCNCC(O)COc2cc(C)ccc2)cc1 COc1ccc(CCNCC(O)COc2cccc(C)c2)cc1OC [H+].[Cl-].COc1ccc(CCNCC(O)COc2cccc(C)c2)cc1OC	COc1c(cc(cc1)CCNCC(O)COc2cc(ccc2)C)OC	OC(COc1cccc(c1)C)CNCCc2ccc(OC)c(OC)c2	1	Bevantolol(1)	59170-23-9(1)	66	Medium Reliability	Differences in counterions
337	CCC(=O)N(c1ccccc1)C2(CCN(CCC(=O)OC)CC2)C(=O)OC [H+].[Cl-].CCC(=O)N(c1ccccc1)C2(CCN(CCC(=O)OC)CC2)C(=O)OC	CCC(=O)N(c1ccccc1)C2(CCN(CC2)CCC(=O)OC)C(=O)OC	O=C(OC)CCN2CCC(C(=O)OC)(N(c1ccccc1)C(=O)CC)CC2	1	Remifentanil(1)	132875-61-7(1)	528	High Reliability	Differences in counterions
338	CCOc1c(OCCNC(C)Cc2cc(c(OC)cc2)S(N)(=O)=O)cccc1 CCOc1ccccc1OCCNC(C)Cc2ccc(OC)c(c2)S(N)(=O)=O	CCOc1c(cccc1)OCCNC(C)Cc2cc(c(cc2)OC)S(N)(=O)=O	O=S(=O)(N)c1cc(ccc1(OC))CC(NCCOc2ccccc2(OCC))C	1	Tamsulosin(1)	106133-20-4(1)	579	High Reliability	Stereochemistry removed
339	COc1c(cccc1)N2CCN(CCCNc3cc(=O)n(C)c(=O)n3C)CC2 COc1ccccc1N2CCN(CCCNc3cc(=O)n(C)c(=O)n3C)CC2	COc1c(cccc1)N2CCN(CC2)CCCNc3n(c(n(c(c3)=O)C)=O)C	O=C3C=C(NCCCN2CCN(c1ccccc1(OC))CC2)N(C(=O)N3C)C	1	Urapidil(1)	34661-75-1(1)	641	High Reliability
340	COc1c(OC)c(OC)c2nc(nc(N)c2c1)N3CCN(CC3)C(=O)OCC(C)(C)O COc1cc2c(N)nc(nc2c(OC)c1OC)N3CCN(CC3)C(=O)OCC(C)(C)O [H+].O.[Cl-].COc1cc2c(N)nc(nc2c(OC)c1OC)N3CCN(CC3)C(=O)OCC(C)(C)O	COc1c(c(c2c(c1)c(N)nc(N3CCN(CC3)C(=O)OCC(C)(C)O)n2)OC)OC	O=C(OCC(O)(C)C)N3CCN(c1nc(N)c2cc(OC)c(OC)c(OC)c2(n1))CC3	1	Trimazosin(1)	35795-16-5(1)	631	High Reliability	Differences in counterions
341	CC(C)(C)NCC(O)COc1ccc(NC(=O)NC2CCCCC2)cc1	CC(C)(C)NCC(O)COc1ccc(cc1)NC(=O)NC2CCCCC2	O=C(Nc1ccc(OCC(O)CNC(C)(C)C)cc1)NC2CCCCC2	1	Talinolol(1)	57460-41-0(1)	578	High Reliability
342	OC(=O)C=CC(O)=O.CCCCCCCN(CC)CCCC(O)c1ccc(NS(C)(=O)=O)cc1.CCCCCCCN(CC)CCCC(O)c1ccc(NS(C)(=O)=O)cc1 CCCCCCCN(CC)CCCC(O)c1ccc(NS(C)(=O)=O)cc1 CCCCCCCN(CC)CCCC(O)c1ccc(NS(C)(=O)=O)cc1.OC(=O)C=CC(O)=O	CCCCCCCN(CC)CCCC(O)c1ccc(cc1)NS(C)(=O)=O	O=S(=O)(Nc1ccc(cc1)C(O)CCCN(CC)CCCCCCC)C	1	Ibutilide(1)	122647-31-8(1)	310	Medium Reliability	Differences in counterions, Stereochemistry removed
343	COc1cc(NS(C)(=O)=O)ccc1Nc2c3ccccc3nc4ccccc24	COc1c(ccc(c1)NS(C)(=O)=O)Nc2c3c(nc4c2cccc4)cccc3	O=S(=O)(Nc4ccc(Nc2c3ccccc3(nc1ccccc12))c(OC)c4)C	1	Amsacrine(1)	51264-14-3(1)	38	High Reliability
344	Cl.CN1CCC(C(O)C1)c2c3oc(cc(=O)c3c(O)cc2O)-c4c(Cl)cccc4 CN1CCC(C(O)C1)c2c(O)cc(O)c3c(=O)cc(oc23)-c4ccccc4Cl	CN1CC(C(CC1)c2c3c(c(cc2O)O)c(=O)cc(-c4c(cccc4)Cl)o3)O	O=C1C=C(Oc2c1c(O)cc(O)c2C3CCN(C)CC3(O))c4ccccc4Cl	1	Flavopiridol(1)	146426-40-6(1)	256	Medium Reliability	Stereochemistry removed
345	CN(C)C1C2CC3C(O)c4c(c(O)ccc4Cl)C(=O)C3=C(O)C2(O)C(=O)C(C(N)=O)=C1O CN(C)C1C2CC3C(O)c4c(Cl)ccc(O)c4C(=C3C(=O)C2(O)C(=O)C(=C(N)O)C1=O)O [Cl-].CN(C)C1C2CC3C(O)c4c(Cl)ccc(O)c4C(=C3C(=O)C2(O)C(=O)C(=C(N)O)C1=O)O.[H+]	CN(C)C1C2C(C(C(=C1O)C(N)=O)=O)(O)C(O)=C3C(C(c4c(C3=O)c(O)ccc4Cl)O)C2	O=C(N)C=3C(=O)C4(O)(C(O)=C2C(=O)c1c(O)ccc(c1C(O)C2CC4(C(C=3(O))N(C)C))Cl)	1	Demethylchlortetracycline(1)	127-33-3(1)	174	High Reliability	Differences in counterions, Stereochemistry removed
346	Clc1c(CCN2CCN(CC2)c3nsc4ccccc34)cc5CC(=O)Nc5c1 Clc1cc2NC(=O)Cc2cc1CCN3CCN(CC3)c4nsc5ccccc45 [H+].O.[Cl-].Clc1cc2NC(=O)Cc2cc1CCN3CCN(CC3)c4nsc5ccccc45	O=C1Nc2c(C1)cc(CCN3CCN(CC3)c4c5c(sn4)cccc5)c(Cl)c2	O=C2Nc1cc(c(cc1C2)CCN5CCN(c3nsc4ccccc34)CC5)Cl	1	Ziprasidone(1)	146939-27-7(1)	664	High Reliability	Differences in counterions
347	CCOc1c(C(=O)NC2C3SC(C)(C)C(N3C2=O)C(O)=O)c4c(cccc4)cc1 [Na+].CCOc1ccc2ccccc2c1C(=O)NC3C4SC(C)(C)C(N4C3=O)C([O-])=O	CCOc1c(c2c(cc1)cccc2)C(=O)NC3C4N(C3=O)C(C(S4)(C)C)C(=O)O	O=C(O)C4N3C(=O)C(NC(=O)c2c(OCC)ccc1ccccc12)C3SC4(C)(C)	1	Nafcillin(1)	147-52-4(1)	426	High Reliability	Differences in counterions, Stereochemistry removed
348	CCCC(=O)OCOC(=O)C1=C(C)NC(C)=C(C1c2cccc(Cl)c2Cl)C(=O)OC	CCCC(=O)OCOC(=O)C=1C(C(=C(NC1C)C)C(=O)OC)c2c(c(ccc2)Cl)Cl	O=C(OC)C2=C(NC(=C(C(=O)OCOC(=O)CCC)C2(c1cccc(c1Cl)Cl))C)C	1	Clevidipine(1)	167221-71-8(1)	150	High Reliability	Stereochemistry removed
349	OC1(CCN(CCCC(=O)c2ccc(F)cc2)CC1)c3ccc(Cl)cc3	O=C(CCCN1CCC(CC1)(O)c2ccc(cc2)Cl)c3ccc(cc3)F	O=C(c1ccc(F)cc1)CCCN3CCC(O)(c2ccc(cc2)Cl)CC3	1	Haloperidol(1)	52-86-8(1)	295	High Reliability
350	[H]C12CN(CC1([H])NCCC2)c3c(F)cc4c(=O)c(cn(C5CC5)c4c3OC)C(O)=O COc1c(N2CC3CCCNC3C2)c(F)cc4c(=O)c(cn(C5CC5)c14)C(O)=O	COc1c2c(cc(c1N3CC4C(C3)CCCN4)F)c(=O)c(C(=O)O)cn2C5CC5	O=C(O)C1=CN(c2c(OC)c(c(F)cc2(C1(=O)))N3CC4NCCCC4(C3))C5CC5	1	Moxifloxacin(1)	151096-09-2(1)	423	High Reliability	Stereochemistry removed
351	O=C1N(CCCCNCC2CCc3ccccc3O2)S(=O)(=O)c4ccccc14	O=C1N(S(c2c1cccc2)(=O)=O)CCCCNCC3Oc4c(CC3)cccc4	O=C2c1ccccc1S(=O)(=O)N2CCCCNCC4Oc3ccccc3CC4	1	Repinotan(1)	144980-29-0(1)	531	High Reliability	Stereochemistry removed
352	CN(C)CCCNc1ncc(C)c2c1c3c([nH]2)ccc4c3ccc(O)c4 CN(C)CCCNc1ncc(C)c2[nH]c3ccc4cc(O)ccc4c3c12.CS(O)(=O)=O CN(C)CCCNc1ncc(C)c2[nH]c3ccc4cc(O)ccc4c3c12	Cc1c2c(c(nc1)NCCCN(C)C)c3c([nH]2)ccc4c3ccc(c4)O	Oc4ccc3c(ccc2[nH]c1c(cnc(NCCCN(C)C)c1c23)C)c4	1	Intoplicine(1)	125974-72-3(1)	324	High Reliability	Differences in counterions
353	CC1(C)SC2C(NC(=O)C(NC(=O)N3CCN(C3=O)S(C)(=O)=O)c4ccccc4)C(=O)N2C1C(O)=O	CC1(C(N2C(S1)C(NC(=O)C(NC(=O)N3C(N(CC3)S(C)(=O)=O)=O)c4ccccc4)C2=O)C(=O)O)C	O=C(O)C4N3C(=O)C(NC(=O)C(NC(=O)N1C(=O)N(CC1)S(=O)(=O)C)c2ccccc2)C3SC4(C)(C)	1	Mezlocillin(1)	51481-65-3(1)	408	High Reliability	Stereochemistry removed
354	Oc1c2OC3C(=C)CCC4(O)C5Cc(cc1)c2C34CCN5CC6CC6 Oc1ccc2CC3N(CCC45C(Oc1c24)C(=C)CCC35O)CC6CC6	C=C1C2C34C(CC1)(O)C(N(CC3)CC5CC5)Cc6c4c(c(cc6)O)O2	Oc6ccc5c1c6(OC2C(=C)CCC3(O)(C(N(CCC123)CC4CC4)C5))	1	Nalmefene(1)	55096-26-9(1)	428	High Reliability	Stereochemistry removed
355	[H]C12Oc3c(O)ccc4c3C15CC[N+](C)(CC6CC6)C(C4)C5(O)CCC2=O [Br-].[H]C12Oc3c(O)ccc4c3C15CC[N+](C)(CC6CC6)C(C4)C5(O)CCC2=O C[N+]1(CCC23C4Oc5c(O)ccc(CC1C2(O)CCC4=O)c35)CC6CC6 [Br-].C[N+]1(CCC23C4Oc5c(O)ccc(CC1C2(O)CCC4=O)c35)CC6CC6	C[N+]1(C2C3(C4(CC1)C(Oc5c4c(C2)ccc5O)C(=O)CC3)O)CC6CC6	O=C1CCC6(O)(C5Cc3ccc(O)c2OC1C6(c23)(CC[N+]5(C)(CC4CC4)))	1	Methylnaltrexone(1)	73232-52-7(1)	396	High Reliability	Differences in counterions, Stereochemistry removed
356	OCCN1CCN(CCCN2c3ccccc3Sc4c2cc(Cl)cc4)CC1 OCCN1CCN(CCCN2c3ccccc3Sc4ccc(Cl)cc24)CC1	OCCN1CCN(CC1)CCCN2c3c(Sc4c2cccc4)ccc(Cl)c3	OCCN1CCN(CC1)CCCN4c2ccccc2Sc3ccc(cc34)Cl	1	Perphenazine(1)	58-39-9(1)	483	High Reliability
357	COCCOC(=O)C1=C(C)NC(C)=C(C1c2cc(ccc2)[N+]([O-])=O)C(=O)OC(C)C COCCOC(=O)C1=C(C)NC(=C(C1c2cccc(c2)[N+]([O-])=O)C(=O)OC(C)C)C	COCCOC(=O)C=1C(C(=C(NC1C)C)C(=O)OC(C)C)c2cc(ccc2)[N+](=O)[O-]	O=C(OCCOC)C2=C(NC(=C(C(=O)OC(C)C)C2(c1cccc(c1)[N+](=O)[O-]))C)C	1	Nimodipine(1)	66085-59-4(1)	444	High Reliability
358	CN(C)CCNc1c2c3c(cc1)n(CCNCCO)nc3-c4c(ccnc4)C2=O CN(C)CCNc1ccc2n(CCNCCO)nc3-c4cnccc4C(=O)c1c23	CN(C)CCNc1c2c3c(cc1)n(nc3-c4c(ccnc4)C2=O)CCNCCO	O=C1c4ccncc4(c2nn(c3ccc(NCCN(C)C)c1c23)CCNCCO)	1	Topixantrone(1)	156090-18-5(1)	620	High Reliability
359	CCC12CCC3C(CCC4=CC(=O)CCC34)C1C=CC2(O)C#C	C#CC1(C2(C(C=C1)C3C(C4C(CC3)=CC(=O)CC4)CC2)CC)O	O=C2C=C1CCC3C4C=CC(O)(C#C)C4(CC)(CCC3(C1CC2))	1	Gestodene(1)	60282-87-3(1)	287	High Reliability	Stereochemistry removed
360	CC12CC(=O)C3C(CCC4=CC(=O)C=CC34C)C1CCC2(O)C(=O)CO	CC12C(=CC(C=C1)=O)CCC3C4C(CC(C23)=O)(C(CC4)(O)C(=O)CO)C	O=C1C=CC4(C(=C1)CCC3C4(C(=O)CC2(C)(C3(CCC2(O)(C(=O)CO)))))(C)	1	Prednisone(1)	53-03-2(1)	500	High Reliability	Stereochemistry removed
361	Cc1ncc(nc1)C(=O)NCCc2ccc(cc2)S(=O)(=O)NC(=O)NC3CCCCC3	Cc1ncc(nc1)C(=O)NCCc2ccc(cc2)S(=O)(=O)NC(=O)NC3CCCCC3	O=C(NC1CCCCC1)NS(=O)(=O)c2ccc(cc2)CCNC(=O)c3ncc(nc3)C	1	Glipizide(1)	29094-61-9(1)	291	High Reliability
362	CCC(=O)C(CC(C)N(C)C)(c1ccccc1)c2ccccc2	CCC(=O)C(CC(C)N(C)C)(c1ccccc1)c2ccccc2	O=C(CC)C(c1ccccc1)(c2ccccc2)CC(N(C)C)C	1	Methadone(1)	76-99-3(1)	389	High Reliability
363	CCCNCC(O)COc1c(cccc1)C(=O)CCc2ccccc2 [H+].[Cl-].CCCNCC(O)COc1ccccc1C(=O)CCc2ccccc2	CCCNCC(O)COc1c(cccc1)C(=O)CCc2ccccc2	O=C(c1ccccc1(OCC(O)CNCCC))CCc2ccccc2	1	Propafenone(1)	54063-53-5(1)	509	High Reliability	Differences in counterions
364	OC1CCC2(O)C3Cc4c5c(OC1C25CCN3CC6CCC6)c(O)cc4 OC1CCC2(O)C3Cc4ccc(O)c5OC1C2(CCN3CC6CCC6)c45	Oc1c2c3c(cc1)CC4C5(CCC(C(O2)C35CCN4CC6CCC6)O)O	Oc6ccc5c1c6(OC2C(O)CCC3(O)(C(N(CCC123)CC4CCC4)C5))	1	Nalbuphine(1)	20594-83-6(1)	427	Medium Reliability	Stereochemistry removed
365	[H]C12CCC(O)(C#C)C1(CC)CCC3([H])C4([H])CCC(=O)C=C4CCC23[H] CCC12CCC3C(CCC4=CC(=O)CCC34)C1CCC2(O)C#C	C#CC1(C2(C(CC1)C3C(C4C(CC3)=CC(=O)CC4)CC2)CC)O	O=C4C=C3CCC2C(CCC1(CC)(C2(CCC1(O)(C#C))))C3CC4	1	Levonorgestrel(1)	797-63-7(1)	360	High Reliability	Stereochemistry removed
366	CC12CC(O)C3C(CCC4=CC(=O)C=CC34C)C1CCC2(O)C(=O)CO	CC12C(=CC(C=C1)=O)CCC3C4C(CC(C23)O)(C(CC4)(O)C(=O)CO)C	O=C1C=CC3(C(=C1)CCC2C4CCC(O)(C(=O)CO)C4(C)(CC(O)C23))(C)	1	Prednisolone(1)	50-24-8(1)	499	High Reliability	Stereochemistry removed
367	CC(C)N(CCC(C(N)=O)(c1ccccc1)c2ccccn2)C(C)C	CC(C)N(CCC(C(N)=O)(c1ccccc1)c2ncccc2)C(C)C	O=C(N)C(c1ncccc1)(c2ccccc2)CCN(C(C)C)C(C)C	1	Disopyramide(1)	3737-09-5(1)	204	High Reliability
368	OC(CCN1CCCCC1)(C2CC3CC2C=C3)c4ccccc4	OC(CCN1CCCCC1)(c2ccccc2)C3C4C=CC(C3)C4	OC(c1ccccc1)(CCN2CCCCC2)C4CC3C=CC4(C3)	1	Biperiden(1)	514-65-8(1)	69	High Reliability
369	Oc1ccc2CC3N(CC4CCC4)CCC5(CCCCC35O)c2c1	Oc1cc2c(cc1)CC3C4(C2(CCN3CC5CCC5)CCCC4)O	Oc1ccc3c(c1)C45(CCN(CC2CCC2)C(C3)C5(O)(CCCC4))	1	Butorphanol(1)	42408-82-2(1)	87	High Reliability	Stereochemistry removed
370	CCCCCN(CCCOC)C(=O)C(CCC(O)=O)NC(=O)c1cc(Cl)c(Cl)cc1	CCCCCN(CCCOC)C(=O)C(CCC(=O)O)NC(=O)c1cc(c(cc1)Cl)Cl	O=C(O)CCC(NC(=O)c1ccc(c(c1)Cl)Cl)C(=O)N(CCCOC)CCCCC	2	Dexloxiglumide(1), Loxiglumide(1)	119817-90-2(1), 107097-80-3(1)	182, 372	High Reliability	Stereochemistry removed
371	CC12CC(O)C3C(CCC4=CC(=O)CCC34C)C1CCC2(O)C(=O)CO	CC12C(=CC(CC1)=O)CCC3C4C(CC(C23)O)(C(CC4)(O)C(=O)CO)C	O=C3C=C2CCC1C4CCC(O)(C(=O)CO)C4(C)(CC(O)C1C2(C)CC3)	1	Hydrocortisone(1)	50-23-7(1)	298	High Reliability	Stereochemistry removed
372	NCCCCC(NC(CCc1ccccc1)C(O)=O)C(=O)N2CCCC2C(O)=O O.O.NCCCCC(NC(CCc1ccccc1)C(O)=O)C(=O)N2CCCC2C(O)=O	NCCCCC(NC(CCc1ccccc1)C(=O)O)C(=O)N2C(CCC2)C(=O)O	O=C(O)C(NC(C(=O)N1CCCC1(C(=O)O))CCCCN)CCc2ccccc2	1	Lisinopril(1)	76547-98-3(1)	365	Medium Reliability	Differences in counterions, Stereochemistry removed
373	CCn1nnn(CCN2CCC(COC)(CC2)N(C(=O)CC)c3ccccc3)c1=O [H+].O.[Cl-].CCn1nnn(CCN2CCC(CC2)(COC)N(C(=O)CC)c3ccccc3)c1=O	CCC(=O)N(c1ccccc1)C2(CCN(CC2)CCn3c(n(nn3)CC)=O)COC	O=C1N(N=NN1CCN3CCC(N(C(=O)CC)c2ccccc2)(COC)CC3)CC	1	Alfentanil(1)	71195-58-9(1)	17	High Reliability	Differences in counterions
374	CC(=O)C1CCC2C3CCC4CC(O)CCC4(C)C3CCC12C	CC(=O)C1C2(C(CC1)C3C(C4(C(CC3)CC(O)CC4)C)CC2)C	O=C(C)C2CCC3C4CCC1CC(O)CCC1(C)C4(CCC23(C))	1	Eltanolone(1)	128-20-1(1)	220	High Reliability	Stereochemistry removed
375	CNC1C(O)C(O)C(CO)OC1OC2C(OC3C(O)C(O)C(NC(N)=N)C(O)C3NC(N)=N)OC(C)C2(O)C=O CNC1C(O)C(O)C(CO)OC1OC2C(OC(C)C2(O)C=O)OC3C(O)C(O)C(N=C(N)N)C(O)C3N=C(N)N	CNC1C(C(C(OC1OC2C(C(OC2OC3C(C(C(C(C3O)O)NC(=N)N)O)NC(=N)N)C)(O)C=O)CO)O)O	O=CC3(O)(C(OC(OC1C(O)C(O)C(NC(=N)N)C(O)C1(NC(=N)N))C3(OC2OC(CO)C(O)C(O)C2(NC)))C)	1	Streptomycin(1)	57-92-1(1)	565	High Reliability	Stereochemistry removed
376	CCNC1CC(N)C(OC2OC(CN)=CCC2N)C(O)C1OC3OCC(C)(O)C(NC)C3O CCNC1CC(N)C(OC2OC(=CCC2N)CN)C(O)C1OC3OCC(C)(O)C(NC)C3O.CCNC1CC(N)C(OC2OC(=CCC2N)CN)C(O)C1OC3OCC(C)(O)C(NC)C3O.OS(O)(=O)=O.OS(O)(=O)=O.OS(O)(=O)=O.OS(O)(=O)=O.OS(O)(=O)=O	CCNC1C(C(C(C(C1)N)OC2C(CC=C(O2)CN)N)O)OC3C(C(C(CO3)(C)O)NC)O	OC3C(OC1OC(=CCC1(N))CN)C(N)CC(NCC)C3(OC2OCC(O)(C)C(NC)C2(O))	1	Netilmicin(1)	56391-56-1(1)	439	High Reliability	Differences in counterions, Stereochemistry removed
377	CNC(C)C1CCC(N)C(O1)OC2C(N)CC(N)C(OC3OCC(C)(O)C(NC)C3O)C2O	CNC(C)C1OC(C(CC1)N)OC2C(C(C(CC2N)N)OC3C(C(C(CO3)(C)O)NC)O)O	OC1C(OCC(O)(C)C1(NC))OC3C(O)C(OC2OC(CCC2(N))C(NC)C)C(N)CC3(N)	1	Gentamicin(1)	1403-66-3(1)	286	High Reliability	Checked on PubChem, Checked on ChemID
378	OC1=C(C2CCC(CC2)c3ccc(Cl)cc3)C(=O)c4ccccc4C1=O OC1=C(C2CCC(CC2)c3ccc(Cl)cc3)C(=O)C(=O)c4ccccc14	O=C1c2c(C(C(=C1O)C3CCC(CC3)c4ccc(cc4)Cl)=O)cccc2	O=C1C(O)=C(C(=O)c2ccccc12)C4CCC(c3ccc(cc3)Cl)CC4	1	Atovaquone(1)	95233-18-4(1)	49	High Reliability	Stereochemistry removed
379	Fc1ccc(cc1)C(=O)C2CCN(CCn3c(=O)[nH]c4ccccc4c3=O)CC2	O=C(c1ccc(cc1)F)C2CCN(CC2)CCn3c(c4c([nH]c3=O)cccc4)=O	O=C1Nc4ccccc4(C(=O)N1CCN3CCC(C(=O)c2ccc(F)cc2)CC3)	1	Ketanserin(1)	74050-98-9(1)	345	High Reliability
380	CC(C)(ON=C(C(=O)NC1C2SCC(C[n+]3ccccc3)=C(N2C1=O)C([O-])=O)c4csc(N)n4)C(O)=O	CC(C)(ON=C(C(=O)NC1C2N(C1=O)C(C(=O)O)=C(C[n+]3ccccc3)CS2)c4nc(sc4)N)C(=O)O	O=C(O)C4=C(C[n+]1ccccc1)CSC3N4(C(=O)C3(NC(=O)C(=NOC(C(=O)O)(C)C)c2nc(N)sc2))	1	Ceftazidime(1)	72558-82-8(1)	114	High Reliability	Stereochemistry removed
381	CN(C)C1C2CC3C(=C(O)C2(O)C(=O)C(C(N)=O)=C1O)C(=O)c4c(c(Cl)ccc4O)C3(C)O CN(C)C1C2CC3C(=C(O)c4c(O)ccc(Cl)c4C3(C)O)C(=O)C2(O)C(=O)C(=C(N)O)C1=O [Cl-].CN(C)C1C2CC3C(=C(O)c4c(O)ccc(Cl)c4C3(C)O)C(=O)C2(O)C(=O)C(=C(N)O)C1=O.[H+]	CN(C)C1C2C(C(C(=C1O)C(N)=O)=O)(O)C(O)=C3C(C(c4c(C3=O)c(O)ccc4Cl)(C)O)C2	O=C(N)C=3C(=O)C4(O)(C(O)=C2C(=O)c1c(O)ccc(c1C(O)(C)C2CC4(C(C=3(O))N(C)C))Cl)	1	Chlortetracycline(1)	57-62-5(1)	136	High Reliability	Differences in counterions, Stereochemistry removed
382	CCCCc1nc(Cl)c(CO)n1Cc2ccc(cc2)-c3ccccc3-c4nnn[nH]4 CCCCc1nc(Cl)c(CO)n1Cc2ccc(cc2)-c3ccccc3-c4n[nH]nn4	CCCCc1n(c(c(n1)Cl)CO)Cc2ccc(cc2)-c3c(cccc3)-c4[nH]nnn4	OCc1c(nc(n1Cc2ccc(cc2)c4ccccc4(c3nnn[nH]3))CCCC)Cl	1	Losartan(1)	114798-26-4(1)	370	High Reliability
383	COc1c(OCCCN2CCOCC2)cc3c(Nc4cc(Cl)c(F)cc4)ncnc3c1 COc1cc2ncnc(Nc3ccc(F)c(Cl)c3)c2cc1OCCCN4CCOCC4	COc1c(cc2c(c1)ncnc2Nc3cc(c(cc3)F)Cl)OCCCN4CCOCC4	Fc1ccc(cc1Cl)Nc4ncnc3cc(OC)c(OCCCN2CCOCC2)cc34	1	Gefitinib(1)	184475-35-2(1)	283	Medium Reliability
384	CN1CCCC(CC1)n2nc(Cc3ccc(Cl)cc3)c4ccccc4c2=O [H+].[Cl-].CN1CCCC(CC1)n2nc(Cc3ccc(Cl)cc3)c4ccccc4c2=O	CN1CCC(CCC1)n2c(c3c(c(n2)Cc4ccc(cc4)Cl)cccc3)=O	O=C2c1ccccc1C(=NN2C3CCN(C)CCC3)Cc4ccc(cc4)Cl	1	Azelastine(1)	58581-89-8(1)	54	High Reliability	Differences in counterions
385	Clc1cc2c(cc1)n(C3CCN(CCCn4c(=O)[nH]c5c4cccc5)CC3)c(=O)[nH]2 Clc1ccc2n(C3CCN(CCCn4c(=O)[nH]c5ccccc45)CC3)c(=O)[nH]c2c1	O=c1n(c2c([nH]1)cccc2)CCCN3CCC(CC3)n4c5c([nH]c4=O)cc(Cl)cc5	O=C2Nc1ccccc1N2CCCN5CCC(N4C(=O)Nc3cc(ccc34)Cl)CC5	1	Domperidone(1)	57808-66-9(1)	208	High Reliability
386	Fc1ccc(cc1)C(=O)CCCN2CCC(CC2)n3c(=O)[nH]c4c3cccc4 Fc1ccc(cc1)C(=O)CCCN2CCC(CC2)n3c(=O)[nH]c4ccccc34	O=C(CCCN1CCC(CC1)n2c3c([nH]c2=O)cccc3)c4ccc(cc4)F	O=C2Nc1ccccc1N2C4CCN(CCCC(=O)c3ccc(F)cc3)CC4	1	Benperidol(1)	2062-84-2(1)	62	High Reliability
387	[H]C12CC3([H])C(=C(O)C1(O)C(=O)C(C(N)=O)=C(O)C2N(C)C)C(=O)c4c(cccc4O)C3(C)O CN(C)C1C2CC3C(=C(O)c4c(O)cccc4C3(C)O)C(=O)C2(O)C(=O)C(=C(N)O)C1=O	CN(C)C1C2C(C(C(=C1O)C(N)=O)=O)(O)C(O)=C3C(C(c4c(C3=O)c(O)ccc4)(C)O)C2	O=C(N)C=3C(=O)C4(O)(C(O)=C2C(=O)c1c(O)cccc1C(O)(C)C2CC4(C(C=3(O))N(C)C))	1	Tetracycline(1)	60-54-8(1)	594	High Reliability	Stereochemistry removed
388	CC1C2C(O)C3C(N(C)C)C(O)=C(C(N)=O)C(=O)C3(O)C(O)=C2C(=O)c4c1cccc4O O.CC1C2C(O)C3C(N(C)C)C(=O)C(=C(N)O)C(=O)C3(O)C(=O)C2=C(O)c4c(O)cccc14 O.O.[Cl-].CC1C2C(O)C3C(N(C)C)C(=O)C(=C(N)O)C(=O)C3(O)C(=O)C2=C(O)c4c(O)cccc14.[H+]	CC1C2C(C(c3c1cccc3O)=O)=C(O)C4(C(C(C(=C(C4=O)C(N)=O)O)N(C)C)C2O)O	O=C(N)C=3C(=O)C4(O)(C(O)=C2C(=O)c1c(O)cccc1C(C)C2C(O)C4(C(C=3(O))N(C)C))	1	Doxycycline(1)	564-25-0(1)	215	High Reliability	Differences in counterions, Stereochemistry removed
389	CN(C)C1C2C(O)C3C(=C(O)C2(O)C(=O)C(C(N)=O)=C1O)C(=O)c4c(cccc4O)C3(C)O O.O.CN(C)C1C2C(O)C3C(=C(O)c4c(O)cccc4C3(C)O)C(=O)C2(O)C(=O)C(=C(N)O)C1=O O.O.[Na+].[Na+].CN(C)C1C2C(O)C3[C-](C(=O)c4c([O-])cccc4C3(C)O)C(=O)C2(O)C(=O)C(=C(N)O)C1=O	CN(C)C1C2C(C(C(=C1O)C(N)=O)=O)(O)C(O)=C3C(C(c4c(C3=O)c(O)ccc4)(C)O)C2O	O=C(N)C=3C(=O)C4(O)(C(O)=C2C(=O)c1c(O)cccc1C(O)(C)C2C(O)C4(C(C=3(O))N(C)C))	1	Oxytetracycline(1)	79-57-2(1)	465	High Reliability	Differences in counterions, Stereochemistry removed
390	O=C(NC1CCN(CCc2c[nH]c3c2cccc3)CC1)c4ccccc4 O=C(NC1CCN(CC1)CCc2c[nH]c3ccccc23)c4ccccc4	O=C(NC1CCN(CC1)CCc2c3c([nH]c2)cccc3)c4ccccc4	O=C(NC3CCN(CCc2c[nH]c1ccccc12)CC3)c4ccccc4	1	Indoramin(1)	26844-12-2(1)	323	High Reliability
391	COc1c(OC)cc2CN(CCc2c1)c3nc4cc(OC)c(OC)cc4c(N)c3 COc1cc2CCN(Cc2cc1OC)c3cc(N)c4cc(OC)c(OC)cc4n3.CS(O)(=O)=O COc1cc2CCN(Cc2cc1OC)c3cc(N)c4cc(OC)c(OC)cc4n3	COc1c(cc2c(c1)CCN(C2)c3nc4c(c(c3)N)cc(OC)c(OC)c4)OC	n2c1cc(OC)c(OC)cc1c(N)cc2N4Cc3cc(OC)c(OC)cc3CC4	1	Abanoquil(1)	90402-40-7(1)	2	High Reliability	Differences in counterions
392	CC(O)C1C2C(C)C(SC3CNC(C3)C(=O)Nc4cccc(c4)C(O)=O)=C(N2C1=O)C(O)=O	CC(O)C1C2N(C1=O)C(C(=O)O)=C(SC3CC(NC3)C(=O)Nc4cc(ccc4)C(=O)O)C2C	O=C(O)c1cccc(c1)NC(=O)C2NCC(C2)SC4=C(C(=O)O)N3C(=O)C(C(O)C)C3C4C	1	Ertapenem(1)	153832-46-3(1)	234	High Reliability	Stereochemistry removed
393	COc1cc2c(c(OC)c1OC)-c3ccc(OC)c(=O)cc3C(CC2)NC(C)=O COc1ccc-2c(cc1=O)C(CCc3cc(OC)c(OC)c(OC)c23)NC(C)=O	COc1c(c(c-2c(c1)CCC(c3c2ccc(OC)c(=O)c3)NC(C)=O)OC)OC	O=C1C=C3C(=CC=C1(OC))c2c(OC)c(OC)c(OC)cc2CCC3(NC(=O)C)	1	Colchicine(1)	64-86-8(1)	160	High Reliability	Stereochemistry removed
394	CN1CCCC1Cc2c[nH]c3ccc(CCS(=O)(=O)c4ccccc4)cc23	CN1C(CCC1)Cc2c3c([nH]c2)ccc(CCS(=O)(=O)c4ccccc4)c3	O=S(=O)(c1ccccc1)CCc2ccc3[nH]cc(c3(c2))CC4N(C)CCC4	1	Eletriptan(1)	143322-58-1(1)	219	High Reliability	Stereochemistry removed
395	COc1ccc(cc1)C2Sc3ccccc3N(CCN(C)C)C(=O)C2OC(C)=O	COc1ccc(cc1)C2C(C(N(c3c(S2)cccc3)CCN(C)C)=O)OC(C)=O	O=C(OC3C(=O)N(c1ccccc1SC3(c2ccc(OC)cc2))CCN(C)C)C	1	Diltiazem(1)	42399-41-7(1)	200	High Reliability	Stereochemistry removed
396	CC(C)N1CCC(CC1)N(C(=O)Cc2ccccc2)c3ccc(Cl)cc3 [Cl-].CC(C)[NH+]1CCC(CC1)N(C(=O)Cc2ccccc2)c3ccc(Cl)cc3	CC(C)N1CCC(CC1)N(C(=O)Cc2ccccc2)c3ccc(cc3)Cl	O=C(N(c1ccc(cc1)Cl)C2CCN(CC2)C(C)C)Cc3ccccc3	1	Lorcainide(1)	59729-31-6(1)	368	High Reliability	Differences in counterions
397	CC(C)c1c(C=CC(O)CC(O)CC(O)=O)c(nc(n1)N(C)S(C)(=O)=O)-c2ccc(F)cc2 CC(C)c1nc(nc(-c2ccc(F)cc2)c1CCC(O)CC(O)CC(O)=O)N(C)S(C)(=O)=O CC(C)c1nc(nc(-c2ccc(F)cc2)c1C=CC(O)CC(O)CC(O)=O)N(C)S(C)(=O)=O	CC(C)c1c(c(nc(n1)N(C)S(C)(=O)=O)-c2ccc(cc2)F)C=CC(O)CC(O)CC(=O)O	O=C(O)CC(O)CC(O)C=Cc1c(nc(nc1C(C)C)N(C)S(=O)(=O)C)c2ccc(F)cc2	1	rosuvastatin(1)	287714-41-4(1)	547	High Reliability	Stereochemistry removed, Name verified in PubChem
398	CCC(=O)N(C1CCN(CCc2ccccc2)CC1)c3ccccc3	CCC(=O)N(c1ccccc1)C2CCN(CC2)CCc3ccccc3	O=C(N(c1ccccc1)C3CCN(CCc2ccccc2)CC3)CC	1	Fentanyl(1)	437-38-7(1)	254	High Reliability
399	COc1ccc(cc1)C(=O)Nc2ccccc2CCC3CCCCN3C	COc1ccc(cc1)C(=O)Nc2c(cccc2)CCC3N(CCCC3)C	O=C(Nc1ccccc1CCC2N(C)CCCC2)c3ccc(OC)cc3	1	Encainide(1)	66778-36-7(1)	222	Medium Reliability
400	OCCNCCNc1ccc(NCCNCCO)c2c1C(=O)c3c(c(O)ccc3O)C2=O OCCNCCNc1ccc(NCCNCCO)c2C(=O)c3c(O)ccc(O)c3C(=O)c12 [H+].[H+].[Cl-].[Cl-].OCCNCCNc1ccc(NCCNCCO)c2C(=O)c3c(O)ccc(O)c3C(=O)c12	O=C1c2c(C(c3c1c(O)ccc3O)=O)c(NCCNCCO)ccc2NCCNCCO	O=C1c3c(O)ccc(O)c3(C(=O)c2c(ccc(NCCNCCO)c12)NCCNCCO)	1	Mitoxantrone(1)	65271-80-9(1)	416	High Reliability	Differences in counterions
401	[H]C12CC(C)C(O)(C(=O)CO)C1(C)CC(O)C3(F)C2([H])CCC4=CC(=O)C=CC34C CC1CC2C3CCC4=CC(=O)C=CC4(C)C3(F)C(O)CC2(C)C1(O)C(=O)CO	CC1C(C2(C(C1)C3C(C4(C(CC3)=CC(=O)C=C4)C)(F)C(O)C2)C)(O)C(=O)CO	O=C1C=CC3(C(=C1)CCC2C4CC(C)C(O)(C(=O)CO)C4(C)(CC(O)C23(F)))(C)	2	Betamethasone(1), Dexamethasone(1)	378-44-9(1), 50-02-2(1)	63, 180	High Reliability	Stereochemistry removed
402	CCC(=O)OC(Cc1ccccc1)(C(C)CN(C)C)c2ccccc2	CCC(=O)OC(Cc1ccccc1)(c2ccccc2)C(C)CN(C)C	O=C(OC(c1ccccc1)(Cc2ccccc2)C(C)CN(C)C)CC	1	propoxyphene(1)	469-62-5(1)	511	High Reliability	Stereochemistry removed
403	CC1CCCC(C)N1CCCC(O)(c2ccccc2)c3ccccn3 [Cl-].CC1CCCC(C)N1CCCC(O)(c2ccccc2)c3ccccn3.[H+]	CC1N(C(CCC1)C)CCCC(O)(c2ccccc2)c3ncccc3	OC(c1ncccc1)(c2ccccc2)CCCN3C(C)CCCC3C	1	Pirmenol(1)	68252-19-7(1)	495	High Reliability	Differences in counterions, Stereochemistry removed
404	CCC(=O)N(c1ccccc1)C2(COC)CCN(CCc3cccs3)CC2	CCC(=O)N(c1ccccc1)C2(CCN(CC2)CCc3sccc3)COC	O=C(N(c1ccccc1)C3(COC)(CCN(CCc2cccs2)CC3))CC	1	Sufentanil(1)	56030-54-7(1)	566	High Reliability
405	CCCc1nn(C)c2c1nc([nH]c2=O)-c3cc(ccc3OCC)S(=O)(=O)N4CCN(C)CC4 CCCc1nn(C)c2c(=O)nc([nH]c12)-c3cc(ccc3OCC)S(=O)(=O)N4CCN(C)CC4	CCCc1c2c(n(n1)C)c(=O)[nH]c(-c3c(ccc(c3)S(=O)(=O)N4CCN(CC4)C)OCC)n2	O=C1NC(=Nc2c(nn(c12)C)CCC)c3cc(ccc3(OCC))S(=O)(=O)N4CCN(C)CC4	1	Sildenafil(1)	139755-83-2(1)	555	High Reliability
406	CC1CC2C3CCC(O)(C(=O)CO)C3(C)CC(O)C2C4(C)C=CC(=O)C=C14	CC1C=2C(C3C(C1)C4C(CC3O)(C(CC4)(O)C(=O)CO)C)(C)C=CC(=O)C2	O=C1C=CC3(C(=C1)C(C)CC2C4CCC(O)(C(=O)CO)C4(C)(CC(O)C23))(C)	1	Methylprednisolone(1)	83-43-2(1)	399	High Reliability	Stereochemistry removed
407	[H]C12CC(O)C(C#CC(O)C(C)CC#CCC)C1([H])CC(C2)=CCOCC(O)=O CCC#CCC(C)C(O)C#CC1C(O)CC2CC(CC12)=CCOCC(O)=O	CCC#CCC(C)C(O)C#CC1C2C(CC1O)CC(=CCOCC(=O)O)C2	O=C(O)COCC=C1CC2CC(O)C(C#CC(O)C(C)CC#CCC)C2(C1)	1	Cicaprost(1)	94079-80-8(1)	139	Medium Reliability	Stereochemistry removed
408	NC(=N)c1ccc(CNC(=O)C2CCN2C(=O)C(NCC(O)=O)C3CCCCC3)cc1	N=C(N)c1ccc(cc1)CNC(=O)C2N(CC2)C(=O)C(NCC(=O)O)C3CCCCC3	O=C(O)CNC(C(=O)N2CCC2(C(=O)NCc1ccc(cc1)C(=N)N))C3CCCCC3	1	Melagatran(1)	159776-70-2(1)	377	High Reliability	Stereochemistry removed
409	CC(C)N(CCC(c1ccccc1)c2c(O)ccc(C)c2)C(C)C CC(C)N(CCC(c1ccccc1)c2cc(C)ccc2O)C(C)C	Cc1cc(c(cc1)O)C(CCN(C(C)C)C(C)C)c2ccccc2	Oc1ccc(cc1C(c2ccccc2)CCN(C(C)C)C(C)C)C	1	Tolterodine(1)	124937-51-5(1)	618	High Reliability	Stereochemistry removed
410	CCN(CC)CC#CCOC(=O)C(O)(C1CCCCC1)c2ccccc2	CCN(CC)CC#CCOC(=O)C(O)(c1ccccc1)C2CCCCC2	O=C(OCC#CCN(CC)CC)C(O)(c1ccccc1)C2CCCCC2	1	Oxybutynin(1)	5633-20-5(1)	463	High Reliability
411	CC#CCC(C)C(O)C=CC1C(O)CC2CC(CC12)=CCCCC(O)=O	CC#CCC(C)C(O)C=CC1C2C(CC1O)CC(=CCCCC(=O)O)C2	O=C(O)CCCC=C1CC2CC(O)C(C=CC(O)C(C)CC#CC)C2(C1)	1	Iloprost(1)	78919-13-8(1)	315	High Reliability	Stereochemistry removed
412	CCCCS(=O)(=O)NC(Cc1ccc(OCCCCC2CCNCC2)cc1)C(O)=O [Cl-].CCCCS(=O)(=O)NC(Cc1ccc(OCCCCC2CCNCC2)cc1)C(O)=O.[H+]	CCCCS(=O)(=O)NC(Cc1ccc(cc1)OCCCCC2CCNCC2)C(=O)O	O=C(O)C(NS(=O)(=O)CCCC)Cc2ccc(OCCCCC1CCNCC1)cc2	1	Tirofiban(1)	142373-60-2(1)	610	Medium Reliability	Stereochemistry removed
413	CNC1C(O)C(OC2C(CC(N)C(OC3OC(CN)C(O)C(O)C3O)C2O)NC(=O)C(O)CN)OCC1(C)O	CNC1C(COC(C1O)OC2C(C(C(CC2NC(=O)C(O)CN)N)OC3C(C(C(C(O3)CN)O)O)O)O)(C)O	O=C(NC3CC(N)C(OC1OC(CN)C(O)C(O)C1(O))C(O)C3(OC2OCC(O)(C)C(NC)C2(O)))C(O)CN	1	Isepamicin(1)	58152-03-7(1)	332	High Reliability	Stereochemistry removed
414	NCCC(O)C(=O)NC1CC(N)C(OC2OC(CN)C(O)C(O)C2O)C(O)C1OC3OC(CO)C(O)C(N)C3O	NCCC(O)C(=O)NC1C(C(C(C(C1)N)OC2C(C(C(C(O2)CN)O)O)O)O)OC3C(C(C(C(O3)CO)O)N)O	O=C(NC3CC(N)C(OC1OC(CN)C(O)C(O)C1(O))C(O)C3(OC2OC(CO)C(O)C(N)C2(O)))C(O)CCN	1	Amikacin(1)	37517-28-5(1)	27	High Reliability	Stereochemistry removed
415	O=C1C(CCS(=O)c2ccccc2)C(=O)N(N1c3ccccc3)c4ccccc4	O=C1N(N(C(C1CCS(=O)c2ccccc2)=O)c3ccccc3)c4ccccc4	O=C3N(c1ccccc1)N(c2ccccc2)C(=O)C3CCS(=O)c4ccccc4	1	Sulfinpyrazone(1)	57-96-5(1)	571	High Reliability
416	[H]C(C)(OC1([H])OCCN(Cc2nc(=O)[nH][nH]2)C1([H])c3ccc(F)cc3)c4cc(cc(c4)C(F)(F)F)C(F)(F)F CC(OC1OCCN(Cc2nc(=O)[nH][nH]2)C1c3ccc(F)cc3)c4cc(cc(c4)C(F)(F)F)C(F)(F)F	CC(OC1C(N(CCO1)Cc2[nH][nH]c(n2)=O)c3ccc(cc3)F)c4cc(cc(c4)C(F)(F)F)C(F)(F)F	O=C1N=C(NN1)CN4CCOC(OC(c2cc(cc(c2)C(F)(F)F)C(F)(F)F)C)C4(c3ccc(F)cc3)	1	Aprepitant(1)	170729-80-3(1)	43	High Reliability	Stereochemistry removed
417	CCC1(O)C(=O)OCc2c1cc-3n(Cc4c3nc5ccc(O)c(CN(C)C)c5c4)c2=O CCC1(O)C(=O)OCc2c1cc-3n(Cc4cc5c(CN(C)C)c(O)ccc5nc34)c2=O	CCC1(c2c(COC1=O)c(n3c(c2)-c4c(C3)cc5c(ccc(c5CN(C)C)O)n4)=O)O	O=C2OCC=1C(=O)N4C(=CC=1C2(O)CC)c3nc5ccc(O)c(c5(cc3C4))CN(C)C	1	Topotecan(1)	123948-87-8(1)	621	High Reliability	Stereochemistry removed
418	CCCCc1ncc(C=C(Cc2cccs2)C(O)=O)n1Cc3ccc(cc3)C(O)=O	CCCCc1n(c(cn1)C=C(Cc2sccc2)C(=O)O)Cc3ccc(cc3)C(=O)O	O=C(O)c1ccc(cc1)Cn2c(cnc2CCCC)C=C(C(=O)O)Cc3cccs3	1	Eprosartan(1)	133040-01-4(1)	230	High Reliability	Stereochemistry removed
419	COc1c(OC)cc2c(N)nc(nc2c1)N3CCN(CC3)C(=O)C4COc5c(O4)cccc5 COc1cc2nc(nc(N)c2cc1OC)N3CCN(CC3)C(=O)C4COc5ccccc5O4	COc1c(cc2c(c1)nc(N3CCN(CC3)C(=O)C4Oc5c(OC4)cccc5)nc2N)OC	O=C(N3CCN(c1nc(N)c2cc(OC)c(OC)cc2(n1))CC3)C4Oc5ccccc5(OC4)	1	Doxazosin(1)	74191-85-8(1)	211	High Reliability
420	CC(NC(CCc1ccccc1)C(O)=O)C(=O)N2Cc3ccccc3CC2C(O)=O	CC(NC(CCc1ccccc1)C(=O)O)C(=O)N2C(Cc3c(C2)cccc3)C(=O)O	O=C(O)C(NC(C(=O)N2Cc1ccccc1CC2(C(=O)O))C)CCc3ccccc3	1	Quinaprilat(1)	82768-85-2(1)	519	High Reliability	Stereochemistry removed
421	Clc1cccc(N2CCN(CCCCOc3ccc4CCC(=O)Nc4c3)CC2)c1Cl	O=C1Nc2c(CC1)ccc(OCCCCN3CCN(CC3)c4c(c(ccc4)Cl)Cl)c2	O=C4Nc3cc(OCCCCN2CCN(c1cccc(c1Cl)Cl)CC2)ccc3CC4	1	Aripiprazole(1)	129722-12-9(1)	45	High Reliability
422	Cc1c(CCN2CCC(CC2)c3noc4c3ccc(F)c4)c(=O)n5CCCCc5n1 Cc1c(CCN2CCC(CC2)c3noc4cc(F)ccc34)c(=O)n5CCCCc5n1	Cc1c(c(n2c(n1)CCCC2)=O)CCN3CCC(CC3)c4c5c(on4)cc(F)cc5	O=C1C(=C(N=C2N1CCCC2)C)CCN5CCC(c4noc3cc(F)ccc34)CC5	1	Risperidone(1)	106266-06-2(1)	537	High Reliability
423	CCN1CCN(C(=O)NC(C(=O)NC2C3SC(C)(C)C(N3C2=O)C(O)=O)c4ccccc4)C(=O)C1=O O.CCN1CCN(C(=O)NC(C(=O)NC2C3SC(C)(C)C(N3C2=O)C(O)=O)c4ccccc4)C(=O)C1=O [Na+].CCN1CCN(C(=O)NC(C(=O)NC2C3SC(C)(C)C(N3C2=O)C([O-])=O)c4ccccc4)C(=O)C1=O	CCN1C(C(N(CC1)C(=O)NC(C(=O)NC2C3N(C2=O)C(C(S3)(C)C)C(=O)O)c4ccccc4)=O)=O	O=C(O)C4N3C(=O)C(NC(=O)C(NC(=O)N1C(=O)C(=O)N(CC)CC1)c2ccccc2)C3SC4(C)(C)	1	Piperacillin(1)	61477-96-1(1)	491	High Reliability	Differences in counterions, Stereochemistry removed
424	CN1CCC23C4Oc5c(O)ccc(CC1C2C=CC4OC6OC(C(O)C(O)C6O)C(O)=O)c35	CN1C2C3C4(CC1)C(Oc5c4c(C2)ccc5O)C(OC6C(C(C(C(O6)C(=O)O)O)O)O)C=C3	O=C(O)C6OC(OC1C=CC5C4N(C)CCC25(c3c(OC12)c(O)ccc3C4))C(O)C(O)C6(O)	1	Morphine-6-Glucuronide(1)	20290-10-2(1)	421	High Reliability	Stereochemistry removed
425	COc1c(cc(Cl)cc1)C(=O)NCCc2ccc(cc2)S(=O)(=O)NC(=O)NC3CCCCC3 COc1ccc(Cl)cc1C(=O)NCCc2ccc(cc2)S(=O)(=O)NC(=O)NC3CCCCC3	COc1c(cc(cc1)Cl)C(=O)NCCc2ccc(cc2)S(=O)(=O)NC(=O)NC3CCCCC3	O=C(NC1CCCCC1)NS(=O)(=O)c2ccc(cc2)CCNC(=O)c3cc(ccc3(OC))Cl	1	Glyburide(1)	10238-21-8(1)	292	High Reliability
426	CN1CCN(CCCCN2C(=O)CN(N=Cc3ccc(o3)-c4ccc(Cl)cc4)C2=O)CC1	CN1CCN(CC1)CCCCN2C(N(CC2=O)N=Cc3oc(cc3)-c4ccc(cc4)Cl)=O	O=C3N(N=Cc1oc(cc1)c2ccc(cc2)Cl)CC(=O)N3CCCCN4CCN(C)CC4	1	Azimilide(1)	149908-53-2(1)	55	High Reliability	Stereochemistry removed
427	CCN(CC)CCCC(C)Nc1c2cc(OC)ccc2nc3cc(Cl)ccc13 CCN(CC)CCCC(C)Nc1c2ccc(Cl)cc2nc3ccc(OC)cc13	CCN(CC)CCCC(C)Nc1c2c(nc3c1ccc(Cl)c3)ccc(OC)c2	n2c1ccc(OC)cc1c(NC(C)CCCN(CC)CC)c3ccc(cc23)Cl	1	Quinacrine(1)	83-89-6(1)	518	Medium Reliability
428	CCC(C)(C)NCC(O)COc1c(cccc1)C(=O)CCc2ccccc2 CCC(C)(C)NCC(O)COc1ccccc1C(=O)CCc2ccccc2	CCC(C)(C)NCC(O)COc1c(cccc1)C(=O)CCc2ccccc2	O=C(c1ccccc1(OCC(O)CNC(C)(C)CC))CCc2ccccc2	1	Diprafenone(1)	81447-80-5(1)	202	High Reliability
429	CC12CCC3C(CCc4c3ccc(OC(=O)N(CCCl)CCCl)c4)C1CCC2OP(O)(O)=O CC12CCC3C(CCc4cc(OC(=O)N(CCCl)CCCl)ccc34)C1CCC2OP(O)(O)=O	CC12C(C3C(CC1)c4c(cc(cc4)OC(=O)N(CCCl)CCCl)CC3)CCC2OP(=O)(O)O	O=C(Oc1ccc2c(c1)CCC3C2CCC4(C)(C(OP(=O)(O)O)CCC34))N(CCCl)CCCl	1	Estramustine phosphate(1)	4891-15-0(1)	238	High Reliability	Stereochemistry removed
430	CCCc1nc(C)c2n1[nH]c(nc2=O)-c3cc(ccc3OCC)S(=O)(=O)N4CCN(CC)CC4	CCCc1n2c(c(n1)C)c(=O)nc(-c3c(ccc(c3)S(=O)(=O)N4CCN(CC4)CC)OCC)[nH]2	O=C1N=C(Nn2c(nc(c12)C)CCC)c3cc(ccc3(OCC))S(=O)(=O)N4CCN(CC)CC4	1	Vardenafil(1)	224785-90-4(1)	646	High Reliability
431	OC(=O)C1CC(CN1C(=O)CP(O)(=O)CCCCc2ccccc2)C3CCCCC3	O=C(O)C1N(CC(C1)C2CCCCC2)C(=O)CP(=O)(O)CCCCc3ccccc3	O=C(O)C2N(C(=O)CP(=O)(O)CCCCc1ccccc1)CC(C2)C3CCCCC3	1	Fosinoprilat(1)	95399-71-6(1)	274	High Reliability	Stereochemistry removed
432	[H]C12C(C)C(SC3CC(N(C)C3)C(=O)N4CCC(C4)NC(=O)CNC(N)=N)=C(N1C(=O)C2([H])C(C)O)C(O)=O CC(O)C1C2C(C)C(=C(N2C1=O)C(O)=O)SC3CC(N(C)C3)C(=O)N4CCC(C4)NC(=O)CN=C(N)N	CC(O)C1C2N(C1=O)C(C(=O)O)=C(SC3CN(C(C3)C(=O)N4CC(CC4)NC(=O)CNC(=N)N)C)C2C	O=C(O)C2=C(C(C)C1N2(C(=O)C1(C(O)C)))SC4CN(C)C(C(=O)N3CCC(NC(=O)CNC(=N)N)C3)C4	1	Tomopenem(1)	222400-20-6(1)	619	Medium Reliability	Stereochemistry removed
433	CC(C)(C)NC(=O)C1CCC2C3CCC4NC(=O)C=CC4(C)C3CCC12C	CC(C)(C)NC(=O)C1C2(C(CC1)C3C(C4(C(CC3)NC(=O)C=C4)C)CC2)C	O=C1C=CC4(C)(C(N1)CCC2C4(CCC3(C)(C(C(=O)NC(C)(C)C)CCC23)))	1	Finasteride(1)	98319-26-7(1)	255	High Reliability	Stereochemistry removed
434	CC1CCN(C(C1)C(O)=O)C(=O)C(CCCNC(N)=N)NS(=O)(=O)c2cccc3c2NCC(C)C3 O.CC1CCN(C(C1)C(O)=O)C(=O)C(CCCN=C(N)N)NS(=O)(=O)c2cccc3CC(C)CNc23 CC1CCN(C(C1)C(O)=O)C(=O)C(CCCN=C(N)N)NS(=O)(=O)c2cccc3CC(C)CNc23	CC1Cc2c(NC1)c(ccc2)S(=O)(=O)NC(CCCNC(=N)N)C(=O)N3C(CC(CC3)C)C(=O)O	O=C(O)C3N(C(=O)C(NS(=O)(=O)c2cccc1c2(NCC(C)C1))CCCNC(=N)N)CCC(C)C3	1	Argatroban(1)	74863-84-6(1)	44	High Reliability	Differences in counterions, Stereochemistry removed
435	CNC(=O)c1cccc2c(Nc3c(OC)cc(NS(C)(=O)=O)cc3)c4cccc(C)c4nc12 CNC(=O)c1cccc2c(Nc3ccc(NS(C)(=O)=O)cc3OC)c4cccc(C)c4nc12.OCCS(O)(=O)=O	CNC(=O)c1c2c(ccc1)c(Nc3c(cc(cc3)NS(C)(=O)=O)OC)c4c(c(ccc4)C)n2	O=C(NC)c4cccc3c4(nc1c(cccc1C)c3(Nc2ccc(cc2(OC))NS(=O)(=O)C))	1	Amsalog(1)	80841-47-0(1)	39	Medium Reliability
436	CC(C)n1c(C=CC(O)CC(O)CC(O)=O)c(c2c1cccc2)-c3ccc(F)cc3 CC(C)n1c2ccccc2c(-c3ccc(F)cc3)c1C=CC(O)CC(O)CC(O)=O	CC(C)n1c2c(c(c1C=CC(O)CC(O)CC(=O)O)-c3ccc(cc3)F)cccc2	O=C(O)CC(O)CC(O)C=Cc3c(c1ccc(F)cc1)c2ccccc2n3C(C)C	1	Fluvastatin(1)	93957-54-1(1)	269	High Reliability	Stereochemistry removed
437	COc1c(OCCNCC(O)COc2cccc3c2c4c([nH]3)cccc4)cccc1 COc1ccccc1OCCNCC(O)COc2cccc3[nH]c4ccccc4c23	COc1c(cccc1)OCCNCC(O)COc2c3c(ccc2)[nH]c4c3cccc4	OC(COc2cccc3[nH]c1ccccc1c23)CNCCOc4ccccc4(OC)	1	Carvedilol(1)	72956-09-3(1)	94	High Reliability
438	NC(=N)c1ccc(cc1)C(=O)NC(Cc2ccc(O)cc2)C(=O)N3CCC(CC3)OCC(O)=O	N=C(N)c1ccc(cc1)C(=O)NC(Cc2ccc(cc2)O)C(=O)N3CCC(CC3)OCC(=O)O	O=C(O)COC3CCN(C(=O)C(NC(=O)c1ccc(cc1)C(=N)N)Cc2ccc(O)cc2)CC3	1	Lamifiban(1)	144412-49-7(1)	352	Medium Reliability	Stereochemistry removed
439	CCCCC(=O)N(Cc1ccc(cc1)-c2ccccc2-c3nnn[nH]3)C(C(C)C)C(O)=O CCCCC(=O)N(Cc1ccc(cc1)-c2ccccc2-c3n[nH]nn3)C(C(C)C)C(O)=O	CCCCC(=O)N(Cc1ccc(cc1)-c2c(cccc2)-c3[nH]nnn3)C(C(=O)O)C(C)C	O=C(O)C(N(C(=O)CCCC)Cc1ccc(cc1)c3ccccc3(c2nnn[nH]2))C(C)C	1	Valsartan(1)	137862-53-4(1)	643	High Reliability	Stereochemistry removed
440	CCN1CC(CCN2CCOCC2)C(C1=O)(c3ccccc3)c4ccccc4	CCN1C(C(C(C1)CCN2CCOCC2)(c3ccccc3)c4ccccc4)=O	O=C2N(CC)CC(CCN1CCOCC1)C2(c3ccccc3)c4ccccc4	1	Doxapram(1)	309-29-5(1)	210	High Reliability
441	CC1(C)OC2CC3C4CCC5=CC(=O)C=CC5(C)C4(F)C(O)CC3(C)C2(O1)C(=O)CO	CC1(OC2(C(O1)CC3C2(CC(C4(C3CCC=5C4(C=CC(C5)=O)C)F)O)C)C(=O)CO)C	O=C1C=CC4(C(=C1)CCC3C5CC2OC(OC2(C(=O)CO)C5(C)(CC(O)C34(F)))(C)C)(C)	1	Triamcinolone Acetonide(1)	76-25-5(1)	628	Medium Reliability	Stereochemistry removed
442	CCOc1c(OCC)cc(C=C2NCCc3cc(OCC)c(OCC)cc23)cc1 [H+].[Cl-].CCOc1ccc(C=C2NCCc3cc(OCC)c(OCC)cc23)cc1OCC	CCOc1c(cc(cc1)C=C2c3c(CCN2)cc(OCC)c(OCC)c3)OCC	O(c1ccc(cc1(OCC))C=C2NCCc3cc(OCC)c(OCC)cc23)CC	1	Drotaverine(1)	14009-24-6(1)	217	Medium Reliability	Stereochemistry removed
443	CCC1=C(C)CN(C(=O)NCCc2ccc(cc2)S(=O)(=O)NC(=O)NC3CCC(C)CC3)C1=O	CCC=1C(N(CC1C)C(=O)NCCc2ccc(cc2)S(=O)(=O)NC(=O)NC3CCC(CC3)C)=O	O=C(NC1CCC(C)CC1)NS(=O)(=O)c2ccc(cc2)CCNC(=O)N3C(=O)C(=C(C)C3)CC	1	Glimepiride(1)	93479-97-1(1)	290	High Reliability	Stereochemistry removed
444	CC=C1NC(=O)C2CSSCCC=CC(CC(=O)NC(C(C)C)C(=O)N2)OC(=O)C(NC1=O)C(C)C	CC=C1C(NC(C(OC2C=CCCSSCC(C(N1)=O)NC(C(NC(C2)=O)C(C)C)=O)=O)C(C)C)=O	O=C2OC1C=CCCSSCC(NC(=O)C(NC(=O)C1)C(C)C)C(=O)NC(=CC)C(=O)NC2C(C)C	1	Romidepsin(1)	128517-07-7(1)	543	High Reliability	Stereochemistry removed
445	O=S(=O)(N1Cc2cc(ccc2N(CC1Cc3ccccc3)Cc4[nH]cnc4)C#N)c5sccc5	N#Cc1cc2c(cc1)N(CC(N(C2)S(=O)(=O)c3sccc3)Cc4ccccc4)Cc5[nH]cnc5	N#Cc1ccc3c(c1)CN(C(Cc2ccccc2)CN3Cc4cnc[nH]4)S(=O)(=O)c5cccs5	1	BMS-214662(1)	195987-41-8(1)	72	Medium Reliability	Checked on PubChem, Stereochemistry removed
446	CCN1CCN(C(=O)NC(C(=O)NC2C3SCC(CSc4nnnn4C)=C(N3C2=O)C(O)=O)c5ccc(O)cc5)C(=O)C1=O [Na+].CCN1CCN(C(=O)NC(C(=O)NC2C3SCC(=C(N3C2=O)C([O-])=O)CSc4nnnn4C)c5ccc(O)cc5)C(=O)C1=O	CCN1C(C(N(CC1)C(=O)NC(C(=O)NC2C3N(C2=O)C(C(=O)O)=C(CSc4n(nnn4)C)CS3)c5ccc(cc5)O)=O)=O	O=C(O)C5=C(CSc1nnnn1C)CSC4N5(C(=O)C4(NC(=O)C(NC(=O)N2C(=O)C(=O)N(CC)CC2)c3ccc(O)cc3))	1	Cefoperazone(1)	62893-19-0(1)	107	High Reliability	Differences in counterions, Stereochemistry removed
447	CCCCC1=NC2(CCCC2)C(=O)N1Cc3ccc(cc3)-c4ccccc4-c5nnn[nH]5 CCCCC1=NC2(CCCC2)C(=O)N1Cc3ccc(cc3)-c4ccccc4-c5n[nH]nn5	CCCCC=1N(C(C2(N1)CCCC2)=O)Cc3ccc(cc3)-c4c(cccc4)-c5[nH]nnn5	O=C1N(C(=NC12(CCCC2))CCCC)Cc3ccc(cc3)c5ccccc5(c4nnn[nH]4)	1	Irbesartan(1)	138402-11-6(1)	329	High Reliability
448	CCCCc1c(C(=O)c2cc(I)c(OCCN(CC)CC)c(I)c2)c3ccccc3o1	CCCCc1c(c2c(o1)cccc2)C(=O)c3cc(c(c(c3)I)OCCN(CC)CC)I	O=C(c1cc(c(OCCN(CC)CC)c(c1)I)I)c2c3ccccc3(oc2CCCC)	1	Amiodarone(1)	1951-25-3(1)	31	High Reliability
449	CCC(=O)OC1(C(C)CC2C3CC(F)C4=CC(=O)C=CC4(C)C3(F)C(O)CC12C)C(=O)SCF	CCC(=O)OC1(C2(C(CC1C)C3C(C4(C(C(C3)F)=CC(=O)C=C4)C)(F)C(O)C2)C)C(=O)SCF	O=C1C=CC3(C(=C1)C(F)CC2C4CC(C)C(OC(=O)CC)(C(=O)SCF)C4(C)(CC(O)C23(F)))(C)	1	Fluticasone propionate(1)	80474-14-2(1)	268	High Reliability	Stereochemistry removed
450	CCc1nn(CCCN2CCN(CC2)c3cc(Cl)ccc3)c(=O)n1CCOc4ccccc4 [H+].[Cl-].CCc1nn(CCCN2CCN(CC2)c3cccc(Cl)c3)c(=O)n1CCOc4ccccc4 CCc1nn(CCCN2CCN(CC2)c3cccc(Cl)c3)c(=O)n1CCOc4ccccc4	CCc1n(c(n(n1)CCCN2CCN(CC2)c3cc(ccc3)Cl)=O)CCOc4ccccc4	O=C1N(N=C(N1CCOc2ccccc2)CC)CCCN4CCN(c3cccc(c3)Cl)CC4	1	Nefazodone(1)	83366-66-9(1)	435	High Reliability	Differences in counterions
451	CCCCCNC(=O)c1coc(n1)C2C3CCC(O3)C2Cc4c(CCC(O)=O)cccc4	CCCCCNC(=O)c1nc(oc1)C2C(C3CCC2O3)Cc4c(cccc4)CCC(=O)O	O=C(O)CCc1ccccc1CC4C2OC(CC2)C4(c3nc(co3)C(=O)NCCCCC)	1	Ifetroban(1)	143443-90-7(1)	313	High Reliability	Stereochemistry removed
452	CCCC1OC2CC3C4CCC5=CC(=O)C=CC5(C)C4C(O)CC3(C)C2(O1)C(=O)CO	CCCC1OC2(C(O1)CC3C2(CC(C4C3CCC=5C4(C=CC(C5)=O)C)O)C)C(=O)CO	O=C1C=CC4(C(=C1)CCC3C5CC2OC(OC2(C(=O)CO)C5(C)(CC(O)C34))CCC)(C)	1	Budesonide(1)	51333-22-3(1)	79	High Reliability	Stereochemistry removed
453	CC(C)(C)NC(=O)C1CCC2C3CC=C4C=C(CCC4(C)C3CCC12C)C(O)=O	CC(C)(C)NC(=O)C1C2(C(CC1)C3C(C4(C(=CC3)C=C(C(=O)O)CC4)C)CC2)C	O=C(O)C4=CC3=CCC1C(CCC2(C)(C(C(=O)NC(C)(C)C)CCC12))C3(C)CC4	1	Epristeride(1)	119169-78-7(1)	229	High Reliability	Stereochemistry removed
454	CC1OC(OC2C(CO)OC(OC3C(CO)OC(O)C(O)C3O)C(O)C2O)C(O)C(O)C1NC4C=C(CO)C(O)C(O)C4O	CC1C(C(C(C(O1)OC2C(C(C(OC2CO)OC3C(C(C(OC3CO)O)O)O)O)O)O)O)NC4C(C(C(C(=C4)CO)O)O)O	OCC4=CC(NC1C(O)C(O)C(OC1(C))OC2C(O)C(O)C(OC2(CO))OC3C(O)C(O)C(O)OC3(CO))C(O)C(O)C4(O)	1	Acarbose(1)	56180-94-0(1)	3	High Reliability	Stereochemistry removed
455	CN(C)C(=O)CCSC(SCCC(O)=O)c1cc(C=Cc2nc3cc(Cl)ccc3cc2)ccc1 CN(C)C(=O)CCSC(SCCC(O)=O)c1cccc(C=Cc2ccc3ccc(Cl)cc3n2)c1	CN(C)C(=O)CCSC(SCCC(=O)O)c1cc(ccc1)C=Cc2nc3c(cc2)ccc(Cl)c3	O=C(O)CCSC(c3cccc(C=Cc1nc2cc(ccc2(cc1))Cl)c3)SCCC(=O)N(C)C	1	Verlukast(1)	120443-16-5(1)	650	Medium Reliability	Stereochemistry removed
456	CC1OC(CC(N)C1O)OC2CC(O)(Cc3c(O)c4c(c(O)c23)C(=O)c5c(cccc5)C4=O)C(C)=O CC1OC(CC(N)C1O)OC2CC(O)(Cc3c(O)c4C(=O)c5ccccc5C(=O)c4c(O)c23)C(C)=O [Cl-].CC1OC(CC(N)C1O)OC2CC(O)(Cc3c(O)c4C(=O)c5ccccc5C(=O)c4c(O)c23)C(C)=O.[H+]	CC(=O)C1(CC(c2c(C1)c(O)c3C(c4c(C(c3c2O)=O)cccc4)=O)OC5OC(C(C(C5)N)O)C)O	O=C1c5ccccc5(C(=O)c2c(O)c4c(c(O)c12)CC(O)(C(=O)C)CC4(OC3OC(C)C(O)C(N)C3))	1	Idarubicin(1)	58957-92-9(1)	311	High Reliability	Differences in counterions, Stereochemistry removed
457	COC(=O)C1=C(C)NC(C)=C(C1c2cccc(c2)[N+]([O-])=O)C(=O)OCCN(C)Cc3ccccc3	COC(=O)C=1C(C(=C(NC1C)C)C(=O)OCCN(C)Cc2ccccc2)c3cc(ccc3)[N+](=O)[O-]	O=C(OC)C3=C(NC(=C(C(=O)OCCN(C)Cc1ccccc1)C3(c2cccc(c2)[N+](=O)[O-]))C)C	1	Nicardipine(1)	55985-32-5(1)	441	High Reliability
458	COCc1c(-c2ccc(F)cc2)c(C=CC(O)CC(O)CC(O)=O)c(nc1C(C)C)C(C)C COCc1c(nc(C(C)C)c(C=CC(O)CC(O)CC(O)=O)c1-c2ccc(F)cc2)C(C)C	COCc1c(c(c(nc1C(C)C)C(C)C)C=CC(O)CC(O)CC(=O)O)-c2ccc(cc2)F	O=C(O)CC(O)CC(O)C=Cc2c(nc(c(c2(c1ccc(F)cc1))COC)C(C)C)C(C)C	1	Cerivastatin(1)	145599-86-6(1)	124	High Reliability	Stereochemistry removed
459	NC(=N)N1CCCC(CNC(=O)CC(NS(=O)(=O)c2cc3ccccc3cc2)C(=O)N(CC(O)=O)C4CC4)C1 O.NC(=O)CC(N(CC1CCCN(C1)C(N)=N)S(=O)(=O)c2ccc3ccccc3c2)C(=O)N(CC(O)=O)C4CC4 NC(=N)N1CCCC(CNC(=O)CC(NS(=O)(=O)c2ccc3ccccc3c2)C(=O)N(CC(O)=O)C4CC4)C1	N=C(N)N1CC(CCC1)CNC(=O)CC(NS(=O)(=O)c2cc3c(cc2)cccc3)C(=O)N(CC(=O)O)C4CC4	O=C(O)CN(C(=O)C(NS(=O)(=O)c1ccc2ccccc2(c1))CC(=O)NCC3CN(C(=N)N)CCC3)C4CC4	1	napsagatran(1)	154397-77-0(1)	431	High Reliability	Stereochemistry removed, Name verified in PubChem
460	COc1ccccc1Oc2c(NS(=O)(=O)c3ncc(cc3)C(C)C)nc(nc2OCCO)-c4cc(ncc4)-c5n[nH]nn5 COc1ccccc1Oc2c(NS(=O)(=O)c3ccc(cn3)C(C)C)nc(nc2OCCO)-c4ccnc(c4)-c5n[nH]nn5	COc1c(cccc1)Oc2c(nc(nc2NS(=O)(=O)c3ncc(cc3)C(C)C)-c4cc(ncc4)-c5n[nH]nn5)OCCO	O=S(=O)(Nc2nc(nc(OCCO)c2(Oc1ccccc1(OC)))c3ccnc(c3)c4nn[nH]n4)c5ncc(cc5)C(C)C	1	Tezosentan(1)	180384-57-0(1)	596	High Reliability
461	COc1ccccc1Oc2c(NS(=O)(=O)c3ccc(cc3)C(C)(C)C)nc(nc2OCCO)-c4ncccn4	COc1c(cccc1)Oc2c(nc(nc2NS(=O)(=O)c3ccc(cc3)C(C)(C)C)-c4ncccn4)OCCO	O=S(=O)(Nc2nc(nc(OCCO)c2(Oc1ccccc1(OC)))c3ncccn3)c4ccc(cc4)C(C)(C)C	1	Bosentan(1)	147536-97-8(1)	74	Medium Reliability
462	COc1c2C(=O)c3c(c(O)c4CC(O)(CC(OC5CC(N)C(O)C(C)O5)c4c3O)C(=O)CO)C(=O)c2ccc1 COc1cccc2C(=O)c3c(O)c4CC(O)(CC(OC5CC(N)C(O)C(C)O5)c4c(O)c3C(=O)c12)C(=O)CO	COc1c2c(ccc1)C(c3c(C2=O)c(O)c4C(CC(Cc4c3O)(O)C(=O)CO)OC5OC(C(C(C5)N)O)C)=O	O=C1c5cccc(OC)c5(C(=O)c2c(O)c4c(c(O)c12)CC(O)(C(=O)CO)CC4(OC3OC(C)C(O)C(N)C3))	2	Doxorubicin(1), Epirubicin(1)	23214-92-8(1), 56420-45-2(1)	214, 228	High Reliability	Stereochemistry removed
463	CN(C)C1C2CC3C(=C(O)C2(O)C(=O)C(C(=O)NCN4CCCC4)=C1O)C(=O)c5c(cccc5O)C3(C)O CN(C)C1C2CC3C(=C(O)c4c(O)cccc4C3(C)O)C(=O)C2(O)C(=O)C(=C(O)NCN5CCCC5)C1=O CN(C)C1C2CC3C(=C(O)c4c(O)cccc4C3(C)O)C(=O)C2(O)C(=O)C(=C(O)NCN5CCCC5)C1=O.O[N+]([O-])=O	CN(C)C1C2C(C(C(=C1O)C(=O)NCN3CCCC3)=O)(O)C(O)=C4C(C(c5c(C4=O)c(O)ccc5)(C)O)C2	O=C(NCN1CCCC1)C=4C(=O)C5(O)(C(O)=C3C(=O)c2c(O)cccc2C(O)(C)C3CC5(C(C=4(O))N(C)C))	1	Rolitetracycline(1)	751-97-3(1)	542	High Reliability	Differences in counterions, Stereochemistry removed
464	NC(=O)C1(CCN(CCC(C#N)(c2ccccc2)c3ccccc3)CC1)N4CCCCC4	N#CC(CCN1CCC(CC1)(C(N)=O)N2CCCCC2)(c3ccccc3)c4ccccc4	N#CC(c1ccccc1)(c2ccccc2)CCN4CCC(C(=O)N)(N3CCCCC3)CC4	1	Piritramide(1)	302-41-0(1)	494	High Reliability
465	CCOc1c(ccc(CC(=O)NC(CC(C)C)c2c(cccc2)N3CCCCC3)c1)C(O)=O CCOc1cc(CC(=O)NC(CC(C)C)c2ccccc2N3CCCCC3)ccc1C(O)=O	CCOc1c(ccc(c1)CC(=O)NC(CC(C)C)c2c(cccc2)N3CCCCC3)C(=O)O	O=C(O)c1ccc(cc1(OCC))CC(=O)NC(c2ccccc2N3CCCCC3)CC(C)C	1	Repaglinide(1)	135062-02-1(1)	530	High Reliability	Stereochemistry removed
466	COc1ccc(CCN(C)CCCC(C#N)(C(C)C)c2ccc(OC)c(OC)c2)cc1OC	COc1c(cc(cc1)CCN(C)CCCC(C#N)(c2cc(c(cc2)OC)OC)C(C)C)OC	N#CC(c1ccc(OC)c(OC)c1)(CCCN(C)CCc2ccc(OC)c(OC)c2)C(C)C	1	Verapamil(1)	52-53-9(1)	649	Medium Reliability
467	[H]C12CC(NC(=O)CC(O)C(C)(C)C(=O)C(C)C(O)C(C)CCCC1(C)O2)C(C)=Cc3csc(C)n3 CC1CCCC2(C)OC2CC(NC(=O)CC(O)C(C)(C)C(=O)C(C)C1O)C(C)=Cc3csc(C)n3	CC(=Cc1nc(sc1)C)C2NC(CC(C(C(C(C(C(CCCC3(C(C2)O3)C)C)O)C)=O)(C)C)O)=O	O=C2NC(C(=Cc1nc(C)sc1)C)CC3OC3(C)(CCCC(C)C(O)C(C(=O)C(C)(C)C(O)C2)C)	1	Ixabepilone(1)	219989-84-1(1)	342	High Reliability	Stereochemistry removed
468	CC(C=CC(C)C(C)(C)O)C1CCC2C(CCCC12C)=CC=C3CC(O)CC(O)C3	CC(C=CC(C)C(C)(C)O)C1C2(C(CC1)C(=CC=C3CC(CC(C3)O)O)CCC2)C	OC3CC(=CC=C1CCCC2(C)(C1CCC2(C(C=CC(C)C(O)(C)C)C)))CC(O)C3	1	Paricalcitol(1)	131918-61-1(1)	473	High Reliability	Stereochemistry removed
469	NC(=O)C(C1CCN(CCc2cc3c(OCC3)cc2)C1)(c4ccccc4)c5ccccc5	NC(=O)C(c1ccccc1)(c2ccccc2)C3CN(CC3)CCc4cc5c(cc4)OCC5	O=C(N)C(c1ccccc1)(c2ccccc2)C5CN(CCc3ccc4OCCc4(c3))CC5	1	Darifenacin(1)	133099-04-4(1)	171	High Reliability	Stereochemistry removed
470	CCC(=O)OCC(=O)C1(OC(=O)CC)C(C)CC2C3CCC4=CC(=O)C=CC4(C)C3(Cl)C(O)CC12C	CCC(=O)OCC(=O)C1(C2(C(CC1C)C3C(C4(C(CC3)=CC(=O)C=C4)C)(Cl)C(O)C2)C)OC(=O)CC	O=C1C=CC3(C(=C1)CCC2C4CC(C)C(OC(=O)CC)(C(=O)COC(=O)CC)C4(C)(CC(O)C23Cl))(C)	1	Beclomethasone dipropionate(1)	5534-09-8(1)	61	High Reliability	Stereochemistry removed
471	[H]C1(OC(Nc2c3[nH]cnc3ncn2)C(O)C(O)C1NC(=O)CNC(=O)C=CC=CCCCCCCCCC)C(O)CO CCCCCCCCCC=CC=CC(=O)NCC(=O)NC1C(O)C(O)C(Nc2ncnc3nc[nH]c23)OC1C(O)CO	CCCCCCCCCC=CC=CC(=O)NCC(=O)NC1C(OC(C(C1O)O)Nc2c3c(ncn2)nc[nH]3)C(O)CO	O=C(C=CC=CCCCCCCCCC)NCC(=O)NC1C(O)C(O)C(OC1(C(O)CO))Nc3ncnc2nc[nH]c23	1	KRN-5500(1)	151276-95-8(1)	349	Medium Reliability	Stereochemistry removed
472	CN1CCN(Cc2ccc(cc2)C(=O)Nc3cc(Nc4nccc(n4)-c5cccnc5)c(C)cc3)CC1 CN1CCN(CC1)Cc2ccc(cc2)C(=O)Nc3ccc(C)c(Nc4nccc(n4)-c5cccnc5)c3	Cc1c(cc(cc1)NC(=O)c2ccc(cc2)CN3CCN(CC3)C)Nc4nc(ccn4)-c5cnccc5	O=C(Nc1ccc(c(c1)Nc2nccc(n2)c3cnccc3)C)c4ccc(cc4)CN5CCN(C)CC5	1	Imatinib(1)	152459-95-5(1)	316	High Reliability
473	COc1cc(cc(OC)c1O)C2C3C(COC3=O)C(OC4OC5COC(C)OC5C(O)C4O)c6cc7c(OCO7)cc26	COc1c(c(cc(c1)C2C3C(C(c4c2cc5OCOc5c4)OC6C(C(C7C(O6)COC(C)O7)O)O)COC3=O)OC)O	O=C5OCC6C(OC1OC2COC(OC2(C(O)C1(O)))C)c3cc7OCOc7(cc3C(c4cc(OC)c(O)c(OC)c4)C56)	1	Etoposide(1)	33419-42-0(1)	246	Medium Reliability	Stereochemistry removed
474	COCC(=O)OC1(CCN(C)CCCc2nc3c([nH]2)cccc3)CCc4c(ccc(F)c4)C1C(C)C COCC(=O)OC1(CCN(C)CCCc2[nH]c3ccccc3n2)CCc4cc(F)ccc4C1C(C)C	COCC(=O)OC1(C(c2c(CC1)cc(F)cc2)C(C)C)CCN(C)CCCc3[nH]c4c(n3)cccc4	O=C(OC2(CCc1cc(F)ccc1C2(C(C)C))(CCN(C)CCCc3nc4ccccc4([nH]3)))COC	1	Mibefradil(1)	116644-53-2(1)	409	High Reliability	Stereochemistry removed
475	CN(C)C1C2CC3Cc4c(c(O)c(NC(=O)CNC(C)(C)C)cc4N(C)C)C(=O)C3=C(O)C2(O)C(=O)C(C(N)=O)=C1O CN(C)C1C2CC3Cc4c(cc(NC(=O)CNC(C)(C)C)c(O)c4C(=C3C(=O)C2(O)C(=O)C(=C(N)O)C1=O)O)N(C)C	CN(C)c1c2c(c(c(c1)NC(=O)CNC(C)(C)C)O)C(C=3C(C2)CC4C(C(C(=C(C4N(C)C)O)C(N)=O)=O)(O)C3O)=O	O=C(N)C=3C(=O)C4(O)(C(O)=C2C(=O)c1c(O)c(cc(c1CC2CC4(C(C=3(O))N(C)C))N(C)C)NC(=O)CNC(C)(C)C)	1	Tigecycline(1)	220620-09-7(1)	605	High Reliability	Stereochemistry removed
476	[H]C12Oc3c(O)ccc4c3C15CCN(CC6CC6)C([H])(C4)C57CCC2(OC)C([H])(C7)C(C)(O)C(C)(C)C [Cl-].COC12CCC3(CC1C(C)(O)C(C)(C)C)C4Cc5ccc(O)c6OC2C3(CCN4CC7CC7)c56.[H+]	COC12C(CC3(CC1)C45c6c(CC3N(CC4)CC7CC7)ccc(O)c6OC25)C(C)(O)C(C)(C)C	Oc7ccc6c2c7(OC3C1(OC)(CCC4(CC1(C(O)(C)C(C)(C)C))(C(N(CCC234)CC5CC5)C6)))	1	Buprenorphine(1)	52485-79-7(1)	85	Medium Reliability	Stereochemistry removed
477	OC(=O)C(Cl)Cl	O=C(O)C(Cl)Cl	O=C(O)C(Cl)Cl	1	Dichloroacetic Acid(1)	79-43-6(1)	191	Medium Reliability
478	Cc1cc(O)c2c(=O)c3c(O)cc(O)c4c3c5c2c1c6c(C)cc(O)c7c(=O)c8c(O)cc(O)c4c8c5c67 Cc1cc(O)c2c(=O)c3c(O)cc(O)c4c5c(O)cc(O)c6c(=O)c7c(O)cc(C)c8c1c2c(c34)c(c78)c56	Cc1c2c3c(cc(c4c(c5c(cc(c6c7c(cc(c8c(c(c(c1)O)c2c(c87)c(c43)c65)=O)O)O)O)O)=O)O)C	O=C6c4c(O)cc(O)c5c3c(O)cc(O)c2C(=O)c1c(O)cc(c8c1c(c23)c(c45)c7c6c(O)cc(c78)C)C	1	Hypericin(1)	548-04-9(1)	307	High Reliability
479	Cc1cc(O)c2c(=O)c3c(O)cc(O)c4c3c5c2c1c6c(CO)cc(O)c7c(=O)c8c(O)cc(O)c4c8c5c67 Cc1cc(O)c2c(=O)c3c(O)cc(O)c4c5c(O)cc(O)c6c(=O)c7c(O)cc(CO)c8c1c2c(c34)c(c56)c78	Cc1c2c3c(cc(c4c(c5c(cc(c6c7c(cc(c8c(c(c(c1)O)c2c(c87)c(c65)c43)=O)O)O)O)O)=O)O)CO	O=C6c4c(O)cc(O)c5c3c(O)cc(O)c2C(=O)c1c(O)cc(c8c1c(c23)c(c45)c7c6c(O)cc(c78)C)CO	1	Pseudohypericin(1)	55954-61-5(1)	514	High Reliability
480	Cl.COc1cc(cc(OC)c1O)C2C3C(COC3=O)C(OC4OC5COC(C)OC5C(O)C4N(C)C)c6c2cc7OCOc7c6 [H+].[Cl-].COc1cc(cc(OC)c1O)C2C3C(COC3=O)C(OC4OC5COC(C)OC5C(O)C4N(C)C)c6cc7OCOc7cc26	COc1c(c(cc(c1)C2C3C(C(c4c2cc5OCOc5c4)OC6C(C(C7C(O6)COC(C)O7)O)N(C)C)COC3=O)OC)O	O=C5OCC6C(OC1OC2COC(OC2(C(O)C1(N(C)C)))C)c3cc7OCOc7(cc3C(c4cc(OC)c(O)c(OC)c4)C56)	1	NK 611(1)	105760-98-3(1)	450	High Reliability	Differences in counterions
481	Cc1nc-2c(CCN(C(=O)c3ccc(NC(=O)c4ccccc4-c5ccccc5)cc3)c6ccccc26)[nH]1	Cc1[nH]c2c(n1)-c3c(N(CC2)C(=O)c4ccc(cc4)NC(=O)c5c(cccc5)-c6ccccc6)cccc3	O=C(Nc1ccc(cc1)C(=O)N3c4ccccc4(c2nc([nH]c2CC3)C))c6ccccc6(c5ccccc5)	1	Conivaptan(1)	210101-16-9(1)	161	High Reliability
482	COc1cc(cc(OC)c1O)C2C3C(COC3=O)C(OC4OC5COC(OC5C(O)C4O)c6cccs6)c7cc8c(OCO8)cc27	COc1c(c(cc(c1)C2C3C(C(c4c2cc5OCOc5c4)OC6C(C(C7C(O6)COC(c8sccc8)O7)O)O)COC3=O)OC)O	O=C6OCC7C(OC1OC2COC(OC2(C(O)C1(O)))c3cccs3)c4cc8OCOc8(cc4C(c5cc(OC)c(O)c(OC)c5)C67)	1	Teniposide(1)	29767-20-2(1)	587	Medium Reliability	Stereochemistry removed
483	CC(=O)OC1C(CC2C3CCC4CC(O)C(CC4(C)C3CCC12C)N5CCOCC5)[N+]6(CC=C)CCCC6	C=CC[N+]1(CCCC1)C2C(C3(C(C2)C4C(C5(C(CC4)CC(O)C(N6CCOCC6)C5)C)CC3)C)OC(C)=O	O=C(OC3C(CC4C5CCC2CC(O)C(N1CCOCC1)CC2(C)C5(CCC34(C)))[N+]6(CC=C)(CCCC6))C	1	Rocuronium(1)	143558-00-3(1)	541	High Reliability	Stereochemistry removed
484	CCCc1nc2c(cc(cc2C)-c3nc4ccccc4n3C)n1Cc5ccc(cc5)-c6ccccc6C(O)=O CCCc1nc2c(C)cc(cc2n1Cc3ccc(cc3)-c4ccccc4C(O)=O)-c5nc6ccccc6n5C	CCCc1n(c2c(n1)c(C)cc(-c3n(c4c(n3)cccc4)C)c2)Cc5ccc(cc5)-c6c(cccc6)C(=O)O	O=C(O)c6ccccc6(c1ccc(cc1)Cn2c3cc(cc(c3(nc2CCC))C)c5nc4ccccc4n5C)	1	Telmisartan(1)	144701-48-4(1)	584	High Reliability
485	CN1CC(C=C2C1Cc3c[nH]c4cccc2c34)C(=O)NC5(C)OC6(O)C7CCCN7C(=O)C(Cc8ccccc8)N6C5=O CN1CC(C=C2C1Cc3c[nH]c4cccc2c34)C(=O)NC5(C)OC6(O)C7CCCN7C(=O)C(Cc8ccccc8)N6C5=O.CN1CC(C=C2C1Cc3c[nH]c4cccc2c34)C(=O)NC5(C)OC6(O)C7CCCN7C(=O)C(Cc8ccccc8)N6C5=O.OC(C(O)C(O)=O)C(O)=O	CN1C2C(=CC(C1)C(=O)NC3(C(N4C(O3)(O)C5N(CCC5)C(=O)C4Cc6ccccc6)=O)C)c7c8c(ccc7)[nH]cc8C2	O=C(NC1(OC3(O)(N(C1(=O))C(C(=O)N2CCCC23)Cc4ccccc4))C)C8C=C7c6cccc5[nH]cc(c56)CC7N(C)C8	1	Ergotamine(1)	113-15-5(1)	232	High Reliability	Differences in counterions, Stereochemistry removed
486	CCc1c2cc(OC(=O)N3CCC(CC3)N4CCCCC4)ccc2nc-5c1Cn6c5cc7c(COC(=O)C7(O)CC)c6=O CCc1c2Cn3c(=O)c4c(cc3-c2nc5ccc(OC(=O)N6CCC(CC6)N7CCCCC7)cc15)C(O)(CC)C(=O)OC4	CCc1c2c(nc-3c1Cn4c3cc5C(C(OCc5c4=O)=O)(O)CC)ccc(OC(=O)N6CCC(CC6)N7CCCCC7)c2	O=C(Oc3ccc4nc2C1=CC5=C(C(=O)N1Cc2c(c4(c3))CC)COC(=O)C5(O)CC)N7CCC(N6CCCCC6)CC7	1	Irinotecan(1)	97682-44-5(1)	330	High Reliability	Stereochemistry removed
487	CCN(CC)CCS(=O)(=O)C1CCN2C1C(=O)OC(C(C)C)C(C)C=CC(=O)NCC=CC(C)=CC(O)CC(=O)Cc3nc(co3)C2=O	CCN(CC)CCS(=O)(=O)C1C2N(CC1)C(=O)c3nc(oc3)CC(=O)CC(O)C=C(C)C=CCNC(=O)C=CC(C)C(C(C)C)OC2=O	O=C2C=CC(C)C(OC(=O)C3N(C(=O)c1nc(oc1)CC(=O)CC(O)C=C(C=CCN2)C)CCC3S(=O)(=O)CCN(CC)CC)C(C)C	1	Dalfopristin(1)	112362-50-2(1)	167	High Reliability	Stereochemistry removed
488	[Br-].CC(=O)OC1C(CC2C3CCC4CC(OC(C)=O)C(CC4(C)C3CCC12C)N5CCCCC5)[N+]6(C)CCCCC6	CC(=O)OC1C(CC2(C(C1)CCC3C4C(CCC32)(C(C(C4)[N+]5(CCCCC5)C)OC(C)=O)C)C)N6CCCCC6	O=C(OC5CC6CCC1C(CCC2(C)(C(OC(=O)C)C(CC12)[N+]3(C)(CCCCC3)))C6(C)(CC5(N4CCCCC4)))C	1	Vecuronium Bromide(1)	50700-72-6(1)	647	High Reliability	Stereochemistry removed
489	[H]C1(CCC2([H])C3([H])C(O)CC4([H])CC(CCC4(C)C3([H])CCC12C)NCCCNCCCCN)C(C)CCC(OS(O)(=O)=O)C(C)C CC(C)C(CCC(C)C1CCC2C3C(O)CC4CC(CCC4(C)C3CCC12C)NCCCNCCCCN)OS(O)(=O)=O	CC(C)C(CCC(C)C1C2(C(CC1)C3C(C4(C(CC3O)CC(NCCCNCCCCN)CC4)C)CC2)C)OS(=O)(=O)O	O=S(=O)(O)OC(CCC(C)C2CCC3C4C(O)CC1CC(NCCCNCCCCN)CCC1(C)C4(CCC23(C)))C(C)C	1	Squalamine(1)	148717-90-2(1)	563	High Reliability	Stereochemistry removed
490	CC(C)(O)c1c(CCC(SCC2(CC(O)=O)CC2)c3cc(C=Cc4nc5cc(Cl)ccc5cc4)ccc3)cccc1 CC(C)(O)c1ccccc1CCC(SCC2(CC2)CC(O)=O)c3cccc(C=Cc4ccc5ccc(Cl)cc5n4)c3	CC(C)(O)c1c(cccc1)CCC(SCC2(CC2)CC(=O)O)c3cc(ccc3)C=Cc4nc5c(cc4)ccc(Cl)c5	O=C(O)CC1(CC1)CSC(c4cccc(C=Cc2nc3cc(ccc3(cc2))Cl)c4)CCc5ccccc5C(O)(C)C	1	Montelukast(1)	158966-92-8(1)	419	High Reliability	Stereochemistry removed
491	CCC(C)n1ncn(c1=O)-c2ccc(cc2)N3CCN(CC3)c4ccc(OCC5COC(Cn6cncn6)(O5)c7c(Cl)cc(Cl)cc7)cc4 CCC(C)n1ncn(c1=O)-c2ccc(cc2)N3CCN(CC3)c4ccc(OCC5COC(Cn6cncn6)(O5)c7ccc(Cl)cc7Cl)cc4	CCC(C)n1c(n(cn1)-c2ccc(cc2)N3CCN(CC3)c4ccc(cc4)OCC5OC(OC5)(Cn6ncnc6)c7c(cc(cc7)Cl)Cl)=O	O=C1N(N=CN1c2ccc(cc2)N7CCN(c6ccc(OCC3OC(OC3)(c4ccc(cc4Cl)Cl)Cn5ncnc5)cc6)CC7)C(C)CC	1	Itraconazole(1)	84625-61-6(1)	340	High Reliability	Stereochemistry removed
492	NC(=N)NCCCCC1NC(=O)CCSSCC(NC(=O)C2CCCN2C(=O)C(Cc3c[nH]c4c3cccc4)NC(=O)C(CC(O)=O)NC(=O)CNC1=O)C(N)=O NC(N)=NCCCCC1NC(=O)CCSSCC(NC(=O)C2CCCN2C(=O)C(Cc3c[nH]c4ccccc34)NC(=O)C(CC(O)=O)NC(=O)CNC1=O)C(N)=O	N=C(N)NCCCCC1C(NCC(NC(C(NC(C(N2C(C(NC(CSSCCC(N1)=O)C(N)=O)=O)CCC2)=O)Cc3c4c([nH]c3)cccc4)=O)CC(=O)O)=O)=O	O=C(O)CC1NC(=O)CNC(=O)C(NC(=O)CCSSCC(NC(=O)C4N(C(=O)C(NC1(=O))Cc3c[nH]c2ccccc23)CCC4)C(=O)N)CCCCNC(=N)N	1	Eptifibatide(1)	188627-80-7(1)	231	High Reliability	Stereochemistry removed
493	CC(=O)OC1C(CC2C3CCC4CC(OC(C)=O)C(CC4(C)C3CCC12C)[N+]5(C)CCCCC5)[N+]6(C)CCCCC6 [Br-].[Br-].CC(=O)OC1C(CC2C3CCC4CC(OC(C)=O)C(CC4(C)C3CCC12C)[N+]5(C)CCCCC5)[N+]6(C)CCCCC6	CC(=O)OC1C(CC2(C(C1)CCC3C4C(CCC32)(C(C(C4)[N+]5(CCCCC5)C)OC(C)=O)C)C)[N+]6(CCCCC6)C	O=C(OC4CC6CCC1C(CCC2(C)(C(OC(=O)C)C(CC12)[N+]3(C)(CCCCC3)))C6(C)(CC4[N+]5(C)(CCCCC5)))C	1	Pancuronium(1)	15500-66-0(1)	469	Medium Reliability	Differences in counterions, Stereochemistry removed
494	CC(C)(C)NC(=O)C1CN(Cc2cccnc2)CCN1CC(O)CC(Cc3ccccc3)C(=O)NC4C(O)Cc5c4cccc5 CC(C)(C)NC(=O)C1CN(CCN1CC(O)CC(Cc2ccccc2)C(=O)NC3C(O)Cc4ccccc34)Cc5cccnc5	CC(C)(C)NC(=O)C1N(CCN(C1)Cc2cnccc2)CC(O)CC(Cc3ccccc3)C(=O)NC4C(Cc5c4cccc5)O	O=C(NC2c1ccccc1CC2(O))C(Cc3ccccc3)CC(O)CN5CCN(Cc4cnccc4)CC5(C(=O)NC(C)(C)C)	1	Indinavir(1)	150378-17-9(1)	320	High Reliability	Stereochemistry removed
495	Cl.[Cl-].COc1cc2c3C(Cc4cc(Oc5cc6c(CCN(C)C6Cc7ccc(Oc3c1O)cc7)cc5OC)c(O)cc4)[N+](C)(C)CC2 COc1cc2CC[N+](C)(C)C3Cc4ccc(O)c(Oc5cc6C(Cc7ccc(Oc(c1O)c23)cc7)N(C)CCc6cc5OC)c4 [Cl-].[Cl-].COc1cc2CC[N+](C)(C)C3Cc4ccc(O)c(Oc5cc6C(Cc7ccc(Oc(c1O)c23)cc7)[NH+](C)CCc6cc5OC)c4	COc1c2cc3c(c1)CCN(C3Cc4ccc(Oc5c6C(Cc7cc(O2)c(cc7)O)[N+](CCc6cc(OC)c5O)(C)C)cc4)C	Oc7ccc4cc7(Oc1cc2c(cc1(OC))CCN(C)C2Cc6ccc(Oc3c(O)c(OC)cc5c3C(C4)[N+](C)(C)CC5)cc6)	1	Tubocurarine(1)	57-94-3(1)	639	Medium Reliability	Differences in counterions, Stereochemistry removed
496	CCC1OC(=O)C(C)C(OC2CC(C)(OC)C(O)C(C)O2)C(C)C(OC3OC(C)CC(C3O)N(C)C)C(C)(O)CC(C)C(=O)C(C)C(O)C1(C)O	CCC1C(C(C(C(C(CC(C(C(C(C(C(O1)=O)C)OC2OC(C(C(C2)(C)OC)O)C)C)OC3C(C(CC(O3)C)N(C)C)O)(C)O)C)=O)C)O)(C)O	O=C3OC(CC)C(O)(C)C(O)C(C(=O)C(C)CC(O)(C)C(OC1OC(C)CC(N(C)C)C1(O))C(C)C(OC2OC(C)C(O)C(OC)(C)C2)C3C)C	1	Erythromycin(1)	114-07-8(1)	235	High Reliability	Stereochemistry removed
497	NCCCCC(NC(=O)C(Cc1cc(Br)c(O)c(Br)c1)NC(=O)N2CCC(CC2)N3Cc4ccccc4NC3=O)C(=O)N5CCN(CC5)c6ccncc6	NCCCCC(NC(=O)C(Cc1cc(c(c(c1)Br)O)Br)NC(=O)N2CCC(CC2)N3C(Nc4c(C3)cccc4)=O)C(=O)N5CCN(CC5)c6ccncc6	O=C2Nc1ccccc1CN2C6CCN(C(=O)NC(C(=O)NC(C(=O)N4CCN(c3ccncc3)CC4)CCCCN)Cc5cc(c(O)c(c5)Br)Br)CC6	1	Olcegepant(1)	204697-65-4(1)	455	High Reliability	Stereochemistry removed
498	CC(C)(C)NC(=O)C1CC2CCCCC2CN1CC(O)C(Cc3ccccc3)NC(=O)C(CC(N)=O)NC(=O)c4nc5c(cccc5)cc4 CC(C)(C)NC(=O)C1CC2CCCCC2CN1CC(O)C(Cc3ccccc3)NC(=O)C(CC(N)=O)NC(=O)c4ccc5ccccc5n4 CC(C)(C)NC(=O)C1CC2CCCCC2CN1CC(O)C(Cc3ccccc3)NC(=O)C(CC(N)=O)NC(=O)c4ccc5ccccc5n4.CS(O)(=O)=O	CC(C)(C)NC(=O)C1N(CC2C(C1)CCCC2)CC(O)C(Cc3ccccc3)NC(=O)C(CC(N)=O)NC(=O)c4nc5c(cc4)cccc5	O=C(N)CC(NC(=O)c1nc2ccccc2(cc1))C(=O)NC(Cc3ccccc3)C(O)CN4CC5CCCCC5(CC4(C(=O)NC(C)(C)C))	1	Saquinavir(1)	127779-20-8(1)	549	High Reliability	Differences in counterions, Stereochemistry removed
499	CCC1OC(=O)C(C)C(OC2CC(C)(OC)C(O)C(C)O2)C(C)C(OC3OC(C)CC(C3O)N(C)C)C(C)(CC(C)C(=O)C(C)C(O)C1(C)O)OC	CCC1C(C(C(C(C(CC(C(C(C(C(C(O1)=O)C)OC2OC(C(C(C2)(C)OC)O)C)C)OC3C(C(CC(O3)C)N(C)C)O)(C)OC)C)=O)C)O)(C)O	O=C3OC(CC)C(O)(C)C(O)C(C(=O)C(C)CC(OC)(C)C(OC1OC(C)CC(N(C)C)C1(O))C(C)C(OC2OC(C)C(O)C(OC)(C)C2)C3C)C	1	Clarithromycin(1)	81103-11-9(1)	148	High Reliability	Stereochemistry removed
500	CCC1OC(=O)C(C)C(OC2CC(C)(OC)C(O)C(C)O2)C(C)C(OC3OC(C)CC(C3O)N(C)C)C(C)(O)CC(C)CN(C)C(C)C(O)C1(C)O	CCC1C(C(C(N(CC(CC(C(C(C(C(C(O1)=O)C)OC2OC(C(C(C2)(C)OC)O)C)C)OC3C(C(CC(O3)C)N(C)C)O)(C)O)C)C)C)O)(C)O	O=C3OC(CC)C(O)(C)C(O)C(N(C)CC(C)CC(O)(C)C(OC1OC(C)CC(N(C)C)C1(O))C(C)C(OC2OC(C)C(O)C(OC)(C)C2)C3C)C	1	Azithromycin(1)	83905-01-5(1)	56	Medium Reliability	Stereochemistry removed
501	COc1cc2c(CCNC23CSC4C5C6N(C)C(Cc7c6c(O)c(OC)c(C)c7)C(O)N5C(COC3=O)c8c4c(OC(C)=O)c(C)c9c8OCO9)cc1O COc1cc2c(CCNC23CSC4C5C6N(C)C(Cc7cc(C)c(OC)c(O)c67)C(O)N5C(COC3=O)c8c9OCOc9c(C)c(OC(C)=O)c48)cc1O	COc1c(cc2c(c1)C3(NCC2)C(OCC4c5c(C(SC3)C6N4C(O)C7N(C6c8c(C7)cc(C)c(OC)c8O)C)c(OC(C)=O)c(C)c9OCOc95)=O)O	O=C(Oc2c(c1OCOc1c6c2C9C5N(C(O)C4N(C)C5(c3c(O)c(OC)c(cc3C4)C))C6COC(=O)C8(NCCc7cc(O)c(OC)cc78)CS9)C)C	1	Trabectedin(1)	114899-77-3(1)	623	High Reliability	Stereochemistry removed
502	CC1OC1P(O)(O)=O	CC1C(O1)P(=O)(O)O	O=P(O)(O)C1OC1(C)	1	Fosfomycin(1)	23155-02-4(1)	273	High Reliability	Stereochemistry removed
503	COc1ccc2CC3c4c(CC[N+]3(C)C)cc(OC)c(OC)c4Oc5ccc(CC6c7c(CC[N+]6(C)C)cc(OC)c(Oc1c2)c7)cc5 COc1ccc2CC3c4c(CC[N+]3(C)C)cc(OC)c(OC)c4Oc5ccc(CC6c7cc(Oc1c2)c(OC)cc7CC[N+]6(C)C)cc5 [I-].[I-].COc1ccc2CC3c4c(CC[N+]3(C)C)cc(OC)c(OC)c4Oc5ccc(CC6c7cc(Oc1c2)c(OC)cc7CC[N+]6(C)C)cc5	COc1c2cc(cc1)CC3c4c(Oc5ccc(CC6c7cc(O2)c(cc7CC[N+]6(C)C)OC)cc5)c(OC)c(OC)cc4CC[N+]3(C)C	O3c1cc(ccc1(OC))CC7c6c(Oc2ccc(cc2)CC5c4cc3c(OC)cc4CC[N+]5(C)(C))c(OC)c(OC)cc6CC[N+]7(C)(C)	1	Metocurine(1)	5152-30-7(1)	402	High Reliability	Differences in counterions, Stereochemistry removed
504	CC1OC(CC(O)C1O)OC2C(O)CC(OC3C(O)CC(OC4CCC5(C)C(CCC6C5CCC7(C)C(CCC67O)C8=CC(=O)OC8)C4)OC3C)OC2C	CC1C(C(CC(O1)OC2C(OC(CC2O)OC3C(OC(CC3O)OC4CC5C(CC4)(C6C(CC5)C7(C(CC6)(C)C(C=8COC(C8)=O)CC7)O)C)C)C)O)O	O=C1OCC(=C1)C6CCC7(O)(C8CCC5CC(OC4OC(C)C(OC3OC(C)C(OC2OC(C)C(O)C(O)C2)C(O)C3)C(O)C4)CCC5(C)C8(CCC67(C)))	1	Digitoxin(1)	71-63-6(1)	196	High Reliability	Stereochemistry removed
505	CC1OC(CC(O)C1O)OC2C(O)CC(OC3C(O)CC(OC4CCC5(C)C(CCC6C5CC(O)C7(C)C(CCC67O)C8=CC(=O)OC8)C4)OC3C)OC2C	CC1C(C(CC(O1)OC2C(OC(CC2O)OC3C(OC(CC3O)OC4CC5C(CC4)(C6C(CC5)C7(C(C(C6)O)(C)C(C=8COC(C8)=O)CC7)O)C)C)C)O)O	O=C1OCC(=C1)C6CCC7(O)(C8CCC5CC(OC4OC(C)C(OC3OC(C)C(OC2OC(C)C(O)C(O)C2)C(O)C3)C(O)C4)CCC5(C)C8(CC(O)C67(C)))	1	Digoxin(1)	20830-75-5(1)	197	High Reliability	Stereochemistry removed
506	[Na+].CC1(C)C(=CC=CC=CC=CC2=[N+](CCCCS([O-])(=O)=O)c3ccc4ccccc4c3C2(C)C)N(CCCCS([O-])(=O)=O)c5ccc6ccccc6c15	CC1(c2c(N(C1=CC=CC=CC=CC=3C(c4c([N+]3CCCCS(=O)(=O)O)ccc5c4cccc5)(C)C)CCCCS(=O)(=O)O)ccc6c2cccc6)C	O=S(=O)(O)CCCCN6c2ccc1ccccc1c2C(C6(=CC=CC=CC=CC5=[N+](c4ccc3ccccc3c4C5(C)C)CCCCS(=O)(=O)O))(C)C	1	Indocyanine Green(1)	3599-32-4(1)	321	High Reliability	Stereochemistry removed
507	[H]C12CC(O)C3(C)C(=O)C(O)C4=C(C)C(CC(O)(C(OC(=O)c5ccccc5)C3([H])C1(CO2)OC(C)=O)C4(C)C)OC(=O)C(O)C(NC(=O)OC(C)(C)C)c6ccccc6 CC(=O)OC12COC1CC(O)C3(C)C2C(OC(=O)c4ccccc4)C5(O)CC(OC(=O)C(O)C(NC(=O)OC(C)(C)C)c6ccccc6)C(=C(C(O)C3=O)C5(C)C)C	CC(=O)OC12C(OC1)CC(O)C3(C2C(C4(CC(C(=C(C(C3=O)O)C4(C)C)C)OC(=O)C(O)C(NC(=O)OC(C)(C)C)c5ccccc5)O)OC(=O)c6ccccc6)C	O=C(OC(C)(C)C)NC(c1ccccc1)C(O)C(=O)OC4C(=C5C(O)C(=O)C6(C)(C(O)CC2OCC2(OC(=O)C)C6(C(OC(=O)c3ccccc3)C(O)(C4)C5(C)C)))C	1	Docetaxel(1)	114977-28-5(1)	205	High Reliability	Stereochemistry removed
508	CCC1(O)CC2CN(C1)CCc3c([nH]c4c3cccc4)C(C2)(C(=O)OC)c5cc6c(cc5OC)N(C)C7C68CCN9CC=CC(CC)(C89)C(O)C7(O)C(N)=O CCC1(O)CC2CN(CCc3c([nH]c4ccccc34)C(C2)(C(=O)OC)c5cc6c(cc5OC)N(C)C7C(O)(C(O)C8(CC)C=CCN9CCC67C89)C(N)=O)C1	CCC1(CN2CC(C1)CC(c3c(CC2)c4c([nH]3)cccc4)(C(=O)OC)c5c(cc6c(c5)C78C(N6C)C(O)(C(N)=O)C(O)C9(C8N(CC=C9)CC7)CC)OC)O	O=C(OC)C9(c1cc2c(cc1(OC))N(C)C3C(O)(C(=O)N)C(O)C5(C=CCN4CCC23C45)(CC))(c7[nH]c6ccccc6c7CCN8CC(CC(O)(C8)CC)C9)	1	Vindesine(1)	53643-48-4(1)	654	High Reliability	Stereochemistry removed
509	CCC1OC(=O)C(C)C(=O)C(C)C(OC2OC(C)CC(C2O)N(C)C)C(C)(CC(C)C(=O)C(C)C3N(CCCCn4cnc(c4)-c5cnccc5)C(=O)OC13C)OC	CCC1C2(C(C(C(C(CC(C(C(C(C(C(O1)=O)C)=O)C)OC3C(C(CC(O3)C)N(C)C)O)(C)OC)C)=O)C)N(CCCCn4cc(nc4)-c5cnccc5)C(=O)O2)C	O=C2OC5(C)(C(OC(=O)C(C(=O)C(C)C(OC1OC(C)CC(N(C)C)C1(O))C(OC)(C)CC(C(=O)C(C)C5(N2CCCCn3cnc(c3)c4cnccc4))C)C)CC)	1	Telithromycin(1)	191114-48-4(1)	583	Medium Reliability	Stereochemistry removed
510	OCC=C1C[N+]2(CC=C)CCC34C2CC1C5=CN6C7C(=CN(C35)c8ccccc48)C9CC%10C7(CC[N+]%10(CC=C)CC9=CCO)c%11ccccc6%11 [Cl-].[Cl-].OCC=C1C[N+]2(CCC34C2CC1C5=CN6C7C(=CN(C35)c8ccccc48)C9CC%10C7(CC[N+]%10(CC=C)CC9=CCO)c%11ccccc6%11)CC=C	C=CC[N+]12C3C4(CC1)C5N(c6c4cccc6)C=C7C8C9(C%10CC7C(C[N+]%10(CC9)CC=C)=CCO)c%11c(cccc%11)N8C=C5C(C3)C(=CCO)C2	OCC=C3C[N+]5(CC=C)(CCC47(c1ccccc1N6C=C8C%10C(=CCO)C[N+]%11(CC=C)(CCC9(c2ccccc2N(C=C(C3CC45)C67)C89)C%11(C%10))))	1	Alcuronium(1)	23214-96-2(1)	16	Medium Reliability	Stereochemistry removed
511	COC1CC(CCC1O)C=C(C)C2OC(=O)C3CCCCN3C(=O)C(=O)C4(O)OC(C(CC4C)OC)C(CC(C)CC(C)=CC(CC=C)C(=O)CC(O)C2C)OC O.COC1CC(CCC1O)C=C(C)C2OC(=O)C3CCCCN3C(=O)C(=O)C4(O)OC(C(CC(C)CC(=CC(CC=C)C(=O)CC(O)C2C)C)OC)C(CC4C)OC	C=CCC1C(CC(C(C(OC(C2N(C(C(C3(OC(C(CC(CC(=C1)C)C)OC)C(CC3C)OC)O)=O)=O)CCCC2)=O)C(C)=CC4CC(C(CC4)O)OC)C)O)=O	O=C2OC(C(=CC1CCC(O)C(OC)C1)C)C(C)C(O)CC(=O)C(C=C(C)CC(C)CC(OC)C4OC(O)(C(=O)C(=O)N3CCCCC23)C(C)CC4(OC))CC=C	1	Tacrolimus(1)	104987-11-3(1)	577	High Reliability	Differences in counterions, Stereochemistry removed
512	Cn1cc(NC(=O)Nc2cn(C)c(c2)C(=O)Nc3cn(C)c(c3)C(=O)Nc4cc5c(cc(cc5cc4)S(O)(=O)=O)S(O)(=O)=O)cc1C(=O)Nc6cn(C)c(c6)C(=O)Nc7cc8c(cc(cc8cc7)S(O)(=O)=O)S(O)(=O)=O [Na+].[Na+].[Na+].[Na+].Cn1cc(NC(=O)Nc2cn(C)c(c2)C(=O)Nc3cn(C)c(c3)C(=O)Nc4cc5c(cc(cc5cc4)S([O-])(=O)=O)S([O-])(=O)=O)cc1C(=O)Nc6cn(C)c(c6)C(=O)Nc7cc8c(cc(cc8cc7)S([O-])(=O)=O)S([O-])(=O)=O Cn1cc(NC(=O)Nc2cn(C)c(c2)C(=O)Nc3cn(C)c(c3)C(=O)Nc4ccc5…	Cn1c(cc(c1)NC(=O)Nc2cn(c(c2)C(=O)Nc3cn(c(c3)C(=O)Nc4cc5c(cc4)cc(S(=O)(=O)O)cc5S(=O)(=O)O)C)C)C(=O)Nc6cn(c(c6)C(=O)Nc7cc8c(cc7)cc(S(=O)(=O)O)cc8S(=O)(=O)O)C	O=C(Nc4cc(C(=O)Nc3cc(C(=O)Nc1ccc2cc(cc(c2(c1))S(=O)(=O)O)S(=O)(=O)O)n(c3)C)n(c4)C)Nc8cc(C(=O)Nc7cc(C(=O)Nc5ccc6cc(cc(c6(c5))S(=O)(=O)O)S(=O)(=O)O)n(c7)C)n(c8)C	1	PNU-145156E(1)	154788-16-6(1)	496	High Reliability	Differences in counterions
513	CCC1=CC2CN(C1)Cc3c([nH]c4c3cccc4)C(C2)(C(=O)OC)c5cc6c(cc5OC)N(C)C7C68CCN9CC=CC(CC)(C89)C(OC(C)=O)C7(O)C(=O)OC CCC1=CC2CN(C1)Cc3c([nH]c4ccccc34)C(C2)(C(=O)OC)c5cc6c(cc5OC)N(C)C7C(O)(C(OC(C)=O)C8(CC)C=CCN9CCC67C89)C(=O)OC.OC(C(O)C(O)=O)C(O)=O.OC(C(O)C(O)=O)C(O)=O CCC1=CC2CN(C1)Cc3c([nH]c4ccccc34)C(C2)(C(=O)OC)c5cc6c(cc5OC)N(C)C7C(O)(C(OC(C)=O)C8(CC)C=CCN9CCC67C89)C(=O)OC	CCC=1CN2CC(C1)CC(c3c(C2)c4c([nH]3)cccc4)(C(=O)OC)c5c(cc6c(c5)C78C(N6C)C(O)(C(=O)OC)C(OC(C)=O)C9(C8N(CC=C9)CC7)CC)OC	O=C(OC2C(O)(C(=O)OC)C5N(c1cc(OC)c(cc1C45(CCN3CC=CC2(CC)C34))C9(C(=O)OC)(c7[nH]c6ccccc6c7CN8CC(=CC(C8)C9)CC))C)C	1	Vinorelbine(1)	71486-22-1(1)	655	High Reliability	Differences in counterions, Stereochemistry removed
514	CCC1(O)CC2CN(C1)CCc3c([nH]c4c3cccc4)C(C2)(C(=O)OC)c5cc6c(cc5OC)N(C=O)C7C68CCN9CC=CC(CC)(C89)C(OC(C)=O)C7(O)C(=O)OC CCC1(O)CC2CN(CCc3c([nH]c4ccccc34)C(C2)(C(=O)OC)c5cc6c(cc5OC)N(C=O)C7C(O)(C(OC(C)=O)C8(CC)C=CCN9CCC67C89)C(=O)OC)C1	CCC1(CN2CC(C1)CC(c3c(CC2)c4c([nH]3)cccc4)(C(=O)OC)c5c(cc6c(c5)C78C(N6C=O)C(O)(C(=O)OC)C(OC(C)=O)C9(C8N(CC=C9)CC7)CC)OC)O	O=CN2c1cc(OC)c(cc1C35(CCN4CC=CC(CC)(C(OC(=O)C)C(O)(C(=O)OC)C23)C45))C9(C(=O)OC)(c7[nH]c6ccccc6c7CCN8CC(CC(O)(C8)CC)C9)	1	Vincristine(1)	57-22-7(1)	653	High Reliability	Stereochemistry removed
515	[H]C12N(C)c3cc(OC)c(cc3C14CCN5CC=CC(CC)(C(OC(C)=O)C2(O)C(=O)OC)C45[H])C6(CC7([H])CN(CC(CC)=C7)CCc8c6[nH]c9ccccc89)C(=O)OC CCC1=CC2CN(CCc3c([nH]c4ccccc34)C(C2)(C(=O)OC)c5cc6c(cc5OC)N(C)C7C(O)(C(OC(C)=O)C8(CC)C=CCN9CCC67C89)C(=O)OC)C1	CCC=1CN2CC(C1)CC(c3c(CC2)c4c([nH]3)cccc4)(C(=O)OC)c5c(cc6c(c5)C78C(N6C)C(O)(C(=O)OC)C(OC(C)=O)C9(C8N(CC=C9)CC7)CC)OC	O=C(OC2C(O)(C(=O)OC)C5N(c1cc(OC)c(cc1C45(CCN3CC=CC2(CC)C34))C9(C(=O)OC)(c7[nH]c6ccccc6c7CCN8CC(=CC(C8)C9)CC))C)C	1	Anhydrovinblastine(1)	38390-45-3(1)	40	High Reliability	Stereochemistry removed
516	CCC1(O)CC2CN(C1)CCc3c([nH]c4ccccc34)C(C2)(C(=O)OC)c5c(OC)cc6N(C)C7C8(CCN9CC=CC(CC)(C89)C(OC(C)=O)C7(O)C(=O)OC)c6c5 CCC1(O)CC2CN(CCc3c([nH]c4ccccc34)C(C2)(C(=O)OC)c5cc6c(cc5OC)N(C)C7C(O)(C(OC(C)=O)C8(CC)C=CCN9CCC67C89)C(=O)OC)C1	CCC1(CN2CC(C1)CC(c3c(CC2)c4c([nH]3)cccc4)(C(=O)OC)c5c(cc6c(c5)C78C(N6C)C(O)(C(=O)OC)C(OC(C)=O)C9(C8N(CC=C9)CC7)CC)OC)O	O=C(OC2C(O)(C(=O)OC)C5N(c1cc(OC)c(cc1C45(CCN3CC=CC2(CC)C34))C9(C(=O)OC)(c7[nH]c6ccccc6c7CCN8CC(CC(O)(C8)CC)C9))C)C	1	Vinblastine(1)	865-21-4(1)	652	High Reliability	Stereochemistry removed
517	COC1C=COC2(C)Oc3c(C2=O)c4c(c(O)c3C)C(=O)C(NC(=O)C(C)=CC=CC(C)C(O)C(C)C(O)C(C)C(OC(C)=O)C1C)=C5NC6(CCN(CC(C)C)CC6)N=C45 COC1C=COC2(C)Oc3c(C)c(O)c4C(=O)C(=C5NC6(CCN(CC6)CC(C)C)N=C5c4c3C2=O)NC(=O)C(=CC=CC(C)C(O)C(C)C(O)C(C)C(OC(C)=O)C1C)C	COC1C(C(C(C(C(C(C(C=CC=C(C(NC2=C3C(c4c(c(c(c5OC(OC=C1)(C(c54)=O)C)C)O)C2=O)=NC6(CCN(CC6)CC(C)C)N3)=O)C)C)O)C)O)C)OC(C)=O)C	O=C(OC3C(C)C(OC)C=COC1(Oc4c(C1(=O))c5C2=NC6(NC2=C(NC(=O)C(=CC=CC(C)C(O)C(C)C(O)C3(C))C)C(=O)c5(c(O)c4C))(CCN(CC6)CC(C)C))C)C	1	Rifabutin(1)	72559-06-9(1)	534	High Reliability	Stereochemistry removed
518	NC(=O)CCC1NC(=O)C(Cc2ccccc2)NC(=O)C(Cc3ccc(O)cc3)NC(=O)CCSSCC(NC(=O)C(CC(N)=O)NC1=O)C(=O)N4CCCC4C(=O)NC(CCCNC(N)=N)C(=O)NCC(N)=O NC(=O)CCC1NC(=O)C(Cc2ccccc2)NC(=O)C(Cc3ccc(O)cc3)NC(=O)CCSSCC(NC(=O)C(CC(N)=O)NC1=O)C(=O)N4CCCC4C(=O)NC(CCCN=C(N)N)C(=O)NCC(N)=O O.O.O.CC(O)=O.NC(=O)CCC1NC(=O)C(Cc2ccccc2)NC(=O)C(Cc3ccc(O)cc3)NC(=O)CCSSCC(NC(=O)C(CC(N)=O)NC1=O)C(=O)N4CCCC4C(=O)NC(CCCN=C(N)N)C(=O)NCC(N)=O	N=C(N)NCCCC(NC(=O)C1N(CCC1)C(=O)C2NC(C(NC(C(NC(C(NC(C(NC(CCSSC2)=O)Cc3ccc(cc3)O)=O)Cc4ccccc4)=O)CCC(N)=O)=O)CC(N)=O)=O)C(=O)NCC(N)=O	O=C(N)CNC(=O)C(NC(=O)C4N(C(=O)C1NC(=O)C(NC(=O)C(NC(=O)C(NC(=O)C(NC(=O)CCSSC1)Cc2ccc(O)cc2)Cc3ccccc3)CCC(=O)N)CC(=O)N)CCC4)CCCNC(=N)N	1	Desmopressin(1)	16679-58-6(1)	179	High Reliability	Differences in counterions, Stereochemistry removed
519	CC(=O)OC1C2=C(C)C(CC(O)(C(OC(=O)c3ccccc3)C4C5(COC5CC(O)C4(C)C1=O)OC(C)=O)C2(C)C)OC(=O)C(O)C(NC(=O)c6ccccc6)c7ccccc7	CC(=O)OC1C2=C(C(CC(C(C3C(C1=O)(C)C(O)CC4C3(CO4)OC(C)=O)OC(=O)c5ccccc5)(C2(C)C)O)OC(=O)C(O)C(NC(=O)c6ccccc6)c7ccccc7)C	O=C(OC3C5C6(OC(=O)C)(COC6(CC(O)C5(C(=O)C(OC(=O)C)C4=C(C)C(OC(=O)C(O)C(NC(=O)c1ccccc1)c2ccccc2)CC3(O)C4(C)C)(C))))c7ccccc7	1	Paclitaxel(1)	33069-62-4(1)	466	High Reliability	Stereochemistry removed
520	CN(C)C(=N)NC(N)=N [H+].[Cl-].CN(C)C(=N)N=C(N)N CN(C)C(=N)N=C(N)N	CN(C)C(=N)NC(=N)N	N=C(N)NC(=N)N(C)C	1	Metformin(1)	657-24-9(1)	388	High Reliability	Differences in counterions
521	Fc1c[nH]c(=O)[nH]c1=O	O=c1[nH]c(c(c[nH]1)F)=O	O=C1NC=C(F)C(=O)N1	1	Fluorouracil, 5-(1)	51-21-8(1)	266	High Reliability
522	Nc1nc(=O)[nH]cc1F Nc1c(F)cnc(=O)[nH]1	Nc1c(c[nH]c(n1)=O)F	O=C1N=C(N)C(F)=CN1	1	Flucytosine(1)	2022-85-7(1)	261	High Reliability
523	Cn1cc[nH]c1=S	Cn1c([nH]cc1)=S	C1=CN(C(N1)=S)C	1	Methimazole(1)	60-56-0(1)	392	High Reliability
524	CC(=O)Nc1nnc(s1)S(N)(=O)=O	CC(=O)Nc1sc(nn1)S(N)(=O)=O	O=C(Nc1nnc(s1)S(=O)(=O)N)C	1	Acetazolamide(1)	59-66-5(1)	7	High Reliability
525	Cc1ccc(cc1NC(=O)c2cc(NC(=O)Nc3cc(ccc3)C(=O)Nc4c(C)ccc(c4)C(=O)Nc5ccc(c6cc(cc(c56)S(O)(=O)=O)S(O)(=O)=O)S(O)(=O)=O)ccc2)C(=O)Nc7ccc(c8c7c(cc(c8)S(O)(=O)=O)S(O)(=O)=O)S(O)(=O)=O Cc1ccc(cc1NC(=O)c2cccc(NC(=O)Nc3cccc(c3)C(=O)Nc4cc(ccc4C)C(=O)Nc5ccc(c6cc(cc(c56)S(O)(=O)=O)S(O)(=O)=O)S(O)(=O)=O)c2)C(=O)Nc7ccc(c8cc(cc(c78)S(O)(=O)=O)S(O)(=O)=O)S(O)(=O)=O	Cc1c(cc(cc1)C(=O)Nc2c3c(c(cc2)S(=O)(=O)O)cc(S(=O)(=O)O)cc3S(=O)(=O)O)NC(=O)c4cc(ccc4)NC(=O)Nc5cc(ccc5)C(=O)Nc6c(ccc(c6)C(=O)Nc7c8c(c(cc7)S(=O)(=O)O)cc(S(=O)(=O)O)cc8S(=O)(=O)O)C	O=C(Nc1cccc(c1)C(=O)Nc2cc(ccc2C)C(=O)Nc3ccc(c4cc(cc(c34)S(=O)(=O)O)S(=O)(=O)O)S(=O)(=O)O)Nc5cccc(c5)C(=O)Nc6cc(ccc6C)C(=O)Nc7ccc(c8cc(cc(c78)S(=O)(=O)O)S(=O)(=O)O)S(=O)(=O)O	1	Suramin(1)	145-63-1(1)	575	High Reliability
526	[H]C12CCCN1C(=O)C(CC)NC(=O)C(NC(=O)c3ncccc3O)C(C)OC(=O)C(NC(=O)C4([H])CC(=O)C(CSC5CN6CCC5CC6)CN4C(=O)C([H])(Cc7ccc(cc7)N(C)C)N(C)C2=O)c8ccccc8 CCC1NC(=O)C(NC(=O)c2ncccc2O)C(C)OC(=O)C(NC(=O)C3CC(=O)C(CSC4CN5CCC4CC5)CN3C(=O)C(Cc6ccc(cc6)N(C)C)N(C)C(=O)C7CCCN7C1=O)c8ccccc8.CCN(CC)CCS(=O)(=O)C1CCN2C1C(=O)OC(C(C)C)C(C)C=CC(=O)NCC=CC(=CC(O)CC(=O)Cc3occ(n3)C2=O)C	CCC1C(N2C(C(N(C(C(N3C(C(NC(C(OC(C(C(N1)=O)NC(=O)c4c(cccn4)O)C)=O)c5ccccc5)=O)CC(=O)C(CSC6C7CCN(C6)CC7)C3)=O)Cc8ccc(cc8)N(C)C)C)=O)CCC2)=O	O=C2OC(C)C(NC(=O)c1ncccc1(O))C(=O)NC(C(=O)N8CCCC8(C(=O)N(C)C(C(=O)N4CC(C(=O)CC4(C(=O)NC2c3ccccc3))CSC6CN5CCC6(CC5))Cc7ccc(cc7)N(C)C))CC	1	Quinupristin(1)	120138-50-3(1)	522	Medium Reliability	Stereochemistry removed
527	COc1ccc(CC2c3cc(OC)c(OC)cc3CC[N+]2(C)CCC(=O)OCCCCCOC(=O)CC[N+]4(C)CCc5cc(OC)c(OC)cc5C4Cc6ccc(OC)c(OC)c6)cc1OC COc1ccc(CC2c3cc(OC)c(OC)cc3CC[N+]2(C)CCC(=O)OCCCCCOC(=O)CC[N+]4(C)CCc5cc(OC)c(OC)cc5C4Cc6ccc(OC)c(OC)c6)cc1OC.[O-]S(=O)(=O)c1ccccc1.[O-]S(=O)(=O)c1ccccc1	COc1c(cc(cc1)CC2[N+](CCc3c2cc(OC)c(OC)c3)(C)CCC(=O)OCCCCCOC(=O)CC[N+]4(C(c5c(CC4)cc(OC)c(OC)c5)Cc6cc(c(cc6)OC)OC)C)OC	O=C(OCCCCCOC(=O)CC[N+]3(C)(CCc1cc(OC)c(OC)cc1C3(Cc2ccc(OC)c(OC)c2)))CC[N+]6(C)(CCc4cc(OC)c(OC)cc4C6(Cc5ccc(OC)c(OC)c5))	2	Atracurium(1), Cisatracurium(1)	64228-79-1(1), 96946-41-7(1)	50, 145	High Reliability	Differences in counterions, Stereochemistry removed
528	[H]C12CC(O)CN1C(=O)C(NC(=O)C(CC(O)C(O)NC(=O)C3([H])C(O)C(C)CN3C(=O)C([H])(NC(=O)C(NC2=O)C(O)C(O)c4cc(OS(O)(=O)=O)c(O)cc4)C(O)CC(N)=O)NC(=O)c5ccc(cc5)-c6noc(c6)-c7ccc(OCCCCC)cc7)C(C)O CCCCCOc1ccc(cc1)-c2onc(c2)-c3ccc(cc3)C(=O)NC4CC(O)C(O)NC(=O)C5C(O)C(C)CN5C(=O)C(NC(=O)C(NC(=O)C6CC(O)CN6C(=O)C(NC4=O)C(C)O)C(O)C(O)c7ccc(O)c(OS(O)(=O)=O)c7)C(O)CC(N)=O	CCCCCOc1ccc(cc1)-c2onc(c2)-c3ccc(cc3)C(=O)NC4C(NC(C(N5C(C(NC(C(NC(C(N6C(C(NC(C(C4)O)O)=O)C(O)C(C)C6)=O)C(O)CC(N)=O)=O)C(O)C(O)c7cc(c(cc7)O)OS(=O)(=O)O)=O)CC(O)C5)=O)C(C)O)=O	O=C(NC1C(=O)NC(C(=O)N4CC(O)CC4(C(=O)NC(C(=O)NC(C(=O)N2CC(C)C(O)C2(C(=O)NC(O)C(O)C1))C(O)CC(=O)N)C(O)C(O)c3ccc(O)c(OS(=O)(=O)O)c3))C(O)C)c5ccc(cc5)c6noc(c6)c7ccc(OCCCCC)cc7	1	Micafungin(1)	235114-32-6(1)	410	High Reliability	Stereochemistry removed
529	[H]C12CC(O)CN1C(=O)C([H])(NC(=O)C(CC(O)C(O)NC(=O)C3([H])C(O)C(C)CN3C(=O)C([H])(NC(=O)C(NC2=O)C(O)C(O)c4ccc(O)cc4)C(C)O)NC(=O)c5ccc(cc5)-c6ccc(cc6)-c7ccc(OCCCCC)cc7)C(C)O CCCCCOc1ccc(cc1)-c2ccc(cc2)-c3ccc(cc3)C(=O)NC4CC(O)C(O)NC(=O)C5C(O)C(C)CN5C(=O)C(NC(=O)C(NC(=O)C6CC(O)CN6C(=O)C(NC4=O)C(C)O)C(O)C(O)c7ccc(O)cc7)C(C)O	CCCCCOc1ccc(cc1)-c2ccc(cc2)-c3ccc(cc3)C(=O)NC4C(NC(C(N5C(C(NC(C(NC(C(N6C(C(NC(C(C4)O)O)=O)C(O)C(C)C6)=O)C(C)O)=O)C(O)C(O)c7ccc(cc7)O)=O)CC(O)C5)=O)C(C)O)=O	O=C(NC1C(=O)NC(C(=O)N4CC(O)CC4(C(=O)NC(C(=O)NC(C(=O)N2CC(C)C(O)C2(C(=O)NC(O)C(O)C1))C(O)C)C(O)C(O)c3ccc(O)cc3))C(O)C)c5ccc(cc5)c6ccc(cc6)c7ccc(OCCCCC)cc7	1	Anidulafungin(1)	166663-25-8(1)	41	High Reliability	Stereochemistry removed
530	OC(Cn1ccnc1)(P(O)(O)=O)P(O)(O)=O O.OC(Cn1ccnc1)(P(O)(O)=O)P(O)(O)=O	O=P(O)(O)C(O)(Cn1cncc1)P(=O)(O)O	O=P(O)(O)C(O)(Cn1cncc1)P(=O)(O)O	1	Zoledronic Acid(1)	118072-93-8(1)	665	Medium Reliability
531	Oc1ncnc2c1cn[nH]2 O=c1ncnc-2[nH][nH]cc12	Oc1c2c(ncn1)[nH]nc2	Oc1ncnc2[nH]ncc12	1	Allopurinol(1)	315-30-0(1)	20	High Reliability
532	S=c1[nH]cnc2c1nc[nH]2 Sc1ncnc2nc[nH]c12 S=c1nc[nH]c2nc[nH]c12	S=c1c2c(nc[nH]1)[nH]cn2	N1=CNC(c2nc[nH]c12)=S	1	Mercaptopurine, 6-(1)	50-44-2(1)	386	High Reliability
533	NC(C1CC(Cl)=NO1)C(O)=O	NC(C(=O)O)C1ON=C(C1)Cl	O=C(O)C(N)C1ON=C(C1)Cl	1	Acivicin(1)	42228-92-2(1)	11	High Reliability	Stereochemistry removed
534	CC(=O)NC(CS)C(O)=O	CC(=O)NC(CS)C(=O)O	O=C(O)C(NC(=O)C)CS	1	Acetylcysteine, N-(1)	616-91-1(1)	8	Medium Reliability	Stereochemistry removed
535	CCC1NC(=O)C(C(O)C(C)CC=CC)N(C)C(=O)C(C(C)C)N(C)C(=O)C(CC(C)C)N(C)C(=O)C(CC(C)C)N(C)C(=O)C(C)NC(=O)C(C)NC(=O)C(CC(C)C)N(C)C(=O)C(NC(=O)C(CC(C)C)N(C)C(=O)CN(C)C1=O)C(C)C	CC=CCC(C)C(O)C1N(C(C(N(C(C(N(C(C(N(C(C(NC(C(NC(C(N(C(C(NC(C(N(C(CN(C(C(NC1=O)CC)=O)C)=O)C)CC(C)C)=O)C(C)C)=O)C)CC(C)C)=O)C)=O)C)=O)C)CC(C)C)=O)C)CC(C)C)=O)C)C(C)C)=O)C	O=C1NC(C(=O)N(C)C(C(=O)N(C)C(C(=O)N(C)C(C(=O)N(C)C(C(=O)NC(C(=O)N(C)CC(=O)N(C)C(C(=O)NC(C(=O)N(C)C(C(=O)NC1C)CC(C)C)C(C)C)CC(C)C)CC)C(O)C(C)CC=CC)C(C)C)CC(C)C)CC(C)C)C	1	Cyclosporine(1)	59865-13-3(1)	164	High Reliability	Stereochemistry removed
536	[H]C1(NC(=O)C(CC(C)C)N(C)C(=O)CN(C)C(=O)C(NC(=O)C(N(C)C(=O)C(C(C)C)N(C)C(=O)C(CC(C)C)N(C)C(=O)C([H])(CC(C)C)N(C)C(=O)C(C)NC(=O)C(C)NC(=O)C(CC(C)C)N(C)C1=O)C(=O)C(C)CC=CC)C(C)C)C(C)C CC=CCC(C)C(=O)C1N(C)C(=O)C(C(C)C)N(C)C(=O)C(CC(C)C)N(C)C(=O)C(CC(C)C)N(C)C(=O)C(C)NC(=O)C(C)NC(=O)C(CC(C)C)N(C)C(=O)C(NC(=O)C(CC(C)C)N(C)C(=O)CN(C)C(=O)C(NC1=O)C(C)C)C(C)C	CC=CCC(C)C(=O)C1N(C(C(N(C(C(N(C(C(N(C(C(NC(C(NC(C(N(C(C(NC(C(N(C(CN(C(C(NC1=O)C(C)C)=O)C)=O)C)CC(C)C)=O)C(C)C)=O)C)CC(C)C)=O)C)=O)C)=O)C)CC(C)C)=O)C)CC(C)C)=O)C)C(C)C)=O)C	O=C1NC(C(=O)N(C)C(C(=O)N(C)C(C(=O)N(C)C(C(=O)N(C)C(C(=O)NC(C(=O)N(C)CC(=O)N(C)C(C(=O)NC(C(=O)N(C)C(C(=O)NC1C)CC(C)C)C(C)C)CC(C)C)C(C)C)C(=O)C(C)CC=CC)C(C)C)CC(C)C)CC(C)C)C	1	Valspodar(1)	121584-18-7(1)	644	High Reliability	Stereochemistry removed
537	CNC(CC(C)C)C(=O)NC1C(O)c2ccc(Oc3c(OC4OC(CO)C(O)C(O)C4OC5CC(C)(N)C(O)C(C)O5)c6cc(c3)C(NC(=O)C(CC(N)=O)NC1=O)C(=O)NC7c8ccc(O)c(c8)-c9c(cc(O)cc9O)C(NC(=O)C(NC7=O)C(O)c%10cc(Cl)c(O6)cc%10)C(O)=O)c(Cl)c2 CNC(CC(C)C)C(=O)NC1C(O)c2ccc(Oc3cc4cc(Oc5ccc(cc5Cl)C(O)C6NC(=O)C(NC(=O)C4NC(=O)C(CC(N)=O)NC1=O)c7ccc(O)c(c7)-c8c(O)cc(O)cc8C(NC6=O)C(O)=O)c3OC9OC(CO)C(O)C(O)C9OC%10CC(C)(N)C(O)C(C)O%10)c(Cl)c2	CNC(CC(C)C)C(=O)NC1C(c2ccc(Oc3cc4C(NC(C(NC1=O)CC(N)=O)=O)C(=O)NC5c6cc(-c7c(C(NC(C(NC5=O)C(O)c8cc(c(cc8)Oc(c3OC9C(C(C(C(O9)CO)O)O)OC%10OC(C(C(C%10)(C)N)O)C)c4)Cl)=O)C(=O)O)cc(O)cc7O)c(cc6)O)c(c2)Cl)O	O=C(O)C%10NC(=O)C2NC(=O)C(NC(=O)C6NC(=O)C(NC(=O)C(NC(=O)C(NC)CC(C)C)C(O)c7ccc(Oc5cc6(cc(Oc1ccc(cc1Cl)C2(O))c5(OC4OC(CO)C(O)C(O)C4(OC3OC(C)C(O)C(N)(C)C3))))c(c7)Cl)CC(=O)N)c8ccc(O)c(c8)c9c(O)cc(O)cc9%10	1	Vancomycin(1)	1404-90-6(1)	645	High Reliability	Stereochemistry removed
538	NC(=O)CN1CC(O)CC1=O	NC(=O)CN1C(CC(C1)O)=O	O=C(N)CN1C(=O)CC(O)C1	1	Oxiracetam(1)	62613-82-5(1)	462	High Reliability
539	CN(C)N=Nc1c([nH]cn1)C(N)=O CN(C)NN=C1N=CN=C1C(N)=O	CN(C)N=Nc1c([nH]cn1)C(N)=O	O=C(N)c1[nH]cnc1(N=NN(C)C)	1	Dacarbazine(1)	4342-03-4(1)	165	High Reliability	Stereochemistry removed
540	CN(CC(N)=O)C(=O)N(CCCl)N=O CC(NC(=O)N(CCCl)N=O)C(N)=O	CN(CC(N)=O)C(=O)N(CCCl)N=O	O=NN(C(=O)N(C)CC(=O)N)CCCl	1	sarcnu(1)	81965-43-7(1)	550	Medium Reliability	Name verified in PubChem
541	S=P(N1CC1)(N2CC2)N3CC3	S=P(N1CC1)(N2CC2)N3CC3	N1(CC1)P(N2CC2)(N3CC3)=S	1	Thiotepa(1)	52-24-4(1)	601	High Reliability
542	NCCCCCC(O)=O	NCCCCCC(=O)O	O=C(O)CCCCCN	1	Aminohexanoic acid, 6-(1)	60-32-2(1)	29	High Reliability	Checked on PubChem, Checked on ChemID
543	CS(=O)(=O)OCCCCOS(C)(=O)=O	CS(=O)(=O)OCCCCOS(C)(=O)=O	O=S(=O)(OCCCCOS(=O)(=O)C)C	1	Busulphan(1)	55-98-1(1)	86	High Reliability
544	Cn1nnc2c(ncn2c1=O)C(N)=O	Cn1c(n2c(nn1)c(C(N)=O)nc2)=O	O=C(N)c1ncn2C(=O)N(N=Nc12)C	1	Temozolomide(1)	85622-93-1(1)	585	High Reliability
545	NNC(=O)c1ccncc1	NNC(=O)c1ccncc1	O=C(NN)c1ccncc1	1	Isoniazide(1)	54-85-3(1)	333	High Reliability
546	Cc1c(CCCl)scn1	Cc1c(scn1)CCCl	n1csc(c1C)CCCl	1	Chlormethiazole(1)	533-45-9(1)	130	Medium Reliability
547	[H]C12OCC(O[N+]([O-])=O)C1([H])OCC2O[N+]([O-])=O [O-][N+](=O)OC1COC2C(COC12)O[N+]([O-])=O	O=[N+]([O-])OC1C2C(OC1)C(O[N+](=O)[O-])CO2	O=[N+]([O-])OC1COC2C(O[N+](=O)[O-])COC12	1	isosorbidedinitrate(1)	87-33-2(1)	335	Medium Reliability	Stereochemistry removed, Name verified in PubChem
548	Cc1ncc(n1CCO)[N+]([O-])=O	Cc1n(c(cn1)[N+](=O)[O-])CCO	O=[N+]([O-])c1cnc(n1CCO)C	1	Metronidazole(1)	443-48-1(1)	406	High Reliability
549	[H]C12OCC(O[N+]([O-])=O)C1([H])OCC2O OC1COC2C(COC12)O[N+]([O-])=O	O=[N+]([O-])OC1C2C(OC1)C(O)CO2	O=[N+]([O-])OC1COC2C(O)COC12	2	Isosorbide-2-Mononitrate(1), Isosorbide-5-Mononitrate(1)	16106-20-0(1), 16051-77-7(1)	336, 337	High Reliability	Stereochemistry removed
550	CC(C)CC(NC(=O)C(CCCNC(N)=O)NC(=O)C(Cc1ccc(O)cc1)NC(=O)C(CO)NC(=O)C(Cc2cccnc2)NC(=O)C(Cc3ccc(Cl)cc3)NC(=O)C(Cc4cc5ccccc5cc4)NC(C)=O)C(=O)NC(CCCNC(N)=N)C(=O)N6CCCC6C(=O)NC(C)C(N)=O CC(C)CC(NC(=O)C(CCCNC(N)=O)NC(=O)C(Cc1ccc(O)cc1)NC(=O)C(CO)NC(=O)C(Cc2cccnc2)NC(=O)C(Cc3ccc(Cl)cc3)NC(=O)C(Cc4ccc5ccccc5c4)NC(C)=O)C(=O)NC(CCCNC(N)=N)C(=O)N6CCCC6C(=O)NC(C)C(N)=O.OC(=O)C(F)(F)F	CC(=O)NC(Cc1cc2c(cc1)cccc2)C(=O)NC(Cc3ccc(cc3)Cl)C(=O)NC(Cc4cnccc4)C(=O)NC(CO)C(=O)NC(Cc5ccc(cc5)O)C(=O)NC(CCCNC(N)=O)C(=O)NC(CC(C)C)C(=O)NC(CCCNC(=N)N)C(=O)N6C(CCC6)C(=O)NC(C)C(N)=O	O=C(N)NCCCC(NC(=O)C(NC(=O)C(NC(=O)C(NC(=O)C(NC(=O)C(NC(=O)C)Cc1ccc2ccccc2(c1))Cc3ccc(cc3)Cl)Cc4cnccc4)CO)Cc5ccc(O)cc5)C(=O)NC(C(=O)NC(C(=O)N6CCCC6(C(=O)NC(C(=O)N)C))CCCNC(=N)N)CC(C)C	1	Cetrorelix(1)	120287-85-6(1)	125	Medium Reliability	Stereochemistry removed
551	CCCCCCCCCC(=O)NC(Cc1c[nH]c2c1cccc2)C(=O)NC(CC(N)=O)C(=O)NC(CC(O)=O)C(=O)NC3C(C)OC(=O)C(CC(=O)c4c(N)cccc4)NC(=O)C(NC(=O)C(CO)NC(=O)CNC(=O)C(CC(O)=O)NC(=O)C(C)NC(=O)C(CC(O)=O)NC(=O)C(CCCN)NC(=O)CNC3=O)C(C)CC(O)=O CCCCCCCCCC(=O)NC(Cc1c[nH]c2ccccc12)C(=O)NC(CC(N)=O)C(=O)NC(CC(O)=O)C(=O)NC3C(C)OC(=O)C(CC(=O)c4ccccc4N)NC(=O)C(NC(=O)C(CO)NC(=O)CNC(=O)C(CC(O)=O)NC(=O)C(C)NC(=O)C(CC(O)=O)NC(=O)C(CCCN)NC(=…	CCCCCCCCCC(=O)NC(Cc1c2c([nH]c1)cccc2)C(=O)NC(CC(N)=O)C(=O)NC(CC(=O)O)C(=O)NC3C(OC(C(NC(C(NC(C(NC(CNC(C(NC(C(NC(C(NC(C(NC(CNC3=O)=O)CCCN)=O)CC(=O)O)=O)C)=O)CC(=O)O)=O)=O)CO)=O)C(C)CC(=O)O)=O)CC(=O)c4c(cccc4)N)=O)C	O=C(O)CC3NC(=O)C(NC(=O)C(NC(=O)C(NC(=O)CNC(=O)C(NC(=O)C(NC(=O)C(NC(=O)C(NC(=O)CCCCCCCCC)Cc2c[nH]c1ccccc12)CC(=O)N)CC(=O)O)C(OC(=O)C(NC(=O)C(NC(=O)C(NC(=O)CNC3(=O))CO)C(C)CC(=O)O)CC(=O)c4ccccc4(N))C)CCCN)CC(=O)O)C	1	Daptomycin(1)	103060-53-3(1)	170	High Reliability	Stereochemistry removed
552	CCCc1cc(=O)[nH]c(=S)[nH]1 CCCn1c(=O)cc[nH]c1=S	CCCc1[nH]c([nH]c(c1)=O)=S	O=C1C=C(NC(N1)=S)CCC	1	propylthiouracil(1)	51-52-5(1)	513	High Reliability	Name verified in PubChem
553	ClCCNP1(=O)OCCCN1CCCl	O=P1(N(CCCO1)CCCl)NCCCl	O=P1(OCCCN1(CCCl))(NCCCl)	1	Ifosfamide(1)	3778-73-2(1)	314	High Reliability
554	ClCCN(CCCl)P1(=O)NCCCO1	O=P1(OCCCN1)N(CCCl)CCCl	O=P1(OCCCN1)N(CCCl)CCCl	1	Cyclophosphamide(1)	50-18-0(1)	163	High Reliability
555	[NH-]C1=N[N+](=O)c2ccccc2N1O	[NH-]c1n[n+](=O)c2ccccc2n1O	O=[N+]2N=C([NH-])N(O)c1ccccc12	1	Tirapazamine(1)	27314-97-2(1)	609	Medium Reliability	Checked on ChemID
556	Nc1ccc(O)c(c1)C(O)=O	Nc1cc(c(cc1)O)C(=O)O	O=C(O)c1cc(N)ccc1(O)	1	Aminosalicylic acid, 5-(1)	89-57-6(1)	30	Medium Reliability
557	Cn1c2c([nH]cn2)c(=O)n(C)c1=O	Cn1c(n(c2c(c1=O)[nH]cn2)C)=O	O=C2c1[nH]cnc1N(C(=O)N2C)C	1	Theophylline(1)	58-55-9(1)	598	High Reliability
558	[H]C1(CC(C)(NCCNCCCCCCCCCC)C(O)C(C)O1)OC2C(O)C(O)C(CO)OC2Oc3c4Oc5ccc(cc5Cl)C(O)C(NC(=O)C(CC(C)C)NC)C(=O)NC(CC(N)=O)C(=O)NC6([H])c(cc3Oc7ccc(cc7Cl)C(O)C8([H])NC(=O)C([H])(NC6=O)c9ccc(O)c(c9)-c%10c(O)c(CNCP(O)(O)=O)c(O)cc%10C([H])(NC8=O)C(O)=O)c4 CCCCCCCCCCNCCNC1(C)CC(OC(C)C1O)OC2C(O)C(O)C(CO)OC2Oc3c4Oc5ccc(cc5Cl)C(O)C(NC(=O)C(CC(C)C)NC)C(=O)NC(CC(N)=O)C(=O)NC6C(=O)NC7C(=O)NC(C(O)c8ccc(Oc3cc6c4)c(C…	CCCCCCCCCCNCCNC1(C(C(OC(C1)OC2C(C(C(OC2Oc3c4cc5cc3Oc6ccc(C(C(C(NC(C(NC5C(NC7C(NC(C(c8ccc(O4)c(c8)Cl)O)C(NC(c9c(-c%10c(ccc7c%10)O)c(c(c(c9)O)CNCP(=O)(O)O)O)C(=O)O)=O)=O)=O)=O)CC(N)=O)=O)NC(=O)C(CC(C)C)NC)O)cc6Cl)CO)O)O)C)O)C	O=C(O)C%10NC(=O)C2NC(=O)C(NC(=O)C6NC(=O)C(NC(=O)C(NC(=O)C(NC)CC(C)C)C(O)c7ccc(Oc5cc6(cc(Oc1ccc(cc1Cl)C2(O))c5(OC4OC(CO)C(O)C(O)C4(OC3OC(C)C(O)C(NCCNCCCCCCCCCC)(C)C3))))c(c7)Cl)CC(=O)N)c8ccc(O)c(c8)c9c(O)c(c(O)cc9%10)CNCP(=O)(O)O	1	Telavancin(1)	372151-71-8(1)	582	High Reliability	Stereochemistry removed
559	Cn1cnc2c1c(=O)n(C)c(=O)n2C	Cn1c(n(c2c(c1=O)n(cn2)C)C)=O	O=C2c1c(ncn1C)N(C(=O)N2C)C	1	Caffeine(1)	58-08-2(1)	88	High Reliability
560	CCCn1c2c([nH]cn2)c(=O)[nH]c1=O	CCCn1c2c(c([nH]c1=O)=O)[nH]cn2	O=C1NC(=O)N(c2nc[nH]c12)CCC	1	Enprofylline(1)	41078-02-8(1)	226	High Reliability
561	Nc1nc(=O)n(cc1)C2CSC(CO)O2	Nc1nc(n(cc1)C2OC(SC2)CO)=O	O=C1N=C(N)C=CN1C2OC(CO)SC2	1	Lamivudine(1)	134678-17-4(1)	353	High Reliability	Stereochemistry removed
562	Nc1nc(=O)n(cc1)C2COC(CO)O2	Nc1nc(n(cc1)C2OC(OC2)CO)=O	O=C1N=C(N)C=CN1C2OC(OC2)CO	1	Troxacitabine(1)	145918-75-8(1)	638	High Reliability	Stereochemistry removed
563	Nc1nc2c(ncn2COCCO)c(=O)[nH]1 Nc1nc(=O)c2ncn(COCCO)c2[nH]1	Nc1[nH]c(c2c(n1)n(cn2)COCCO)=O	O=C2NC(=Nc1c2(ncn1COCCO))N	1	Acyclovir(1)	59277-89-3(1)	12	High Reliability
564	CC1(C)C(N2C(CC2=O)S1(=O)=O)C(O)=O	CC1(S(C2N(C1C(=O)O)C(=O)C2)(=O)=O)C	O=C(O)C2N1C(=O)CC1S(=O)(=O)C2(C)(C)	1	Sulbactam(1)	68373-14-8(1)	567	High Reliability	Stereochemistry removed
565	Nc1nc(=O)n(cn1)C2CC(O)C(CO)O2	Nc1nc(n(cn1)C2OC(C(C2)O)CO)=O	O=C1N=C(N=CN1C2OC(CO)C(O)C2)N	1	Decitabine(1)	2353-33-5(1)	172	High Reliability	Stereochemistry removed
566	NC(=O)c1nn(cn1)C2OC(CO)C(O)C2O	NC(=O)c1nn(cn1)C2C(C(C(O2)CO)O)O	O=C(N)c1ncn(n1)C2OC(CO)C(O)C2(O)	1	Ribavirin(1)	36791-04-5(1)	532	High Reliability	Stereochemistry removed
567	Nc1nc(=O)n(cn1)C2OC(CO)C(O)C2O	Nc1nc(n(cn1)C2C(C(C(O2)CO)O)O)=O	O=C1N=C(N=CN1C2OC(CO)C(O)C2(O))N	1	Azacitidine(1)	320-67-2(1)	52	High Reliability	Stereochemistry removed
568	Nc1ncnc2c1ncn2CCOCP(O)(O)=O	Nc1c2c(ncn1)n(cn2)CCOCP(=O)(O)O	O=P(O)(O)COCCn2cnc1c(ncnc12)N	1	Adefovir(1)	106941-25-7(1)	13	High Reliability
569	CCS(=O)(=O)CCn1c(C)ncc1[N+]([O-])=O	CCS(=O)(=O)CCn1c(ncc1[N+](=O)[O-])C	O=[N+]([O-])c1cnc(n1CCS(=O)(=O)CC)C	1	Tinidazole(1)	19387-91-8(1)	608	High Reliability
570	Nc1nc(=O)n(CC(CO)OCP(O)(O)=O)cc1 O.O.Nc1nc(=O)n(CC(CO)OCP(O)(O)=O)cc1	Nc1nc(n(cc1)CC(CO)OCP(=O)(O)O)=O	O=C1N=C(N)C=CN1CC(OCP(=O)(O)O)CO	1	Cidofovir(1)	113852-37-2(1)	140	High Reliability	Differences in counterions, Stereochemistry removed
571	NC(N)=Nc1nc(CSCCC(N)=NS(N)(=O)=O)cs1	NC(N)=Nc1scc(n1)CSCCC(N)=NS(N)(=O)=O	O=S(=O)(N=C(N)CCSCc1nc(N=C(N)N)sc1)N	1	Famotidine(1)	76824-35-6(1)	249	High Reliability
572	NCC1CCC(CC1)C(O)=O	NCC1CCC(CC1)C(=O)O	O=C(O)C1CCC(CN)CC1	1	Tranexamic acid(1)	1197-18-8(1)	625	High Reliability
573	OCCN1CC(O)C(O)C(O)C1CO	OCCN1C(C(C(C(C1)O)O)O)CO	OCCN1CC(O)C(O)C(O)C1CO	1	Miglitol(1)	72432-03-2(1)	412	High Reliability	Stereochemistry removed
574	[O-][N+](=O)c1ccc(o1)C=NN2CC(=O)NC2=O	O=C1NC(N(C1)N=Cc2oc(cc2)[N+](=O)[O-])=O	O=C2NC(=O)CN2(N=Cc1oc(cc1)[N+](=O)[O-])	1	nitrofurantoin(1)	67-20-9(1)	448	High Reliability	Stereochemistry removed
575	CC1=Nc2ccc(Cl)cc2S(=O)(=O)N1 CC1=NS(=O)(=O)c2cc(Cl)ccc2N1	CC=1NS(c2c(N1)ccc(Cl)c2)(=O)=O	O=S2(=O)(NC(=Nc1ccc(cc12)Cl)C)	1	Diazoxide(1)	364-98-7(1)	189	High Reliability
576	NS(=O)(=O)c1c(cc2NCNS(=O)(=O)c2c1)C(F)(F)F NS(=O)(=O)c1cc2c(NCNS2(=O)=O)cc1C(F)(F)F	NS(=O)(=O)c1c(cc2c(c1)S(NCN2)(=O)=O)C(F)(F)F	O=S(=O)(N)c1cc2c(cc1C(F)(F)F)NCNS2(=O)(=O)	1	Hydroflumethazide(1)	135-09-1(1)	299	Medium Reliability
577	NNc1nncc2ccccc12 [H+].[Cl-].NNc1nncc2ccccc12	NNc1c2c(cnn1)cccc2	n1nc(NN)c2ccccc2(c1)	1	Hydralazine(1)	86-54-4(1)	297	High Reliability	Differences in counterions
578	CC(=O)Nc1ccc(O)cc1	CC(=O)Nc1ccc(cc1)O	O=C(Nc1ccc(O)cc1)C	1	Acetaminophen(1)	103-90-2(1)	6	Medium Reliability
579	Nc1nc(=O)n(cc1)C2OC(CO)C(O)C2(F)F	Nc1nc(n(cc1)C2C(C(C(O2)CO)O)(F)F)=O	O=C1N=C(N)C=CN1C2OC(CO)C(O)C2(F)(F)	1	Gemcitabine(1)	95058-81-4(1)	284	High Reliability	Stereochemistry removed
580	CC1OC(C(O)C1O)n2cc(F)c(=O)[nH]c2=O	CC1C(C(C(O1)n2c([nH]c(c(c2)F)=O)=O)O)O	O=C1NC(=O)N(C=C1(F))C2OC(C)C(O)C2(O)	1	Doxifluridine(1)	3094-09-5(1)	213	High Reliability	Stereochemistry removed
581	CN(C)N=Nc1ccc(cc1)C(O)=O	CN(C)N=Nc1ccc(cc1)C(=O)O	O=C(O)c1ccc(N=NN(C)C)cc1	1	CB 10-277(1)	7203-91-0(1)	96	High Reliability	Organic counterion
582	NC(Cc1ccc(O)c(O)c1)C(O)=O	NC(Cc1cc(c(cc1)O)O)C(=O)O	O=C(O)C(N)Cc1ccc(O)c(O)c1	1	Levodopa(1)	59-92-7(1)	357	High Reliability	Stereochemistry removed
583	COc1nc(C)nc(Cl)c1NC2=NCCN2	COc1c(c(nc(n1)C)Cl)NC=2NCCN2	n2c(OC)c(NC1=NCCN1)c(nc2C)Cl	1	Moxonidine(1)	75438-57-2(1)	424	High Reliability
584	NC(=O)c1csc(n1)C2OC(CO)C(O)C2O	NC(=O)c1nc(sc1)C2C(C(C(O2)CO)O)O	O=C(N)c2nc(C1OC(CO)C(O)C1(O))sc2	1	Tiazofurin(1)	60084-10-8(1)	603	High Reliability	Stereochemistry removed
585	CC(N)Cc1ccccc1	CC(N)Cc1ccccc1	NC(C)Cc1ccccc1	1	Amphetamine(1)	300-62-9(1)	35	High Reliability
586	CN(C)C(=O)Oc1c[n+](C)ccc1	CN(C)C(=O)Oc1c[n+](ccc1)C	O=C(Oc1ccc[n+](c1)C)N(C)C	1	Pyridostigmine(1)	155-97-5(1)	515	High Reliability
587	Nc1nc(=O)n(cc1)C2CCC(CO)O2	Nc1nc(n(cc1)C2OC(CC2)CO)=O	O=C1N=C(N)C=CN1C2OC(CO)CC2	1	Zalcitabine(1)	7481-89-2(1)	660	High Reliability	Stereochemistry removed
588	Nc1nc2c(ncn2COC(CO)CO)c(=O)[nH]1 Nc1nc(=O)c2ncn(COC(CO)CO)c2[nH]1	Nc1[nH]c(c2c(n1)n(cn2)COC(CO)CO)=O	O=C2NC(=Nc1c2(ncn1COC(CO)CO))N	1	Ganciclovir(1)	82410-32-0(1)	281	High Reliability
589	CC(Cn1cnc2c1ncnc2N)OCP(O)(O)=O CC(Cn1cnc2c(N)ncnc12)OCP(O)(O)=O	CC(Cn1c2c(nc1)c(N)ncn2)OCP(=O)(O)O	O=P(O)(O)COC(C)Cn2cnc1c(ncnc12)N	1	Tenofovir(1)	147127-20-6(1)	588	High Reliability	Stereochemistry removed
590	CC(CS)C(=O)N1CCCC1C(O)=O	CC(CS)C(=O)N1C(CCC1)C(=O)O	O=C(O)C1N(C(=O)C(C)CS)CCC1	1	Captopril(1)	62571-86-2(1)	89	Medium Reliability	Stereochemistry removed
591	NCC1(CC(O)=O)CCCCC1	NCC1(CCCCC1)CC(=O)O	O=C(O)CC1(CN)(CCCCC1)	1	Gabapentin(1)	60142-96-3(1)	278	High Reliability
592	CCCC(C)(COC(N)=O)COC(N)=O	CCCC(C)(COC(N)=O)COC(N)=O	O=C(OCC(C)(COC(=O)N)CCC)N	1	Meprobamate(1)	57-53-4(1)	384	Medium Reliability
593	Clc1c(NC2=NCCN2)c3nsnc3cc1	Clc1c(c2c(cc1)nsn2)NC=3NCCN3	N3=C(Nc1c2nsnc2(ccc1Cl))NCC3	1	Tizanidine(1)	51322-75-9(1)	611	High Reliability
594	CC(=O)Oc1c(cccc1)C(O)=O CC(=O)Oc1ccccc1C(O)=O	CC(=O)Oc1c(cccc1)C(=O)O	O=C(O)c1ccccc1(OC(=O)C)	1	Acetylsalicylic Acid(1)	50-78-2(1)	10	High Reliability
595	Clc1cccc(Cl)c1N=C2NCCN2 Clc1cccc(Cl)c1NC2=NCCN2	Clc1c(c(ccc1)Cl)N=C2NCCN2	N(=C1NCCN1)c2c(cccc2Cl)Cl	1	Clonidine(1)	4205-90-7(1)	155	High Reliability
596	NC(=N)NC(=O)Cc1c(Cl)cccc1Cl NC(N)=NC(=O)Cc1c(Cl)cccc1Cl [H+].[Cl-].NC(N)=NC(=O)Cc1c(Cl)cccc1Cl	N=C(N)NC(=O)Cc1c(cccc1Cl)Cl	O=C(NC(=N)N)Cc1c(cccc1Cl)Cl	1	Guanfacine(1)	29110-47-2(1)	294	High Reliability	Differences in counterions
597	[Li+].[Li+].[O-]C([O-])=O	O=C(O)O	O=C(O)O	1	Lithium Carbonate(1)	554-13-2(1)	366	High Reliability
598	OC(=O)P(O)(O)=O O.[Na+].[Na+].[Na+].[O-]C(=O)P([O-])([O-])=O [Na+].[Na+].[Na+].[O-]C(=O)P([O-])([O-])=O	O=C(O)P(=O)(O)O	O=C(O)P(=O)(O)O	1	Foscarnet(1)	4428-95-9(1)	271	High Reliability	Differences in counterions
599	NC(=O)NO	NC(=O)NO	O=C(N)NO	1	Hydroxyurea(1)	127-07-1(1)	306	High Reliability

## Sheet: Rejected
Original ID	CHEMICAL	CAS_NO	Warnings
73	Bortezomib	179324-69-7	Stereochemistry removed, Unusual elements
91	Carboplatin	41575-94-4	Unusual elements
115	Ceftizoxime	68401-81-0	Stereochemistry removed, Missing/ambiguous
166	Dalbavancin	171500-79-1	Stereochemistry removed, Missing/ambiguous
175	Denaverine	3579-62-2	Missing/ambiguous
184	Dexniguldipine	120054-86-6	Stereochemistry removed, Missing/ambiguous
221	Enalaprilat	76420-72-9	Stereochemistry removed, Missing/ambiguous
319	Imipramine N-oxide	6829-98-7	Missing/ambiguous
356	Leuprolide	53714-56-0	Stereochemistry removed, Missing/ambiguous
387	Meropenem	96036-03-2	Stereochemistry removed, Missing/ambiguous
433	Nateglinide	105816-04-4	Stereochemistry removed, Missing/ambiguous
525	R-Apomorphine	58-00-4	Missing/ambiguous
580	Tegaserod	145158-71-0	Stereochemistry removed, Missing/ambiguous
581	Teicoplanin A2-1	61036-64-4	Stereochemistry removed, Missing/ambiguous

## Sheet: Manual check
Original ID	CHEMICAL	CAS_NO	smiles_CIR_Name - Neutralized	smiles_CIR_CAS - Neutralized	smiles_CompTox_Name - Neutralized	smiles_CompTox_CAS - Neutralized	Equal (Tautomers)	Different (Tautomers)	Missing (Tautomers)	Notes	Synonyms	Warnings	Automated confirmations	Web confirmation
5	acecainide(n-acetylprocainamide)	32795-44-1		CCN(CC)CCNC(=O)c1ccc(cc1)NC(C)=O		CCN(CC)CCNC(=O)c1ccc(cc1)NC(C)=O	2	0	2	Verify Name	n-acetylprocainamide acecainide acekainid 32795-44-1 acecainida acecainidum napa n-acetyloprokainamid acetylprocainamide acecainide[inn] acekainid[polish] 4'-((2-(diethylamino)ethyl)carbamoyl)acetanilide acecainidum[inn-latin] acecainida[inn-spanish] n-acetyloprokainamid[polish] unii-910q707v6f chebi:60728 benzamide,4-(acetylamino)-n-(2-(diethylamino)ethyl)- brn2868559 chembl1097 mls000069490 4-a…			1
9	acetylmethadol,l-	1477-40-3		CCC(OC(C)=O)C(CC(C)N(C)C)(c1ccccc1)c2ccccc2		CCC(OC(C)=O)C(CC(C)N(C)C)(c1ccccc1)c2ccccc2	2	0	2	Verify Name	levomethadylacetate levacetylmethadol laam levomethadyl orlaam 1-alpha-acetylmethadol levo-methadylacetate levacetilmetadol (-)-alpha-acetylmethadol levo-alphacetylmethadol levacetylmethadolum levo-alpha-acetylmethadol alpha-l-acetylmethadol 1477-40-3 alpha-(-)-acetylmethadol n-alpha-acetylmethadol levacetylmethadol[inn] levacetilmetadol[inn-spanish] levacetylmethadolum[inn-latin] l-alpha-acetylm…	Stereochemistry removed		1
15	albuterol(salbutamol)	18559-94-9		CC(C)(C)NCC(O)c1cc(c(cc1)O)CO			1	0	3	Search at least two confirmations				2
28	aminocamptothecin,9-	91421-43-1		CCC1(c2c(COC1=O)c(n3c(c2)-c4c(C3)cc5c(cccc5N)n4)=O)O		CCC1(c2c(COC1=O)c(n3c(c2)-c4c(C3)cc5c(cccc5N)n4)=O)O	2	0	2	Verify Name	9-aminocamptothecin 91421-43-1 9-amino-camptothecin camptothecin,9-amino- 9-amino-20(s)-camptothecin 9-amino-20-(s)-camptothecin unii-5mb77ice2q nsc603071 nsc603071 5mb77ice2q chembl274070 idec-132 (s)-10-amino-4-ethyl-4-hydroxy-1h-pyrano[3',4':6,7]indolizino[1,2-b]quinoline-3,14(4h,12h)-dione chebi:80755 nsc-603071 (4s)-10-amino-4-ethyl-4-hydroxy-1h-pyrano[3',4':6,7]indolizino[1,2-b]quinoline-3,…	Stereochemistry removed		1
60	BB 83698	325795-25-3				CC(C)(C)C(NC(=O)C(CC1CCCC1)CN(O)C=O)C(=O)N2CCN(CC2)Cc3cc4c(cc3)OCO4	1	0	3	Search at least two confirmations		Stereochemistry removed		2
92	carmustine(bcnu)	154-93-8		O=NN(CCCl)C(=O)NCCCl		O=NN(CCCl)C(=O)NCCCl	2	0	2	Verify Name	carmustine 154-93-8 1,3-bis(2-chloroethyl)-1-nitrosourea bcnu carmustin nitrumon carmubris gliadel bicnu bicnu bischlorethylnitrosurea bischlorethylnitrosourea carmustina carmustinum becenum becenun bischloroethylnitrosourea n,n'-bis(2-chloroethyl)-n-nitrosourea bis(2-chloroethyl)nitrosourea urea,n,n'-bis(2-chloroethyl)-n-nitroso- gliadelwafer bischloroethylnitrosourea fda0345 sri1720 1,3-bis(2-c…			1
112	Cefpirome	84957-29-9			CON=C(C(=O)NC1C2N(C1=O)C(C(=O)O)=C(C[n+]3c4c(ccc3)CCC4)CS2)c5nc(sc5)N	CON=C(C(=O)NC1C2N(C1=O)C(C(=O)O)=C(C[n+]3c4c(ccc3)CCC4)CS2)c5nc(sc5)N	2	0	2	Search at least one confirmation		Stereochemistry removed		1
131	chlorophenylpiperazine,m-	51639-49-7		Clc1cc(ccc1)N2CCNCC2		Clc1cc(ccc1)N2CCNCC2	2	0	2	Verify Name	1-(3-chlorophenyl)piperazinedihydrochloride 51639-49-7 unii-my02g3eaxq 1-(3-chlorophenyl)-piperazinedihydrochloride my02g3eaxq 1-(3-chlorophenyl)piperazinehcl piperazine,1-(3-chlorophenyl)-,dihydrochloride 6640-24-0(parent) (3-chlorophenyl)piperazine,chloride,chloride sr-01000075578 einecs257-333-1 m-cppdihydrochloride pubchem9402 eu-0100245 schembl1320253 chembl1256029 ctk6h2718 ks-00000fwv molp…			1
149	clavulanicacd	58001-44-8		O=C(O)C1N2C(OC1=CCO)CC2=O		O=C(O)C1N2C(OC1=CCO)CC2=O	2	0	2	Verify Name	clavulanicacid clavulanate acidoclavulanico acideclavulanique acidumclavulanicum antibioticmm14151 58001-44-8 clavulansaeure mm14151 sodiumclavulanate (2r,3z,5r)-3-(2-hydroxyethylidene)-7-oxo-4-oxa-1-azabicyclo[3.2.0]heptane-2-carboxylicacid clavulansaeure[inn] clavulinicacid acideclavulanique[inn-french] acidoclavulanico[inn-spanish] acidumclavulanicum[inn-latin] clavulanateacid brl-14151 clavul…	Stereochemistry removed		1
173	delorazepam(chlordesmethyldiazepam)	2894-67-9		O=C1Nc2c(C(=NC1)c3c(cccc3)Cl)cc(Cl)cc2		O=C1Nc2c(C(=NC1)c3c(cccc3)Cl)cc(Cl)cc2	2	0	2	Verify Name	delorazepam chlordemethyldiazepam 2894-67-9 b1,benzodiazepine cl-dmdz delorazepam[inn] clordesmetildiazepam 2-chloronordiazepam 2'-chloronordiazepam en[anticonvulsant] chlorodesmethyldiazepam ro5-3027 delorazepamum[inn-latin] 7-chloro-5-(2-chloro-phenyl)-1,3-dihydro-2h-1,4-benzodiazepin-2-one clordesmetildiazepam[spanish] nsc169895 rv-12165 unii-o91w32476g 2h-1,4-benzodiazepin-2-one,7-chloro-5-(2…			1
176	Desacetylpaclitaxel, 4-; 4-methyl carbonate	172481-83-3				COC(=O)OC12C(OC1)CC(O)C3(C2C(C4(CC(C(=C(C(C3=O)OC(C)=O)C4(C)C)C)OC(=O)C(O)C(NC(=O)c5ccccc5)c6ccccc6)O)OC(=O)c7ccccc7)C	1	0	3	Search at least two confirmations		Illegal Name, Stereochemistry removed		2
186	DHA Paclitaxel	199796-52-6				CCC=CCC=CCC=CCC=CCC=CCC=CCCC(=O)OC(C(=O)OC1C(=C2C(C(C3(C(C(C(C1)(C2(C)C)O)OC(=O)c4ccccc4)C5(C(OC5)CC3O)OC(C)=O)C)=O)OC(C)=O)C)C(NC(=O)c6ccccc6)c7ccccc7	1	0	3	Search at least two confirmations		Stereochemistry removed		2
187	diatrizoicacid(amidotrizoate)	117-96-4		CC(=O)Nc1c(c(c(c(c1I)NC(C)=O)I)C(=O)O)I		CC(=O)Nc1c(c(c(c(c1I)NC(C)=O)I)C(=O)O)I	2	0	2	Verify Name	diatrizoicacid amidotrizoicacid diatrizoate 117-96-4 amidotrizoate urogranoicacid 3,5-diacetamido-2,4,6-triiodobenzoicacid urografinacid odiston urotrast diat diatriazoate diatrizoesaure triombrin acideamidotrizoique acidumamidotrizoicum methalamicacid hypaque diat[german] triombrin[russian] 3,5-bis(acetylamino)-2,4,6-triiodobenzoicacid amidotrzoique(acide) benzoicacid,3,5-bis(acetylamino)-2,4,6-…			1
209	Doxacurium	133814-18-3	COc1c(c(cc(c1)CC2[N+](CCc3c2c(c(c(c3)OC)OC)OC)(C)CCCOC(=O)CCC(=O)OCCC[N+]4(C(c5c(CC4)cc(OC)c(OC)c5OC)Cc6cc(c(c(c6)OC)OC)OC)C)OC)OC				1	0	3	Search at least one confirmation			Checked on PubChem	1
216	DP-b 99	222315-88-0			CCCCCCCCOCCOC(=O)CN(CC(=O)O)c1c(cccc1)OCCOc2c(cccc2)N(CC(=O)O)CC(=O)OCCOCCCCCCCC	CCCCCCCCOCCOC(=O)CN(CC(=O)O)c1c(cccc1)OCCOc2c(cccc2)N(CC(=O)O)CC(=O)OCCOCCCCCCCC	2	0	2	Search at least one confirmation				1
233	Eritoran	185955-34-4			CCCCCCC=CCCCCCCCCCC(=O)NC1C(C(C(OC1OCC2C(C(C(C(O2)OP(=O)(O)O)NC(=O)CC(=O)CCCCCCCCCCC)OCCCCCCCCCC)O)COC)OP(=O)(O)O)OCCC(CCCCCCC)OC		1	0	3	Search at least two confirmations		Stereochemistry removed		2
248	Exatecan (acid)	276680-63-8			CCC(O)(C(=O)O)c1c(c(n2c(c1)-c3c(C2)c4c5c(n3)cc(F)c(C)c5CCC4N)=O)CO	CCC(O)(C(=O)O)c1c(c(n2c(c1)-c3c(C2)c4c5c(n3)cc(F)c(C)c5CCC4N)=O)CO	2	0	2	Search at least one confirmation		Stereochemistry removed		1
279	Gadoversetamide	131069-91-5			COCCNC(=O)CN(CCN(CCN(CC(=O)O)CC(=O)NCCOC)CC(=O)O)CC(=O)O	COCCNC(=O)CN(CCN(CCN(CC(=O)O)CC(=O)NCCOC)CC(=O)O)CC(=O)O	2	0	2	Search at least one confirmation				0
288	Ginkgolide A	15291-75-5			CC1C2(C(OC1=O)CC34C56C(CC3OC(C42OC5OC(=O)C6O)=O)C(C)(C)C)O	CC1C2(C(OC1=O)CC34C56C(CC3OC(C42OC5OC(=O)C6O)=O)C(C)(C)C)O	2	0	2	Search at least one confirmation		Stereochemistry removed		1
289	Ginkgolide B	15291-77-7			CC1C2(C(OC1=O)C(O)C34C56C(CC3OC(C42OC5OC(=O)C6O)=O)C(C)(C)C)O	CC1C2(C(OC1=O)C(O)C34C56C(CC3OC(C42OC5OC(=O)C6O)=O)C(C)(C)C)O	2	0	2	Search at least one confirmation		Stereochemistry removed		1
302	hydroxycotinine,3'-	34834-67-8		CN1C(CC(C1=O)O)c2cnccc2		CN1C(CC(C1=O)O)c2cnccc2	2	0	2	Verify Name	hydroxycotinine ccris7628 trans-3'-hydroxycotinine 2-pyrrolidinone,3-hydroxy-1-methyl-5-(3-pyridinyl)- 34834-67-8 79581-34-3 cis-3'-hydroxycotinine unii-wml2zjk52e wml2zjk52e trans-3'-hydroxycotinine unii-h7lh47y29a 3-hydroxy-1-methyl-5-(3-pyridinyl)-2-pyrrolidinone h7lh47y29a 3-hydroxy-1-methyl-5-pyridin-3-ylpyrrolidin-2-one 3'-hydroxycotinine,cis- ac1q3y1v ac1q6l1k ac1l196g schembl4538005 ctk5e…	Stereochemistry removed		1
304	hydroxyimipramine,2-	303-70-8		CN(C)CCCN1c2c(CCc3c1cccc3)cc(O)cc2		CN(C)CCCN1c2c(CCc3c1cccc3)cc(O)cc2	2	0	2	Verify Name	2-hydroxyimipramine 2-hydroxyimipramine hydroxyimipramine 303-70-8 2-oh-ip gp33679 g33679 unii-s0l1izr63v brn1547775 s0l1izr63v 5-(3-(dimethylamino)propyl)-2-hydroxy-10,11-dihydro-5h-dibenz(b,f)azepine 5-(3-(dimethylamino)propyl)-10,11-dihydro-5h-dibenz(b,f)azepin-2-ol 5h-dibenz(b,f)azepin-2-ol,10,11-dihydro-5-(3-(dimethylamino)propyl)- 5-[3-(dimethylamino)propyl]-10,11-dihydro-5h-dibenz[b,f]azep…			1
305	hydroxystaurosporine,7-	112953-11-4		CNC1C(C2(OC(C1)n3c4c(c5c6c(c7c8c(n2c7c53)cccc8)C(NC6=O)O)cccc4)C)OC		CNC1C(C2(OC(C1)n3c4c(c5c6c(c7c8c(n2c7c53)cccc8)C(NC6=O)O)cccc4)C)OC	2	0	2	Verify Name	7-hydroxystaurosporine ucn-01 ucn01 112953-11-4 ucn01 unii-7bu5h4v94a nsc638850 7bu5h4v94a (5s,6r,7r,9r,16r)-16-hydroxy-6-methoxy-5-methyl-7-(methylamino)-6,7,8,9,15,16-hexahydro-5h,14h-5,9-epoxy-4b,9a,15-triazadibenzo[b,h]cyclonona[1,2,3,4-jkl]cyclopenta[e]-as-indacen-14-one 7-hydroxystaurosporine(ucn-01) krx-0601 nsc638850 ucn02 ucn-02 nsc-638850 8,12-epoxy-1h,8h-2,7b,12a-triazadibenzo(a,g)cycl…	Stereochemistry removed		1
308	ibandronicacid(ibandronate)	114084-78-5		CCCCCN(C)CCC(O)(P(=O)(O)O)P(=O)(O)O		CCCCCN(C)CCC(O)(P(=O)(O)O)P(=O)(O)O	2	0	2	Verify Name	ibandronicacid ibandronate 114084-78-5 bonviva bondronat boniva acidibandronico ibandronatesodium ibandronicacid[inn:ban] bisphosphonate2 (1-hydroxy-3-(methyl(pentyl)amino)propane-1,1-diyl)diphosphonicacid unii-umd7g2653w bondenza ibandronicacid(inn) chembl997 {1-hydroxy-3-[methyl(pentyl)amino]-1-phosphonopropyl}phosphonicacid r484 umd7g2653w (1-hydroxy-3-(methylpentylamino)propylidene)diphosphon…			1
328	iothalamicacid(iothalamate)	2276-90-6		CNC(=O)c1c(c(c(c(c1I)NC(C)=O)I)C(=O)O)I		CNC(=O)c1c(c(c(c(c1I)NC(C)=O)I)C(=O)O)I	2	0	2	Verify Name	iotalamicacid iothalamicacid 2276-90-6 acidumjotalamicum unii-16chd79mix 5-acetamido-2,4,6-triiodo-n-methylisophthalamicacid acideiotalamique[inn-french] acidoiotalamico[inn-spanish] acidumiotalamicum[inn-latin] einecs218-897-4 mi216 16chd79mix 3-acetamido-2,4,6-triiodo-5-(methylcarbamoyl)benzoicacid benzoicacid,3-(acetylamino)-2,4,6-triiodo-5-((methylamino)carbonyl)- mi-216 acidoiotalamico acide…			1
341	IVL745	229627-58-1			COc1c(ccc(c1)CC(=O)NCC(=O)N(CCC(=O)O)Cc2cc(c(cc2)OC)OC)NC(=O)Nc3c(cccc3)C		1	0	3	Search at least two confirmations				0
371	lovastatin(acid)	75225-51-3		CCC(C)C(=O)OC1C2C(=CC(C1)C)C=CC(C)C2CCC(O)CC(O)CC(=O)O		CCC(C)C(=O)OC1C2C(=CC(C1)C)C=CC(C)C2CCC(O)CC(O)CC(=O)O	2	0	2	Verify Name	lovastatinacid mevinolinicacid monacolinickacid msd803acid msd803freeacid unii-5clv35y90c mk819 75225-51-3 l154819 l-154819 5clv35y90c chebi:82985 (3r,5r)-7-((1r,2r,6s,8r,8as)-2,6-dimethyl-8-{[(2r)-2-methylbutanoyl]oxy}-1,2,6,7,8,8a-hexahydronaphthalen-1-yl)-3,5-dihydroxyheptanoicacid (3r,5r)-7-[(1s,2s,6r,8s,8ar)-2,6-dimethyl-8-{[(2s)-2-methylbutanoyl]oxy}-1,2,6,7,8,8a-hexahydronaphthalen-1-yl]-3…	Stereochemistry removed		1
381	men-10755	169317-77-5		CC1C(C(CC(O1)OC2C(OC(CC2O)OC3c4c(CC(C3)(O)C(=O)CO)c(O)c5C(c6c(C(c5c4O)=O)cccc6)=O)C)N)O		CC1C(C(CC(O1)OC2C(OC(CC2O)OC3c4c(CC(C3)(O)C(=O)CO)c(O)c5C(c6c(C(c5c4O)=O)cccc6)=O)C)N)O	2	0	2	Verify Name	sabarubicinhydrochloride unii-2y0gd160cc men10755 men10755 2y0gd160cc sabarubicinhcl 5,12-naphthacenedione,7-((4-o-(-amino-2,3,6-trideoxy-alpha-l-lyxo-hexapyranosyl)-2,6-dideoxy-alpha-l-lyxo-hexopyranosyl)oxy)-7,8,9,10-tetrahydro-6,9,11-trihydroxy-9-(hydroxyacetyl)-,hydrochloride,(7s,9s)- 5,12-naphthacenedione,7-((4-o-(3-amino-2,3,6-trideoxy-alpha-l-lyxo-hexapyranosyl)-2,6-dideoxy-alpha-l-lyxo-he…	Stereochemistry removed		1
397	methylnortestosterone,7α-,19-	3764-87-2		CC1C2C(C3C(C1)=CC(=O)CC3)CCC4(C2CCC4O)C		CC1C2C(C3C(C1)=CC(=O)CC3)CCC4(C2CCC4O)C	2	0	2	Verify Name	trestolone ment 3764-87-2 7alpha-methyl-19-nortestosterone unii-40p3287i94 17beta-hydroxy-7alpha-methylestr-4-en-3-one trestolone[inn] 7alpha-methylnandrolone trestolonum[inn-latin] 40p3287i94 19-nor-methyltestosterone trestolona[inn-spanish] 19-nor-7alpha-methyltestosterone trestolona trestolonum nsc142229 ru27333 17beta-hydroxy-7alpha-methylestr-4-enone 7alpha-methyl-3-oxo-4-estren-17beta-ol 7a…	Stereochemistry removed		1
400	Methylthiomethylpaclitaxel, 7-	160237-25-2				CSCOC1C2(C(C3(C(C1)OC3)OC(C)=O)C(OC(=O)c4ccccc4)C5(C(C(=C(C(C5)OC(=O)C(O)C(NC(=O)c6ccccc6)c7ccccc7)C)C(OC(C)=O)C2=O)(C)C)O)C	1	0	3	Search at least two confirmations		Stereochemistry removed		2
414	Minocycline	10118-90-8			CN(C)c1c2c(c(cc1)O)C(C=3C(C2)CC4C(C(C(=C(C4N(C)C)O)C(N)=O)=O)(O)C3O)=O	CN(C)c1c2c(c(cc1)O)C(C=3C(C2)CC4C(C(C(=C(C4N(C)C)O)C(N)=O)=O)(O)C3O)=O	2	0	2	Search at least one confirmation		Stereochemistry removed		1
417	mivacurium(cis/cis)	106791-40-6		COc1c(cc2c(c1)CC[N+](C2Cc3cc(c(c(c3)OC)OC)OC)(C)CCCOC(=O)CCC=CCCC(=O)OCCC[N+]4(C(c5c(CC4)cc(OC)c(OC)c5)Cc6cc(c(c(c6)OC)OC)OC)C)OC		COc1c(cc2c(c1)CC[N+](C2Cc3cc(c(c(c3)OC)OC)OC)(C)CCCOC(=O)CCC=CCCC(=O)OCCC[N+]4(C(c5c(CC4)cc(OC)c(OC)c5)Cc6cc(c(c(c6)OC)OC)OC)C)OC	2	0	2	Verify Name	mivacurium mivacron mivacuriumchloride 106791-40-6 bw-b109ou bwb109ou bw-b1090u chebi:6958 133814-19-4 mivacuriichloridum mivacron(tn) clorurodemivacurio chloruredemivacurium bis[3-[(1r)-6,7-dimethoxy-2-methyl-1-[(3,4,5-trimethoxyphenyl)methyl]-3,4-dihydro-1h-isoquinolin-2-ium-2-yl]propyl](e)-oct-4-enedioate bwb109oudichloride mivacuriumcation (1r)-2-(3-{[(4e)-8-{3-[(1r)-6,7-dimethoxy-2-methyl-1-…	Stereochemistry removed		1
434	Nebivolol	118457-14-0	OC(CNCC(O)C1Oc2c(CC1)cc(F)cc2)C3Oc4c(CC3)cc(F)cc4		OC(CNCC(O)C1Oc2c(CC1)cc(F)cc2)C3Oc4c(CC3)cc(F)cc4		2	0	2	Search at least one confirmation			Checked on PubChem	1
468	pamidronicacid(pamidronate)	40391-99-9		NCCC(O)(P(=O)(O)O)P(=O)(O)O		NCCC(O)(P(=O)(O)O)P(=O)(O)O	2	0	2	Verify Name	pamidronicacid pamidronate 40391-99-9 amidronate aredia acidopamidronico acidepamidronique acidumpamidronicum aminomux acidepamidronique[inn-french] acidopamidronico[inn-spanish] acidumpamidronicum[inn-latin] pamidronatedisodium ahprbp pamidronicacid[inn:ban] disodiumpamidronate bisphosphonate6 unii-oyy3447omc (3-amino-1-hydroxy-1-phosphonopropyl)phosphonicacid ribodroat(tn) aminopropanehydroxydi…			1
492	pipercuronium	68399-58-6		CC(=O)OC1C(CC2(C(C1)CCC3C4C(CCC32)(C(C(C4)N5CC[N+](CC5)(C)C)OC(C)=O)C)C)N6CC[N+](CC6)(C)C		CC(=O)OC1C(CC2(C(C1)CCC3C4C(CCC32)(C(C(C4)N5CC[N+](CC5)(C)C)OC(C)=O)C)C)N6CC[N+](CC6)(C)C	2	0	2	Verify Name	pipecuronium pipecurium pipecuroniumbromide arduan 68399-58-6 unii-1n3o74hm92 chebi:8230 1n3o74hm92 c35h62n4o4 arduan(tn) piperazinium,4,4'-((2beta,3alpha,5alpha,16beta,17beta)-3,17-bis(acetyloxy)androstane-2,16-diyl)bis(1,1-dimethyl) [(2s,3s,5s,8r,9s,10s,13s,14s,16s,17r)-17-acetyloxy-2,16-bis(4,4-dimethylpiperazin-4-ium-1-yl)-10,13-dimethyl-2,3,4,5,6,7,8,9,11,12,14,15,16,17-tetradecahydro-1h-cyc…	Stereochemistry removed		1
497	pravastatin(acid)	81093-37-0		CCC(C)C(=O)OC1C2C(=CC(C1)O)C=CC(C)C2CCC(O)CC(O)CC(=O)O		CCC(C)C(=O)OC1C2C(=CC(C1)O)C=CC(C)C2CCC(O)CC(O)CC(=O)O	2	0	2	Verify Name	pravastatin 81093-37-0 pravastatina pravastatine pravastatinum pravachol eptastatin pravastatine[french] pravastatinum[latin] pravastatina[spanish] pravastatinacid pravastatin[inn:ban] mevalothin oliprevin pravastatinsodium vasten unii-kxo2kt9n0g pravator(tn) pravastatin(inn) ccris7557 kxo2kt9n0g chembl1144 pravastatinsodiumsalt pravastatintert-octylaminesalt chebi:63618 rms-431 (3r,5r)-3,5-dihyd…	Stereochemistry removed		1
521	Quinine	130-95-0	C=CC1C2CCN(C1)C(C2)C(O)c3c4c(ncc3)ccc(OC)c4		C=CC1C2CCN(C1)C(C2)C(O)c3c4c(ncc3)ccc(OC)c4		2	0	2	Search at least one confirmation		Stereochemistry removed	Checked on PubChem	1
535	Rifampin	13292-46-1			COC1C(C(C(C(C(C(C(C=CC=C(C(Nc2c(c3c(c(c4OC(OC=C1)(C(c4c3c(c2C=NN5CCN(CC5)C)O)=O)C)C)O)O)=O)C)C)O)C)O)C)OC(C)=O)C	COC1C(C(C(C(C(C(C(C=CC=C(C(Nc2c(c3c(c(c4OC(OC=C1)(C(c4c3c(c2C=NN5CCN(CC5)C)O)=O)C)C)O)O)=O)C)C)O)C)O)C)OC(C)=O)C	2	0	2	Search at least one confirmation		Stereochemistry removed		1
536	risedronicacid(risedronate)	105462-24-6		O=P(O)(O)C(O)(Cc1cnccc1)P(=O)(O)O		O=P(O)(O)C(O)(Cc1cnccc1)P(=O)(O)O	2	0	2	Verify Name	risedronate risedronicacid 105462-24-6 actonel atelvia risedronatesodium acidorisedronico acidumrisedronicum benet aciderisedronique risedronicacidmonohydrate risedronicacid[inn:ban] aciderisedronique[inn-french] acidorisedronico[inn-spanish] acidumrisedronicum[inn-latin] ne-58095 bisphosphonate1 unii-km2z91756z ridron(tn) c7h11no7p2 ne58019 resedronicacid hsdb7326 risedronicacid(inn) [1-hydroxy-…			1
548	RPR 109881A	192573-38-9				CC(=O)OC1C2=C(C(CC(C(C3C4(C1=O)C(C4)CC5C3(CO5)OC(C)=O)OC(=O)c6ccccc6)(C2(C)C)O)OC(=O)C(O)C(NC(=O)OC(C)(C)C)c7ccccc7)C	1	0	3	Search at least two confirmations		Stereochemistry removed		2
559	Solifenacin	242478-37-1			O=C(OC1C2CCN(C1)CC2)N3C(c4c(CC3)cccc4)c5ccccc5	O=C(OC1C2CCN(C1)CC2)N3C(c4c(CC3)cccc4)c5ccccc5	2	0	2	Search at least one confirmation		Stereochemistry removed		1
586	Temsirolimus	162635-04-3			COC1C(=CC=CC=CC(CC(C(C(C(C(=CC(C(CC(OC(C2N(C(C(C3(C(CCC(C1)O3)C)O)=O)=O)CCCC2)=O)C(C)CC4CC(C(CC4)OC(=O)C(C)(CO)CO)OC)=O)C)C)O)OC)=O)C)C)C	COC1C(=CC=CC=CC(CC(C(C(C(C(=CC(C(CC(OC(C2N(C(C(C3(C(CCC(C1)O3)C)O)=O)=O)CCCC2)=O)C(C)CC4CC(C(CC4)OC(=O)C(C)(CO)CO)OC)=O)C)C)O)OC)=O)C)C)C	2	0	2	Search at least one confirmation		Stereochemistry removed		1
595	tetrahydrocannabinol,d9-	1972-08-3		CCCCCc1cc2c(c(c1)O)C3C(C(O2)(C)C)CCC(C)=C3		CCCCCc1cc2c(c(c1)O)C3C(C(O2)(C)C)CCC(C)=C3	2	0	2	Verify Name	dronabinol tetrahydrocannabinol marinol delta9-tetrahydrocannabinol delta9-thc deltanyne dronabinolum delta-9-tetrahydrocannabinol abbott40566 delta-9-thc 1972-08-3 delta(9)-thc delta1-thc 1-trans-delta-9-tetrahydrocannabinol delta(sup1)-thc delta(sup9)-thc thc namisol dronabinolum[latin] 9-tetrahydrocannabinol delta(1)-tetrahydrocannabinol delta(9)-tetrahydrocannabinol (-)-delta9-trans-tetrahydr…	Stereochemistry removed		1
599	thionylan(methapyrilene)	91-80-5		CN(C)CCN(Cc1sccc1)c2ncccc2		CN(C)CCN(Cc1sccc1)c2ncccc2	2	0	2	Verify Name	methapyrilene thenylpyramine paradormalene lullamin pyrathyn pyrinistab pyrinistol thenylene thionylan restryl metapyrilene semikon sleepwell tenalin rest-on histadryl lulamin 91-80-5 pyrahistine histase thenylenebase tenalinbase rcrawastenumberu155 metapirilene[dcit] methypyrilene methapyrilene,(base) ah-42 methapyrilene[inn:ban] nci-c55550 metapirileno[inn-spanish] methapyrilenum[inn-latin] 1,2…			1
640	UK-240,455	178908-09-3				CS(=O)(=O)N(CCO)c1c2c(cc(c1Cl)Cl)[nH]c(=O)c(=O)[nH]2	1	0	3	Search at least two confirmations				2
642	valproicacd	99-66-1		CCCC(CCC)C(=O)O		CCCC(CCC)C(=O)O	2	0	2	Verify Name	valproicacid 2-propylpentanoicacid 99-66-1 dipropylaceticacid depakene depakine 2-propylvalericacid ergenyl di-n-propylaceticacid valproate mylproin pentanoicacid,2-propyl- 4-heptanecarboxylicacid n-dipropylaceticacid propylvalericacid myproicacid di-n-propylessigsaure n-dpa dipropylacetate convulex depakin vupral acidovalproico acidevalproique acidumvalproicum avugane baceca stavzor kyselina2-pr…			1
670	Zotarolimus	221877-54-9			COC1C(=CC=CC=CC(CC(C(C(C(C(=CC(C(CC(OC(C2N(C(C(C3(C(CCC(C1)O3)C)O)=O)=O)CCCC2)=O)C(C)CC4CC(C(CC4)n5nnnc5)OC)=O)C)C)O)OC)=O)C)C)C	COC1C(=CC=CC=CC(CC(C(C(C(C(=CC(C(CC(OC(C2N(C(C(C3(C(CCC(C1)O3)C)O)=O)=O)CCCC2)=O)C(C)CC4CC(C(CC4)n5nnnc5)OC)=O)C)C)O)OC)=O)C)C)C	2	0	2	Search at least one confirmation		Stereochemistry removed		1

## Sheet: FullOutput
Original ID	New ID	CHEMICAL	CAS_NO	smiles_CIR_Name - Neutralized	smiles_CIR_CAS - Neutralized	Equal (Tautomers)	Different (Tautomers)	Missing (Tautomers)	Different SMILES more than equals?	Different SMILES from CAS?	Check	Notes	smiles_CompTox_Name - Neutralized	smiles_CompTox_CAS - Neutralized	Duplicates	Warnings
1	97	Abacavir	136470-78-5	Nc1nc2c(c(n1)NC3CC3)ncn2C4CC(C=C4)CO	Nc1nc2c(c(n1)NC3CC3)ncn2C4CC(C=C4)CO	4	0	0	NO	NO	Mantain	High Reliability	Nc1nc2c(c(n1)NC3CC3)ncn2C4CC(C=C4)CO	Nc1nc2c(c(n1)NC3CC3)ncn2C4CC(C=C4)CO		Stereochemistry removed
2	391	Abanoquil	90402-40-7	COc1c(cc2c(c1)CCN(C2)c3nc4c(c(c3)N)cc(OC)c(OC)c4)OC	COc1c(cc2c(c1)CCN(C2)c3nc4c(c(c3)N)cc(OC)c(OC)c4)OC	4	0	0	NO	NO	Mantain	High Reliability	COc1c(cc2c(c1)CCN(C2)c3nc4c(c(c3)N)cc(OC)c(OC)c4)OC	COc1c(cc2c(c1)CCN(C2)c3nc4c(c(c3)N)cc(OC)c(OC)c4)OC		Differences in counterions
3	454	Acarbose	56180-94-0	CC1C(C(C(C(O1)OC2C(C(C(OC2CO)OC3C(C(C(OC3CO)O)O)O)O)O)O)O)NC4C(C(C(C(=C4)CO)O)O)O	CC1C(C(C(C(O1)OC2C(C(C(OC2CO)OC3C(C(C(OC3CO)O)O)O)O)O)O)O)NC4C(C(C(C(=C4)CO)O)O)O	4	0	0	NO	NO	Mantain	High Reliability	CC1C(C(C(C(O1)OC2C(C(C(OC2CO)OC3C(C(C(OC3CO)O)O)O)O)O)O)O)NC4C(C(C(C(=C4)CO)O)O)O	CC1C(C(C(C(O1)OC2C(C(C(OC2CO)OC3C(C(C(OC3CO)O)O)O)O)O)O)O)NC4C(C(C(C(=C4)CO)O)O)O		Stereochemistry removed
4	256	Acebutolol	37517-30-9	CCCC(=O)Nc1cc(c(cc1)OCC(O)CNC(C)C)C(C)=O	CCCC(=O)Nc1cc(c(cc1)OCC(O)CNC(C)C)C(C)=O	4	0	0	NO	NO	Mantain	High Reliability	CCCC(=O)Nc1cc(c(cc1)OCC(O)CNC(C)C)C(C)=O	CCCC(=O)Nc1cc(c(cc1)OCC(O)CNC(C)C)C(C)=O
5		acecainide(n-acetylprocainamide)	32795-44-1		CCN(CC)CCNC(=O)c1ccc(cc1)NC(C)=O	2	0	2	NO	NO	Manual Check	Verify Name		CCN(CC)CCNC(=O)c1ccc(cc1)NC(C)=O
6	578	Acetaminophen	103-90-2	CC(=O)Nc1ccc(cc1)O	CC(=O)Nc1ccc(cc1)O	3	0	1	NO	NO	Mantain	Medium Reliability	CC(=O)Nc1ccc(cc1)O
7	524	Acetazolamide	59-66-5	CC(=O)Nc1sc(nn1)S(N)(=O)=O	CC(=O)Nc1sc(nn1)S(N)(=O)=O	4	0	0	NO	NO	Mantain	High Reliability	CC(=O)Nc1sc(nn1)S(N)(=O)=O	CC(=O)Nc1sc(nn1)S(N)(=O)=O
8	534	Acetylcysteine, N-	616-91-1	CC(=O)NC(CS)C(=O)O	CC(=O)NC(CS)C(=O)O	3	0	1	NO	NO	Mantain	Medium Reliability		CC(=O)NC(CS)C(=O)O		Stereochemistry removed
9		acetylmethadol,l-	1477-40-3		CCC(OC(C)=O)C(CC(C)N(C)C)(c1ccccc1)c2ccccc2	2	0	2	NO	NO	Manual Check	Verify Name		CCC(OC(C)=O)C(CC(C)N(C)C)(c1ccccc1)c2ccccc2		Stereochemistry removed
10	594	Acetylsalicylic Acid	50-78-2	CC(=O)Oc1c(cccc1)C(=O)O	CC(=O)Oc1c(cccc1)C(=O)O	4	0	0	NO	NO	Mantain	High Reliability	CC(=O)Oc1c(cccc1)C(=O)O	CC(=O)Oc1c(cccc1)C(=O)O
11	533	Acivicin	42228-92-2	NC(C(=O)O)C1ON=C(C1)Cl	NC(C(=O)O)C1ON=C(C1)Cl	4	0	0	NO	NO	Mantain	High Reliability	NC(C(=O)O)C1ON=C(C1)Cl	NC(C(=O)O)C1ON=C(C1)Cl		Stereochemistry removed
12	563	Acyclovir	59277-89-3	Nc1[nH]c2c(c(n1)=O)ncn2COCCO	Nc1[nH]c2c(c(n1)=O)ncn2COCCO	4	0	0	NO	NO	Mantain	High Reliability	Nc1[nH]c(c2c(n1)n(cn2)COCCO)=O	Nc1[nH]c(c2c(n1)n(cn2)COCCO)=O
13	568	Adefovir	106941-25-7	Nc1c2c(ncn1)n(cn2)CCOCP(=O)(O)O	Nc1c2c(ncn1)n(cn2)CCOCP(=O)(O)O	4	0	0	NO	NO	Mantain	High Reliability	Nc1c2c(ncn1)n(cn2)CCOCP(=O)(O)O	Nc1c2c(ncn1)n(cn2)CCOCP(=O)(O)O
14	271	Adinazolam	37115-32-5	CN(C)Cc1n-2c(nn1)CN=C(c3c2ccc(Cl)c3)c4ccccc4	CN(C)Cc1n-2c(nn1)CN=C(c3c2ccc(Cl)c3)c4ccccc4	4	0	0	NO	NO	Mantain	High Reliability	CN(C)Cc1n-2c(nn1)CN=C(c3c2ccc(Cl)c3)c4ccccc4	CN(C)Cc1n-2c(nn1)CN=C(c3c2ccc(Cl)c3)c4ccccc4
15		albuterol(salbutamol)	18559-94-9		CC(C)(C)NCC(O)c1cc(c(cc1)O)CO	1	0	3	NO	NO	Manual Check	Search at least two confirmations
16	510	Alcuronium	23214-96-2		C=CC[N+]12C3C4(CC1)C5N(c6c4cccc6)C=C7C8C9(C%10CC7C(C[N+]%10(CC9)CC=C)=CCO)c%11c(cccc%11)N8C=C5C(C3)C(=CCO)C2	3	0	1	NO	NO	Mantain	Medium Reliability	C=CC[N+]12C3C4(CC1)C5N(c6c4cccc6)C=C7C8C9(C%10CC7C(C[N+]%10(CC9)CC=C)=CCO)c%11c(cccc%11)N8C=C5C(C3)C(=CCO)C2	C=CC[N+]12C3C4(CC1)C5N(c6c4cccc6)C=C7C8C9(C%10CC7C(C[N+]%10(CC9)CC=C)=CCO)c%11c(cccc%11)N8C=C5C(C3)C(=CCO)C2		Stereochemistry removed
17	373	Alfentanil	71195-58-9	CCC(=O)N(c1ccccc1)C2(CCN(CC2)CCn3c(n(nn3)CC)=O)COC	CCC(=O)N(c1ccccc1)C2(CCN(CC2)CCn3c(n(nn3)CC)=O)COC	4	0	0	NO	NO	Mantain	High Reliability	CCC(=O)N(c1ccccc1)C2(CCN(CC2)CCn3c(n(nn3)CC)=O)COC	CCC(=O)N(c1ccccc1)C2(CCN(CC2)CCn3c(n(nn3)CC)=O)COC		Differences in counterions
18	300	Alfuzosin	81403-80-7	COc1c(cc2c(c1)nc(N(C)CCCNC(=O)C3OCCC3)nc2N)OC	COc1c(cc2c(c1)nc(N(C)CCCNC(=O)C3OCCC3)nc2N)OC	4	0	0	NO	NO	Mantain	High Reliability	COc1c(cc2c(c1)nc(N(C)CCCNC(=O)C3OCCC3)nc2N)OC	COc1c(cc2c(c1)nc(N(C)CCCNC(=O)C3OCCC3)nc2N)OC		Differences in counterions
19	173	Alizapride	59338-93-1	C=CCN1C(CCC1)CNC(=O)c2c(cc3c(c2)n[nH]n3)OC	C=CCN1C(CCC1)CNC(=O)c2c(cc3c(c2)n[nH]n3)OC	2	0	2	NO	NO	Mantain	Medium Reliability				Checked on PubChem
20	531	Allopurinol	315-30-0	O=c1c2-c(ncn1)[nH][nH]c2	O=c1c2-c(ncn1)[nH][nH]c2	4	0	0	NO	NO	Mantain	High Reliability	Oc1c2c(ncn1)[nH]nc2	Oc1c2c(ncn1)[nH]nc2
21	223	Almotriptan	154323-57-6	CN(C)CCc1c2c([nH]c1)ccc(CS(=O)(=O)N3CCCC3)c2	CN(C)CCc1c2c([nH]c1)ccc(CS(=O)(=O)N3CCCC3)c2	4	0	0	NO	NO	Mantain	High Reliability	CN(C)CCc1c2c([nH]c1)ccc(CS(=O)(=O)N3CCCC3)c2	CN(C)CCc1c2c([nH]c1)ccc(CS(=O)(=O)N3CCCC3)c2
22	196	Alosetron	122852-42-0	Cc1c(nc[nH]1)CN2C(c3c(CC2)n(c4c3cccc4)C)=O	Cc1c(nc[nH]1)CN2C(c3c(CC2)n(c4c3cccc4)C)=O	4	0	0	NO	NO	Mantain	High Reliability	Cc1c([nH]cn1)CN2C(c3c(CC2)n(c4c3cccc4)C)=O	Cc1c([nH]cn1)CN2C(c3c(CC2)n(c4c3cccc4)C)=O
23	185	Alprazolam	28981-97-7	Cc1n-2c(nn1)CN=C(c3c2ccc(Cl)c3)c4ccccc4	Cc1n-2c(nn1)CN=C(c3c2ccc(Cl)c3)c4ccccc4	3	0	1	NO	NO	Mantain	Medium Reliability	Cc1n-2c(nn1)CN=C(c3c2ccc(Cl)c3)c4ccccc4
24	138	Alprenolol	13655-52-2	C=CCc1c(cccc1)OCC(O)CNC(C)C	C=CCc1c(cccc1)OCC(O)CNC(C)C	4	0	0	NO	NO	Mantain	High Reliability	C=CCc1c(cccc1)OCC(O)CNC(C)C	C=CCc1c(cccc1)OCC(O)CNC(C)C		Differences in counterions
25	20	Amantadine	768-94-5	NC12CC3CC(CC(C1)C3)C2	NC12CC3CC(CC(C1)C3)C2	4	0	0	NO	NO	Mantain	High Reliability	NC12CC3CC(CC(C1)C3)C2	NC12CC3CC(CC(C1)C3)C2		Differences in counterions
26	136	Amdinocillin	32887-01-7	CC1(C(N2C(S1)C(N=CN3CCCCCC3)C2=O)C(=O)O)C	CC1(C(N2C(S1)C(N=CN3CCCCCC3)C2=O)C(=O)O)C	4	0	0	NO	NO	Mantain	High Reliability	CC1(C(N2C(S1)C(N=CN3CCCCCC3)C2=O)C(=O)O)C	CC1(C(N2C(S1)C(N=CN3CCCCCC3)C2=O)C(=O)O)C		Stereochemistry removed
27	414	Amikacin	37517-28-5	NCCC(O)C(=O)NC1C(C(C(C(C1)N)OC2C(C(C(C(O2)CN)O)O)O)O)OC3C(C(C(C(O3)CO)O)N)O	NCCC(O)C(=O)NC1C(C(C(C(C1)N)OC2C(C(C(C(O2)CN)O)O)O)O)OC3C(C(C(C(O3)CO)O)N)O	4	0	0	NO	NO	Mantain	High Reliability	NCCC(O)C(=O)NC1C(C(C(C(C1)N)OC2C(C(C(C(O2)CN)O)O)O)O)OC3C(C(C(C(O3)CO)O)N)O	NCCC(O)C(=O)NC1C(C(C(C(C1)N)OC2C(C(C(C(O2)CN)O)O)O)O)OC3C(C(C(C(O3)CO)O)N)O		Stereochemistry removed
28		aminocamptothecin,9-	91421-43-1		CCC1(c2c(COC1=O)c(n3c(c2)-c4c(C3)cc5c(cccc5N)n4)=O)O	2	0	2	NO	NO	Manual Check	Verify Name		CCC1(c2c(COC1=O)c(n3c(c2)-c4c(C3)cc5c(cccc5N)n4)=O)O		Stereochemistry removed
29	542	Aminohexanoic acid, 6-	60-32-2	NCCCCCC(=O)O	NCCCCCC(=O)O	2	0	2	NO	NO	Mantain	High Reliability				Checked on ChemID, Checked on PubChem
30	556	Aminosalicylic acid, 5-	89-57-6	Nc1cc(c(cc1)O)C(=O)O	Nc1cc(c(cc1)O)C(=O)O	3	0	1	NO	NO	Mantain	Medium Reliability		Nc1cc(c(cc1)O)C(=O)O
31	448	Amiodarone	1951-25-3	CCCCc1c(c2c(o1)cccc2)C(=O)c3cc(c(c(c3)I)OCCN(CC)CC)I	CCCCc1c(c2c(o1)cccc2)C(=O)c3cc(c(c(c3)I)OCCN(CC)CC)I	4	0	0	NO	NO	Mantain	High Reliability	CCCCc1c(c2c(o1)cccc2)C(=O)c3cc(c(c(c3)I)OCCN(CC)CC)I	CCCCc1c(c2c(o1)cccc2)C(=O)c3cc(c(c(c3)I)OCCN(CC)CC)I
32	315	Amitriptyline	50-48-6	CN(C)CCC=C1c2c(CCc3c1cccc3)cccc2	CN(C)CCC=C1c2c(CCc3c1cccc3)cccc2	4	0	0	NO	NO	Mantain	High Reliability	CN(C)CCC=C1c2c(CCc3c1cccc3)cccc2	CN(C)CCC=C1c2c(CCc3c1cccc3)cccc2
33	329	Amlodipine	88150-42-9	CCOC(=O)C=1C(C(=C(NC1COCCN)C)C(=O)OC)c2c(cccc2)Cl	CCOC(=O)C=1C(C(=C(NC1COCCN)C)C(=O)OC)c2c(cccc2)Cl	4	0	0	NO	NO	Mantain	High Reliability	CCOC(=O)C=1C(C(=C(NC1COCCN)C)C(=O)OC)c2c(cccc2)Cl	CCOC(=O)C=1C(C(=C(NC1COCCN)C)C(=O)OC)c2c(cccc2)Cl
34	168	Amoxicillin	26787-78-0	CC1(C(N2C(S1)C(NC(=O)C(N)c3ccc(cc3)O)C2=O)C(=O)O)C	CC1(C(N2C(S1)C(NC(=O)C(N)c3ccc(cc3)O)C2=O)C(=O)O)C	4	0	0	NO	NO	Mantain	High Reliability	CC1(C(N2C(S1)C(NC(=O)C(N)c3ccc(cc3)O)C2=O)C(=O)O)C	CC1(C(N2C(S1)C(NC(=O)C(N)c3ccc(cc3)O)C2=O)C(=O)O)C		Stereochemistry removed, Differences in counterions
35	585	Amphetamine	300-62-9	CC(N)Cc1ccccc1	CC(N)Cc1ccccc1	4	0	0	NO	NO	Mantain	High Reliability	CC(N)Cc1ccccc1	CC(N)Cc1ccccc1
36	166	Ampicillin	69-53-4	CC1(C(N2C(S1)C(NC(=O)C(N)c3ccccc3)C2=O)C(=O)O)C	CC1(C(N2C(S1)C(NC(=O)C(N)c3ccccc3)C2=O)C(=O)O)C	4	0	0	NO	NO	Mantain	High Reliability	CC1(C(N2C(S1)C(NC(=O)C(N)c3ccccc3)C2=O)C(=O)O)C	CC1(C(N2C(S1)C(NC(=O)C(N)c3ccccc3)C2=O)C(=O)O)C		Stereochemistry removed
37	22	Amrinone	60719-84-8	Nc1c([nH]cc(c1)-c2ccncc2)=O	Nc1c([nH]cc(c1)-c2ccncc2)=O	4	0	0	NO	NO	Mantain	High Reliability	Nc1c([nH]cc(c1)-c2ccncc2)=O	Nc1c([nH]cc(c1)-c2ccncc2)=O
38	343	Amsacrine	51264-14-3	COc1c(ccc(c1)NS(C)(=O)=O)Nc2c3c(nc4c2cccc4)cccc3	COc1c(ccc(c1)NS(C)(=O)=O)Nc2c3c(nc4c2cccc4)cccc3	4	0	0	NO	NO	Mantain	High Reliability	COc1c(ccc(c1)NS(C)(=O)=O)Nc2c3c(nc4c2cccc4)cccc3	COc1c(ccc(c1)NS(C)(=O)=O)Nc2c3c(nc4c2cccc4)cccc3
39	435	Amsalog	80841-47-0	CNC(=O)c1c2c(ccc1)c(Nc3c(cc(cc3)NS(C)(=O)=O)OC)c4c(c(ccc4)C)n2	CNC(=O)c1c2c(ccc1)c(Nc3c(cc(cc3)NS(C)(=O)=O)OC)c4c(c(ccc4)C)n2	3	0	1	NO	NO	Mantain	Medium Reliability		CNC(=O)c1c2c(ccc1)c(Nc3c(cc(cc3)NS(C)(=O)=O)OC)c4c(c(ccc4)C)n2
40	515	Anhydrovinblastine	38390-45-3	CCC=1CN2CC(C1)CC(c3c(CC2)c4c([nH]3)cccc4)(C(=O)OC)c5c(cc6c(c5)C78C(N6C)C(O)(C(=O)OC)C(OC(C)=O)C9(C8N(CC=C9)CC7)CC)OC	CCC=1CN2CC(C1)CC(c3c(CC2)c4c([nH]3)cccc4)(C(=O)OC)c5c(cc6c(c5)C78C(N6C)C(O)(C(=O)OC)C(OC(C)=O)C9(C8N(CC=C9)CC7)CC)OC	4	0	0	NO	NO	Mantain	High Reliability	CCC=1CN2CC(C1)CC(c3c(CC2)c4c([nH]3)cccc4)(C(=O)OC)c5c(cc6c(c5)C78C(N6C)C(O)(C(=O)OC)C(OC(C)=O)C9(C8N(CC=C9)CC7)CC)OC	CCC=1CN2CC(C1)CC(c3c(CC2)c4c([nH]3)cccc4)(C(=O)OC)c5c(cc6c(c5)C78C(N6C)C(O)(C(=O)OC)C(OC(C)=O)C9(C8N(CC=C9)CC7)CC)OC		Stereochemistry removed
41	529	Anidulafungin	166663-25-8	CCCCCOc1ccc(cc1)-c2ccc(cc2)-c3ccc(cc3)C(=O)NC4C(NC(C(N5C(C(NC(C(NC(C(N6C(C(NC(C(C4)O)O)=O)C(O)C(C)C6)=O)C(C)O)=O)C(O)C(O)c7ccc(cc7)O)=O)CC(O)C5)=O)C(C)O)=O	CCCCCOc1ccc(cc1)-c2ccc(cc2)-c3ccc(cc3)C(=O)NC4C(NC(C(N5C(C(NC(C(NC(C(N6C(C(NC(C(C4)O)O)=O)C(O)C(C)C6)=O)C(C)O)=O)C(O)C(O)c7ccc(cc7)O)=O)CC(O)C5)=O)C(C)O)=O	4	0	0	NO	NO	Mantain	High Reliability	CCCCCOc1ccc(cc1)-c2ccc(cc2)-c3ccc(cc3)C(=O)NC4C(NC(C(N5C(C(NC(C(NC(C(N6C(C(NC(C(C4)O)O)=O)C(O)C(C)C6)=O)C(C)O)=O)C(O)C(O)c7ccc(cc7)O)=O)CC(O)C5)=O)C(C)O)=O	CCCCCOc1ccc(cc1)-c2ccc(cc2)-c3ccc(cc3)C(=O)NC4C(NC(C(N5C(C(NC(C(NC(C(N6C(C(NC(C(C4)O)O)=O)C(O)C(C)C6)=O)C(C)O)=O)C(O)C(O)c7ccc(cc7)O)=O)CC(O)C5)=O)C(C)O)=O		Stereochemistry removed
42	24	Antipyrine	60-80-0	Cc1n(n(c(c1)=O)-c2ccccc2)C	Cc1n(n(c(c1)=O)-c2ccccc2)C	4	0	0	NO	NO	Mantain	High Reliability	Cc1n(n(c(c1)=O)-c2ccccc2)C	Cc1n(n(c(c1)=O)-c2ccccc2)C
43	416	Aprepitant	170729-80-3	CC(OC1C(N(CCO1)Cc2[nH][nH]c(n2)=O)c3ccc(cc3)F)c4cc(cc(c4)C(F)(F)F)C(F)(F)F	CC(OC1C(N(CCO1)Cc2[nH][nH]c(n2)=O)c3ccc(cc3)F)c4cc(cc(c4)C(F)(F)F)C(F)(F)F	4	0	0	NO	NO	Mantain	High Reliability	CC(OC1C(N(CCO1)Cc2[nH][nH]c(n2)=O)c3ccc(cc3)F)c4cc(cc(c4)C(F)(F)F)C(F)(F)F	CC(OC1C(N(CCO1)Cc2[nH][nH]c(n2)=O)c3ccc(cc3)F)c4cc(cc(c4)C(F)(F)F)C(F)(F)F		Stereochemistry removed
44	434	Argatroban	74863-84-6	CC1Cc2c(NC1)c(ccc2)S(=O)(=O)NC(CCCN=C(N)N)C(=O)N3C(CC(CC3)C)C(=O)O	CC1Cc2c(NC1)c(ccc2)S(=O)(=O)NC(CCCN=C(N)N)C(=O)N3C(CC(CC3)C)C(=O)O	4	0	0	NO	NO	Mantain	High Reliability	CC1Cc2c(NC1)c(ccc2)S(=O)(=O)NC(CCCNC(=N)N)C(=O)N3C(CC(CC3)C)C(=O)O	CC1Cc2c(NC1)c(ccc2)S(=O)(=O)NC(CCCNC(=N)N)C(=O)N3C(CC(CC3)C)C(=O)O		Stereochemistry removed, Differences in counterions
45	421	Aripiprazole	129722-12-9	O=C1Nc2c(CC1)ccc(OCCCCN3CCN(CC3)c4c(c(ccc4)Cl)Cl)c2	O=C1Nc2c(CC1)ccc(OCCCCN3CCN(CC3)c4c(c(ccc4)Cl)Cl)c2	4	0	0	NO	NO	Mantain	High Reliability	O=C1Nc2c(CC1)ccc(OCCCCN3CCN(CC3)c4c(c(ccc4)Cl)Cl)c2	O=C1Nc2c(CC1)ccc(OCCCCN3CCN(CC3)c4c(c(ccc4)Cl)Cl)c2
46	303	Artesunate	88495-63-0	CC1C2CCC3(OC4OC(C(C(CC1)C42OO3)C)OC(=O)CCC(=O)O)C	CC1C2CCC3(OC4OC(C(C(CC1)C42OO3)C)OC(=O)CCC(=O)O)C	4	0	0	NO	NO	Mantain	High Reliability	CC1C2CCC3(OC4OC(C(C(CC1)C42OO3)C)OC(=O)CCC(=O)O)C	CC1C2CCC3(OC4OC(C(C(CC1)C42OO3)C)OC(=O)CCC(=O)O)C		Stereochemistry removed
47	107	Atenolol	29122-68-7	CC(C)NCC(O)COc1ccc(cc1)CC(N)=O	CC(C)NCC(O)COc1ccc(cc1)CC(N)=O	3	0	1	NO	NO	Mantain	Medium Reliability	CC(C)NCC(O)COc1ccc(cc1)CC(N)=O
48	210	Atomoxetine	83015-26-3	CNCCC(Oc1c(cccc1)C)c2ccccc2	CNCCC(Oc1c(cccc1)C)c2ccccc2	4	0	0	NO	NO	Mantain	High Reliability	CNCCC(Oc1c(cccc1)C)c2ccccc2	CNCCC(Oc1c(cccc1)C)c2ccccc2		Stereochemistry removed, Differences in counterions
49	378	Atovaquone	95233-18-4	O=C1C(=C(c2c(C1=O)cccc2)O)C3CCC(CC3)c4ccc(cc4)Cl	O=C1C(=C(c2c(C1=O)cccc2)O)C3CCC(CC3)c4ccc(cc4)Cl	4	0	0	NO	NO	Mantain	High Reliability	O=C1c2c(C(C(=C1O)C3CCC(CC3)c4ccc(cc4)Cl)=O)cccc2	O=C1c2c(C(C(=C1O)C3CCC(CC3)c4ccc(cc4)Cl)=O)cccc2		Stereochemistry removed
50	527	Atracurium	64228-79-1	COc1c(cc(cc1)CC2[N+](CCc3c2cc(OC)c(OC)c3)(C)CCC(=O)OCCCCCOC(=O)CC[N+]4(C(c5c(CC4)cc(OC)c(OC)c5)Cc6cc(c(cc6)OC)OC)C)OC	COc1c(cc(cc1)CC2[N+](CCc3c2cc(OC)c(OC)c3)(C)CCC(=O)OCCCCCOC(=O)CC[N+]4(C(c5c(CC4)cc(OC)c(OC)c5)Cc6cc(c(cc6)OC)OC)C)OC	4	0	0	NO	NO	Mantain	High Reliability	COc1c(cc(cc1)CC2[N+](CCc3c2cc(OC)c(OC)c3)(C)CCC(=O)OCCCCCOC(=O)CC[N+]4(C(c5c(CC4)cc(OC)c(OC)c5)Cc6cc(c(cc6)OC)OC)C)OC	COc1c(cc(cc1)CC2[N+](CCc3c2cc(OC)c(OC)c3)(C)CCC(=O)OCCCCCOC(=O)CC[N+]4(C(c5c(CC4)cc(OC)c(OC)c5)Cc6cc(c(cc6)OC)OC)C)OC	145	Differences in counterions
51	220	Atropine	51-55-8	CN1C2CCC1CC(C2)OC(=O)C(CO)c3ccccc3	CN1C2CCC1CC(C2)OC(=O)C(CO)c3ccccc3	4	0	0	NO	NO	Mantain	High Reliability	CN1C2CCC1CC(C2)OC(=O)C(CO)c3ccccc3	CN1C2CCC1CC(C2)OC(=O)C(CO)c3ccccc3		Stereochemistry removed
52	567	Azacitidine	320-67-2	Nc1nc(n(cn1)C2C(C(C(O2)CO)O)O)=O	Nc1nc(n(cn1)C2C(C(C(O2)CO)O)O)=O	4	0	0	NO	NO	Mantain	High Reliability	Nc1nc(n(cn1)C2C(C(C(O2)CO)O)O)=O	Nc1nc(n(cn1)C2C(C(C(O2)CO)O)O)=O		Stereochemistry removed
53	170	Azapropazone	13539-59-8	CCCC1C(N2N(C1=O)C(N(C)C)=Nc3c2cc(cc3)C)=O	CCCC1C(N2N(C1=O)C(N(C)C)=Nc3c2cc(cc3)C)=O	4	0	0	NO	NO	Mantain	High Reliability	CCCC1C(N2N(C1=O)C(N(C)C)=Nc3c2cc(cc3)C)=O	CCCC1C(N2N(C1=O)C(N(C)C)=Nc3c2cc(cc3)C)=O
54	384	Azelastine	58581-89-8	CN1CCC(CCC1)n2c(c3c(c(n2)Cc4ccc(cc4)Cl)cccc3)=O	CN1CCC(CCC1)n2c(c3c(c(n2)Cc4ccc(cc4)Cl)cccc3)=O	4	0	0	NO	NO	Mantain	High Reliability	CN1CCC(CCC1)n2c(c3c(c(n2)Cc4ccc(cc4)Cl)cccc3)=O	CN1CCC(CCC1)n2c(c3c(c(n2)Cc4ccc(cc4)Cl)cccc3)=O		Differences in counterions
55	426	Azimilide	149908-53-2	CN1CCN(CC1)CCCCN2C(N(CC2=O)N=Cc3oc(cc3)-c4ccc(cc4)Cl)=O	CN1CCN(CC1)CCCCN2C(N(CC2=O)N=Cc3oc(cc3)-c4ccc(cc4)Cl)=O	4	0	0	NO	NO	Mantain	High Reliability	CN1CCN(CC1)CCCCN2C(N(CC2=O)N=Cc3oc(cc3)-c4ccc(cc4)Cl)=O	CN1CCN(CC1)CCCCN2C(N(CC2=O)N=Cc3oc(cc3)-c4ccc(cc4)Cl)=O		Stereochemistry removed
56	500	Azithromycin	83905-01-5	CCC1C(C(C(N(CC(CC(C(C(C(C(C(O1)=O)C)OC2OC(C(C(C2)(C)OC)O)C)C)OC3C(C(CC(O3)C)N(C)C)O)(C)O)C)C)C)O)(C)O	CCC1C(C(C(N(CC(CC(C(C(C(C(C(O1)=O)C)OC2OC(C(C(C2)(C)OC)O)C)C)OC3C(C(CC(O3)C)N(C)C)O)(C)O)C)C)C)O)(C)O	3	0	1	NO	NO	Mantain	Medium Reliability		CCC1C(C(C(N(CC(CC(C(C(C(C(C(O1)=O)C)OC2OC(C(C(C2)(C)OC)O)C)C)OC3C(C(CC(O3)C)N(C)C)O)(C)O)C)C)C)O)(C)O		Stereochemistry removed
57	318	Azlocillin	37091-66-0	CC1(C(N2C(S1)C(NC(=O)C(NC(=O)N3C(NCC3)=O)c4ccccc4)C2=O)C(=O)O)C	CC1(C(N2C(S1)C(NC(=O)C(NC(=O)N3C(NCC3)=O)c4ccccc4)C2=O)C(=O)O)C	4	0	0	NO	NO	Mantain	High Reliability	CC1(C(N2C(S1)C(NC(=O)C(NC(=O)N3C(NCC3)=O)c4ccccc4)C2=O)C(=O)O)C	CC1(C(N2C(S1)C(NC(=O)C(NC(=O)N3C(NCC3)=O)c4ccccc4)C2=O)C(=O)O)C		Stereochemistry removed
58	66	Aztreonam	78110-38-0	CC1N(C(C1NC(=O)C(=NOC(C)(C)C(=O)O)c2nc(sc2)N)=O)S(=O)(=O)O	CC1N(C(C1NC(=O)C(=NOC(C)(C)C(=O)O)c2nc(sc2)N)=O)S(=O)(=O)O	4	0	0	NO	NO	Mantain	High Reliability	CC1N(C(C1NC(=O)C(=NOC(C)(C)C(=O)O)c2nc(sc2)N)=O)S(=O)(=O)O	CC1N(C(C1NC(=O)C(=NOC(C)(C)C(=O)O)c2nc(sc2)N)=O)S(=O)(=O)O		Stereochemistry removed
59	257	Bambuterol	81732-65-2	CN(C)C(=O)Oc1cc(cc(c1)OC(=O)N(C)C)C(O)CNC(C)(C)C	CN(C)C(=O)Oc1cc(cc(c1)OC(=O)N(C)C)C(O)CNC(C)(C)C	4	0	0	NO	NO	Mantain	High Reliability	CN(C)C(=O)Oc1cc(cc(c1)OC(=O)N(C)C)C(O)CNC(C)(C)C	CN(C)C(=O)Oc1cc(cc(c1)OC(=O)N(C)C)C(O)CNC(C)(C)C
60		BB 83698	325795-25-3			1	0	3	NO	NO	Manual Check	Search at least two confirmations		CC(C)(C)C(NC(=O)C(CC1CCCC1)CN(O)C=O)C(=O)N2CCN(CC2)Cc3cc4c(cc3)OCO4		Stereochemistry removed
61	470	Beclomethasone dipropionate	5534-09-8	CCC(=O)OCC(=O)C1(C2(C(CC1C)C3C(C4(C(CC3)=CC(=O)C=C4)C)(Cl)C(O)C2)C)OC(=O)CC	CCC(=O)OCC(=O)C1(C2(C(CC1C)C3C(C4(C(CC3)=CC(=O)C=C4)C)(Cl)C(O)C2)C)OC(=O)CC	4	0	0	NO	NO	Mantain	High Reliability	CCC(=O)OCC(=O)C1(C2(C(CC1C)C3C(C4(C(CC3)=CC(=O)C=C4)C)(Cl)C(O)C2)C)OC(=O)CC	CCC(=O)OCC(=O)C1(C2(C(CC1C)C3C(C4(C(CC3)=CC(=O)C=C4)C)(Cl)C(O)C2)C)OC(=O)CC		Stereochemistry removed
62	386	Benperidol	2062-84-2	O=C(CCCN1CCC(CC1)n2c3c([nH]c2=O)cccc3)c4ccc(cc4)F	O=C(CCCN1CCC(CC1)n2c3c([nH]c2=O)cccc3)c4ccc(cc4)F	4	0	0	NO	NO	Mantain	High Reliability	O=C(CCCN1CCC(CC1)n2c3c([nH]c2=O)cccc3)c4ccc(cc4)F	O=C(CCCN1CCC(CC1)n2c3c([nH]c2=O)cccc3)c4ccc(cc4)F
63	401	Betamethasone	378-44-9	CC1C(C2(C(C1)C3C(C4(C(CC3)=CC(=O)C=C4)C)(F)C(O)C2)C)(O)C(=O)CO	CC1C(C2(C(C1)C3C(C4(C(CC3)=CC(=O)C=C4)C)(F)C(O)C2)C)(O)C(=O)CO	4	0	0	NO	NO	Mantain	High Reliability	CC1C(C2(C(C1)C3C(C4(C(CC3)=CC(=O)C=C4)C)(F)C(O)C2)C)(O)C(=O)CO	CC1C(C2(C(C1)C3C(C4(C(CC3)=CC(=O)C=C4)C)(F)C(O)C2)C)(O)C(=O)CO	180	Stereochemistry removed
64	3	Betamipron	3440-28-6	O=C(O)CCNC(=O)c1ccccc1	O=C(O)CCNC(=O)c1ccccc1	4	0	0	NO	NO	Mantain	High Reliability	O=C(O)CCNC(=O)c1ccccc1	O=C(O)CCNC(=O)c1ccccc1
65	258	Betaxolol	63659-18-7	CC(C)NCC(O)COc1ccc(cc1)CCOCC2CC2	CC(C)NCC(O)COc1ccc(cc1)CCOCC2CC2	4	0	0	NO	NO	Mantain	High Reliability	CC(C)NCC(O)COc1ccc(cc1)CCOCC2CC2	CC(C)NCC(O)COc1ccc(cc1)CCOCC2CC2
66	336	Bevantolol	59170-23-9	COc1c(cc(cc1)CCNCC(O)COc2cc(ccc2)C)OC	COc1c(cc(cc1)CCNCC(O)COc2cc(ccc2)C)OC	3	0	1	NO	NO	Mantain	Medium Reliability	COc1c(cc(cc1)CCNCC(O)COc2cc(ccc2)C)OC			Differences in counterions
67	126	Biapenem	120410-24-4	CC(O)C1C2N(C1=O)C(C(=O)O)=C(SC3C[n+]4n(C3)cnc4)C2C	CC(O)C1C2N(C1=O)C(C(=O)O)=C(SC3C[n+]4n(C3)cnc4)C2C	4	0	0	NO	NO	Mantain	High Reliability	CC(O)C1C2N(C1=O)C(C(=O)O)=C(SC3C[n+]4n(C3)cnc4)C2C	CC(O)C1C2N(C1=O)C(C(=O)O)=C(SC3C[n+]4n(C3)cnc4)C2C		Stereochemistry removed
68	128	Bilobalide	33570-04-6	CC(C)(C)C1(C23C4(C(C1)OC(=O)C4)C(=O)OC2OC(=O)C3O)O	CC(C)(C)C1(C23C4(C(C1)OC(=O)C4)C(=O)OC2OC(=O)C3O)O	4	0	0	NO	NO	Mantain	High Reliability	CC(C)(C)C1(C23C4(C(C1)OC(=O)C4)C(=O)OC2OC(=O)C3O)O	CC(C)(C)C1(C23C4(C(C1)OC(=O)C4)C(=O)OC2OC(=O)C3O)O		Stereochemistry removed
69	368	Biperiden	514-65-8	OC(CCN1CCCCC1)(c2ccccc2)C3C4C=CC(C3)C4	OC(CCN1CCCCC1)(c2ccccc2)C3C4C=CC(C3)C4	4	0	0	NO	NO	Mantain	High Reliability	OC(CCN1CCCCC1)(c2ccccc2)C3C4C=CC(C3)C4	OC(CCN1CCCCC1)(c2ccccc2)C3C4C=CC(C3)C4
70	218	Bisaramil	89194-77-4	CCN1CC2CN(CC(C1)C2OC(=O)c3ccc(cc3)Cl)C	CCN1CC2CN(CC(C1)C2OC(=O)c3ccc(cc3)Cl)C	4	0	0	NO	NO	Mantain	High Reliability	CCN1CC2CN(CC(C1)C2OC(=O)c3ccc(cc3)Cl)C	CCN1CC2CN(CC(C1)C2OC(=O)c3ccc(cc3)Cl)C		Stereochemistry removed
71	259	Bisoprolol	66722-44-9	CC(C)NCC(O)COc1ccc(cc1)COCCOC(C)C	CC(C)NCC(O)COc1ccc(cc1)COCCOC(C)C	4	0	0	NO	NO	Mantain	High Reliability	CC(C)NCC(O)COc1ccc(cc1)COCCOC(C)C	CC(C)NCC(O)COc1ccc(cc1)COCCOC(C)C
72	445	BMS-214662	195987-41-8	N#Cc1cc2c(cc1)N(CC(N(C2)S(=O)(=O)c3sccc3)Cc4ccccc4)Cc5[nH]cnc5	N#Cc1cc2c(cc1)N(CC(N(C2)S(=O)(=O)c3sccc3)Cc4ccccc4)Cc5[nH]cnc5	2	0	2	NO	NO	Mantain	Medium Reliability				Stereochemistry removed, Checked on PubChem
73		Bortezomib	179324-69-7	CC(C)CC(NC(=O)C(Cc1ccccc1)NC(=O)c2nccnc2)B(O)O	CC(C)CC(NC(=O)C(Cc1ccccc1)NC(=O)c2nccnc2)B(O)O	4	0	0	NO	NO	Eliminate	-	CC(C)CC(NC(=O)C(Cc1ccccc1)NC(=O)c2nccnc2)B(O)O	CC(C)CC(NC(=O)C(Cc1ccccc1)NC(=O)c2nccnc2)B(O)O		Stereochemistry removed, Unusual elements
74	461	Bosentan	147536-97-8	COc1c(cccc1)Oc2c(nc(nc2NS(=O)(=O)c3ccc(cc3)C(C)(C)C)-c4ncccn4)OCCO	COc1c(cccc1)Oc2c(nc(nc2NS(=O)(=O)c3ccc(cc3)C(C)(C)C)-c4ncccn4)OCCO	3	0	1	NO	NO	Mantain	Medium Reliability	COc1c(cccc1)Oc2c(nc(nc2NS(=O)(=O)c3ccc(cc3)C(C)(C)C)-c4ncccn4)OCCO
75	78	Bromazepam	1812-30-2	O=C1Nc2c(C(=NC1)c3ncccc3)cc(Br)cc2	O=C1Nc2c(C(=NC1)c3ncccc3)cc(Br)cc2	4	0	0	NO	NO	Mantain	High Reliability	O=C1Nc2c(C(=NC1)c3ncccc3)cc(Br)cc2	O=C1Nc2c(C(=NC1)c3ncccc3)cc(Br)cc2
76	118	Bromfenac	91714-94-2	Nc1c(cccc1CC(=O)O)C(=O)c2ccc(cc2)Br	Nc1c(cccc1CC(=O)O)C(=O)c2ccc(cc2)Br	4	0	0	NO	NO	Mantain	High Reliability	Nc1c(cccc1CC(=O)O)C(=O)c2ccc(cc2)Br	Nc1c(cccc1CC(=O)O)C(=O)c2ccc(cc2)Br		Differences in counterions
77	103	Bromopride	4093-35-0	CCN(CC)CCNC(=O)c1c(cc(c(c1)Br)N)OC	CCN(CC)CCNC(=O)c1c(cc(c(c1)Br)N)OC	4	0	0	NO	NO	Mantain	High Reliability	CCN(CC)CCNC(=O)c1c(cc(c(c1)Br)N)OC	CCN(CC)CCNC(=O)c1c(cc(c(c1)Br)N)OC		Differences in counterions
78	111	Brotizolam	57801-81-7	Cc1n-2c(nn1)CN=C(c3c2sc(Br)c3)c4c(cccc4)Cl	Cc1n-2c(nn1)CN=C(c3c2sc(Br)c3)c4c(cccc4)Cl	4	0	0	NO	NO	Mantain	High Reliability	Cc1n-2c(nn1)CN=C(c3c2sc(Br)c3)c4c(cccc4)Cl	Cc1n-2c(nn1)CN=C(c3c2sc(Br)c3)c4c(cccc4)Cl
79	452	Budesonide	51333-22-3	CCCC1OC2(C(O1)CC3C2(CC(C4C3CCC=5C4(C=CC(C5)=O)C)O)C)C(=O)CO	CCCC1OC2(C(O1)CC3C2(CC(C4C3CCC=5C4(C=CC(C5)=O)C)O)C)C(=O)CO	4	0	0	NO	NO	Mantain	High Reliability	CCCC1OC2(C(O1)CC3C2(CC(C4C3CCC=5C4(C=CC(C5)=O)C)O)C)C(=O)CO	CCCC1OC2(C(O1)CC3C2(CC(C4C3CCC=5C4(C=CC(C5)=O)C)O)C)C(=O)CO		Stereochemistry removed
80	224	Buflomedil	55837-25-7	COc1cc(c(c(c1)OC)C(=O)CCCN2CCCC2)OC	COc1cc(c(c(c1)OC)C(=O)CCCN2CCCC2)OC	4	0	0	NO	NO	Mantain	High Reliability	COc1cc(c(c(c1)OC)C(=O)CCCN2CCCC2)OC	COc1cc(c(c(c1)OC)C(=O)CCCN2CCCC2)OC		Differences in counterions
81	178	Bufuralol	54340-62-4	CCc1c2c(ccc1)cc(C(O)CNC(C)(C)C)o2	CCc1c2c(ccc1)cc(C(O)CNC(C)(C)C)o2	2	0	2	NO	NO	Mantain	Medium Reliability				Checked on PubChem
82	205	Bumetanide	28395-03-1	CCCCNc1c(c(cc(c1)C(=O)O)S(N)(=O)=O)Oc2ccccc2	CCCCNc1c(c(cc(c1)C(=O)O)S(N)(=O)=O)Oc2ccccc2	3	0	1	NO	NO	Mantain	Medium Reliability	CCCCNc1c(c(cc(c1)C(=O)O)S(N)(=O)=O)Oc2ccccc2
83	299	Bunazosin	80755-51-7	CCCC(=O)N1CCN(CCC1)c2nc3c(c(n2)N)cc(OC)c(OC)c3	CCCC(=O)N1CCN(CCC1)c2nc3c(c(n2)N)cc(OC)c(OC)c3	4	0	0	NO	NO	Mantain	High Reliability	CCCC(=O)N1CCN(CCC1)c2nc3c(c(n2)N)cc(OC)c(OC)c3	CCCC(=O)N1CCN(CCC1)c2nc3c(c(n2)N)cc(OC)c(OC)c3		Differences in counterions
84	255	Bupivacaine	38396-39-3	CCCCN1C(CCCC1)C(=O)Nc2c(cccc2C)C	CCCCN1C(CCCC1)C(=O)Nc2c(cccc2C)C	4	0	0	NO	NO	Mantain	High Reliability	CCCCN1C(CCCC1)C(=O)Nc2c(cccc2C)C	CCCCN1C(CCCC1)C(=O)Nc2c(cccc2C)C
85	476	Buprenorphine	52485-79-7		COC12C(CC3(CC1)C45c6c(CC3N(CC4)CC7CC7)ccc(O)c6OC25)C(C)(O)C(C)(C)C	3	0	1	NO	NO	Mantain	Medium Reliability	COC12C(CC3(CC1)C45c6c(CC3N(CC4)CC7CC7)ccc(O)c6OC25)C(C)(O)C(C)(C)C	COC12C(CC3(CC1)C45c6c(CC3N(CC4)CC7CC7)ccc(O)c6OC25)C(C)(O)C(C)(C)C		Stereochemistry removed
86	543	Busulphan	55-98-1	CS(=O)(=O)OCCCCOS(C)(=O)=O	CS(=O)(=O)OCCCCOS(C)(=O)=O	4	0	0	NO	NO	Mantain	High Reliability	CS(=O)(=O)OCCCCOS(C)(=O)=O	CS(=O)(=O)OCCCCOS(C)(=O)=O
87	369	Butorphanol	42408-82-2	Oc1cc2c(cc1)CC3C4(C2(CCN3CC5CCC5)CCCC4)O	Oc1cc2c(cc1)CC3C4(C2(CCN3CC5CCC5)CCCC4)O	4	0	0	NO	NO	Mantain	High Reliability	Oc1cc2c(cc1)CC3C4(C2(CCN3CC5CCC5)CCCC4)O	Oc1cc2c(cc1)CC3C4(C2(CCN3CC5CCC5)CCCC4)O		Stereochemistry removed
88	559	Caffeine	58-08-2	Cn1c(n(c2c(c1=O)n(cn2)C)C)=O	Cn1c(n(c2c(c1=O)n(cn2)C)C)=O	4	0	0	NO	NO	Mantain	High Reliability	Cn1c(n(c2c(c1=O)n(cn2)C)C)=O	Cn1c(n(c2c(c1=O)n(cn2)C)C)=O
89	590	Captopril	62571-86-2	CC(CS)C(=O)N1C(CCC1)C(=O)O	CC(CS)C(=O)N1C(CCC1)C(=O)O	3	0	1	NO	NO	Mantain	Medium Reliability		CC(CS)C(=O)N1C(CCC1)C(=O)O		Stereochemistry removed
90	195	Carbenicillin	4697-36-3	CC1(C(N2C(S1)C(NC(=O)C(C(=O)O)c3ccccc3)C2=O)C(=O)O)C	CC1(C(N2C(S1)C(NC(=O)C(C(=O)O)c3ccccc3)C2=O)C(=O)O)C	4	0	0	NO	NO	Mantain	High Reliability	CC1(C(N2C(S1)C(NC(=O)C(C(=O)O)c3ccccc3)C2=O)C(=O)O)C	CC1(C(N2C(S1)C(NC(=O)C(C(=O)O)c3ccccc3)C2=O)C(=O)O)C		Stereochemistry removed, Differences in counterions
91		Carboplatin	41575-94-4			2	0	2	NO	NO	Eliminate	-	N[Pt]1(N)OC(=O)C2(CCC2)C(=O)O1	N[Pt]1(N)OC(=O)C2(CCC2)C(=O)O1		Unusual elements
92		carmustine(bcnu)	154-93-8		O=NN(CCCl)C(=O)NCCCl	2	0	2	NO	NO	Manual Check	Verify Name		O=NN(CCCl)C(=O)NCCCl
93	43	Carumonam	87638-04-8	NC(=O)OCC1N(C(C1NC(=O)C(=NOCC(=O)O)c2nc(sc2)N)=O)S(=O)(=O)O	NC(=O)OCC1N(C(C1NC(=O)C(=NOCC(=O)O)c2nc(sc2)N)=O)S(=O)(=O)O	4	0	0	NO	NO	Mantain	High Reliability	NC(=O)OCC1N(C(C1NC(=O)C(=NOCC(=O)O)c2nc(sc2)N)=O)S(=O)(=O)O	NC(=O)OCC1N(C(C1NC(=O)C(=NOCC(=O)O)c2nc(sc2)N)=O)S(=O)(=O)O		Stereochemistry removed
94	437	Carvedilol	72956-09-3	COc1c(cccc1)OCCNCC(O)COc2c3c(ccc2)[nH]c4c3cccc4	COc1c(cccc1)OCCNCC(O)COc2c3c(ccc2)[nH]c4c3cccc4	4	0	0	NO	NO	Mantain	High Reliability	COc1c(cccc1)OCCNCC(O)COc2c3c(ccc2)[nH]c4c3cccc4	COc1c(cccc1)OCCNCC(O)COc2c3c(ccc2)[nH]c4c3cccc4
96	581	CB 10-277	7203-91-0	CN(C)N=Nc1ccc(cc1)C(=O)O	CN(C)N=Nc1ccc(cc1)C(=O)O	4	0	0	NO	NO	Mantain	High Reliability	CN(C)N=Nc1ccc(cc1)C(=O)O	CN(C)N=Nc1ccc(cc1)C(=O)O		Organic counterion
97	158	Cefadroxil	50370-12-2	CC=1CSC2N(C1C(=O)O)C(=O)C2NC(=O)C(N)c3ccc(cc3)O	CC=1CSC2N(C1C(=O)O)C(=O)C2NC(=O)C(N)c3ccc(cc3)O	4	0	0	NO	NO	Mantain	High Reliability	CC=1CSC2N(C1C(=O)O)C(=O)C2NC(=O)C(N)c3ccc(cc3)O	CC=1CSC2N(C1C(=O)O)C(=O)C2NC(=O)C(N)c3ccc(cc3)O		Stereochemistry removed
98	235	Cefamandole	34444-01-4	Cn1c(nnn1)SCC=2CSC3N(C2C(=O)O)C(=O)C3NC(=O)C(O)c4ccccc4	Cn1c(nnn1)SCC=2CSC3N(C2C(=O)O)C(=O)C3NC(=O)C(O)c4ccccc4	4	0	0	NO	NO	Mantain	High Reliability	Cn1c(nnn1)SCC=2CSC3N(C2C(=O)O)C(=O)C3NC(=O)C(O)c4ccccc4	Cn1c(nnn1)SCC=2CSC3N(C2C(=O)O)C(=O)C3NC(=O)C(O)c4ccccc4		Stereochemistry removed
99	236	Cefatrizine	51627-14-6	NC(C(=O)NC1C2N(C1=O)C(C(=O)O)=C(CSc3n[nH]nc3)CS2)c4ccc(cc4)O	NC(C(=O)NC1C2N(C1=O)C(C(=O)O)=C(CSc3n[nH]nc3)CS2)c4ccc(cc4)O	4	0	0	NO	NO	Mantain	High Reliability	NC(C(=O)NC1C2N(C1=O)C(C(=O)O)=C(CSc3nn[nH]c3)CS2)c4ccc(cc4)O	NC(C(=O)NC1C2N(C1=O)C(C(=O)O)=C(CSc3nn[nH]c3)CS2)c4ccc(cc4)O		Stereochemistry removed
100	88	Cefazolin	25953-19-9	Cc1sc(nn1)SCC=2CSC3N(C2C(=O)O)C(=O)C3NC(=O)Cn4nnnc4		3	0	1	NO	NO	Mantain	Medium Reliability	Cc1sc(nn1)SCC=2CSC3N(C2C(=O)O)C(=O)C3NC(=O)Cn4nnnc4	Cc1sc(nn1)SCC=2CSC3N(C2C(=O)O)C(=O)C3NC(=O)Cn4nnnc4		Stereochemistry removed
101	273	Cefcanel	41952-52-7	Cc1sc(nn1)SCC=2CSC3N(C2C(=O)O)C(=O)C3NC(=O)C(O)c4ccccc4	Cc1sc(nn1)SCC=2CSC3N(C2C(=O)O)C(=O)C3NC(=O)C(O)c4ccccc4	4	0	0	NO	NO	Mantain	High Reliability	Cc1sc(nn1)SCC=2CSC3N(C2C(=O)O)C(=O)C3NC(=O)C(O)c4ccccc4	Cc1sc(nn1)SCC=2CSC3N(C2C(=O)O)C(=O)C3NC(=O)C(O)c4ccccc4		Stereochemistry removed, Differences in counterions
102	295	Cefepime	88040-23-7	CON=C(C(=O)NC1C2N(C1=O)C(C(=O)O)=C(C[N+]3(CCCC3)C)CS2)c4nc(sc4)N	CON=C(C(=O)NC1C2N(C1=O)C(C(=O)O)=C(C[N+]3(CCCC3)C)CS2)c4nc(sc4)N	4	0	0	NO	NO	Mantain	High Reliability	CON=C(C(=O)NC1C2N(C1=O)C(C(=O)O)=C(C[N+]3(CCCC3)C)CS2)c4nc(sc4)N	CON=C(C(=O)NC1C2N(C1=O)C(C(=O)O)=C(C[N+]3(CCCC3)C)CS2)c4nc(sc4)N		Stereochemistry removed
103	91	Cefetamet	65052-63-3	CON=C(C(=O)NC1C2N(C1=O)C(C(=O)O)=C(C)CS2)c3nc(sc3)N	CON=C(C(=O)NC1C2N(C1=O)C(C(=O)O)=C(C)CS2)c3nc(sc3)N	4	0	0	NO	NO	Mantain	High Reliability	CON=C(C(=O)NC1C2N(C1=O)C(C(=O)O)=C(C)CS2)c3nc(sc3)N	CON=C(C(=O)NC1C2N(C1=O)C(C(=O)O)=C(C)CS2)c3nc(sc3)N		Stereochemistry removed
104	153	Cefixime	79350-37-1	C=CC=1CSC2N(C1C(=O)O)C(=O)C2NC(=O)C(=NOCC(=O)O)c3nc(sc3)N	C=CC=1CSC2N(C1C(=O)O)C(=O)C2NC(=O)C(=NOCC(=O)O)c3nc(sc3)N	4	0	0	NO	NO	Mantain	High Reliability	C=CC=1CSC2N(C1C(=O)O)C(=O)C2NC(=O)C(=NOCC(=O)O)c3nc(sc3)N	C=CC=1CSC2N(C1C(=O)O)C(=O)C2NC(=O)C(=NOCC(=O)O)c3nc(sc3)N		Stereochemistry removed
105	125	Cefmetazole	56796-20-4	COC1(C2N(C1=O)C(C(=O)O)=C(CSc3n(nnn3)C)CS2)NC(=O)CSCC#N	COC1(C2N(C1=O)C(C(=O)O)=C(CSc3n(nnn3)C)CS2)NC(=O)CSCC#N	4	0	0	NO	NO	Mantain	High Reliability	COC1(C2N(C1=O)C(C(=O)O)=C(CSc3n(nnn3)C)CS2)NC(=O)CSCC#N	COC1(C2N(C1=O)C(C(=O)O)=C(CSc3n(nnn3)C)CS2)NC(=O)CSCC#N		Stereochemistry removed
106	308	Cefodizime	69739-16-8	CON=C(C(=O)NC1C2N(C1=O)C(C(=O)O)=C(CSc3sc(c(n3)C)CC(=O)O)CS2)c4nc(sc4)N	CON=C(C(=O)NC1C2N(C1=O)C(C(=O)O)=C(CSc3sc(c(n3)C)CC(=O)O)CS2)c4nc(sc4)N	4	0	0	NO	NO	Mantain	High Reliability	CON=C(C(=O)NC1C2N(C1=O)C(C(=O)O)=C(CSc3sc(c(n3)C)CC(=O)O)CS2)c4nc(sc4)N	CON=C(C(=O)NC1C2N(C1=O)C(C(=O)O)=C(CSc3sc(c(n3)C)CC(=O)O)CS2)c4nc(sc4)N		Stereochemistry removed
107	446	Cefoperazone	62893-19-0	CCN1C(C(N(CC1)C(=O)NC(C(=O)NC2C3N(C2=O)C(C(=O)O)=C(CSc4n(nnn4)C)CS3)c5ccc(cc5)O)=O)=O	CCN1C(C(N(CC1)C(=O)NC(C(=O)NC2C3N(C2=O)C(C(=O)O)=C(CSc4n(nnn4)C)CS3)c5ccc(cc5)O)=O)=O	4	0	0	NO	NO	Mantain	High Reliability	CCN1C(C(N(CC1)C(=O)NC(C(=O)NC2C3N(C2=O)C(C(=O)O)=C(CSc4n(nnn4)C)CS3)c5ccc(cc5)O)=O)=O	CCN1C(C(N(CC1)C(=O)NC(C(=O)NC2C3N(C2=O)C(C(=O)O)=C(CSc4n(nnn4)C)CS3)c5ccc(cc5)O)=O)=O		Stereochemistry removed, Differences in counterions
108	311	Ceforanide	60925-61-3	NCc1c(cccc1)CC(=O)NC2C3N(C2=O)C(C(=O)O)=C(CSc4n(nnn4)CC(=O)O)CS3	NCc1c(cccc1)CC(=O)NC2C3N(C2=O)C(C(=O)O)=C(CSc4n(nnn4)CC(=O)O)CS3	4	0	0	NO	NO	Mantain	High Reliability	NCc1c(cccc1)CC(=O)NC2C3N(C2=O)C(C(=O)O)=C(CSc4n(nnn4)CC(=O)O)CS3	NCc1c(cccc1)CC(=O)NC2C3N(C2=O)C(C(=O)O)=C(CSc4n(nnn4)CC(=O)O)CS3		Stereochemistry removed
109	160	Cefotaxime	63527-52-6	CON=C(C(=O)NC1C2N(C1=O)C(C(=O)O)=C(COC(C)=O)CS2)c3nc(sc3)N	CON=C(C(=O)NC1C2N(C1=O)C(C(=O)O)=C(COC(C)=O)CS2)c3nc(sc3)N	4	0	0	NO	NO	Mantain	High Reliability	CON=C(C(=O)NC1C2N(C1=O)C(C(=O)O)=C(COC(C)=O)CS2)c3nc(sc3)N	CON=C(C(=O)NC1C2N(C1=O)C(C(=O)O)=C(COC(C)=O)CS2)c3nc(sc3)N		Stereochemistry removed, Differences in counterions
110	190	Cefotetan	69712-56-7	COC1(C2N(C1=O)C(C(=O)O)=C(CSc3n(nnn3)C)CS2)NC(=O)C4SC(S4)=C(C(N)=O)C(=O)O	COC1(C2N(C1=O)C(C(=O)O)=C(CSc3n(nnn3)C)CS2)NC(=O)C4SC(S4)=C(C(N)=O)C(=O)O	4	0	0	NO	NO	Mantain	High Reliability	COC1(C2N(C1=O)C(C(=O)O)=C(CSc3n(nnn3)C)CS2)NC(=O)C4SC(S4)=C(C(N)=O)C(=O)O	COC1(C2N(C1=O)C(C(=O)O)=C(CSc3n(nnn3)C)CS2)NC(=O)C4SC(S4)=C(C(N)=O)C(=O)O		Stereochemistry removed
111	159	Cefoxitin	35607-66-0	COC1(C2N(C1=O)C(C(=O)O)=C(COC(N)=O)CS2)NC(=O)Cc3sccc3	COC1(C2N(C1=O)C(C(=O)O)=C(COC(N)=O)CS2)NC(=O)Cc3sccc3	3	0	1	NO	NO	Mantain	Medium Reliability	COC1(C2N(C1=O)C(C(=O)O)=C(COC(N)=O)CS2)NC(=O)Cc3sccc3			Stereochemistry removed
112		Cefpirome	84957-29-9			2	0	2	NO	NO	Manual Check	Search at least one confirmation	CON=C(C(=O)NC1C2N(C1=O)C(C(=O)O)=C(C[n+]3c4c(ccc3)CCC4)CS2)c5nc(sc5)N	CON=C(C(=O)NC1C2N(C1=O)C(C(=O)O)=C(C[n+]3c4c(ccc3)CCC4)CS2)c5nc(sc5)N		Stereochemistry removed
113	242	Cefprozil	92665-29-7	CC=CC=1CSC2N(C1C(=O)O)C(=O)C2NC(=O)C(N)c3ccc(cc3)O	CC=CC=1CSC2N(C1C(=O)O)C(=O)C2NC(=O)C(N)c3ccc(cc3)O	4	0	0	NO	NO	Mantain	High Reliability	CC=CC=1CSC2N(C1C(=O)O)C(=O)C2NC(=O)C(N)c3ccc(cc3)O	CC=CC=1CSC2N(C1C(=O)O)C(=O)C2NC(=O)C(N)c3ccc(cc3)O		Stereochemistry removed, Differences in counterions
114	380	Ceftazidime	72558-82-8	CC(C)(ON=C(C(=O)NC1C2N(C1=O)C(C(=O)O)=C(C[n+]3ccccc3)CS2)c4nc(sc4)N)C(=O)O	CC(C)(ON=C(C(=O)NC1C2N(C1=O)C(C(=O)O)=C(C[n+]3ccccc3)CS2)c4nc(sc4)N)C(=O)O	4	0	0	NO	NO	Mantain	High Reliability	CC(C)(ON=C(C(=O)NC1C2N(C1=O)C(C(=O)O)=C(C[n+]3ccccc3)CS2)c4nc(sc4)N)C(=O)O	CC(C)(ON=C(C(=O)NC1C2N(C1=O)C(C(=O)O)=C(C[n+]3ccccc3)CS2)c4nc(sc4)N)C(=O)O		Stereochemistry removed
115		Ceftizoxime	68401-81-0	CON=C(C(=O)NC1C2N(C1=O)C(C(=O)O)=CCS2)c3nc(sc3)N	CON=C(C(=O)NC1C2N(C1=O)C(C(=O)O)=CCS2)c3sc(nc3)N	3	1	0	NO	YES	Eliminate	-	CON=C(C(=O)NC1C2N(C1=O)C(C(=O)O)=CCS2)c3nc(sc3)N	CON=C(C(=O)NC1C2N(C1=O)C(C(=O)O)=CCS2)c3nc(sc3)N		Stereochemistry removed, Missing/ambiguous
116	314	Ceftobiprole	209467-52-7	NC=1SNC(N1)=C(N=O)C(=O)NC2C3N(C2=O)C(C(=O)O)=C(C=C4C(N(CC4)C5CNCC5)=O)CS3		3	0	1	NO	NO	Mantain	Medium Reliability	Nc1snc(n1)C(=NO)C(=O)NC2C3N(C2=O)C(C(=O)O)=C(C=C4C(N(CC4)C5CNCC5)=O)CS3	Nc1snc(n1)C(=NO)C(=O)NC2C3N(C2=O)C(C(=O)O)=C(C=C4C(N(CC4)C5CNCC5)=O)CS3		Stereochemistry removed
117	237	Ceftriaxone	73384-59-5	CON=C(C(=O)NC1C2N(C1=O)C(C(=O)O)=C(CSc3n([nH]c(c(n3)=O)=O)C)CS2)c4nc(sc4)N	CON=C(C(=O)NC1C2N(C1=O)C(C(=O)O)=C(CSc3n([nH]c(c(n3)=O)=O)C)CS2)c4nc(sc4)N	4	0	0	NO	NO	Mantain	High Reliability	CON=C(C(=O)NC1C2N(C1=O)C(C(=O)O)=C(CSc3n([nH]c(c(n3)=O)=O)C)CS2)c4nc(sc4)N	CON=C(C(=O)NC1C2N(C1=O)C(C(=O)O)=C(CSc3n([nH]c(c(n3)=O)=O)C)CS2)c4nc(sc4)N		Stereochemistry removed, Differences in counterions
118	156	Cefuroxime	55268-75-2	CON=C(C(=O)NC1C2N(C1=O)C(C(=O)O)=C(COC(N)=O)CS2)c3occc3	CON=C(C(=O)NC1C2N(C1=O)C(C(=O)O)=C(COC(N)=O)CS2)c3occc3	4	0	0	NO	NO	Mantain	High Reliability	CON=C(C(=O)NC1C2N(C1=O)C(C(=O)O)=C(COC(N)=O)CS2)c3occc3	CON=C(C(=O)NC1C2N(C1=O)C(C(=O)O)=C(COC(N)=O)CS2)c3occc3		Stereochemistry removed
119	157	Cephalexin	15686-71-2	CC=1CSC2N(C1C(=O)O)C(=O)C2NC(=O)C(N)c3ccccc3	CC=1CSC2N(C1C(=O)O)C(=O)C2NC(=O)C(N)c3ccccc3	4	0	0	NO	NO	Mantain	High Reliability	CC=1CSC2N(C1C(=O)O)C(=O)C2NC(=O)C(N)c3ccccc3	CC=1CSC2N(C1C(=O)O)C(=O)C2NC(=O)C(N)c3ccccc3		Stereochemistry removed, Differences in counterions
120	269	Cephaloridine	50-59-9	O=C(Cc1sccc1)NC2C3N(C2=O)C(C(=O)O)=C(C[n+]4ccccc4)CS3	O=C(Cc1sccc1)NC2C3N(C2=O)C(C(=O)O)=C(C[n+]4ccccc4)CS3	4	0	0	NO	NO	Mantain	High Reliability	O=C(Cc1sccc1)NC2C3N(C2=O)C(C(=O)O)=C(C[n+]4ccccc4)CS3	O=C(Cc1sccc1)NC2C3N(C2=O)C(C(=O)O)=C(C[n+]4ccccc4)CS3		Stereochemistry removed
121	155	Cephalothin	153-61-7	CC(=O)OCC=1CSC2N(C1C(=O)O)C(=O)C2NC(=O)Cc3sccc3	CC(=O)OCC=1CSC2N(C1C(=O)O)C(=O)C2NC(=O)Cc3sccc3	4	0	0	NO	NO	Mantain	High Reliability	CC(=O)OCC=1CSC2N(C1C(=O)O)C(=O)C2NC(=O)Cc3sccc3	CC(=O)OCC=1CSC2N(C1C(=O)O)C(=O)C2NC(=O)Cc3sccc3		Stereochemistry removed, Differences in counterions
122	189	Cephapirin	21593-23-7	CC(=O)OCC=1CSC2N(C1C(=O)O)C(=O)C2NC(=O)CSc3ccncc3	CC(=O)OCC=1CSC2N(C1C(=O)O)C(=O)C2NC(=O)CSc3ccncc3	4	0	0	NO	NO	Mantain	High Reliability	CC(=O)OCC=1CSC2N(C1C(=O)O)C(=O)C2NC(=O)CSc3ccncc3	CC(=O)OCC=1CSC2N(C1C(=O)O)C(=O)C2NC(=O)CSc3ccncc3		Stereochemistry removed, Differences in counterions
123	167	Cephradine	38821-53-3	CC=1CSC2N(C1C(=O)O)C(=O)C2NC(=O)C(N)C=3CC=CCC3	CC=1CSC2N(C1C(=O)O)C(=O)C2NC(=O)C(N)C=3CC=CCC3	4	0	0	NO	NO	Mantain	High Reliability	CC=1CSC2N(C1C(=O)O)C(=O)C2NC(=O)C(N)C=3CC=CCC3	CC=1CSC2N(C1C(=O)O)C(=O)C2NC(=O)C(N)C=3CC=CCC3		Stereochemistry removed, Differences in counterions
124	458	Cerivastatin	145599-86-6	COCc1c(c(c(nc1C(C)C)C(C)C)C=CC(O)CC(O)CC(=O)O)-c2ccc(cc2)F	COCc1c(c(c(nc1C(C)C)C(C)C)C=CC(O)CC(O)CC(=O)O)-c2ccc(cc2)F	4	0	0	NO	NO	Mantain	High Reliability	COCc1c(c(c(nc1C(C)C)C(C)C)C=CC(O)CC(O)CC(=O)O)-c2ccc(cc2)F	COCc1c(c(c(nc1C(C)C)C(C)C)C=CC(O)CC(O)CC(=O)O)-c2ccc(cc2)F		Stereochemistry removed
125	550	Cetrorelix	120287-85-6	CC(=O)NC(Cc1cc2c(cc1)cccc2)C(=O)NC(Cc3ccc(cc3)Cl)C(=O)NC(Cc4cnccc4)C(=O)NC(CO)C(=O)NC(Cc5ccc(cc5)O)C(=O)NC(CCCNC(N)=O)C(=O)NC(CC(C)C)C(=O)NC(CCCNC(=N)N)C(=O)N6C(CCC6)C(=O)NC(C)C(N)=O		3	0	1	NO	NO	Mantain	Medium Reliability	CC(=O)NC(Cc1cc2c(cc1)cccc2)C(=O)NC(Cc3ccc(cc3)Cl)C(=O)NC(Cc4cnccc4)C(=O)NC(CO)C(=O)NC(Cc5ccc(cc5)O)C(=O)NC(CCCNC(N)=O)C(=O)NC(CC(C)C)C(=O)NC(CCCNC(=N)N)C(=O)N6C(CCC6)C(=O)NC(C)C(N)=O	CC(=O)NC(Cc1cc2c(cc1)cccc2)C(=O)NC(Cc3ccc(cc3)Cl)C(=O)NC(Cc4cnccc4)C(=O)NC(CO)C(=O)NC(Cc5ccc(cc5)O)C(=O)NC(CCCNC(N)=O)C(=O)NC(CC(C)C)C(=O)NC(CCCNC(=N)N)C(=O)N6C(CCC6)C(=O)NC(C)C(N)=O		Stereochemistry removed
126	98	Chlorambucil	305-03-3	O=C(O)CCCc1ccc(cc1)N(CCCl)CCCl	O=C(O)CCCc1ccc(cc1)N(CCCl)CCCl	4	0	0	NO	NO	Mantain	High Reliability	O=C(O)CCCc1ccc(cc1)N(CCCl)CCCl	O=C(O)CCCc1ccc(cc1)N(CCCl)CCCl
127	23	Chloramphenicol	56-75-7	O=C(NC(CO)C(O)c1ccc(cc1)[N+](=O)[O-])C(Cl)Cl	O=C(NC(CO)C(O)c1ccc(cc1)[N+](=O)[O-])C(Cl)Cl	4	0	0	NO	NO	Mantain	High Reliability	O=C(NC(CO)C(O)c1ccc(cc1)[N+](=O)[O-])C(Cl)Cl	O=C(NC(CO)C(O)c1ccc(cc1)[N+](=O)[O-])C(Cl)Cl		Stereochemistry removed
128	142	Chlorazepate	23887-31-2	O=C(O)C1C(Nc2c(C(=N1)c3ccccc3)cc(Cl)cc2)=O	O=C(O)C1C(Nc2c(C(=N1)c3ccccc3)cc(Cl)cc2)=O	3	0	1	NO	NO	Mantain	Medium Reliability		O=C(O)C1C(Nc2c(C(=N1)c3ccccc3)cc(Cl)cc2)=O
129	147	Chlordiazepoxide	58-25-3	CN=C1N=c2c(=C(N(C1)O)c3ccccc3)cc(Cl)cc2	CN=C1N=c2c(=C(N(C1)O)c3ccccc3)cc(Cl)cc2	4	0	0	NO	NO	Mantain	High Reliability	CNC=1C[N+](=C(c2c(N1)ccc(Cl)c2)c3ccccc3)[O-]	CNC=1C[N+](=C(c2c(N1)ccc(Cl)c2)c3ccccc3)[O-]
130	546	Chlormethiazole	533-45-9	Cc1c(scn1)CCCl	Cc1c(scn1)CCCl	3	0	1	NO	NO	Mantain	Medium Reliability		Cc1c(scn1)CCCl
131		chlorophenylpiperazine,m-	51639-49-7		Clc1cc(ccc1)N2CCNCC2	2	0	2	NO	NO	Manual Check	Verify Name		Clc1cc(ccc1)N2CCNCC2
132	253	Chloroquine	54-05-7	CCN(CC)CCCC(C)Nc1c2c(ncc1)cc(Cl)cc2	CCN(CC)CCCC(C)Nc1c2c(ncc1)cc(Cl)cc2	4	0	0	NO	NO	Mantain	High Reliability	CCN(CC)CCCC(C)Nc1c2c(ncc1)cc(Cl)cc2	CCN(CC)CCCC(C)Nc1c2c(ncc1)cc(Cl)cc2
133	165	Chlorpheniramine	132-22-9	CN(C)CCC(c1ccc(cc1)Cl)c2ncccc2	CN(C)CCC(c1ccc(cc1)Cl)c2ncccc2	4	0	0	NO	NO	Mantain	High Reliability	CN(C)CCC(c1ccc(cc1)Cl)c2ncccc2	CN(C)CCC(c1ccc(cc1)Cl)c2ncccc2		Stereochemistry removed, Differences in counterions
134	197	Chlorpromazine	50-53-3	CN(C)CCCN1c2c(Sc3c1cccc3)ccc(Cl)c2	CN(C)CCCN1c2c(Sc3c1cccc3)ccc(Cl)c2	4	0	0	NO	NO	Mantain	High Reliability	CN(C)CCCN1c2c(Sc3c1cccc3)ccc(Cl)c2	CN(C)CCCN1c2c(Sc3c1cccc3)ccc(Cl)c2
135	9	Chlorpropamide	94-20-2	CCCNC(=O)NS(=O)(=O)c1ccc(cc1)Cl	CCCNC(=O)NS(=O)(=O)c1ccc(cc1)Cl	4	0	0	NO	NO	Mantain	High Reliability	CCCNC(=O)NS(=O)(=O)c1ccc(cc1)Cl	CCCNC(=O)NS(=O)(=O)c1ccc(cc1)Cl
136	381	Chlortetracycline	57-62-5	CN(C)C1C2C(C(C(C1=O)=C(N)O)=O)(O)C(=O)C=3C(C(c4c(C3O)c(O)ccc4Cl)(C)O)C2	CN(C)C1C2C(C(C(C1=O)=C(N)O)=O)(O)C(=O)C=3C(C(c4c(C3O)c(O)ccc4Cl)(C)O)C2	4	0	0	NO	NO	Mantain	High Reliability	CN(C)C1C2C(C(C(=C1O)C(N)=O)=O)(O)C(O)=C3C(C(c4c(C3=O)c(O)ccc4Cl)(C)O)C2	CN(C)C1C2C(C(C(=C1O)C(N)=O)=O)(O)C(O)=C3C(C(c4c(C3=O)c(O)ccc4Cl)(C)O)C2		Stereochemistry removed, Differences in counterions
137	82	Chlorthalidone	77-36-1	NS(=O)(=O)c1c(ccc(c1)C2(c3c(C(N2)=O)cccc3)O)Cl	NS(=O)(=O)c1c(ccc(c1)C2(c3c(C(N2)=O)cccc3)O)Cl	4	0	0	NO	NO	Mantain	High Reliability	NS(=O)(=O)c1c(ccc(c1)C2(c3c(C(N2)=O)cccc3)O)Cl	NS(=O)(=O)c1c(ccc(c1)C2(c3c(C(N2)=O)cccc3)O)Cl
138	234	Cibenzoline	53267-01-9	c1ccc(cc1)C2(C(C2)C=3NCCN3)c4ccccc4	c1ccc(cc1)C2(C(C2)C=3NCCN3)c4ccccc4	2	0	2	NO	NO	Mantain	High Reliability				Checked on ChemID, Checked on PubChem
139	407	Cicaprost	94079-80-8	CCC#CCC(C)C(O)C#CC1C2C(CC1O)CC(=CCOCC(=O)O)C2	CCC#CCC(C)C(O)C#CC1C2C(CC1O)CC(=CCOCC(=O)O)C2	3	0	1	NO	NO	Mantain	Medium Reliability	CCC#CCC(C)C(O)C#CC1C2C(CC1O)CC(=CCOCC(=O)O)C2			Stereochemistry removed
140	570	Cidofovir	113852-37-2	Nc1nc(n(cc1)CC(CO)OCP(=O)(O)O)=O	Nc1nc(n(cc1)CC(CO)OCP(=O)(O)O)=O	4	0	0	NO	NO	Mantain	High Reliability	Nc1nc(n(cc1)CC(CO)OCP(=O)(O)O)=O	Nc1nc(n(cc1)CC(CO)OCP(=O)(O)O)=O		Stereochemistry removed, Differences in counterions
141	182	Cilastatin	82009-34-5	CC1(C(C1)C(=O)NC(=CCCCCSCC(N)C(=O)O)C(=O)O)C	CC1(C(C1)C(=O)NC(=CCCCCSCC(N)C(=O)O)C(=O)O)C	4	0	0	NO	NO	Mantain	High Reliability	CC1(C(C1)C(=O)NC(=CCCCCSCC(N)C(=O)O)C(=O)O)C	CC1(C(C1)C(=O)NC(=CCCCCSCC(N)C(=O)O)C(=O)O)C		Stereochemistry removed, Differences in counterions
142	332	Cilomilast	153259-65-5	COc1c(cc(cc1)C2(CCC(CC2)C(=O)O)C#N)OC3CCCC3	COc1c(cc(cc1)C2(CCC(CC2)C(=O)O)C#N)OC3CCCC3	4	0	0	NO	NO	Mantain	High Reliability	COc1c(cc(cc1)C2(CCC(CC2)C(=O)O)C#N)OC3CCCC3	COc1c(cc(cc1)C2(CCC(CC2)C(=O)O)C#N)OC3CCCC3		Stereochemistry removed
143	19	Cimetidine	51481-61-9	CN=C(NC#N)NCCSCc1c([nH]cn1)C	CN=C(NC#N)NCCSCc1c([nH]cn1)C	4	0	0	NO	NO	Mantain	High Reliability	CNC(=NC#N)NCCSCc1c([nH]cn1)C	CNC(=NC#N)NCCSCc1c([nH]cn1)C		Stereochemistry removed
144	192	Ciprofloxacin	85721-33-1	O=C(O)c1c(c2c(n(c1)C3CC3)cc(N4CCNCC4)c(F)c2)=O	O=C(O)c1c(c2c(n(c1)C3CC3)cc(N4CCNCC4)c(F)c2)=O	4	0	0	NO	NO	Mantain	High Reliability	O=C(O)c1c(c2c(n(c1)C3CC3)cc(N4CCNCC4)c(F)c2)=O	O=C(O)c1c(c2c(n(c1)C3CC3)cc(N4CCNCC4)c(F)c2)=O
145	527	Cisatracurium	96946-41-7	COc1c(cc(cc1)CC2[N+](CCc3c2cc(OC)c(OC)c3)(C)CCC(=O)OCCCCCOC(=O)CC[N+]4(C(c5c(CC4)cc(OC)c(OC)c5)Cc6cc(c(cc6)OC)OC)C)OC	COc1c(cc(cc1)CC2[N+](CCc3c2cc(OC)c(OC)c3)(C)CCC(=O)OCCCCCOC(=O)CC[N+]4(C(c5c(CC4)cc(OC)c(OC)c5)Cc6cc(c(cc6)OC)OC)C)OC	4	0	0	NO	NO	Mantain	High Reliability	COc1c(cc(cc1)CC2[N+](CCc3c2cc(OC)c(OC)c3)(C)CCC(=O)OCCCCCOC(=O)CC[N+]4(C(c5c(CC4)cc(OC)c(OC)c5)Cc6cc(c(cc6)OC)OC)C)OC	COc1c(cc(cc1)CC2[N+](CCc3c2cc(OC)c(OC)c3)(C)CCC(=O)OCCCCCOC(=O)CC[N+]4(C(c5c(CC4)cc(OC)c(OC)c5)Cc6cc(c(cc6)OC)OC)C)OC	50	Stereochemistry removed, Differences in counterions
146	310	Citalopram	59729-33-8	CN(C)CCCC1(c2c(CO1)cc(C#N)cc2)c3ccc(cc3)F	CN(C)CCCC1(c2c(CO1)cc(C#N)cc2)c3ccc(cc3)F	3	0	1	NO	NO	Mantain	Medium Reliability		CN(C)CCCC1(c2c(CO1)cc(C#N)cc2)c3ccc(cc3)F
147	4	Cladribine	4291-63-8	Nc1c2c(nc(n1)Cl)n(cn2)C3OC(C(C3)O)CO	Nc1c2c(nc(n1)Cl)n(cn2)C3OC(C(C3)O)CO	4	0	0	NO	NO	Mantain	High Reliability	Nc1c2c(nc(n1)Cl)n(cn2)C3OC(C(C3)O)CO	Nc1c2c(nc(n1)Cl)n(cn2)C3OC(C(C3)O)CO		Stereochemistry removed
148	499	Clarithromycin	81103-11-9	CCC1C(C(C(C(C(CC(C(C(C(C(C(O1)=O)C)OC2OC(C(C(C2)(C)OC)O)C)C)OC3C(C(CC(O3)C)N(C)C)O)(C)OC)C)=O)C)O)(C)O	CCC1C(C(C(C(C(CC(C(C(C(C(C(O1)=O)C)OC2OC(C(C(C2)(C)OC)O)C)C)OC3C(C(CC(O3)C)N(C)C)O)(C)OC)C)=O)C)O)(C)O	4	0	0	NO	NO	Mantain	High Reliability	CCC1C(C(C(C(C(CC(C(C(C(C(C(O1)=O)C)OC2OC(C(C(C2)(C)OC)O)C)C)OC3C(C(CC(O3)C)N(C)C)O)(C)OC)C)=O)C)O)(C)O	CCC1C(C(C(C(C(CC(C(C(C(C(C(O1)=O)C)OC2OC(C(C(C2)(C)OC)O)C)C)OC3C(C(CC(O3)C)N(C)C)O)(C)OC)C)=O)C)O)(C)O		Stereochemistry removed
149		clavulanicacd	58001-44-8		O=C(O)C1N2C(OC1=CCO)CC2=O	2	0	2	NO	NO	Manual Check	Verify Name		O=C(O)C1N2C(OC1=CCO)CC2=O		Stereochemistry removed
150	348	Clevidipine	167221-71-8	CCCC(=O)OCOC(=O)C=1C(C(=C(NC1C)C)C(=O)OC)c2c(c(ccc2)Cl)Cl	CCCC(=O)OCOC(=O)C=1C(C(=C(NC1C)C)C(=O)OC)c2c(c(ccc2)Cl)Cl	4	0	0	NO	NO	Mantain	High Reliability	CCCC(=O)OCOC(=O)C=1C(C(=C(NC1C)C)C(=O)OC)c2c(c(ccc2)Cl)Cl	CCCC(=O)OCOC(=O)C=1C(C(=C(NC1C)C)C(=O)OC)c2c(c(ccc2)Cl)Cl		Stereochemistry removed
151	187	Clinafloxacin	105956-97-6	NC1CN(CC1)c2c(c3c(cc2F)c(=O)c(C(=O)O)cn3C4CC4)Cl	NC1CN(CC1)c2c(c3c(cc2F)c(=O)c(C(=O)O)cn3C4CC4)Cl	4	0	0	NO	NO	Mantain	High Reliability	NC1CN(CC1)c2c(c3c(cc2F)c(=O)c(C(=O)O)cn3C4CC4)Cl	NC1CN(CC1)c2c(c3c(cc2F)c(=O)c(C(=O)O)cn3C4CC4)Cl		Differences in counterions
152	260	Clindamycin	18323-44-9	CCCC1CN(C(C1)C(=O)NC(C(C)Cl)C2C(C(C(C(O2)SC)O)O)O)C	CCCC1CN(C(C1)C(=O)NC(C(C)Cl)C2C(C(C(C(O2)SC)O)O)O)C	4	0	0	NO	NO	Mantain	High Reliability	CCCC1CN(C(C1)C(=O)NC(C(C)Cl)C2C(C(C(C(O2)SC)O)O)O)C	CCCC1CN(C(C1)C(=O)NC(C(C)Cl)C2C(C(C(C(O2)SC)O)O)O)C		Stereochemistry removed
153	286	Clomipramine	303-49-1	CN(C)CCCN1c2c(CCc3c1cccc3)ccc(Cl)c2	CN(C)CCCN1c2c(CCc3c1cccc3)ccc(Cl)c2	4	0	0	NO	NO	Mantain	High Reliability	CN(C)CCCN1c2c(CCc3c1cccc3)ccc(Cl)c2	CN(C)CCCN1c2c(CCc3c1cccc3)ccc(Cl)c2
154	113	Clonazepam	1622-61-3	O=C1Nc2c(C(=NC1)c3c(cccc3)Cl)cc([N+](=O)[O-])cc2	O=C1Nc2c(C(=NC1)c3c(cccc3)Cl)cc([N+](=O)[O-])cc2	4	0	0	NO	NO	Mantain	High Reliability	O=C1Nc2c(C(=NC1)c3c(cccc3)Cl)cc([N+](=O)[O-])cc2	O=C1Nc2c(C(=NC1)c3c(cccc3)Cl)cc([N+](=O)[O-])cc2
155	595	Clonidine	4205-90-7	Clc1c(c(ccc1)Cl)NC=2NCCN2	Clc1c(c(ccc1)Cl)NC=2NCCN2	4	0	0	NO	NO	Mantain	High Reliability	Clc1c(c(ccc1)Cl)N=C2NCCN2	Clc1c(c(ccc1)Cl)N=C2NCCN2
156	239	Clozapine	5786-21-0	CN1CCN(CC1)C=2Nc3c(N=c4c2cccc4)ccc(Cl)c3	CN1CCN(CC1)C=2Nc3c(N=c4c2cccc4)ccc(Cl)c3	4	0	0	NO	NO	Mantain	High Reliability	CN1CCN(CC1)C=2c3c(Nc4c(N2)cc(Cl)cc4)cccc3	CN1CCN(CC1)C=2c3c(Nc4c(N2)cc(Cl)cc4)cccc3
157	249	Cocaethylene	529-38-4	CCOC(=O)C1C2CCC(CC1OC(=O)c3ccccc3)N2C	CCOC(=O)C1C2CCC(CC1OC(=O)c3ccccc3)N2C	3	0	1	NO	NO	Mantain	Medium Reliability	CCOC(=O)C1C2CCC(CC1OC(=O)c3ccccc3)N2C			Stereochemistry removed
158	215	Cocaine	50-36-2	COC(=O)C1C2CCC(CC1OC(=O)c3ccccc3)N2C		3	0	1	NO	NO	Mantain	Medium Reliability	COC(=O)C1C2CCC(CC1OC(=O)c3ccccc3)N2C	COC(=O)C1C2CCC(CC1OC(=O)c3ccccc3)N2C		Stereochemistry removed
159	246	Codeine	76-57-3	COc1c2c3c(cc1)CC4C5C=CC(C(O2)C35CCN4C)O	COc1c2c3c(cc1)CC4C5C=CC(C(O2)C35CCN4C)O	4	0	0	NO	NO	Mantain	High Reliability	COc1c2c3c(cc1)CC4C5C=CC(C(O2)C35CCN4C)O	COc1c2c3c(cc1)CC4C5C=CC(C(O2)C35CCN4C)O		Stereochemistry removed
160	393	Colchicine	64-86-8	COc1c(c(c-2c(c1)CCC(c3c2ccc(OC)c(=O)c3)NC(C)=O)OC)OC	COc1c(c(c-2c(c1)CCC(c3c2ccc(OC)c(=O)c3)NC(C)=O)OC)OC	4	0	0	NO	NO	Mantain	High Reliability	COc1c(c(c-2c(c1)CCC(c3c2ccc(OC)c(=O)c3)NC(C)=O)OC)OC	COc1c(c(c-2c(c1)CCC(c3c2ccc(OC)c(=O)c3)NC(C)=O)OC)OC		Stereochemistry removed
161	481	Conivaptan	210101-16-9	Cc1[nH]c2c(n1)-c3c(N(CC2)C(=O)c4ccc(cc4)NC(=O)c5c(cccc5)-c6ccccc6)cccc3	Cc1[nH]c2c(n1)-c3c(N(CC2)C(=O)c4ccc(cc4)NC(=O)c5c(cccc5)-c6ccccc6)cccc3	4	0	0	NO	NO	Mantain	High Reliability	Cc1[nH]c2c(n1)-c3c(N(CC2)C(=O)c4ccc(cc4)NC(=O)c5c(cccc5)-c6ccccc6)cccc3	Cc1[nH]c2c(n1)-c3c(N(CC2)C(=O)c4ccc(cc4)NC(=O)c5c(cccc5)-c6ccccc6)cccc3
162	6	Cotinine	486-56-6	CN1C(CCC1=O)c2cnccc2	CN1C(CCC1=O)c2cnccc2	4	0	0	NO	NO	Mantain	High Reliability	CN1C(CCC1=O)c2cnccc2	CN1C(CCC1=O)c2cnccc2		Stereochemistry removed
163	554	Cyclophosphamide	50-18-0	O=P1(OCCCN1)N(CCCl)CCCl	O=P1(OCCCN1)N(CCCl)CCCl	4	0	0	NO	NO	Mantain	High Reliability	O=P1(OCCCN1)N(CCCl)CCCl	O=P1(OCCCN1)N(CCCl)CCCl
164	535	Cyclosporine	59865-13-3	CC=CCC(C)C(O)C1N(C(C(N(C(C(N(C(C(N(C(C(NC(C(NC(C(N(C(C(NC(C(N(C(CN(C(C(NC1=O)CC)=O)C)=O)C)CC(C)C)=O)C(C)C)=O)C)CC(C)C)=O)C)=O)C)=O)C)CC(C)C)=O)C)CC(C)C)=O)C)C(C)C)=O)C	CC=CCC(C)C(O)C1N(C(C(N(C(C(N(C(C(N(C(C(NC(C(NC(C(N(C(C(NC(C(N(C(CN(C(C(NC1=O)CC)=O)C)=O)C)CC(C)C)=O)C(C)C)=O)C)CC(C)C)=O)C)=O)C)=O)C)CC(C)C)=O)C)CC(C)C)=O)C)C(C)C)=O)C	4	0	0	NO	NO	Mantain	High Reliability	CC=CCC(C)C(O)C1N(C(C(N(C(C(N(C(C(N(C(C(NC(C(NC(C(N(C(C(NC(C(N(C(CN(C(C(NC1=O)CC)=O)C)=O)C)CC(C)C)=O)C(C)C)=O)C)CC(C)C)=O)C)=O)C)=O)C)CC(C)C)=O)C)CC(C)C)=O)C)C(C)C)=O)C	CC=CCC(C)C(O)C1N(C(C(N(C(C(N(C(C(N(C(C(NC(C(NC(C(N(C(C(NC(C(N(C(CN(C(C(NC1=O)CC)=O)C)=O)C)CC(C)C)=O)C(C)C)=O)C)CC(C)C)=O)C)=O)C)=O)C)CC(C)C)=O)C)CC(C)C)=O)C)C(C)C)=O)C		Stereochemistry removed
165	539	Dacarbazine	4342-03-4	CN(C)NN=C1C(=NC=N1)C(N)=O	CN(C)NN=C1C(=NC=N1)C(N)=O	4	0	0	NO	NO	Mantain	High Reliability	CN(C)N=Nc1c([nH]cn1)C(N)=O	CN(C)N=Nc1c([nH]cn1)C(N)=O		Stereochemistry removed
166		Dalbavancin	171500-79-1	CNC1c2cc(Oc3cc(C4C(NC5c6cc(Oc7ccc(CC(NC1=O)C(N4)=O)cc7)c(c(c6)Oc8c(cc(cc8)C(O)C9C(NC(c%10c(-c%11c(ccc(C(C(N9)=O)NC5=O)c%11)O)c(OC%12C(C(C(C(O%12)CO)O)O)O)cc(O)c%10)C(=O)NCCCN(C)C)=O)Cl)OC%13C(C(C(C(O%13)C(=O)O)O)O)NC(=O)CCCCCCCCC(C)C)=O)c(c(c3)O)Cl)c(cc2)O	CC(C)CCCCCCCC(=O)NC1C(C(C(OC1Oc2c3cc4cc2Oc5ccc(CC6C(NC(C(NC4C(NC7C(NC(C(c8ccc(O3)c(c8)Cl)O)C(NC(c9c(-c%10c(ccc7c%10)O)c(OC%11C(C(C(C(O%11)CO)O)O)O)cc(O)c9)C(=O)NCCCN(C)C)=O)=O)=O)=O)c%12c(c(cc(Oc%13c(ccc(C(C(N6)=O)N(C)C)c%13)O)c%12)O)Cl)=O)cc5)C(=O)O)O)O	2	2	0	YES	NO	Eliminate	-	CNC1c2cc(Oc3cc(C4NC(C(NC1=O)c5ccc(Oc6cc7C(NC4=O)C(=O)NC8c9cc(-c%10c(C(NC(C(NC8=O)C(O)c%11cc(c(cc%11)Oc(c6OC%12C(C(C(C(O%12)C(=O)O)O)O)NC(=O)CCCCCCCCC(C)C)c7)Cl)=O)C(=O)NCCCN(C)C)cc(O)cc%10OC%13C(C(C(C(O%13)CO)O)O)O)c(cc9)O)cc5)=O)c(c(c3)O)Cl)c(cc2)O	CNC1c2cc(Oc3cc(C4NC(C(NC1=O)c5ccc(Oc6cc7C(NC4=O)C(=O)NC8c9cc(-c%10c(C(NC(C(NC8=O)C(O)c%11cc(c(cc%11)Oc(c6OC%12C(C(C(C(O%12)C(=O)O)O)O)NC(=O)CCCCCCCCC(C)C)c7)Cl)=O)C(=O)NCCCN(C)C)cc(O)cc%10OC%13C(C(C(C(O%13)CO)O)O)O)c(cc9)O)cc5)=O)c(c(c3)O)Cl)c(cc2)O		Stereochemistry removed, Missing/ambiguous
167	487	Dalfopristin	112362-50-2	CCN(CC)CCS(=O)(=O)C1C2N(CC1)C(=O)c3nc(oc3)CC(=O)CC(O)C=C(C)C=CCNC(=O)C=CC(C)C(C(C)C)OC2=O	CCN(CC)CCS(=O)(=O)C1C2N(CC1)C(=O)c3nc(oc3)CC(=O)CC(O)C=C(C)C=CCNC(=O)C=CC(C)C(C(C)C)OC2=O	4	0	0	NO	NO	Mantain	High Reliability	CCN(CC)CCS(=O)(=O)C1C2N(CC1)C(=O)c3nc(oc3)CC(=O)CC(O)C=C(C)C=CCNC(=O)C=CC(C)C(C(C)C)OC2=O	CCN(CC)CCS(=O)(=O)C1C2N(CC1)C(=O)c3nc(oc3)CC(=O)CC(O)C=C(C)C=CCNC(=O)C=CC(C)C(C(C)C)OC2=O		Stereochemistry removed
168	80	Dantrolene	7261-97-4	O=C1NC(N(C1)N=Cc2oc(cc2)-c3ccc(cc3)[N+](=O)[O-])=O	O=C1NC(N(C1)N=Cc2oc(cc2)-c3ccc(cc3)[N+](=O)[O-])=O	4	0	0	NO	NO	Mantain	High Reliability	O=C1NC(N(C1)N=Cc2oc(cc2)-c3ccc(cc3)[N+](=O)[O-])=O	O=C1NC(N(C1)N=Cc2oc(cc2)-c3ccc(cc3)[N+](=O)[O-])=O		Stereochemistry removed
169	40	Dapsone	80-08-0	Nc1ccc(cc1)S(=O)(=O)c2ccc(cc2)N	Nc1ccc(cc1)S(=O)(=O)c2ccc(cc2)N	4	0	0	NO	NO	Mantain	High Reliability	Nc1ccc(cc1)S(=O)(=O)c2ccc(cc2)N	Nc1ccc(cc1)S(=O)(=O)c2ccc(cc2)N
170	551	Daptomycin	103060-53-3	CCCCCCCCCC(=O)NC(Cc1c2c([nH]c1)cccc2)C(=O)NC(CC(N)=O)C(=O)NC(CC(=O)O)C(=O)NC3C(OC(C(NC(C(NC(C(NC(CNC(C(NC(C(NC(C(NC(C(NC(CNC3=O)=O)CCCN)=O)CC(=O)O)=O)C)=O)CC(=O)O)=O)=O)CO)=O)C(C)CC(=O)O)=O)CC(=O)c4c(cccc4)N)=O)C	CCCCCCCCCC(=O)NC(Cc1c2c([nH]c1)cccc2)C(=O)NC(CC(N)=O)C(=O)NC(CC(=O)O)C(=O)NC3C(OC(C(NC(C(NC(C(NC(CNC(C(NC(C(NC(C(NC(C(NC(CNC3=O)=O)CCCN)=O)CC(=O)O)=O)C)=O)CC(=O)O)=O)=O)CO)=O)C(C)CC(=O)O)=O)CC(=O)c4c(cccc4)N)=O)C	4	0	0	NO	NO	Mantain	High Reliability	CCCCCCCCCC(=O)NC(Cc1c2c([nH]c1)cccc2)C(=O)NC(CC(N)=O)C(=O)NC(CC(=O)O)C(=O)NC3C(OC(C(NC(C(NC(C(NC(CNC(C(NC(C(NC(C(NC(C(NC(CNC3=O)=O)CCCN)=O)CC(=O)O)=O)C)=O)CC(=O)O)=O)=O)CO)=O)C(C)CC(=O)O)=O)CC(=O)c4c(cccc4)N)=O)C	CCCCCCCCCC(=O)NC(Cc1c2c([nH]c1)cccc2)C(=O)NC(CC(N)=O)C(=O)NC(CC(=O)O)C(=O)NC3C(OC(C(NC(C(NC(C(NC(CNC(C(NC(C(NC(C(NC(C(NC(CNC3=O)=O)CCCN)=O)CC(=O)O)=O)C)=O)CC(=O)O)=O)=O)CO)=O)C(C)CC(=O)O)=O)CC(=O)c4c(cccc4)N)=O)C		Stereochemistry removed
171	469	Darifenacin	133099-04-4	NC(=O)C(c1ccccc1)(c2ccccc2)C3CN(CC3)CCc4cc5c(cc4)OCC5	NC(=O)C(c1ccccc1)(c2ccccc2)C3CN(CC3)CCc4cc5c(cc4)OCC5	4	0	0	NO	NO	Mantain	High Reliability	NC(=O)C(c1ccccc1)(c2ccccc2)C3CN(CC3)CCc4cc5c(cc4)OCC5	NC(=O)C(c1ccccc1)(c2ccccc2)C3CN(CC3)CCc4cc5c(cc4)OCC5		Stereochemistry removed
172	565	Decitabine	2353-33-5	Nc1nc(n(cn1)C2OC(C(C2)O)CO)=O	Nc1nc(n(cn1)C2OC(C(C2)O)CO)=O	4	0	0	NO	NO	Mantain	High Reliability	Nc1nc(n(cn1)C2OC(C(C2)O)CO)=O	Nc1nc(n(cn1)C2OC(C(C2)O)CO)=O		Stereochemistry removed
173		delorazepam(chlordesmethyldiazepam)	2894-67-9		O=C1Nc2c(C(=NC1)c3c(cccc3)Cl)cc(Cl)cc2	2	0	2	NO	NO	Manual Check	Verify Name		O=C1Nc2c(C(=NC1)c3c(cccc3)Cl)cc(Cl)cc2
174	345	Demethylchlortetracycline	127-33-3	CN(C)C1C2C(C(C(C1=O)=C(N)O)=O)(O)C(=O)C=3C(C(c4c(C3O)c(O)ccc4Cl)O)C2	CN(C)C1C2C(C(C(C1=O)=C(N)O)=O)(O)C(=O)C=3C(C(c4c(C3O)c(O)ccc4Cl)O)C2	4	0	0	NO	NO	Mantain	High Reliability	CN(C)C1C2C(C(C(=C1O)C(N)=O)=O)(O)C(O)=C3C(C(c4c(C3=O)c(O)ccc4Cl)O)C2	CN(C)C1C2C(C(C(=C1O)C(N)=O)=O)(O)C(O)=C3C(C(c4c(C3=O)c(O)ccc4Cl)O)C2		Stereochemistry removed, Differences in counterions
175		Denaverine	3579-62-2	CCC(CC)COC(C(=O)OCCN(C)C)(c1ccccc1)c2ccccc2	CCCC(CC)OC(C(=O)OCCN(C)C)(c1ccccc1)c2ccccc2	3	1	0	NO	YES	Eliminate	-	CCC(CC)COC(C(=O)OCCN(C)C)(c1ccccc1)c2ccccc2	CCC(CC)COC(C(=O)OCCN(C)C)(c1ccccc1)c2ccccc2		Missing/ambiguous
176		Desacetylpaclitaxel, 4-; 4-methyl carbonate	172481-83-3			1	0	3	NO	NO	Manual Check	Search at least two confirmations		COC(=O)OC12C(OC1)CC(O)C3(C2C(C4(CC(C(=C(C(C3=O)OC(C)=O)C4(C)C)C)OC(=O)C(O)C(NC(=O)c5ccccc5)c6ccccc6)O)OC(=O)c7ccccc7)C		Illegal Name, Stereochemistry removed
177	248	Desipramine	50-47-5	CNCCCN1c2c(CCc3c1cccc3)cccc2	CNCCCN1c2c(CCc3c1cccc3)cccc2	4	0	0	NO	NO	Mantain	High Reliability	CNCCCN1c2c(CCc3c1cccc3)cccc2	CNCCCN1c2c(CCc3c1cccc3)cccc2
178	115	Desmethyldiazepam	1088-11-5	O=C1Nc2c(C(=NC1)c3ccccc3)cc(Cl)cc2	O=C1Nc2c(C(=NC1)c3ccccc3)cc(Cl)cc2	4	0	0	NO	NO	Mantain	High Reliability	O=C1Nc2c(C(=NC1)c3ccccc3)cc(Cl)cc2	O=C1Nc2c(C(=NC1)c3ccccc3)cc(Cl)cc2
179	518	Desmopressin	16679-58-6	NC(=O)CCC1C(NC(C(NC(CSSCCC(NC(C(NC(C(N1)=O)Cc2ccccc2)=O)Cc3ccc(cc3)O)=O)C(=O)N4C(CCC4)C(=O)NC(CCCN=C(N)N)C(=O)NCC(N)=O)=O)CC(N)=O)=O	NC(=O)CCC1C(NC(C(NC(CSSCCC(NC(C(NC(C(N1)=O)Cc2ccccc2)=O)Cc3ccc(cc3)O)=O)C(=O)N4C(CCC4)C(=O)NC(CCCN=C(N)N)C(=O)NCC(N)=O)=O)CC(N)=O)=O	4	0	0	NO	NO	Mantain	High Reliability	N=C(N)NCCCC(NC(=O)C1N(CCC1)C(=O)C2NC(C(NC(C(NC(C(NC(C(NC(CCSSC2)=O)Cc3ccc(cc3)O)=O)Cc4ccccc4)=O)CCC(N)=O)=O)CC(N)=O)=O)C(=O)NCC(N)=O	N=C(N)NCCCC(NC(=O)C1N(CCC1)C(=O)C2NC(C(NC(C(NC(C(NC(C(NC(CCSSC2)=O)Cc3ccc(cc3)O)=O)Cc4ccccc4)=O)CCC(N)=O)=O)CC(N)=O)=O)C(=O)NCC(N)=O		Stereochemistry removed, Differences in counterions
180	401	Dexamethasone	50-02-2	CC1C(C2(C(C1)C3C(C4(C(CC3)=CC(=O)C=C4)C)(F)C(O)C2)C)(O)C(=O)CO	CC1C(C2(C(C1)C3C(C4(C(CC3)=CC(=O)C=C4)C)(F)C(O)C2)C)(O)C(=O)CO	4	0	0	NO	NO	Mantain	High Reliability	CC1C(C2(C(C1)C3C(C4(C(CC3)=CC(=O)C=C4)C)(F)C(O)C2)C)(O)C(=O)CO	CC1C(C2(C(C1)C3C(C4(C(CC3)=CC(=O)C=C4)C)(F)C(O)C2)C)(O)C(=O)CO	63	Stereochemistry removed
181	44	Dexfenfluramine	3239-44-9	CCNC(C)Cc1cc(ccc1)C(F)(F)F	CCNC(C)Cc1cc(ccc1)C(F)(F)F	2	0	2	NO	NO	Mantain	High Reliability				Checked on ChemID, Checked on PubChem
182	370	Dexloxiglumide	119817-90-2	CCCCCN(CCCOC)C(=O)C(CCC(=O)O)NC(=O)c1cc(c(cc1)Cl)Cl	CCCCCN(CCCOC)C(=O)C(CCC(=O)O)NC(=O)c1cc(c(cc1)Cl)Cl	4	0	0	NO	NO	Mantain	High Reliability	CCCCCN(CCCOC)C(=O)C(CCC(=O)O)NC(=O)c1cc(c(cc1)Cl)Cl	CCCCCN(CCCOC)C(=O)C(CCC(=O)O)NC(=O)c1cc(c(cc1)Cl)Cl	372	Stereochemistry removed
183	63	Dexmedetomidine	145108-58-3	Cc1c(c(ccc1)C(C)c2[nH]cnc2)C	Cc1c(c(ccc1)C(C)c2[nH]cnc2)C	4	0	0	NO	NO	Mantain	High Reliability	Cc1c(c(ccc1)C(C)c2[nH]cnc2)C	Cc1c(c(ccc1)C(C)c2[nH]cnc2)C		Stereochemistry removed, Differences in counterions
184		Dexniguldipine	120054-86-6	COC(=O)C=1C(C(=C(NC1C)C)C(=O)OCCCN2CCC(CC2)(c3ccccc3)c4ccccc4)c5cc(ccc5)[N+](=O)[O-]	CCCN1C(=C(C(C(=C1C)C(=O)OC)c2cc(ccc2)[N+](=O)[O-])C(=O)ON3CCC(CC3)(c4ccccc4)c5ccccc5)C	3	1	0	NO	YES	Eliminate	-	COC(=O)C=1C(C(=C(NC1C)C)C(=O)OCCCN2CCC(CC2)(c3ccccc3)c4ccccc4)c5cc(ccc5)[N+](=O)[O-]	COC(=O)C=1C(C(=C(NC1C)C)C(=O)OCCCN2CCC(CC2)(c3ccccc3)c4ccccc4)c5cc(ccc5)[N+](=O)[O-]		Stereochemistry removed, Missing/ambiguous
185	31	Dexrazoxane	24584-09-6	CC(CN1CC(NC(C1)=O)=O)N2CC(NC(C2)=O)=O	CC(CN1CC(NC(C1)=O)=O)N2CC(NC(C2)=O)=O	4	0	0	NO	NO	Mantain	High Reliability	CC(CN1CC(NC(C1)=O)=O)N2CC(NC(C2)=O)=O	CC(CN1CC(NC(C1)=O)=O)N2CC(NC(C2)=O)=O		Stereochemistry removed, Differences in counterions
186		DHA Paclitaxel	199796-52-6			1	0	3	NO	NO	Manual Check	Search at least two confirmations		CCC=CCC=CCC=CCC=CCC=CCC=CCCC(=O)OC(C(=O)OC1C(=C2C(C(C3(C(C(C(C1)(C2(C)C)O)OC(=O)c4ccccc4)C5(C(OC5)CC3O)OC(C)=O)C)=O)OC(C)=O)C)C(NC(=O)c6ccccc6)c7ccccc7		Stereochemistry removed
187		diatrizoicacid(amidotrizoate)	117-96-4		CC(=O)Nc1c(c(c(c(c1I)NC(C)=O)I)C(=O)O)I	2	0	2	NO	NO	Manual Check	Verify Name		CC(=O)Nc1c(c(c(c(c1I)NC(C)=O)I)C(=O)O)I
188	145	Diazepam	439-14-5	CN1c2c(C(=NCC1=O)c3ccccc3)cc(Cl)cc2	CN1c2c(C(=NCC1=O)c3ccccc3)cc(Cl)cc2	4	0	0	NO	NO	Mantain	High Reliability	CN1c2c(C(=NCC1=O)c3ccccc3)cc(Cl)cc2	CN1c2c(C(=NCC1=O)c3ccccc3)cc(Cl)cc2
189	575	Diazoxide	364-98-7	CC=1Nc2c(S(N1)(=O)=O)cc(Cl)cc2	CC=1Nc2c(S(N1)(=O)=O)cc(Cl)cc2	4	0	0	NO	NO	Mantain	High Reliability	CC=1NS(c2c(N1)ccc(Cl)c2)(=O)=O	CC=1NS(c2c(N1)ccc(Cl)c2)(=O)=O
190	263	Dibekacin	34493-98-6	NCC1OC(C(CC1)N)OC2C(C(C(CC2N)N)OC3C(C(C(C(O3)CO)O)N)O)O	NCC1OC(C(CC1)N)OC2C(C(C(CC2N)N)OC3C(C(C(C(O3)CO)O)N)O)O	4	0	0	NO	NO	Mantain	High Reliability	NCC1OC(C(CC1)N)OC2C(C(C(CC2N)N)OC3C(C(C(C(O3)CO)O)N)O)O	NCC1OC(C(CC1)N)OC2C(C(C(CC2N)N)OC3C(C(C(C(O3)CO)O)N)O)O		Stereochemistry removed
191	477	Dichloroacetic Acid	79-43-6	O=C(O)C(Cl)Cl	O=C(O)C(Cl)Cl	3	0	1	NO	NO	Mantain	Medium Reliability	O=C(O)C(Cl)Cl
192	81	Diclofenac	15307-86-5	O=C(O)Cc1c(cccc1)Nc2c(cccc2Cl)Cl	O=C(O)Cc1c(cccc1)Nc2c(cccc2Cl)Cl	4	0	0	NO	NO	Mantain	High Reliability	O=C(O)Cc1c(cccc1)Nc2c(cccc2Cl)Cl	O=C(O)Cc1c(cccc1)Nc2c(cccc2Cl)Cl
193	267	Dicloxacillin	3116-76-5	Cc1c(c(no1)-c2c(cccc2Cl)Cl)C(=O)NC3C4N(C3=O)C(C(S4)(C)C)C(=O)O	Cc1c(c(no1)-c2c(cccc2Cl)Cl)C(=O)NC3C4N(C3=O)C(C(S4)(C)C)C(=O)O	4	0	0	NO	NO	Mantain	High Reliability	Cc1c(c(no1)-c2c(cccc2Cl)Cl)C(=O)NC3C4N(C3=O)C(C(S4)(C)C)C(=O)O	Cc1c(c(no1)-c2c(cccc2Cl)Cl)C(=O)NC3C4N(C3=O)C(C(S4)(C)C)C(=O)O		Stereochemistry removed, Differences in counterions
194	8	Didanosine	69655-05-6	O=c1c2c([nH]cn1)n(cn2)C3OC(CC3)CO	O=c1c2c([nH]cn1)n(cn2)C3OC(CC3)CO	4	0	0	NO	NO	Mantain	High Reliability	O=c1c2c(nc[nH]1)n(cn2)C3OC(CC3)CO	O=c1c2c(nc[nH]1)n(cn2)C3OC(CC3)CO		Stereochemistry removed
195	76	Diflunisal	22494-42-4	O=C(O)c1c(ccc(c1)-c2c(cc(cc2)F)F)O	O=C(O)c1c(ccc(c1)-c2c(cc(cc2)F)F)O	4	0	0	NO	NO	Mantain	High Reliability	O=C(O)c1c(ccc(c1)-c2c(cc(cc2)F)F)O	O=C(O)c1c(ccc(c1)-c2c(cc(cc2)F)F)O
196	504	Digitoxin	71-63-6	CC1C(C(CC(O1)OC2C(OC(CC2O)OC3C(OC(CC3O)OC4CC5C(CC4)(C6C(CC5)C7(C(CC6)(C)C(C=8COC(C8)=O)CC7)O)C)C)C)O)O	CC1C(C(CC(O1)OC2C(OC(CC2O)OC3C(OC(CC3O)OC4CC5C(CC4)(C6C(CC5)C7(C(CC6)(C)C(C=8COC(C8)=O)CC7)O)C)C)C)O)O	4	0	0	NO	NO	Mantain	High Reliability	CC1C(C(CC(O1)OC2C(OC(CC2O)OC3C(OC(CC3O)OC4CC5C(CC4)(C6C(CC5)C7(C(CC6)(C)C(C=8COC(C8)=O)CC7)O)C)C)C)O)O	CC1C(C(CC(O1)OC2C(OC(CC2O)OC3C(OC(CC3O)OC4CC5C(CC4)(C6C(CC5)C7(C(CC6)(C)C(C=8COC(C8)=O)CC7)O)C)C)C)O)O		Stereochemistry removed
197	505	Digoxin	20830-75-5	CC1C(C(CC(O1)OC2C(OC(CC2O)OC3C(OC(CC3O)OC4CC5C(CC4)(C6C(CC5)C7(C(C(C6)O)(C)C(C=8COC(C8)=O)CC7)O)C)C)C)O)O	CC1C(C(CC(O1)OC2C(OC(CC2O)OC3C(OC(CC3O)OC4CC5C(CC4)(C6C(CC5)C7(C(C(C6)O)(C)C(C=8COC(C8)=O)CC7)O)C)C)C)O)O	4	0	0	NO	NO	Mantain	High Reliability	CC1C(C(CC(O1)OC2C(OC(CC2O)OC3C(OC(CC3O)OC4CC5C(CC4)(C6C(CC5)C7(C(C(C6)O)(C)C(C=8COC(C8)=O)CC7)O)C)C)C)O)O	CC1C(C(CC(O1)OC2C(OC(CC2O)OC3C(OC(CC3O)OC4CC5C(CC4)(C6C(CC5)C7(C(C(C6)O)(C)C(C=8COC(C8)=O)CC7)O)C)C)C)O)O		Stereochemistry removed
198	334	Dihydroquinidine	1435-55-8	CCC1C2CCN(C1)C(C2)C(O)c3c4c(ncc3)ccc(OC)c4	CCC1C2CCN(C1)C(C2)C(O)c3c4c(ncc3)ccc(OC)c4	4	0	0	NO	NO	Mantain	High Reliability	CCC1C2CCN(C1)C(C2)C(O)c3c4c(ncc3)ccc(OC)c4	CCC1C2CCN(C1)C(C2)C(O)c3c4c(ncc3)ccc(OC)c4		Stereochemistry removed, Differences in counterions
199	291	Dilevalol	75659-07-3	CC(CCc1ccccc1)NCC(O)c2cc(c(cc2)O)C(N)=O	CC(CCc1ccccc1)NCC(O)c2cc(c(cc2)O)C(N)=O	4	0	0	NO	NO	Mantain	High Reliability	CC(CCc1ccccc1)NCC(O)c2cc(c(cc2)O)C(N)=O	CC(CCc1ccccc1)NCC(O)c2cc(c(cc2)O)C(N)=O	351	Stereochemistry removed
200	395	Diltiazem	42399-41-7	COc1ccc(cc1)C2C(C(N(c3c(S2)cccc3)CCN(C)C)=O)OC(C)=O	COc1ccc(cc1)C2C(C(N(c3c(S2)cccc3)CCN(C)C)=O)OC(C)=O	4	0	0	NO	NO	Mantain	High Reliability	COc1ccc(cc1)C2C(C(N(c3c(S2)cccc3)CCN(C)C)=O)OC(C)=O	COc1ccc(cc1)C2C(C(N(c3c(S2)cccc3)CCN(C)C)=O)OC(C)=O		Stereochemistry removed
201	211	Diphenhydramine	58-73-1	CN(C)CCOC(c1ccccc1)c2ccccc2	CN(C)CCOC(c1ccccc1)c2ccccc2	3	0	1	NO	NO	Mantain	Medium Reliability	CN(C)CCOC(c1ccccc1)c2ccccc2
202	428	Diprafenone	81447-80-5	CCC(C)(C)NCC(O)COc1c(cccc1)C(=O)CCc2ccccc2	CCC(C)(C)NCC(O)COc1c(cccc1)C(=O)CCc2ccccc2	4	0	0	NO	NO	Mantain	High Reliability	CCC(C)(C)NCC(O)COc1c(cccc1)C(=O)CCc2ccccc2	CCC(C)(C)NCC(O)COc1c(cccc1)C(=O)CCc2ccccc2
203	14	Diprophylline	479-18-5	Cn1c(n(c2c(c1=O)n(cn2)CC(O)CO)C)=O	Cn1c(n(c2c(c1=O)n(cn2)CC(O)CO)C)=O	4	0	0	NO	NO	Mantain	High Reliability	Cn1c(n(c2c(c1=O)n(cn2)CC(O)CO)C)=O	Cn1c(n(c2c(c1=O)n(cn2)CC(O)CO)C)=O
204	367	Disopyramide	3737-09-5	CC(C)N(CCC(C(N)=O)(c1ccccc1)c2ncccc2)C(C)C	CC(C)N(CCC(C(N)=O)(c1ccccc1)c2ncccc2)C(C)C	4	0	0	NO	NO	Mantain	High Reliability	CC(C)N(CCC(C(N)=O)(c1ccccc1)c2ncccc2)C(C)C	CC(C)N(CCC(C(N)=O)(c1ccccc1)c2ncccc2)C(C)C
205	507	Docetaxel	114977-28-5	CC(=O)OC12C(OC1)CC(O)C3(C2C(C4(CC(C(=C(C(C3=O)O)C4(C)C)C)OC(=O)C(O)C(NC(=O)OC(C)(C)C)c5ccccc5)O)OC(=O)c6ccccc6)C	CC(=O)OC12C(OC1)CC(O)C3(C2C(C4(CC(C(=C(C(C3=O)O)C4(C)C)C)OC(=O)C(O)C(NC(=O)OC(C)(C)C)c5ccccc5)O)OC(=O)c6ccccc6)C	4	0	0	NO	NO	Mantain	High Reliability	CC(=O)OC12C(OC1)CC(O)C3(C2C(C4(CC(C(=C(C(C3=O)O)C4(C)C)C)OC(=O)C(O)C(NC(=O)OC(C)(C)C)c5ccccc5)O)OC(=O)c6ccccc6)C	CC(=O)OC12C(OC1)CC(O)C3(C2C(C4(CC(C(=C(C(C3=O)O)C4(C)C)C)OC(=O)C(O)C(NC(=O)OC(C)(C)C)c5ccccc5)O)OC(=O)c6ccccc6)C		Stereochemistry removed
206	298	Dofetilide	115256-11-6	CN(CCOc1ccc(cc1)NS(C)(=O)=O)CCc2ccc(cc2)NS(C)(=O)=O	CN(CCOc1ccc(cc1)NS(C)(=O)=O)CCc2ccc(cc2)NS(C)(=O)=O	4	0	0	NO	NO	Mantain	High Reliability	CN(CCOc1ccc(cc1)NS(C)(=O)=O)CCc2ccc(cc2)NS(C)(=O)=O	CN(CCOc1ccc(cc1)NS(C)(=O)=O)CCc2ccc(cc2)NS(C)(=O)=O
207	276	Dolasetron	115956-12-2	O=C(OC1CC2CC3CC(C1)N2CC3=O)c4c5c([nH]c4)cccc5	O=C(OC1CC2CC3CC(C1)N2CC3=O)c4c5c([nH]c4)cccc5	4	0	0	NO	NO	Mantain	High Reliability	O=C(OC1CC2CC3CC(C1)N2CC3=O)c4c5c([nH]c4)cccc5	O=C(OC1CC2CC3CC(C1)N2CC3=O)c4c5c([nH]c4)cccc5		Stereochemistry removed
208	385	Domperidone	57808-66-9	O=c1n(c2c([nH]1)cccc2)CCCN3CCC(CC3)n4c5c([nH]c4=O)cc(Cl)cc5	O=c1n(c2c([nH]1)cccc2)CCCN3CCC(CC3)n4c5c([nH]c4=O)cc(Cl)cc5	4	0	0	NO	NO	Mantain	High Reliability	O=c1n(c2c([nH]1)cccc2)CCCN3CCC(CC3)n4c5c([nH]c4=O)cc(Cl)cc5	O=c1n(c2c([nH]1)cccc2)CCCN3CCC(CC3)n4c5c([nH]c4=O)cc(Cl)cc5
209		Doxacurium	133814-18-3	COc1c(c(cc(c1)CC2[N+](CCc3c2c(c(c(c3)OC)OC)OC)(C)CCCOC(=O)CCC(=O)OCCC[N+]4(C(c5c(CC4)cc(OC)c(OC)c5OC)Cc6cc(c(c(c6)OC)OC)OC)C)OC)OC		1	0	3	NO	NO	Manual Check	Search at least one confirmation				Checked on PubChem
210	440	Doxapram	309-29-5	CCN1C(C(C(C1)CCN2CCOCC2)(c3ccccc3)c4ccccc4)=O	CCN1C(C(C(C1)CCN2CCOCC2)(c3ccccc3)c4ccccc4)=O	4	0	0	NO	NO	Mantain	High Reliability	CCN1C(C(C(C1)CCN2CCOCC2)(c3ccccc3)c4ccccc4)=O	CCN1C(C(C(C1)CCN2CCOCC2)(c3ccccc3)c4ccccc4)=O
211	419	Doxazosin	74191-85-8	COc1c(cc2c(c1)nc(N3CCN(CC3)C(=O)C4Oc5c(OC4)cccc5)nc2N)OC	COc1c(cc2c(c1)nc(N3CCN(CC3)C(=O)C4Oc5c(OC4)cccc5)nc2N)OC	4	0	0	NO	NO	Mantain	High Reliability	COc1c(cc2c(c1)nc(N3CCN(CC3)C(=O)C4Oc5c(OC4)cccc5)nc2N)OC	COc1c(cc2c(c1)nc(N3CCN(CC3)C(=O)C4Oc5c(OC4)cccc5)nc2N)OC
212	281	Doxepin	1668-19-5	CN(C)CCC=C1c2c(OCc3c1cccc3)cccc2	CN(C)CCC=C1c2c(OCc3c1cccc3)cccc2	4	0	0	NO	NO	Mantain	High Reliability	CN(C)CCC=C1c2c(OCc3c1cccc3)cccc2	CN(C)CCC=C1c2c(OCc3c1cccc3)cccc2		Stereochemistry removed, Differences in counterions
213	580	Doxifluridine	3094-09-5	CC1C(C(C(O1)n2c([nH]c(c(c2)F)=O)=O)O)O	CC1C(C(C(O1)n2c([nH]c(c(c2)F)=O)=O)O)O	4	0	0	NO	NO	Mantain	High Reliability	CC1C(C(C(O1)n2c([nH]c(c(c2)F)=O)=O)O)O	CC1C(C(C(O1)n2c([nH]c(c(c2)F)=O)=O)O)O		Stereochemistry removed
214	462	Doxorubicin	23214-92-8	COc1c2c(ccc1)C(c3c(C2=O)c(O)c4C(CC(Cc4c3O)(O)C(=O)CO)OC5OC(C(C(C5)N)O)C)=O	COc1c2c(ccc1)C(c3c(C2=O)c(O)c4C(CC(Cc4c3O)(O)C(=O)CO)OC5OC(C(C(C5)N)O)C)=O	4	0	0	NO	NO	Mantain	High Reliability	COc1c2c(ccc1)C(c3c(C2=O)c(O)c4C(CC(Cc4c3O)(O)C(=O)CO)OC5OC(C(C(C5)N)O)C)=O	COc1c2c(ccc1)C(c3c(C2=O)c(O)c4C(CC(Cc4c3O)(O)C(=O)CO)OC5OC(C(C(C5)N)O)C)=O	228	Stereochemistry removed
215	388	Doxycycline	564-25-0	CC1C2C(=C(c3c1cccc3O)O)C(=O)C4(C(C(C(C(C4=O)=C(N)O)=O)N(C)C)C2O)O	CC1C2C(=C(c3c1cccc3O)O)C(=O)C4(C(C(C(C(C4=O)=C(N)O)=O)N(C)C)C2O)O	4	0	0	NO	NO	Mantain	High Reliability	CC1C2C(C(c3c1cccc3O)=O)=C(O)C4(C(C(C(=C(C4=O)C(N)=O)O)N(C)C)C2O)O	CC1C2C(C(c3c1cccc3O)=O)=C(O)C4(C(C(C(=C(C4=O)C(N)=O)O)N(C)C)C2O)O		Stereochemistry removed, Differences in counterions
216		DP-b 99	222315-88-0			2	0	2	NO	NO	Manual Check	Search at least one confirmation	CCCCCCCCOCCOC(=O)CN(CC(=O)O)c1c(cccc1)OCCOc2c(cccc2)N(CC(=O)O)CC(=O)OCCOCCCCCCCC	CCCCCCCCOCCOC(=O)CN(CC(=O)O)c1c(cccc1)OCCOc2c(cccc2)N(CC(=O)O)CC(=O)OCCOCCCCCCCC
217	442	Drotaverine	14009-24-6		CCOc1c(cc(cc1)C=C2c3c(CCN2)cc(OCC)c(OCC)c3)OCC	3	0	1	NO	NO	Mantain	Medium Reliability	CCOc1c(cc(cc1)C=C2c3c(CCN2)cc(OCC)c(OCC)c3)OCC	CCOc1c(cc(cc1)C=C2c3c(CCN2)cc(OCC)c(OCC)c3)OCC		Stereochemistry removed
218	17	Edrophonium	312-48-1	CC[N+](C)(C)c1cc(ccc1)O	CC[N+](C)(C)c1cc(ccc1)O	4	0	0	NO	NO	Mantain	High Reliability	CC[N+](C)(C)c1cc(ccc1)O	CC[N+](C)(C)c1cc(ccc1)O		Differences in counterions
219	394	Eletriptan	143322-58-1	CN1C(CCC1)Cc2c3c([nH]c2)ccc(CCS(=O)(=O)c4ccccc4)c3	CN1C(CCC1)Cc2c3c([nH]c2)ccc(CCS(=O)(=O)c4ccccc4)c3	4	0	0	NO	NO	Mantain	High Reliability	CN1C(CCC1)Cc2c3c([nH]c2)ccc(CCS(=O)(=O)c4ccccc4)c3	CN1C(CCC1)Cc2c3c([nH]c2)ccc(CCS(=O)(=O)c4ccccc4)c3		Stereochemistry removed
220	374	Eltanolone	128-20-1	CC(=O)C1C2(C(CC1)C3C(C4(C(CC3)CC(O)CC4)C)CC2)C	CC(=O)C1C2(C(CC1)C3C(C4(C(CC3)CC(O)CC4)C)CC2)C	4	0	0	NO	NO	Mantain	High Reliability	CC(=O)C1C2(C(CC1)C3C(C4(C(CC3)CC(O)CC4)C)CC2)C	CC(=O)C1C2(C(CC1)C3C(C4(C(CC3)CC(O)CC4)C)CC2)C		Stereochemistry removed
221		Enalaprilat	76420-72-9	CC(NC(CCc1ccccc1)C(=O)O)C(=O)N2C(CCC2)C(=O)O	CC(NC(CCc1ccccc1)C(=O)O)C(=O)C2N(CCC2)C(=O)O	3	1	0	NO	YES	Eliminate	-	CC(NC(CCc1ccccc1)C(=O)O)C(=O)N2C(CCC2)C(=O)O	CC(NC(CCc1ccccc1)C(=O)O)C(=O)N2C(CCC2)C(=O)O		Stereochemistry removed, Missing/ambiguous
222	399	Encainide	66778-36-7	COc1ccc(cc1)C(=O)Nc2c(cccc2)CCC3N(CCCC3)C	COc1ccc(cc1)C(=O)Nc2c(cccc2)CCC3N(CCCC3)C	3	0	1	NO	NO	Mantain	Medium Reliability	COc1ccc(cc1)C(=O)Nc2c(cccc2)CCC3N(CCCC3)C
223	90	Endralazine	39715-02-1	NNc1nnc2c(c1)CN(CC2)C(=O)c3ccccc3	NNc1nnc2c(c1)CN(CC2)C(=O)c3ccccc3	4	0	0	NO	NO	Mantain	High Reliability	NNc1nnc2c(c1)CN(CC2)C(=O)c3ccccc3	NNc1nnc2c(c1)CN(CC2)C(=O)c3ccccc3		Differences in counterions
224	93	Eniporide	176644-21-6		Cc1c(cc(c(c1)-n2cccc2)S(C)(=O)=O)C(=O)N=C(N)N	2	0	2	NO	NO	Mantain	Medium Reliability	Cc1c(cc(c(c1)-n2cccc2)S(C)(=O)=O)C(=O)NC(=N)N			Checked on PubChem
225	124	Enoxacin	74011-58-8	CCn1c2c(c(c(c1)C(=O)O)=O)cc(F)c(N3CCNCC3)n2	CCn1c2c(c(c(c1)C(=O)O)=O)cc(F)c(N3CCNCC3)n2	4	0	0	NO	NO	Mantain	High Reliability	CCn1c2c(c(c(c1)C(=O)O)=O)cc(F)c(N3CCNCC3)n2	CCn1c2c(c(c(c1)C(=O)O)=O)cc(F)c(N3CCNCC3)n2
226	560	Enprofylline	41078-02-8	CCCn1c2c(c([nH]c1=O)=O)[nH]cn2	CCCn1c2c(c([nH]c1=O)=O)[nH]cn2	4	0	0	NO	NO	Mantain	High Reliability	CCCn1c2c(c([nH]c1=O)=O)[nH]cn2	CCCn1c2c(c([nH]c1=O)=O)[nH]cn2
227	89	Entacapone	130929-57-6	CCN(CC)C(=O)C(C#N)=Cc1cc(c(c(c1)O)O)[N+](=O)[O-]	CCN(CC)C(=O)C(C#N)=Cc1cc(c(c(c1)O)O)[N+](=O)[O-]	4	0	0	NO	NO	Mantain	High Reliability	CCN(CC)C(=O)C(C#N)=Cc1cc(c(c(c1)O)O)[N+](=O)[O-]	CCN(CC)C(=O)C(C#N)=Cc1cc(c(c(c1)O)O)[N+](=O)[O-]		Stereochemistry removed
228	462	Epirubicin	56420-45-2	COc1c2c(ccc1)C(c3c(C2=O)c(O)c4C(CC(Cc4c3O)(O)C(=O)CO)OC5OC(C(C(C5)N)O)C)=O	COc1c2c(ccc1)C(c3c(C2=O)c(O)c4C(CC(Cc4c3O)(O)C(=O)CO)OC5OC(C(C(C5)N)O)C)=O	4	0	0	NO	NO	Mantain	High Reliability	COc1c2c(ccc1)C(c3c(C2=O)c(O)c4C(CC(Cc4c3O)(O)C(=O)CO)OC5OC(C(C(C5)N)O)C)=O	COc1c2c(ccc1)C(c3c(C2=O)c(O)c4C(CC(Cc4c3O)(O)C(=O)CO)OC5OC(C(C(C5)N)O)C)=O	214	Stereochemistry removed
229	453	Epristeride	119169-78-7	CC(C)(C)NC(=O)C1C2(C(CC1)C3C(C4(C(=CC3)C=C(C(=O)O)CC4)C)CC2)C	CC(C)(C)NC(=O)C1C2(C(CC1)C3C(C4(C(=CC3)C=C(C(=O)O)CC4)C)CC2)C	4	0	0	NO	NO	Mantain	High Reliability	CC(C)(C)NC(=O)C1C2(C(CC1)C3C(C4(C(=CC3)C=C(C(=O)O)CC4)C)CC2)C	CC(C)(C)NC(=O)C1C2(C(CC1)C3C(C4(C(=CC3)C=C(C(=O)O)CC4)C)CC2)C		Stereochemistry removed
230	418	Eprosartan	133040-01-4	CCCCc1n(c(cn1)C=C(Cc2sccc2)C(=O)O)Cc3ccc(cc3)C(=O)O	CCCCc1n(c(cn1)C=C(Cc2sccc2)C(=O)O)Cc3ccc(cc3)C(=O)O	4	0	0	NO	NO	Mantain	High Reliability	CCCCc1n(c(cn1)C=C(Cc2sccc2)C(=O)O)Cc3ccc(cc3)C(=O)O	CCCCc1n(c(cn1)C=C(Cc2sccc2)C(=O)O)Cc3ccc(cc3)C(=O)O		Stereochemistry removed
231	492	Eptifibatide	188627-80-7	NC(=O)C1NC(C2N(C(C(NC(C(NC(CNC(C(NC(CCSSC1)=O)CCCCN=C(N)N)=O)=O)CC(=O)O)=O)Cc3c4c([nH]c3)cccc4)=O)CCC2)=O	NC(=O)C1NC(C2N(C(C(NC(C(NC(CNC(C(NC(CCSSC1)=O)CCCCN=C(N)N)=O)=O)CC(=O)O)=O)Cc3c4c([nH]c3)cccc4)=O)CCC2)=O	4	0	0	NO	NO	Mantain	High Reliability	N=C(N)NCCCCC1C(NCC(NC(C(NC(C(N2C(C(NC(CSSCCC(N1)=O)C(N)=O)=O)CCC2)=O)Cc3c4c([nH]c3)cccc4)=O)CC(=O)O)=O)=O	N=C(N)NCCCCC1C(NCC(NC(C(NC(C(N2C(C(NC(CSSCCC(N1)=O)C(N)=O)=O)CCC2)=O)Cc3c4c([nH]c3)cccc4)=O)CC(=O)O)=O)=O		Stereochemistry removed
232	485	Ergotamine	113-15-5	CN1C2C(=CC(C1)C(=O)NC3(C(N4C(O3)(O)C5N(CCC5)C(=O)C4Cc6ccccc6)=O)C)c7c8c(ccc7)[nH]cc8C2	CN1C2C(=CC(C1)C(=O)NC3(C(N4C(O3)(O)C5N(CCC5)C(=O)C4Cc6ccccc6)=O)C)c7c8c(ccc7)[nH]cc8C2	4	0	0	NO	NO	Mantain	High Reliability	CN1C2C(=CC(C1)C(=O)NC3(C(N4C(O3)(O)C5N(CCC5)C(=O)C4Cc6ccccc6)=O)C)c7c8c(ccc7)[nH]cc8C2	CN1C2C(=CC(C1)C(=O)NC3(C(N4C(O3)(O)C5N(CCC5)C(=O)C4Cc6ccccc6)=O)C)c7c8c(ccc7)[nH]cc8C2		Stereochemistry removed, Differences in counterions
233		Eritoran	185955-34-4			1	0	3	NO	NO	Manual Check	Search at least two confirmations	CCCCCCC=CCCCCCCCCCC(=O)NC1C(C(C(OC1OCC2C(C(C(C(O2)OP(=O)(O)O)NC(=O)CC(=O)CCCCCCCCCCC)OCCCCCCCCCC)O)COC)OP(=O)(O)O)OCCC(CCCCCCC)OC			Stereochemistry removed
234	392	Ertapenem	153832-46-3	CC(O)C1C2N(C1=O)C(C(=O)O)=C(SC3CC(NC3)C(=O)Nc4cc(ccc4)C(=O)O)C2C	CC(O)C1C2N(C1=O)C(C(=O)O)=C(SC3CC(NC3)C(=O)Nc4cc(ccc4)C(=O)O)C2C	4	0	0	NO	NO	Mantain	High Reliability	CC(O)C1C2N(C1=O)C(C(=O)O)=C(SC3CC(NC3)C(=O)Nc4cc(ccc4)C(=O)O)C2C	CC(O)C1C2N(C1=O)C(C(=O)O)=C(SC3CC(NC3)C(=O)Nc4cc(ccc4)C(=O)O)C2C		Stereochemistry removed
235	496	Erythromycin	114-07-8	CCC1C(C(C(C(C(CC(C(C(C(C(C(O1)=O)C)OC2OC(C(C(C2)(C)OC)O)C)C)OC3C(C(CC(O3)C)N(C)C)O)(C)O)C)=O)C)O)(C)O	CCC1C(C(C(C(C(CC(C(C(C(C(C(O1)=O)C)OC2OC(C(C(C2)(C)OC)O)C)C)OC3C(C(CC(O3)C)N(C)C)O)(C)O)C)=O)C)O)(C)O	4	0	0	NO	NO	Mantain	High Reliability	CCC1C(C(C(C(C(CC(C(C(C(C(C(O1)=O)C)OC2OC(C(C(C2)(C)OC)O)C)C)OC3C(C(CC(O3)C)N(C)C)O)(C)O)C)=O)C)O)(C)O	CCC1C(C(C(C(C(CC(C(C(C(C(C(O1)=O)C)OC2OC(C(C(C2)(C)OC)O)C)C)OC3C(C(CC(O3)C)N(C)C)O)(C)O)C)=O)C)O)(C)O		Stereochemistry removed
236	181	Esmolol	81147-92-4	COC(=O)CCc1ccc(cc1)OCC(O)CNC(C)C	COC(=O)CCc1ccc(cc1)OCC(O)CNC(C)C	4	0	0	NO	NO	Mantain	High Reliability	COC(=O)CCc1ccc(cc1)OCC(O)CNC(C)C	COC(=O)CCc1ccc(cc1)OCC(O)CNC(C)C		Differences in counterions
237	252	Estradiol	50-28-2	CC12C(C3C(CC1)c4c(cc(cc4)O)CC3)CCC2O	CC12C(C3C(CC1)c4c(cc(cc4)O)CC3)CCC2O	4	0	0	NO	NO	Mantain	High Reliability	CC12C(C3C(CC1)c4c(cc(cc4)O)CC3)CCC2O	CC12C(C3C(CC1)c4c(cc(cc4)O)CC3)CCC2O		Stereochemistry removed
238	429	Estramustine phosphate	4891-15-0	CC12C(C3C(CC1)c4c(cc(cc4)OC(=O)N(CCCl)CCCl)CC3)CCC2OP(=O)(O)O	CC12C(C3C(CC1)c4c(cc(cc4)OC(=O)N(CCCl)CCCl)CC3)CCC2OP(=O)(O)O	4	0	0	NO	NO	Mantain	High Reliability	CC12C(C3C(CC1)c4c(cc(cc4)OC(=O)N(CCCl)CCCl)CC3)CCC2OP(=O)(O)O	CC12C(C3C(CC1)c4c(cc(cc4)OC(=O)N(CCCl)CCCl)CC3)CCC2OP(=O)(O)O		Stereochemistry removed
239	57	Ethacrynic Acid	58-54-8	C=C(CC)C(=O)c1c(c(c(cc1)OCC(=O)O)Cl)Cl	C=C(CC)C(=O)c1c(c(c(cc1)OCC(=O)O)Cl)Cl	3	0	1	NO	NO	Mantain	Medium Reliability		C=C(CC)C(=O)c1c(c(c(cc1)OCC(=O)O)Cl)Cl
240	21	Ethambutol	74-55-5	CCC(CO)NCCNC(CC)CO	CCC(CO)NCCNC(CC)CO	4	0	0	NO	NO	Mantain	High Reliability	CCC(CO)NCCNC(CC)CO	CCC(CO)NCCNC(CC)CO		Stereochemistry removed
241	325	Ethinylestradiol	57-63-6	C#CC1(C2(C(CC1)C3C(c4c(CC3)cc(O)cc4)CC2)C)O	C#CC1(C2(C(CC1)C3C(c4c(CC3)cc(O)cc4)CC2)C)O	4	0	0	NO	NO	Mantain	High Reliability	C#CC1(C2(C(CC1)C3C(c4c(CC3)cc(O)cc4)CC2)C)O	C#CC1(C2(C(CC1)C3C(c4c(CC3)cc(O)cc4)CC2)C)O		Stereochemistry removed
242	327	Ethinylestradiol-17-Sulfate	75803-36-0	C#CC1(C2(C(CC1)C3C(c4c(CC3)cc(O)cc4)CC2)C)OS(=O)(=O)O	C#CC1(C2(C(CC1)C3C(c4c(CC3)cc(O)cc4)CC2)C)OS(=O)(=O)O	4	0	0	NO	NO	Mantain	High Reliability	C#CC1(C2(C(CC1)C3C(c4c(CC3)cc(O)cc4)CC2)C)OS(=O)(=O)O	C#CC1(C2(C(CC1)C3C(c4c(CC3)cc(O)cc4)CC2)C)OS(=O)(=O)O		Stereochemistry removed
243	326	Ethinylestradiol-3-Sulfate	24560-70-1	C#CC1(C2(C(CC1)C3C(c4c(CC3)cc(OS(=O)(=O)O)cc4)CC2)C)O	C#CC1(C2(C(CC1)C3C(c4c(CC3)cc(OS(=O)(=O)O)cc4)CC2)C)O	4	0	0	NO	NO	Mantain	High Reliability	C#CC1(C2(C(CC1)C3C(c4c(CC3)cc(OS(=O)(=O)O)cc4)CC2)C)O	C#CC1(C2(C(CC1)C3C(c4c(CC3)cc(OS(=O)(=O)O)cc4)CC2)C)O		Stereochemistry removed
244	18	Etilefrine	709-55-7	CCNCC(O)c1cc(ccc1)O	CCNCC(O)c1cc(ccc1)O	4	0	0	NO	NO	Mantain	High Reliability	CCNCC(O)c1cc(ccc1)O	CCNCC(O)c1cc(ccc1)O
245	92	Etomidate	33125-97-2	CCOC(=O)c1n(cnc1)C(C)c2ccccc2	CCOC(=O)c1n(cnc1)C(C)c2ccccc2	4	0	0	NO	NO	Mantain	High Reliability	CCOC(=O)c1n(cnc1)C(C)c2ccccc2	CCOC(=O)c1n(cnc1)C(C)c2ccccc2
246	473	Etoposide	33419-42-0	COc1c(c(cc(c1)C2C3C(C(c4c2cc5OCOc5c4)OC6C(C(C7C(O6)COC(C)O7)O)O)COC3=O)OC)O	COc1c(c(cc(c1)C2C3C(C(c4c2cc5OCOc5c4)OC6C(C(C7C(O6)COC(C)O7)O)O)COC3=O)OC)O	3	0	1	NO	NO	Mantain	Medium Reliability	COc1c(c(cc(c1)C2C3C(C(c4c2cc5OCOc5c4)OC6C(C(C7C(O6)COC(C)O7)O)O)COC3=O)OC)O			Stereochemistry removed
247	232	Etoricoxib	202409-33-4	Cc1ncc(cc1)-c2c(cc(cn2)Cl)-c3ccc(cc3)S(C)(=O)=O	Cc1ncc(cc1)-c2c(cc(cn2)Cl)-c3ccc(cc3)S(C)(=O)=O	3	0	1	NO	NO	Mantain	Medium Reliability	Cc1ncc(cc1)-c2c(cc(cn2)Cl)-c3ccc(cc3)S(C)(=O)=O
248		Exatecan (acid)	276680-63-8			2	0	2	NO	NO	Manual Check	Search at least one confirmation	CCC(O)(C(=O)O)c1c(c(n2c(c1)-c3c(C2)c4c5c(n3)cc(F)c(C)c5CCC4N)=O)CO	CCC(O)(C(=O)O)c1c(c(n2c(c1)-c3c(C2)c4c5c(n3)cc(F)c(C)c5CCC4N)=O)CO		Stereochemistry removed
249	571	Famotidine	76824-35-6	NC(N)=Nc1scc(n1)CSCCC(N)=NS(N)(=O)=O	NC(N)=Nc1scc(n1)CSCCC(N)=NS(N)(=O)=O	4	0	0	NO	NO	Mantain	High Reliability	NC(N)=Nc1scc(n1)CSCCC(N)=NS(N)(=O)=O	NC(N)=Nc1scc(n1)CSCCC(N)=NS(N)(=O)=O
250	238	Felodipine	72509-76-3	CCOC(=O)C=1C(C(=C(NC1C)C)C(=O)OC)c2c(c(ccc2)Cl)Cl	CCOC(=O)C=1C(C(=C(NC1C)C)C(=O)OC)c2c(c(ccc2)Cl)Cl	4	0	0	NO	NO	Mantain	High Reliability	CCOC(=O)C=1C(C(=C(NC1C)C)C(=O)OC)c2c(c(ccc2)Cl)Cl	CCOC(=O)C=1C(C(=C(NC1C)C)C(=O)OC)c2c(c(ccc2)Cl)Cl
251	214	Fenoterol	13392-18-2	CC(Cc1ccc(cc1)O)NCC(O)c2cc(cc(c2)O)O	CC(Cc1ccc(cc1)O)NCC(O)c2cc(cc(c2)O)O	4	0	0	NO	NO	Mantain	High Reliability	CC(Cc1ccc(cc1)O)NCC(O)c2cc(cc(c2)O)O	CC(Cc1ccc(cc1)O)NCC(O)c2cc(cc(c2)O)O		Differences in counterions
252	39	Fenoximone	77671-31-9	CSc1ccc(cc1)C(=O)c2c([nH]c([nH]2)=O)C	CSc1ccc(cc1)C(=O)c2c([nH]c([nH]2)=O)C	4	0	0	NO	NO	Mantain	High Reliability	CSc1ccc(cc1)C(=O)c2c([nH]c([nH]2)=O)C	CSc1ccc(cc1)C(=O)c2c([nH]c([nH]2)=O)C
253	130	Fenspiride	5053-06-5	O=C1OC2(CN1)CCN(CC2)CCc3ccccc3	O=C1OC2(CN1)CCN(CC2)CCc3ccccc3	4	0	0	NO	NO	Mantain	High Reliability	O=C1OC2(CN1)CCN(CC2)CCc3ccccc3	O=C1OC2(CN1)CCN(CC2)CCc3ccccc3
254	398	Fentanyl	437-38-7	CCC(=O)N(c1ccccc1)C2CCN(CC2)CCc3ccccc3	CCC(=O)N(c1ccccc1)C2CCN(CC2)CCc3ccccc3	4	0	0	NO	NO	Mantain	High Reliability	CCC(=O)N(c1ccccc1)C2CCN(CC2)CCc3ccccc3	CCC(=O)N(c1ccccc1)C2CCN(CC2)CCc3ccccc3
255	433	Finasteride	98319-26-7	CC(C)(C)NC(=O)C1C2(C(CC1)C3C(C4(C(CC3)NC(=O)C=C4)C)CC2)C	CC(C)(C)NC(=O)C1C2(C(CC1)C3C(C4(C(CC3)NC(=O)C=C4)C)CC2)C	4	0	0	NO	NO	Mantain	High Reliability	CC(C)(C)NC(=O)C1C2(C(CC1)C3C(C4(C(CC3)NC(=O)C=C4)C)CC2)C	CC(C)(C)NC(=O)C1C2(C(CC1)C3C(C4(C(CC3)NC(=O)C=C4)C)CC2)C		Stereochemistry removed
256	344	Flavopiridol	146426-40-6	CN1CC(C(CC1)c2c3c(c(cc2O)O)c(=O)cc(-c4c(cccc4)Cl)o3)O	CN1CC(C(CC1)c2c3c(c(cc2O)O)c(=O)cc(-c4c(cccc4)Cl)o3)O	3	0	1	NO	NO	Mantain	Medium Reliability	CN1CC(C(CC1)c2c3c(c(cc2O)O)c(=O)cc(-c4c(cccc4)Cl)o3)O			Stereochemistry removed
257	202	Flecainide	54143-55-4	O=C(NCC1NCCCC1)c2c(ccc(c2)OCC(F)(F)F)OCC(F)(F)F	O=C(NCC1NCCCC1)c2c(ccc(c2)OCC(F)(F)F)OCC(F)(F)F	4	0	0	NO	NO	Mantain	High Reliability	O=C(NCC1NCCCC1)c2c(ccc(c2)OCC(F)(F)F)OCC(F)(F)F	O=C(NCC1NCCCC1)c2c(ccc(c2)OCC(F)(F)F)OCC(F)(F)F
258	191	Fleroxacin	79660-72-3	CN1CCN(CC1)c2c(c3c(cc2F)c(=O)c(C(=O)O)cn3CCF)F	CN1CCN(CC1)c2c(c3c(cc2F)c(=O)c(C(=O)O)cn3CCF)F	4	0	0	NO	NO	Mantain	High Reliability	CN1CCN(CC1)c2c(c3c(cc2F)c(=O)c(C(=O)O)cn3CCF)F	CN1CCN(CC1)c2c(c3c(cc2F)c(=O)c(C(=O)O)cn3CCF)F
259	268	Flucloxacillin	5250-39-5	Cc1c(c(no1)-c2c(cccc2F)Cl)C(=O)NC3C4N(C3=O)C(C(S4)(C)C)C(=O)O	Cc1c(c(no1)-c2c(cccc2F)Cl)C(=O)NC3C4N(C3=O)C(C(S4)(C)C)C(=O)O	4	0	0	NO	NO	Mantain	High Reliability	Cc1c(c(no1)-c2c(cccc2F)Cl)C(=O)NC3C4N(C3=O)C(C(S4)(C)C)C(=O)O	Cc1c(c(no1)-c2c(cccc2F)Cl)C(=O)NC3C4N(C3=O)C(C(S4)(C)C)C(=O)O		Stereochemistry removed
260	58	Fluconazole	86386-73-4	OC(Cn1ncnc1)(Cn2ncnc2)c3c(cc(cc3)F)F	OC(Cn1ncnc1)(Cn2ncnc2)c3c(cc(cc3)F)F	4	0	0	NO	NO	Mantain	High Reliability	OC(Cn1ncnc1)(Cn2ncnc2)c3c(cc(cc3)F)F	OC(Cn1ncnc1)(Cn2ncnc2)c3c(cc(cc3)F)F
261	522	Flucytosine	2022-85-7	Nc1c(cnc([nH]1)=O)F	Nc1c(cnc([nH]1)=O)F	4	0	0	NO	NO	Mantain	High Reliability	Nc1c(c[nH]c(n1)=O)F	Nc1c(c[nH]c(n1)=O)F
262	5	Fludarabine	21679-14-1	Nc1c2c(nc(n1)F)n(cn2)C3C(C(C(O3)CO)O)O	Nc1c2c(nc(n1)F)n(cn2)C3C(C(C(O3)CO)O)O	4	0	0	NO	NO	Mantain	High Reliability	Nc1c2c(nc(n1)F)n(cn2)C3C(C(C(O3)CO)O)O	Nc1c2c(nc(n1)F)n(cn2)C3C(C(C(O3)CO)O)O		Stereochemistry removed
263	120	Flumazenil	78755-81-4	CCOC(=O)c1c2n(cn1)-c3c(C(N(C2)C)=O)cc(F)cc3	CCOC(=O)c1c2n(cn1)-c3c(C(N(C2)C)=O)cc(F)cc3	4	0	0	NO	NO	Mantain	High Reliability	CCOC(=O)c1c2n(cn1)-c3c(C(N(C2)C)=O)cc(F)cc3	CCOC(=O)c1c2n(cn1)-c3c(C(N(C2)C)=O)cc(F)cc3
264	144	Flunitrazepam	1622-62-4	CN1c2c(C(=NCC1=O)c3c(cccc3)F)cc([N+](=O)[O-])cc2	CN1c2c(C(=NCC1=O)c3c(cccc3)F)cc([N+](=O)[O-])cc2	4	0	0	NO	NO	Mantain	High Reliability	CN1c2c(C(=NCC1=O)c3c(cccc3)F)cc([N+](=O)[O-])cc2	CN1c2c(C(=NCC1=O)c3c(cccc3)F)cc([N+](=O)[O-])cc2
265	306	Fluorescein	2321-07-5	O=C1c2c(C3(O1)c4c(Oc5c3ccc(O)c5)cc(O)cc4)cccc2	O=C1c2c(C3(O1)c4c(Oc5c3ccc(O)c5)cc(O)cc4)cccc2	4	0	0	NO	NO	Mantain	High Reliability	O=C1c2c(C3(O1)c4c(Oc5c3ccc(O)c5)cc(O)cc4)cccc2	O=C1c2c(C3(O1)c4c(Oc5c3ccc(O)c5)cc(O)cc4)cccc2
266	521	Fluorouracil, 5-	51-21-8	O=c1[nH]c(c(c[nH]1)F)=O	O=c1[nH]c(c(c[nH]1)F)=O	4	0	0	NO	NO	Mantain	High Reliability	O=c1[nH]c(c(c[nH]1)F)=O	O=c1[nH]c(c(c[nH]1)F)=O
267	123	Flupirtine	56995-20-1	CCOC(=O)Nc1c(nc(cc1)NCc2ccc(cc2)F)N	CCOC(=O)Nc1c(nc(cc1)NCc2ccc(cc2)F)N	4	0	0	NO	NO	Mantain	High Reliability	CCOC(=O)Nc1c(nc(cc1)NCc2ccc(cc2)F)N	CCOC(=O)Nc1c(nc(cc1)NCc2ccc(cc2)F)N		Stereochemistry removed, Differences in counterions
268	449	Fluticasone propionate	80474-14-2	CCC(=O)OC1(C2(C(CC1C)C3C(C4(C(C(C3)F)=CC(=O)C=C4)C)(F)C(O)C2)C)C(=O)SCF	CCC(=O)OC1(C2(C(CC1C)C3C(C4(C(C(C3)F)=CC(=O)C=C4)C)(F)C(O)C2)C)C(=O)SCF	4	0	0	NO	NO	Mantain	High Reliability	CCC(=O)OC1(C2(C(CC1C)C3C(C4(C(C(C3)F)=CC(=O)C=C4)C)(F)C(O)C2)C)C(=O)SCF	CCC(=O)OC1(C2(C(CC1C)C3C(C4(C(C(C3)F)=CC(=O)C=C4)C)(F)C(O)C2)C)C(=O)SCF		Stereochemistry removed
269	436	Fluvastatin	93957-54-1	CC(C)n1c2c(c(c1C=CC(O)CC(O)CC(=O)O)-c3ccc(cc3)F)cccc2	CC(C)n1c2c(c(c1C=CC(O)CC(O)CC(=O)O)-c3ccc(cc3)F)cccc2	4	0	0	NO	NO	Mantain	High Reliability	CC(C)n1c2c(c(c1C=CC(O)CC(O)CC(=O)O)-c3ccc(cc3)F)cccc2	CC(C)n1c2c(c(c1C=CC(O)CC(O)CC(=O)O)-c3ccc(cc3)F)cccc2		Stereochemistry removed
270	319	Folinic acid	58-05-9	Nc1[nH]c2c(c(n1)=O)N(C(CN2)CNc3ccc(cc3)C(=O)NC(CCC(=O)O)C(=O)O)C=O	Nc1[nH]c2c(c(n1)=O)N(C(CN2)CNc3ccc(cc3)C(=O)NC(CCC(=O)O)C(=O)O)C=O	4	0	0	NO	NO	Mantain	High Reliability	Nc1[nH]c2c(c(n1)=O)N(C(CN2)CNc3ccc(cc3)C(=O)NC(CCC(=O)O)C(=O)O)C=O	Nc1[nH]c2c(c(n1)=O)N(C(CN2)CNc3ccc(cc3)C(=O)NC(CCC(=O)O)C(=O)O)C=O		Stereochemistry removed, Differences in counterions
271	598	Foscarnet	4428-95-9	O=C(O)P(=O)(O)O	O=C(O)P(=O)(O)O	4	0	0	NO	NO	Mantain	High Reliability	O=C(O)P(=O)(O)O	O=C(O)P(=O)(O)O		Differences in counterions
272	59	Fosfluconazole	194798-83-9	O=P(O)(O)OC(Cn1ncnc1)(Cn2ncnc2)c3c(cc(cc3)F)F	O=P(O)(O)OC(Cn1ncnc1)(Cn2ncnc2)c3c(cc(cc3)F)F	4	0	0	NO	NO	Mantain	High Reliability	O=P(O)(O)OC(Cn1ncnc1)(Cn2ncnc2)c3c(cc(cc3)F)F	O=P(O)(O)OC(Cn1ncnc1)(Cn2ncnc2)c3c(cc(cc3)F)F
273	502	Fosfomycin	23155-02-4	CC1C(O1)P(=O)(O)O	CC1C(O1)P(=O)(O)O	4	0	0	NO	NO	Mantain	High Reliability	CC1C(O1)P(=O)(O)O	CC1C(O1)P(=O)(O)O		Stereochemistry removed
274	431	Fosinoprilat	95399-71-6	O=C(O)C1N(CC(C1)C2CCCCC2)C(=O)CP(=O)(O)CCCCc3ccccc3	O=C(O)C1N(CC(C1)C2CCCCC2)C(=O)CP(=O)(O)CCCCc3ccccc3	4	0	0	NO	NO	Mantain	High Reliability	O=C(O)C1N(CC(C1)C2CCCCC2)C(=O)CP(=O)(O)CCCCc3ccccc3	O=C(O)C1N(CC(C1)C2CCCCC2)C(=O)CP(=O)(O)CCCCc3ccccc3		Stereochemistry removed
275	302	Fostriecin	87810-56-8		CC(O)(C=CC1OC(C=CC1)=O)C(CC(O)C=CC=CC=CCO)OP(=O)(O)O	3	0	1	NO	NO	Mantain	Medium Reliability	CC(O)(C=CC1OC(C=CC1)=O)C(CC(O)C=CC=CC=CCO)OP(=O)(O)O	CC(O)(C=CC1OC(C=CC1)=O)C(CC(O)C=CC=CC=CCO)OP(=O)(O)O		Stereochemistry removed
276	94	Frovatriptan	158747-02-5	CNC1Cc2c(CC1)[nH]c3c2cc(cc3)C(N)=O	CNC1Cc2c(CC1)[nH]c3c2cc(cc3)C(N)=O	4	0	0	NO	NO	Mantain	High Reliability	CNC1Cc2c(CC1)[nH]c3c2cc(cc3)C(N)=O	CNC1Cc2c(CC1)[nH]c3c2cc(cc3)C(N)=O		Stereochemistry removed
277	36	Furosemide	54-31-9	NS(=O)(=O)c1c(cc(c(c1)C(=O)O)NCc2occc2)Cl	NS(=O)(=O)c1c(cc(c(c1)C(=O)O)NCc2occc2)Cl	4	0	0	NO	NO	Mantain	High Reliability	NS(=O)(=O)c1c(cc(c(c1)C(=O)O)NCc2occc2)Cl	NS(=O)(=O)c1c(cc(c(c1)C(=O)O)NCc2occc2)Cl
278	591	Gabapentin	60142-96-3	NCC1(CCCCC1)CC(=O)O	NCC1(CCCCC1)CC(=O)O	4	0	0	NO	NO	Mantain	High Reliability	NCC1(CCCCC1)CC(=O)O	NCC1(CCCCC1)CC(=O)O
279		Gadoversetamide	131069-91-5			2	0	2	NO	NO	Manual Check	Search at least one confirmation	COCCNC(=O)CN(CCN(CCN(CC(=O)O)CC(=O)NCCOC)CC(=O)O)CC(=O)O	COCCNC(=O)CN(CCN(CCN(CC(=O)O)CC(=O)NCCOC)CC(=O)O)CC(=O)O
280	213	Galanthamine	357-70-0	COc1c2c3c(cc1)CN(CCC34C(O2)CC(O)C=C4)C	COc1c2c3c(cc1)CN(CCC34C(O2)CC(O)C=C4)C	4	0	0	NO	NO	Mantain	High Reliability	COc1c2c3c(cc1)CN(CCC34C(O2)CC(O)C=C4)C	COc1c2c3c(cc1)CN(CCC34C(O2)CC(O)C=C4)C		Stereochemistry removed, Differences in counterions
281	588	Ganciclovir	82410-32-0	Nc1[nH]c2c(c(n1)=O)ncn2COC(CO)CO	Nc1[nH]c2c(c(n1)=O)ncn2COC(CO)CO	4	0	0	NO	NO	Mantain	High Reliability	Nc1[nH]c(c2c(n1)n(cn2)COC(CO)CO)=O	Nc1[nH]c(c2c(n1)n(cn2)COC(CO)CO)=O
282	285	Gatifloxacin	112811-59-3	COc1c2c(cc(c1N3CC(NCC3)C)F)c(=O)c(C(=O)O)cn2C4CC4	COc1c2c(cc(c1N3CC(NCC3)C)F)c(=O)c(C(=O)O)cn2C4CC4	4	0	0	NO	NO	Mantain	High Reliability	COc1c2c(cc(c1N3CC(NCC3)C)F)c(=O)c(C(=O)O)cn2C4CC4	COc1c2c(cc(c1N3CC(NCC3)C)F)c(=O)c(C(=O)O)cn2C4CC4
283	383	Gefitinib	184475-35-2	COc1c(cc2c(c1)ncnc2Nc3cc(c(cc3)F)Cl)OCCCN4CCOCC4	COc1c(cc2c(c1)ncnc2Nc3cc(c(cc3)F)Cl)OCCCN4CCOCC4	3	0	1	NO	NO	Mantain	Medium Reliability	COc1c(cc2c(c1)ncnc2Nc3cc(c(cc3)F)Cl)OCCCN4CCOCC4
284	579	Gemcitabine	95058-81-4	Nc1nc(n(cc1)C2C(C(C(O2)CO)O)(F)F)=O	Nc1nc(n(cc1)C2C(C(C(O2)CO)O)(F)F)=O	4	0	0	NO	NO	Mantain	High Reliability	Nc1nc(n(cc1)C2C(C(C(O2)CO)O)(F)F)=O	Nc1nc(n(cc1)C2C(C(C(O2)CO)O)(F)F)=O		Stereochemistry removed
285	61	Genaconazole	120924-80-3	CC(C(O)(Cn1ncnc1)c2c(cc(cc2)F)F)S(C)(=O)=O	CC(C(O)(Cn1ncnc1)c2c(cc(cc2)F)F)S(C)(=O)=O	4	0	0	NO	NO	Mantain	High Reliability	CC(C(O)(Cn1ncnc1)c2c(cc(cc2)F)F)S(C)(=O)=O	CC(C(O)(Cn1ncnc1)c2c(cc(cc2)F)F)S(C)(=O)=O		Stereochemistry removed
286	377	Gentamicin	1403-66-3	CNC(C)C1OC(C(CC1)N)OC2C(C(C(CC2N)N)OC3C(C(C(CO3)(C)O)NC)O)O	CNC(C)C1OC(C(CC1)N)OC2C(C(C(CC2N)N)OC3C(C(C(CO3)(C)O)NC)O)O	2	0	2	NO	NO	Mantain	High Reliability				Checked on ChemID, Checked on PubChem
287	359	Gestodene	60282-87-3	C#CC1(C2(C(C=C1)C3C(C4C(CC3)=CC(=O)CC4)CC2)CC)O	C#CC1(C2(C(C=C1)C3C(C4C(CC3)=CC(=O)CC4)CC2)CC)O	4	0	0	NO	NO	Mantain	High Reliability	C#CC1(C2(C(C=C1)C3C(C4C(CC3)=CC(=O)CC4)CC2)CC)O	C#CC1(C2(C(C=C1)C3C(C4C(CC3)=CC(=O)CC4)CC2)CC)O		Stereochemistry removed
288		Ginkgolide A	15291-75-5			2	0	2	NO	NO	Manual Check	Search at least one confirmation	CC1C2(C(OC1=O)CC34C56C(CC3OC(C42OC5OC(=O)C6O)=O)C(C)(C)C)O	CC1C2(C(OC1=O)CC34C56C(CC3OC(C42OC5OC(=O)C6O)=O)C(C)(C)C)O		Stereochemistry removed
289		Ginkgolide B	15291-77-7			2	0	2	NO	NO	Manual Check	Search at least one confirmation	CC1C2(C(OC1=O)C(O)C34C56C(CC3OC(C42OC5OC(=O)C6O)=O)C(C)(C)C)O	CC1C2(C(OC1=O)C(O)C34C56C(CC3OC(C42OC5OC(=O)C6O)=O)C(C)(C)C)O		Stereochemistry removed
290	443	Glimepiride	93479-97-1	CCC=1C(N(CC1C)C(=O)NCCc2ccc(cc2)S(=O)(=O)NC(=O)NC3CCC(CC3)C)=O	CCC=1C(N(CC1C)C(=O)NCCc2ccc(cc2)S(=O)(=O)NC(=O)NC3CCC(CC3)C)=O	4	0	0	NO	NO	Mantain	High Reliability	CCC=1C(N(CC1C)C(=O)NCCc2ccc(cc2)S(=O)(=O)NC(=O)NC3CCC(CC3)C)=O	CCC=1C(N(CC1C)C(=O)NCCc2ccc(cc2)S(=O)(=O)NC(=O)NC3CCC(CC3)C)=O		Stereochemistry removed
291	361	Glipizide	29094-61-9	Cc1ncc(nc1)C(=O)NCCc2ccc(cc2)S(=O)(=O)NC(=O)NC3CCCCC3	Cc1ncc(nc1)C(=O)NCCc2ccc(cc2)S(=O)(=O)NC(=O)NC3CCCCC3	4	0	0	NO	NO	Mantain	High Reliability	Cc1ncc(nc1)C(=O)NCCc2ccc(cc2)S(=O)(=O)NC(=O)NC3CCCCC3	Cc1ncc(nc1)C(=O)NCCc2ccc(cc2)S(=O)(=O)NC(=O)NC3CCCCC3
292	425	Glyburide	10238-21-8	COc1c(cc(cc1)Cl)C(=O)NCCc2ccc(cc2)S(=O)(=O)NC(=O)NC3CCCCC3	COc1c(cc(cc1)Cl)C(=O)NCCc2ccc(cc2)S(=O)(=O)NC(=O)NC3CCCCC3	4	0	0	NO	NO	Mantain	High Reliability	COc1c(cc(cc1)Cl)C(=O)NCCc2ccc(cc2)S(=O)(=O)NC(=O)NC3CCCCC3	COc1c(cc(cc1)Cl)C(=O)NCCc2ccc(cc2)S(=O)(=O)NC(=O)NC3CCCCC3
293	251	Granisetron	109889-09-0	CN1C2CCCC1CC(C2)NC(=O)c3c4c(n(n3)C)cccc4	CN1C2CCCC1CC(C2)NC(=O)c3c4c(n(n3)C)cccc4	4	0	0	NO	NO	Mantain	High Reliability	CN1C2CCCC1CC(C2)NC(=O)c3c4c(n(n3)C)cccc4	CN1C2CCCC1CC(C2)NC(=O)c3c4c(n(n3)C)cccc4		Stereochemistry removed, Differences in counterions
294	596	Guanfacine	29110-47-2	NC(N)=NC(=O)Cc1c(cccc1Cl)Cl	NC(N)=NC(=O)Cc1c(cccc1Cl)Cl	4	0	0	NO	NO	Mantain	High Reliability	N=C(N)NC(=O)Cc1c(cccc1Cl)Cl	N=C(N)NC(=O)Cc1c(cccc1Cl)Cl		Differences in counterions
295	349	Haloperidol	52-86-8	O=C(CCCN1CCC(CC1)(O)c2ccc(cc2)Cl)c3ccc(cc3)F	O=C(CCCN1CCC(CC1)(O)c2ccc(cc2)Cl)c3ccc(cc3)F	4	0	0	NO	NO	Mantain	High Reliability	O=C(CCCN1CCC(CC1)(O)c2ccc(cc2)Cl)c3ccc(cc3)F	O=C(CCCN1CCC(CC1)(O)c2ccc(cc2)Cl)c3ccc(cc3)F
296	45	Hexobarbital	56-29-1	CN1C(C(C(NC1=O)=O)(C)C=2CCCCC2)=O	CN1C(C(C(NC1=O)=O)(C)C=2CCCCC2)=O	4	0	0	NO	NO	Mantain	High Reliability	CN1C(=NC(C(C1=O)(C)C=2CCCCC2)=O)O	CN1C(=NC(C(C1=O)(C)C=2CCCCC2)=O)O
297	577	Hydralazine	86-54-4	NNc1c2c(cnn1)cccc2	NNc1c2c(cnn1)cccc2	4	0	0	NO	NO	Mantain	High Reliability	NNc1c2c(cnn1)cccc2	NNc1c2c(cnn1)cccc2		Differences in counterions
298	371	Hydrocortisone	50-23-7	CC12C(=CC(CC1)=O)CCC3C4C(CC(C23)O)(C(CC4)(O)C(=O)CO)C	CC12C(=CC(CC1)=O)CCC3C4C(CC(C23)O)(C(CC4)(O)C(=O)CO)C	4	0	0	NO	NO	Mantain	High Reliability	CC12C(=CC(CC1)=O)CCC3C4C(CC(C23)O)(C(CC4)(O)C(=O)CO)C	CC12C(=CC(CC1)=O)CCC3C4C(CC(C23)O)(C(CC4)(O)C(=O)CO)C		Stereochemistry removed
299	576	Hydroflumethazide	135-09-1	NS(=O)(=O)c1c(cc2c(c1)S(NCN2)(=O)=O)C(F)(F)F	NS(=O)(=O)c1c(cc2c(c1)S(NCN2)(=O)=O)C(F)(F)F	3	0	1	NO	NO	Mantain	Medium Reliability		NS(=O)(=O)c1c(cc2c(c1)S(NCN2)(=O)=O)C(F)(F)F
300	201	Hydromorphone	466-99-9	CN1C2C3C4(CC1)C(Oc5c4c(C2)ccc5O)C(=O)CC3	CN1C2C3C4(CC1)C(Oc5c4c(C2)ccc5O)C(=O)CC3	4	0	0	NO	NO	Mantain	High Reliability	CN1C2C3C4(CC1)C(Oc5c4c(C2)ccc5O)C(=O)CC3	CN1C2C3C4(CC1)C(Oc5c4c(C2)ccc5O)C(=O)CC3	420	Stereochemistry removed
301	254	Hydroxychloroquine	118-42-3	CCN(CCO)CCCC(C)Nc1c2c(ncc1)cc(Cl)cc2	CCN(CCO)CCCC(C)Nc1c2c(ncc1)cc(Cl)cc2	4	0	0	NO	NO	Mantain	High Reliability	CCN(CCO)CCCC(C)Nc1c2c(ncc1)cc(Cl)cc2	CCN(CCO)CCCC(C)Nc1c2c(ncc1)cc(Cl)cc2
302		hydroxycotinine,3'-	34834-67-8		CN1C(CC(C1=O)O)c2cnccc2	2	0	2	NO	NO	Manual Check	Verify Name		CN1C(CC(C1=O)O)c2cnccc2		Stereochemistry removed
304		hydroxyimipramine,2-	303-70-8		CN(C)CCCN1c2c(CCc3c1cccc3)cc(O)cc2	2	0	2	NO	NO	Manual Check	Verify Name		CN(C)CCCN1c2c(CCc3c1cccc3)cc(O)cc2
305		hydroxystaurosporine,7-	112953-11-4		CNC1C(C2(OC(C1)n3c4c(c5c6c(c7c8c(n2c7c53)cccc8)C(NC6=O)O)cccc4)C)OC	2	0	2	NO	NO	Manual Check	Verify Name		CNC1C(C2(OC(C1)n3c4c(c5c6c(c7c8c(n2c7c53)cccc8)C(NC6=O)O)cccc4)C)OC		Stereochemistry removed
306	599	Hydroxyurea	127-07-1	NC(=O)NO	NC(=O)NO	4	0	0	NO	NO	Mantain	High Reliability	NC(=O)NO	NC(=O)NO
307	478	Hypericin	548-04-9	Cc1c2c3c(cc(c4c(c5c(cc(c6c7c(cc(c8c(c(c(c1)O)c2c(c87)c(c43)c65)=O)O)O)O)O)=O)O)C	Cc1c2c3c(cc(c4c(c5c(cc(c6c7c(cc(c8c(c(c(c1)O)c2c(c87)c(c43)c65)=O)O)O)O)O)=O)O)C	4	0	0	NO	NO	Mantain	High Reliability	Cc1c2c3c(cc(c4c(c5c(cc(c6c7c(cc(c8c(c(c(c1)O)c2c(c87)c(c43)c65)=O)O)O)O)O)=O)O)C	Cc1c2c3c(cc(c4c(c5c(cc(c6c7c(cc(c8c(c(c(c1)O)c2c(c87)c(c43)c65)=O)O)O)O)O)=O)O)C
308		ibandronicacid(ibandronate)	114084-78-5		CCCCCN(C)CCC(O)(P(=O)(O)O)P(=O)(O)O	2	0	2	NO	NO	Manual Check	Verify Name		CCCCCN(C)CCC(O)(P(=O)(O)O)P(=O)(O)O
309	69	Ibuprofen	15687-27-1	CC(C)Cc1ccc(cc1)C(C)C(=O)O	CC(C)Cc1ccc(cc1)C(C)C(=O)O	4	0	0	NO	NO	Mantain	High Reliability	CC(C)Cc1ccc(cc1)C(C)C(=O)O	CC(C)Cc1ccc(cc1)C(C)C(=O)O
310	342	Ibutilide	122647-31-8	CCCCCCCN(CC)CCCC(O)c1ccc(cc1)NS(C)(=O)=O	CCCCCCCN(CC)CCCC(O)c1ccc(cc1)NS(C)(=O)=O	3	0	1	NO	NO	Mantain	Medium Reliability	CCCCCCCN(CC)CCCC(O)c1ccc(cc1)NS(C)(=O)=O			Stereochemistry removed, Differences in counterions
311	456	Idarubicin	58957-92-9	CC(=O)C1(CC(c2c(C1)c(O)c3C(c4c(C(c3c2O)=O)cccc4)=O)OC5OC(C(C(C5)N)O)C)O	CC(=O)C1(CC(c2c(C1)c(O)c3C(c4c(C(c3c2O)=O)cccc4)=O)OC5OC(C(C(C5)N)O)C)O	4	0	0	NO	NO	Mantain	High Reliability	CC(=O)C1(CC(c2c(C1)c(O)c3C(c4c(C(c3c2O)=O)cccc4)=O)OC5OC(C(C(C5)N)O)C)O	CC(=O)C1(CC(c2c(C1)c(O)c3C(c4c(C(c3c2O)=O)cccc4)=O)OC5OC(C(C(C5)N)O)C)O		Stereochemistry removed, Differences in counterions
312	25	Idazoxan	79944-58-4	c1cc2c(cc1)OC(CO2)C=3NCCN3	c1cc2c(cc1)OC(CO2)C=3NCCN3	4	0	0	NO	NO	Mantain	High Reliability	c1cc2c(cc1)OC(CO2)C=3NCCN3	c1cc2c(cc1)OC(CO2)C=3NCCN3
313	451	Ifetroban	143443-90-7	CCCCCNC(=O)c1nc(oc1)C2C(C3CCC2O3)Cc4c(cccc4)CCC(=O)O	CCCCCNC(=O)c1nc(oc1)C2C(C3CCC2O3)Cc4c(cccc4)CCC(=O)O	4	0	0	NO	NO	Mantain	High Reliability	CCCCCNC(=O)c1nc(oc1)C2C(C3CCC2O3)Cc4c(cccc4)CCC(=O)O	CCCCCNC(=O)c1nc(oc1)C2C(C3CCC2O3)Cc4c(cccc4)CCC(=O)O		Stereochemistry removed
314	553	Ifosfamide	3778-73-2	O=P1(N(CCCO1)CCCl)NCCCl	O=P1(N(CCCO1)CCCl)NCCCl	4	0	0	NO	NO	Mantain	High Reliability	O=P1(N(CCCO1)CCCl)NCCCl	O=P1(N(CCCO1)CCCl)NCCCl
315	411	Iloprost	78919-13-8	CC#CCC(C)C(O)C=CC1C2C(CC1O)CC(=CCCCC(=O)O)C2	CC#CCC(C)C(O)C=CC1C2C(CC1O)CC(=CCCCC(=O)O)C2	4	0	0	NO	NO	Mantain	High Reliability	CC#CCC(C)C(O)C=CC1C2C(CC1O)CC(=CCCCC(=O)O)C2	CC#CCC(C)C(O)C=CC1C2C(CC1O)CC(=CCCCC(=O)O)C2		Stereochemistry removed
316	472	Imatinib	152459-95-5	Cc1c(cc(cc1)NC(=O)c2ccc(cc2)CN3CCN(CC3)C)Nc4nc(ccn4)-c5cnccc5	Cc1c(cc(cc1)NC(=O)c2ccc(cc2)CN3CCN(CC3)C)Nc4nc(ccn4)-c5cnccc5	4	0	0	NO	NO	Mantain	High Reliability	Cc1c(cc(cc1)NC(=O)c2ccc(cc2)CN3CCN(CC3)C)Nc4nc(ccn4)-c5cnccc5	Cc1c(cc(cc1)NC(=O)c2ccc(cc2)CN3CCN(CC3)C)Nc4nc(ccn4)-c5cnccc5
317	46	Imipenem	64221-86-9	CC(O)C1C2N(C1=O)C(C(=O)O)=C(SCCN=CN)C2	CC(O)C1C2N(C1=O)C(C(=O)O)=C(SCCN=CN)C2	4	0	0	NO	NO	Mantain	High Reliability	CC(O)C1C2N(C1=O)C(C(=O)O)=C(SCCNC=N)C2	CC(O)C1C2N(C1=O)C(C(=O)O)=C(SCCNC=N)C2		Stereochemistry removed, Differences in counterions
318	289	Imipramine	50-49-7	CN(C)CCCN1c2c(CCc3c1cccc3)cccc2	CN(C)CCCN1c2c(CCc3c1cccc3)cccc2	4	0	0	NO	NO	Mantain	High Reliability	CN(C)CCCN1c2c(CCc3c1cccc3)cccc2	CN(C)CCCN1c2c(CCc3c1cccc3)cccc2
319		Imipramine N-oxide	6829-98-7	CN(C)CCC[N+]1(c2c(CCc3c1cccc3)cccc2)[O-]	CN(C)CCC[N+]1(c2c(CCc3c1cccc3)cccc2)[O-]	2	1	1	NO	YES	Eliminate	-		C[N+](C)([O-])CCCN1c2c(CCc3c1cccc3)cccc2		Missing/ambiguous
320	494	Indinavir	150378-17-9	CC(C)(C)NC(=O)C1N(CCN(C1)Cc2cnccc2)CC(O)CC(Cc3ccccc3)C(=O)NC4C(Cc5c4cccc5)O	CC(C)(C)NC(=O)C1N(CCN(C1)Cc2cnccc2)CC(O)CC(Cc3ccccc3)C(=O)NC4C(Cc5c4cccc5)O	4	0	0	NO	NO	Mantain	High Reliability	CC(C)(C)NC(=O)C1N(CCN(C1)Cc2cnccc2)CC(O)CC(Cc3ccccc3)C(=O)NC4C(Cc5c4cccc5)O	CC(C)(C)NC(=O)C1N(CCN(C1)Cc2cnccc2)CC(O)CC(Cc3ccccc3)C(=O)NC4C(Cc5c4cccc5)O		Stereochemistry removed
321	506	Indocyanine Green	3599-32-4	CC1(c2c(N(C1=CC=CC=CC=CC=3C(c4c([N+]3CCCCS(=O)(=O)O)ccc5c4cccc5)(C)C)CCCCS(=O)(=O)O)ccc6c2cccc6)C	CC1(c2c(N(C1=CC=CC=CC=CC=3C(c4c([N+]3CCCCS(=O)(=O)O)ccc5c4cccc5)(C)C)CCCCS(=O)(=O)O)ccc6c2cccc6)C	4	0	0	NO	NO	Mantain	High Reliability	CC1(c2c(N(C1=CC=CC=CC=CC=3C(c4c([N+]3CCCCS(=O)(=O)O)ccc5c4cccc5)(C)C)CCCCS(=O)(=O)O)ccc6c2cccc6)C	CC1(c2c(N(C1=CC=CC=CC=CC=3C(c4c([N+]3CCCCS(=O)(=O)O)ccc5c4cccc5)(C)C)CCCCS(=O)(=O)O)ccc6c2cccc6)C		Stereochemistry removed
322	265	Indomethacin	53-86-1	COc1cc2c(cc1)n(c(c2CC(=O)O)C)C(=O)c3ccc(cc3)Cl	COc1cc2c(cc1)n(c(c2CC(=O)O)C)C(=O)c3ccc(cc3)Cl	4	0	0	NO	NO	Mantain	High Reliability	COc1cc2c(cc1)n(c(c2CC(=O)O)C)C(=O)c3ccc(cc3)Cl	COc1cc2c(cc1)n(c(c2CC(=O)O)C)C(=O)c3ccc(cc3)Cl
323	390	Indoramin	26844-12-2	O=C(NC1CCN(CC1)CCc2c3c([nH]c2)cccc3)c4ccccc4	O=C(NC1CCN(CC1)CCc2c3c([nH]c2)cccc3)c4ccccc4	4	0	0	NO	NO	Mantain	High Reliability	O=C(NC1CCN(CC1)CCc2c3c([nH]c2)cccc3)c4ccccc4	O=C(NC1CCN(CC1)CCc2c3c([nH]c2)cccc3)c4ccccc4
324	352	Intoplicine	125974-72-3	Cc1c2c(c(nc1)NCCCN(C)C)c3c([nH]2)ccc4c3ccc(c4)O	Cc1c2c(c(nc1)NCCCN(C)C)c3c([nH]2)ccc4c3ccc(c4)O	4	0	0	NO	NO	Mantain	High Reliability	Cc1c2c(c(nc1)NCCCN(C)C)c3c([nH]2)ccc4c3ccc(c4)O	Cc1c2c(c(nc1)NCCCN(C)C)c3c([nH]2)ccc4c3ccc(c4)O		Differences in counterions
325	297	Iohexol	66108-95-0	CC(=O)N(CC(O)CO)c1c(c(c(c(c1I)C(=O)NCC(O)CO)I)C(=O)NCC(O)CO)I	CC(=O)N(CC(O)CO)c1c(c(c(c(c1I)C(=O)NCC(O)CO)I)C(=O)NCC(O)CO)I	4	0	0	NO	NO	Mantain	High Reliability	CC(=O)N(CC(O)CO)c1c(c(c(c(c1I)C(=O)NCC(O)CO)I)C(=O)NCC(O)CO)I	CC(=O)N(CC(O)CO)c1c(c(c(c(c1I)C(=O)NCC(O)CO)I)C(=O)NCC(O)CO)I
326	217	Iopamidol	60166-93-0	CC(O)C(=O)Nc1c(c(c(c(c1I)C(=O)NC(CO)CO)I)C(=O)NC(CO)CO)I	CC(O)C(=O)Nc1c(c(c(c(c1I)C(=O)NC(CO)CO)I)C(=O)NC(CO)CO)I	4	0	0	NO	NO	Mantain	High Reliability	CC(O)C(=O)Nc1c(c(c(c(c1I)C(=O)NC(CO)CO)I)C(=O)NC(CO)CO)I	CC(O)C(=O)Nc1c(c(c(c(c1I)C(=O)NC(CO)CO)I)C(=O)NC(CO)CO)I		Stereochemistry removed
327	250	Iopromide	73334-07-3	COCC(=O)Nc1c(c(c(c(c1I)C(=O)NCC(O)CO)I)C(=O)N(C)CC(O)CO)I	COCC(=O)Nc1c(c(c(c(c1I)C(=O)NCC(O)CO)I)C(=O)N(C)CC(O)CO)I	4	0	0	NO	NO	Mantain	High Reliability	COCC(=O)Nc1c(c(c(c(c1I)C(=O)NCC(O)CO)I)C(=O)N(C)CC(O)CO)I	COCC(=O)Nc1c(c(c(c(c1I)C(=O)NCC(O)CO)I)C(=O)N(C)CC(O)CO)I
328		iothalamicacid(iothalamate)	2276-90-6		CNC(=O)c1c(c(c(c(c1I)NC(C)=O)I)C(=O)O)I	2	0	2	NO	NO	Manual Check	Verify Name		CNC(=O)c1c(c(c(c(c1I)NC(C)=O)I)C(=O)O)I
329	447	Irbesartan	138402-11-6	CCCCC=1N(C(C2(N1)CCCC2)=O)Cc3ccc(cc3)-c4c(cccc4)-c5n[nH]nn5	CCCCC=1N(C(C2(N1)CCCC2)=O)Cc3ccc(cc3)-c4c(cccc4)-c5n[nH]nn5	4	0	0	NO	NO	Mantain	High Reliability	CCCCC=1N(C(C2(N1)CCCC2)=O)Cc3ccc(cc3)-c4c(cccc4)-c5[nH]nnn5	CCCCC=1N(C(C2(N1)CCCC2)=O)Cc3ccc(cc3)-c4c(cccc4)-c5[nH]nnn5
330	486	Irinotecan	97682-44-5	CCc1c2c(nc-3c1Cn4c3cc5C(C(OCc5c4=O)=O)(O)CC)ccc(OC(=O)N6CCC(CC6)N7CCCCC7)c2	CCc1c2c(nc-3c1Cn4c3cc5C(C(OCc5c4=O)=O)(O)CC)ccc(OC(=O)N6CCC(CC6)N7CCCCC7)c2	4	0	0	NO	NO	Mantain	High Reliability	CCc1c2c(nc-3c1Cn4c3cc5C(C(OCc5c4=O)=O)(O)CC)ccc(OC(=O)N6CCC(CC6)N7CCCCC7)c2	CCc1c2c(nc-3c1Cn4c3cc5C(C(OCc5c4=O)=O)(O)CC)ccc(OC(=O)N6CCC(CC6)N7CCCCC7)c2		Stereochemistry removed
331	127	Irofulven	158440-71-2	CC=1C=C2C(C1CO)=C(C)C3(CC3)C(C)(O)C2=O	CC=1C=C2C(C1CO)=C(C)C3(CC3)C(C)(O)C2=O	4	0	0	NO	NO	Mantain	High Reliability	CC=1C=C2C(C1CO)=C(C)C3(CC3)C(C)(O)C2=O	CC=1C=C2C(C1CO)=C(C)C3(CC3)C(C)(O)C2=O		Stereochemistry removed
332	413	Isepamicin	58152-03-7	CNC1C(COC(C1O)OC2C(C(C(CC2NC(=O)C(O)CN)N)OC3C(C(C(C(O3)CN)O)O)O)O)(C)O	CNC1C(COC(C1O)OC2C(C(C(CC2NC(=O)C(O)CN)N)OC3C(C(C(C(O3)CN)O)O)O)O)(C)O	4	0	0	NO	NO	Mantain	High Reliability	CNC1C(COC(C1O)OC2C(C(C(CC2NC(=O)C(O)CN)N)OC3C(C(C(C(O3)CN)O)O)O)O)(C)O	CNC1C(COC(C1O)OC2C(C(C(CC2NC(=O)C(O)CN)N)OC3C(C(C(C(O3)CN)O)O)O)O)(C)O		Stereochemistry removed
333	545	Isoniazide	54-85-3	NNC(=O)c1ccncc1	NNC(=O)c1ccncc1	4	0	0	NO	NO	Mantain	High Reliability	NNC(=O)c1ccncc1	NNC(=O)c1ccncc1
334	33	Isoproterenol	7683-59-2	CC(C)NCC(O)c1cc(c(cc1)O)O	CC(C)NCC(O)c1cc(c(cc1)O)O	4	0	0	NO	NO	Mantain	High Reliability	CC(C)NCC(O)c1cc(c(cc1)O)O	CC(C)NCC(O)c1cc(c(cc1)O)O
335	547	isosorbidedinitrate	87-33-2		O=[N+]([O-])OC1C2C(OC1)C(O[N+](=O)[O-])CO2	2	0	2	NO	NO	Mantain	Medium Reliability		O=[N+]([O-])OC1C2C(OC1)C(O[N+](=O)[O-])CO2		Stereochemistry removed, Name verified in PubChem
336	549	Isosorbide-2-Mononitrate	16106-20-0	O=[N+]([O-])OC1C2C(OC1)C(O)CO2	O=[N+]([O-])OC1C2C(OC1)C(O)CO2	4	0	0	NO	NO	Mantain	High Reliability	O=[N+]([O-])OC1C2C(OC1)C(O)CO2	O=[N+]([O-])OC1C2C(OC1)C(O)CO2	337	Stereochemistry removed
337	549	Isosorbide-5-Mononitrate	16051-77-7	O=[N+]([O-])OC1C2C(OC1)C(O)CO2	O=[N+]([O-])OC1C2C(OC1)C(O)CO2	4	0	0	NO	NO	Mantain	High Reliability	O=[N+]([O-])OC1C2C(OC1)C(O)CO2	O=[N+]([O-])OC1C2C(OC1)C(O)CO2	336	Stereochemistry removed
338	87	Isoxicam	34552-84-6	Cc1onc(c1)NC(O)=C2N(S(c3c(C2=O)cccc3)(=O)=O)C	Cc1onc(c1)NC(O)=C2N(S(c3c(C2=O)cccc3)(=O)=O)C	4	0	0	NO	NO	Mantain	High Reliability	Cc1onc(c1)NC(=O)C=2N(S(c3c(C2O)cccc3)(=O)=O)C	Cc1onc(c1)NC(=O)C=2N(S(c3c(C2O)cccc3)(=O)=O)C		Stereochemistry removed
339	279	Isradipine	75695-93-1	COC(=O)C=1C(C(=C(NC1C)C)C(=O)OC(C)C)c2c3c(ccc2)non3	COC(=O)C=1C(C(=C(NC1C)C)C(=O)OC(C)C)c2c3c(ccc2)non3	4	0	0	NO	NO	Mantain	High Reliability	COC(=O)C=1C(C(=C(NC1C)C)C(=O)OC(C)C)c2c3c(ccc2)non3	COC(=O)C=1C(C(=C(NC1C)C)C(=O)OC(C)C)c2c3c(ccc2)non3
340	491	Itraconazole	84625-61-6	CCC(C)n1c(n(cn1)-c2ccc(cc2)N3CCN(CC3)c4ccc(cc4)OCC5OC(OC5)(Cn6ncnc6)c7c(cc(cc7)Cl)Cl)=O	CCC(C)n1c(n(cn1)-c2ccc(cc2)N3CCN(CC3)c4ccc(cc4)OCC5OC(OC5)(Cn6ncnc6)c7c(cc(cc7)Cl)Cl)=O	4	0	0	NO	NO	Mantain	High Reliability	CCC(C)n1c(n(cn1)-c2ccc(cc2)N3CCN(CC3)c4ccc(cc4)OCC5OC(OC5)(Cn6ncnc6)c7c(cc(cc7)Cl)Cl)=O	CCC(C)n1c(n(cn1)-c2ccc(cc2)N3CCN(CC3)c4ccc(cc4)OCC5OC(OC5)(Cn6ncnc6)c7c(cc(cc7)Cl)Cl)=O		Stereochemistry removed
341		IVL745	229627-58-1			1	0	3	NO	NO	Manual Check	Search at least two confirmations	COc1c(ccc(c1)CC(=O)NCC(=O)N(CCC(=O)O)Cc2cc(c(cc2)OC)OC)NC(=O)Nc3c(cccc3)C
342	467	Ixabepilone	219989-84-1	CC(=Cc1nc(sc1)C)C2NC(CC(C(C(C(C(C(CCCC3(C(C2)O3)C)C)O)C)=O)(C)C)O)=O	CC(=Cc1nc(sc1)C)C2NC(CC(C(C(C(C(C(CCCC3(C(C2)O3)C)C)O)C)=O)(C)C)O)=O	4	0	0	NO	NO	Mantain	High Reliability	CC(=Cc1nc(sc1)C)C2NC(CC(C(C(C(C(C(CCCC3(C(C2)O3)C)C)O)C)=O)(C)C)O)=O	CC(=Cc1nc(sc1)C)C2NC(CC(C(C(C(C(C(CCCC3(C(C2)O3)C)C)O)C)=O)(C)C)O)=O		Stereochemistry removed
343	262	Kanamycin	59-01-8	NCC1C(C(C(C(O1)OC2C(C(C(CC2N)N)OC3C(C(C(C(O3)CO)O)N)O)O)O)O)O	NCC1C(C(C(C(O1)OC2C(C(C(CC2N)N)OC3C(C(C(C(O3)CO)O)N)O)O)O)O)O	3	0	1	NO	NO	Mantain	Medium Reliability		NCC1C(C(C(C(O1)OC2C(C(C(CC2N)N)OC3C(C(C(C(O3)CO)O)N)O)O)O)O)O		Stereochemistry removed
344	62	Ketamine	6740-88-1	CNC1(C(CCCC1)=O)c2c(cccc2)Cl	CNC1(C(CCCC1)=O)c2c(cccc2)Cl	4	0	0	NO	NO	Mantain	High Reliability	CNC1(C(CCCC1)=O)c2c(cccc2)Cl	CNC1(C(CCCC1)=O)c2c(cccc2)Cl
345	379	Ketanserin	74050-98-9	O=C(c1ccc(cc1)F)C2CCN(CC2)CCn3c(c4c([nH]c3=O)cccc4)=O	O=C(c1ccc(cc1)F)C2CCN(CC2)CCn3c(c4c([nH]c3=O)cccc4)=O	4	0	0	NO	NO	Mantain	High Reliability	O=C(c1ccc(cc1)F)C2CCN(CC2)CCn3c(c4c([nH]c3=O)cccc4)=O	O=C(c1ccc(cc1)F)C2CCN(CC2)CCn3c(c4c([nH]c3=O)cccc4)=O
346	133	Ketobemidone	469-79-4	CCC(=O)C1(CCN(CC1)C)c2cc(ccc2)O	CCC(=O)C1(CCN(CC1)C)c2cc(ccc2)O	4	0	0	NO	NO	Mantain	High Reliability	CCC(=O)C1(CCN(CC1)C)c2cc(ccc2)O	CCC(=O)C1(CCN(CC1)C)c2cc(ccc2)O
347	150	Ketoprofen	22071-15-4	CC(C(=O)O)c1cc(ccc1)C(=O)c2ccccc2	CC(C(=O)O)c1cc(ccc1)C(=O)c2ccccc2	4	0	0	NO	NO	Mantain	High Reliability	CC(C(=O)O)c1cc(ccc1)C(=O)c2ccccc2	CC(C(=O)O)c1cc(ccc1)C(=O)c2ccccc2
348	119	Ketorolac	74103-06-3	O=C(c1ccccc1)c2n3c(cc2)C(CC3)C(=O)O	O=C(c1ccccc1)c2n3c(cc2)C(CC3)C(=O)O	4	0	0	NO	NO	Mantain	High Reliability	O=C(c1ccccc1)c2n3c(cc2)C(CC3)C(=O)O	O=C(c1ccccc1)c2n3c(cc2)C(CC3)C(=O)O
349	471	KRN-5500	151276-95-8	CCCCCCCCCC=CC=CC(=O)NCC(=O)NC1C(OC(C(C1O)O)Nc2c3c(ncn2)nc[nH]3)C(O)CO	CCCCCCCCCC=CC=CC(=O)NCC(=O)NC1C(OC(C(C1O)O)Nc2c3c(ncn2)nc[nH]3)C(O)CO	3	0	1	NO	NO	Mantain	Medium Reliability		CCCCCCCCCC=CC=CC(=O)NCC(=O)NC1C(OC(C(C1O)O)Nc2c3c(ncn2)nc[nH]3)C(O)CO		Stereochemistry removed
350	317	KW-2170	207862-44-0	NCCCNc1c2c(c3c(n4nc(c(cc1)c42)CNCCO)c(O)ccc3O)=O	NCCCNc1c2c(c3c(n4nc(c(cc1)c42)CNCCO)c(O)ccc3O)=O	3	0	1	NO	NO	Mantain	Medium Reliability		NCCCNc1c2c(c3c(n4nc(c(cc1)c42)CNCCO)c(O)ccc3O)=O		Differences in counterions
351	291	Labetalol	36894-69-6	CC(CCc1ccccc1)NCC(O)c2cc(c(cc2)O)C(N)=O	CC(CCc1ccccc1)NCC(O)c2cc(c(cc2)O)C(N)=O	4	0	0	NO	NO	Mantain	High Reliability	CC(CCc1ccccc1)NCC(O)c2cc(c(cc2)O)C(N)=O	CC(CCc1ccccc1)NCC(O)c2cc(c(cc2)O)C(N)=O	199
352	438	Lamifiban	144412-49-7	N=C(N)c1ccc(cc1)C(=O)NC(Cc2ccc(cc2)O)C(=O)N3CCC(CC3)OCC(=O)O	N=C(N)c1ccc(cc1)C(=O)NC(Cc2ccc(cc2)O)C(=O)N3CCC(CC3)OCC(=O)O	3	0	1	NO	NO	Mantain	Medium Reliability	N=C(N)c1ccc(cc1)C(=O)NC(Cc2ccc(cc2)O)C(=O)N3CCC(CC3)OCC(=O)O			Stereochemistry removed
353	561	Lamivudine	134678-17-4	Nc1nc(n(cc1)C2OC(SC2)CO)=O	Nc1nc(n(cc1)C2OC(SC2)CO)=O	4	0	0	NO	NO	Mantain	High Reliability	Nc1nc(n(cc1)C2OC(SC2)CO)=O	Nc1nc(n(cc1)C2OC(SC2)CO)=O		Stereochemistry removed
354	148	Lansoprazole	103577-45-3	Cc1c(nccc1OCC(F)(F)F)CS(=O)c2[nH]c3c(n2)cccc3	Cc1c(nccc1OCC(F)(F)F)CS(=O)c2[nH]c3c(n2)cccc3	4	0	0	NO	NO	Mantain	High Reliability	Cc1c(nccc1OCC(F)(F)F)CS(=O)c2[nH]c3c(n2)cccc3	Cc1c(nccc1OCC(F)(F)F)CS(=O)c2[nH]c3c(n2)cccc3
355	183	Letrozole	112809-51-5	N#Cc1ccc(cc1)C(c2ccc(cc2)C#N)n3ncnc3	N#Cc1ccc(cc1)C(c2ccc(cc2)C#N)n3ncnc3	4	0	0	NO	NO	Mantain	High Reliability	N#Cc1ccc(cc1)C(c2ccc(cc2)C#N)n3ncnc3	N#Cc1ccc(cc1)C(c2ccc(cc2)C#N)n3ncnc3
356		Leuprolide	53714-56-0	CCNC(=O)C1N(CCC1)C(=O)C(CCCN=C(N)N)NC(=O)C(CC(C)C)NC(=O)C(CC(C)C)NC(=O)C(Cc2ccc(cc2)O)NC(=O)C(CO)NC(=O)C(Cc3c4c([nH]c3)cccc4)NC(=O)C(Cc5[nH]cnc5)NC(=O)C6NC(CC6)=O	CCNC(=O)C1N(CCC1)C(=O)C(CCCN=C(N)N)NC(=O)C(NC(=O)C(NC(=O)C(Cc2ccc(cc2)O)NC(=O)C(CO)NC(=O)C(Cc3c4c([nH]c3)cccc4)NC(=O)C(Cc5[nH]cnc5)NC(=O)C6NC(CC6)=O)C(C)C)C(C)C	3	1	0	NO	YES	Eliminate	-	CCNC(=O)C1N(CCC1)C(=O)C(CCCNC(=N)N)NC(=O)C(CC(C)C)NC(=O)C(CC(C)C)NC(=O)C(Cc2ccc(cc2)O)NC(=O)C(CO)NC(=O)C(Cc3c4c([nH]c3)cccc4)NC(=O)C(Cc5nc[nH]c5)NC(=O)C6NC(CC6)=O	CCNC(=O)C1N(CCC1)C(=O)C(CCCNC(=N)N)NC(=O)C(CC(C)C)NC(=O)C(CC(C)C)NC(=O)C(Cc2ccc(cc2)O)NC(=O)C(CO)NC(=O)C(Cc3c4c([nH]c3)cccc4)NC(=O)C(Cc5nc[nH]c5)NC(=O)C6NC(CC6)=O		Stereochemistry removed, Missing/ambiguous
357	582	Levodopa	59-92-7	NC(Cc1cc(c(cc1)O)O)C(=O)O	NC(Cc1cc(c(cc1)O)O)C(=O)O	4	0	0	NO	NO	Mantain	High Reliability	NC(Cc1cc(c(cc1)O)O)C(=O)O	NC(Cc1cc(c(cc1)O)O)C(=O)O		Stereochemistry removed
358	243	Levofloxacin	100986-85-4	CC1n2cc(c(c3cc(c(c(OC1)c32)N4CCN(CC4)C)F)=O)C(=O)O	CC1n2cc(c(c3cc(c(c(OC1)c32)N4CCN(CC4)C)F)=O)C(=O)O	4	0	0	NO	NO	Mantain	High Reliability	CC1n2cc(c(c3cc(c(c(OC1)c32)N4CCN(CC4)C)F)=O)C(=O)O	CC1n2cc(c(c3cc(c(c(OC1)c32)N4CCN(CC4)C)F)=O)C(=O)O	454	Stereochemistry removed, Differences in counterions
359	293	Levomepromazine	60-99-1	COc1cc2c(cc1)Sc3c(N2CC(C)CN(C)C)cccc3	COc1cc2c(cc1)Sc3c(N2CC(C)CN(C)C)cccc3	4	0	0	NO	NO	Mantain	High Reliability	COc1cc2c(cc1)Sc3c(N2CC(C)CN(C)C)cccc3	COc1cc2c(cc1)Sc3c(N2CC(C)CN(C)C)cccc3		Stereochemistry removed
360	365	Levonorgestrel	797-63-7	C#CC1(C2(C(CC1)C3C(C4C(CC3)=CC(=O)CC4)CC2)CC)O	C#CC1(C2(C(CC1)C3C(C4C(CC3)=CC(=O)CC4)CC2)CC)O	4	0	0	NO	NO	Mantain	High Reliability	C#CC1(C2(C(CC1)C3C(C4C(CC3)=CC(=O)CC4)CC2)CC)O	C#CC1(C2(C(CC1)C3C(C4C(CC3)=CC(=O)CC4)CC2)CC)O		Stereochemistry removed
361	84	Levosimendan	141505-33-1	CC1C(=NNC(C1)=O)c2ccc(cc2)NN=C(C#N)C#N	CC1C(=NNC(C1)=O)c2ccc(cc2)NN=C(C#N)C#N	3	0	1	NO	NO	Mantain	Medium Reliability	CC1C(=NNC(C1)=O)c2ccc(cc2)NN=C(C#N)C#N			Stereochemistry removed
362	105	Lidocaine	137-58-6	CCN(CC)CC(=O)Nc1c(cccc1C)C	CCN(CC)CC(=O)Nc1c(cccc1C)C	4	0	0	NO	NO	Mantain	High Reliability	CCN(CC)CC(=O)Nc1c(cccc1C)C	CCN(CC)CC(=O)Nc1c(cccc1C)C
363	261	Lincomycin	154-21-2	CCCC1CN(C(C1)C(=O)NC(C(C)O)C2C(C(C(C(O2)SC)O)O)O)C	CCCC1CN(C(C1)C(=O)NC(C(C)O)C2C(C(C(C(O2)SC)O)O)O)C	3	0	1	NO	NO	Mantain	Medium Reliability		CCCC1CN(C(C1)C(=O)NC(C(C)O)C2C(C(C(C(O2)SC)O)O)O)C		Stereochemistry removed
364	169	Linezolid	165800-03-3	CC(=O)NCC1OC(N(C1)c2cc(c(cc2)N3CCOCC3)F)=O	CC(=O)NCC1OC(N(C1)c2cc(c(cc2)N3CCOCC3)F)=O	4	0	0	NO	NO	Mantain	High Reliability	CC(=O)NCC1OC(N(C1)c2cc(c(cc2)N3CCOCC3)F)=O	CC(=O)NCC1OC(N(C1)c2cc(c(cc2)N3CCOCC3)F)=O		Stereochemistry removed
365	372	Lisinopril	76547-98-3	NCCCCC(NC(CCc1ccccc1)C(=O)O)C(=O)N2C(CCC2)C(=O)O	NCCCCC(NC(CCc1ccccc1)C(=O)O)C(=O)N2C(CCC2)C(=O)O	3	0	1	NO	NO	Mantain	Medium Reliability		NCCCCC(NC(CCc1ccccc1)C(=O)O)C(=O)N2C(CCC2)C(=O)O		Stereochemistry removed, Differences in counterions
366	597	Lithium Carbonate	554-13-2	O=C(O)O	O=C(O)O	4	0	0	NO	NO	Mantain	High Reliability	O=C(O)O	O=C(O)O
367	112	Lorazepam	846-49-1	O=C1C(N=C(c2c(N1)ccc(Cl)c2)c3c(cccc3)Cl)O	O=C1C(N=C(c2c(N1)ccc(Cl)c2)c3c(cccc3)Cl)O	4	0	0	NO	NO	Mantain	High Reliability	O=C1C(N=C(c2c(N1)ccc(Cl)c2)c3c(cccc3)Cl)O	O=C1C(N=C(c2c(N1)ccc(Cl)c2)c3c(cccc3)Cl)O
368	396	Lorcainide	59729-31-6	CC(C)N1CCC(CC1)N(C(=O)Cc2ccccc2)c3ccc(cc3)Cl	CC(C)N1CCC(CC1)N(C(=O)Cc2ccccc2)c3ccc(cc3)Cl	4	0	0	NO	NO	Mantain	High Reliability	CC(C)N1CCC(CC1)N(C(=O)Cc2ccccc2)c3ccc(cc3)Cl	CC(C)N1CCC(CC1)N(C(=O)Cc2ccccc2)c3ccc(cc3)Cl		Differences in counterions
369	143	Lormetazepam	848-75-9	CN1c2c(C(=NC(C1=O)O)c3c(cccc3)Cl)cc(Cl)cc2	CN1c2c(C(=NC(C1=O)O)c3c(cccc3)Cl)cc(Cl)cc2	2	0	2	NO	NO	Mantain	Medium Reliability				Checked on PubChem
370	382	Losartan	114798-26-4	CCCCc1n(c(c(n1)Cl)CO)Cc2ccc(cc2)-c3c(cccc3)-c4n[nH]nn4	CCCCc1n(c(c(n1)Cl)CO)Cc2ccc(cc2)-c3c(cccc3)-c4n[nH]nn4	4	0	0	NO	NO	Mantain	High Reliability	CCCCc1n(c(c(n1)Cl)CO)Cc2ccc(cc2)-c3c(cccc3)-c4[nH]nnn4	CCCCc1n(c(c(n1)Cl)CO)Cc2ccc(cc2)-c3c(cccc3)-c4[nH]nnn4
371		lovastatin(acid)	75225-51-3		CCC(C)C(=O)OC1C2C(=CC(C1)C)C=CC(C)C2CCC(O)CC(O)CC(=O)O	2	0	2	NO	NO	Manual Check	Verify Name		CCC(C)C(=O)OC1C2C(=CC(C1)C)C=CC(C)C2CCC(O)CC(O)CC(=O)O		Stereochemistry removed
372	370	Loxiglumide	107097-80-3	CCCCCN(CCCOC)C(=O)C(CCC(=O)O)NC(=O)c1cc(c(cc1)Cl)Cl	CCCCCN(CCCOC)C(=O)C(CCC(=O)O)NC(=O)c1cc(c(cc1)Cl)Cl	4	0	0	NO	NO	Mantain	High Reliability	CCCCCN(CCCOC)C(=O)C(CCC(=O)O)NC(=O)c1cc(c(cc1)Cl)Cl	CCCCCN(CCCOC)C(=O)C(CCC(=O)O)NC(=O)c1cc(c(cc1)Cl)Cl	182
373	316	Maprotiline	10262-69-8	CNCCCC12c3c(C(CC1)c4c2cccc4)cccc3	CNCCCC12c3c(C(CC1)c4c2cccc4)cccc3	4	0	0	NO	NO	Mantain	High Reliability	CNCCCC12c3c(C(CC1)c4c2cccc4)cccc3	CNCCCC12c3c(C(CC1)c4c2cccc4)cccc3
374	141	Maxipost	187523-35-9	COc1c(cc(cc1)Cl)C2(c3c(NC2=O)cc(C(F)(F)F)cc3)F	COc1c(cc(cc1)Cl)C2(c3c(NC2=O)cc(C(F)(F)F)cc3)F	4	0	0	NO	NO	Mantain	High Reliability	COc1c(cc(cc1)Cl)C2(c3c(NC2=O)cc(C(F)(F)F)cc3)F	COc1c(cc(cc1)Cl)C2(c3c(NC2=O)cc(C(F)(F)F)cc3)F		Stereochemistry removed
375	146	Mebendazole	31431-39-7	COC(=O)Nc1[nH]c2c(n1)ccc(C(=O)c3ccccc3)c2	COC(=O)Nc1[nH]c2c(n1)ccc(C(=O)c3ccccc3)c2	4	0	0	NO	NO	Mantain	High Reliability	COC(=O)Nc1[nH]c2c(n1)cc(C(=O)c3ccccc3)cc2	COC(=O)Nc1[nH]c2c(n1)cc(C(=O)c3ccccc3)cc2
376	323	Medroxalol	56290-94-9	CC(CCc1cc2c(cc1)OCO2)NCC(O)c3cc(c(cc3)O)C(N)=O	CC(CCc1cc2c(cc1)OCO2)NCC(O)c3cc(c(cc3)O)C(N)=O	4	0	0	NO	NO	Mantain	High Reliability	CC(CCc1cc2c(cc1)OCO2)NCC(O)c3cc(c(cc3)O)C(N)=O	CC(CCc1cc2c(cc1)OCO2)NCC(O)c3cc(c(cc3)O)C(N)=O		Differences in counterions
377	408	Melagatran	159776-70-2	N=C(N)c1ccc(cc1)CNC(=O)C2N(CC2)C(=O)C(NCC(=O)O)C3CCCCC3	N=C(N)c1ccc(cc1)CNC(=O)C2N(CC2)C(=O)C(NCC(=O)O)C3CCCCC3	4	0	0	NO	NO	Mantain	High Reliability	N=C(N)c1ccc(cc1)CNC(=O)C2N(CC2)C(=O)C(NCC(=O)O)C3CCCCC3	N=C(N)c1ccc(cc1)CNC(=O)C2N(CC2)C(=O)C(NCC(=O)O)C3CCCCC3		Stereochemistry removed
378	86	Meloxicam	71125-38-7	Cc1sc(nc1)NC(O)=C2N(S(c3c(C2=O)cccc3)(=O)=O)C	Cc1sc(nc1)NC(O)=C2N(S(c3c(C2=O)cccc3)(=O)=O)C	4	0	0	NO	NO	Mantain	High Reliability	Cc1sc(nc1)NC(=O)C=2N(S(c3c(C2O)cccc3)(=O)=O)C	Cc1sc(nc1)NC(=O)C=2N(S(c3c(C2O)cccc3)(=O)=O)C		Stereochemistry removed
379	176	Melperone	3575-80-2	CC1CCN(CC1)CCCC(=O)c2ccc(cc2)F	CC1CCN(CC1)CCCC(=O)c2ccc(cc2)F	4	0	0	NO	NO	Mantain	High Reliability	CC1CCN(CC1)CCCC(=O)c2ccc(cc2)F	CC1CCN(CC1)CCCC(=O)c2ccc(cc2)F		Differences in counterions
380	67	Melphalan	148-82-3	NC(Cc1ccc(cc1)N(CCCl)CCCl)C(=O)O	NC(Cc1ccc(cc1)N(CCCl)CCCl)C(=O)O	4	0	0	NO	NO	Mantain	High Reliability	NC(Cc1ccc(cc1)N(CCCl)CCCl)C(=O)O	NC(Cc1ccc(cc1)N(CCCl)CCCl)C(=O)O		Stereochemistry removed
381		men-10755	169317-77-5		CC1C(C(CC(O1)OC2C(OC(CC2O)OC3c4c(CC(C3)(O)C(=O)CO)c(O)c5C(c6c(C(c5c4O)=O)cccc6)=O)C)N)O	2	0	2	NO	NO	Manual Check	Verify Name		CC1C(C(CC(O1)OC2C(OC(CC2O)OC3c4c(CC(C3)(O)C(=O)CO)c(O)c5C(c6c(C(c5c4O)=O)cccc6)=O)C)N)O		Stereochemistry removed
382	134	Meperidine	57-42-1	CCOC(=O)C1(CCN(CC1)C)c2ccccc2	CCOC(=O)C1(CCN(CC1)C)c2ccccc2	4	0	0	NO	NO	Mantain	High Reliability	CCOC(=O)C1(CCN(CC1)C)c2ccccc2	CCOC(=O)C1(CCN(CC1)C)c2ccccc2
383	135	Mepivacaine	96-88-8	Cc1c(c(ccc1)C)NC(=O)C2N(CCCC2)C	Cc1c(c(ccc1)C)NC(=O)C2N(CCCC2)C	4	0	0	NO	NO	Mantain	High Reliability	Cc1c(c(ccc1)C)NC(=O)C2N(CCCC2)C	Cc1c(c(ccc1)C)NC(=O)C2N(CCCC2)C
384	592	Meprobamate	57-53-4	CCCC(C)(COC(N)=O)COC(N)=O	CCCC(C)(COC(N)=O)COC(N)=O	3	0	1	NO	NO	Mantain	Medium Reliability		CCCC(C)(COC(N)=O)COC(N)=O
385	137	Meptazinol	54340-58-8	CCC1(CN(CCCC1)C)c2cc(ccc2)O	CCC1(CN(CCCC1)C)c2cc(ccc2)O	4	0	0	NO	NO	Mantain	High Reliability	CCC1(CN(CCCC1)C)c2cc(ccc2)O	CCC1(CN(CCCC1)C)c2cc(ccc2)O		Differences in counterions
386	532	Mercaptopurine, 6-	50-44-2	Sc1c2c(ncn1)nc[nH]2	S=c1c2c([nH]cn1)nc[nH]2	4	0	0	NO	NO	Mantain	High Reliability	S=c1c2c(nc[nH]1)[nH]cn2	S=c1c2c(nc[nH]1)[nH]cn2
387		Meropenem	96036-03-2	CC(O)C1C2N(C1=O)C(C(=O)O)=C(SC3CC(NC3)C(=O)N(C)C)C2C	CC(O)C1C2N(C1=O)C(C(=O)O)=C(SC3NC(CC3)C(=O)N(C)C)C2C	3	1	0	NO	YES	Eliminate	-	CC(O)C1C2N(C1=O)C(C(=O)O)=C(SC3CC(NC3)C(=O)N(C)C)C2C	CC(O)C1C2N(C1=O)C(C(=O)O)=C(SC3CC(NC3)C(=O)N(C)C)C2C		Stereochemistry removed, Missing/ambiguous
388	520	Metformin	657-24-9	CN(C)C(=N)N=C(N)N	CN(C)C(=N)N=C(N)N	4	0	0	NO	NO	Mantain	High Reliability	CN(C)C(=N)NC(=N)N	CN(C)C(=N)NC(=N)N		Differences in counterions
389	362	Methadone	76-99-3	CCC(=O)C(CC(C)N(C)C)(c1ccccc1)c2ccccc2	CCC(=O)C(CC(C)N(C)C)(c1ccccc1)c2ccccc2	4	0	0	NO	NO	Mantain	High Reliability	CCC(=O)C(CC(C)N(C)C)(c1ccccc1)c2ccccc2	CCC(=O)C(CC(C)N(C)C)(c1ccccc1)c2ccccc2
390	15	Methamphetamine	537-46-2	CNC(C)Cc1ccccc1	CNC(C)Cc1ccccc1	4	0	0	NO	NO	Mantain	High Reliability	CNC(C)Cc1ccccc1	CNC(C)Cc1ccccc1		Stereochemistry removed
391	207	Methicillin	61-32-5	COc1c(c(ccc1)OC)C(=O)NC2C3N(C2=O)C(C(S3)(C)C)C(=O)O	COc1c(c(ccc1)OC)C(=O)NC2C3N(C2=O)C(C(S3)(C)C)C(=O)O	4	0	0	NO	NO	Mantain	High Reliability	COc1c(c(ccc1)OC)C(=O)NC2C3N(C2=O)C(C(S3)(C)C)C(=O)O	COc1c(c(ccc1)OC)C(=O)NC2C3N(C2=O)C(C(S3)(C)C)C(=O)O		Stereochemistry removed, Differences in counterions
392	523	Methimazole	60-56-0	Cn1c([nH]cc1)=S	Cn1c([nH]cc1)=S	4	0	0	NO	NO	Mantain	High Reliability	Cn1c([nH]cc1)=S	Cn1c([nH]cc1)=S
393	95	Methohexital	151-83-7	C=CCC1(C(N(C(NC1=O)=O)C)=O)C(C)C#CCC	C=CCC1(C(N(C(NC1=O)=O)C)=O)C(C)C#CCC	4	0	0	NO	NO	Mantain	High Reliability	C=CCC1(C(N(C(NC1=O)=O)C)=O)C(C)C#CCC	C=CCC1(C(N(C(NC1=O)=O)C)=O)C(C)C#CCC
394	313	Methotrexate	59-05-2	CN(Cc1nc2c(nc1)nc(N)nc2N)c3ccc(cc3)C(=O)NC(CCC(=O)O)C(=O)O	CN(Cc1nc2c(nc1)nc(N)nc2N)c3ccc(cc3)C(=O)NC(CCC(=O)O)C(=O)O	4	0	0	NO	NO	Mantain	High Reliability	CN(Cc1nc2c(nc1)nc(N)nc2N)c3ccc(cc3)C(=O)NC(CCC(=O)O)C(=O)O	CN(Cc1nc2c(nc1)nc(N)nc2N)c3ccc(cc3)C(=O)NC(CCC(=O)O)C(=O)O		Stereochemistry removed
395	12	methyldopa	555-30-6	COC(=O)C(N)Cc1cc(c(cc1)O)O	CC(N)(Cc1cc(c(cc1)O)O)C(=O)O	3	1	0	NO	NO	Mantain	High Reliability	CC(N)(Cc1cc(c(cc1)O)O)C(=O)O	CC(N)(Cc1cc(c(cc1)O)O)C(=O)O		Stereochemistry removed, Name verified in PubChem
396	355	Methylnaltrexone	73232-52-7	C[N+]1(C2C3(C4(CC1)C(Oc5c4c(C2)ccc5O)C(=O)CC3)O)CC6CC6	C[N+]1(C2C3(C4(CC1)C(Oc5c4c(C2)ccc5O)C(=O)CC3)O)CC6CC6	4	0	0	NO	NO	Mantain	High Reliability	C[N+]1(C2C3(C4(CC1)C(Oc5c4c(C2)ccc5O)C(=O)CC3)O)CC6CC6	C[N+]1(C2C3(C4(CC1)C(Oc5c4c(C2)ccc5O)C(=O)CC3)O)CC6CC6		Stereochemistry removed, Differences in counterions
397		methylnortestosterone,7α-,19-	3764-87-2		CC1C2C(C3C(C1)=CC(=O)CC3)CCC4(C2CCC4O)C	2	0	2	NO	NO	Manual Check	Verify Name		CC1C2C(C3C(C1)=CC(=O)CC3)CCC4(C2CCC4O)C		Stereochemistry removed
398	99	Methylphenidate	113-45-1	COC(=O)C(c1ccccc1)C2NCCCC2	COC(=O)C(c1ccccc1)C2NCCCC2	3	0	1	NO	NO	Mantain	Medium Reliability	COC(=O)C(c1ccccc1)C2NCCCC2
399	406	Methylprednisolone	83-43-2	CC1C=2C(C3C(C1)C4C(CC3O)(C(CC4)(O)C(=O)CO)C)(C)C=CC(=O)C2	CC1C=2C(C3C(C1)C4C(CC3O)(C(CC4)(O)C(=O)CO)C)(C)C=CC(=O)C2	4	0	0	NO	NO	Mantain	High Reliability	CC1C=2C(C3C(C1)C4C(CC3O)(C(CC4)(O)C(=O)CO)C)(C)C=CC(=O)C2	CC1C=2C(C3C(C1)C4C(CC3O)(C(CC4)(O)C(=O)CO)C)(C)C=CC(=O)C2		Stereochemistry removed
400		Methylthiomethylpaclitaxel, 7-	160237-25-2			1	0	3	NO	NO	Manual Check	Search at least two confirmations		CSCOC1C2(C(C3(C(C1)OC3)OC(C)=O)C(OC(=O)c4ccccc4)C5(C(C(=C(C(C5)OC(=O)C(O)C(NC(=O)c6ccccc6)c7ccccc7)C)C(OC(C)=O)C2=O)(C)C)O)C		Stereochemistry removed
401	104	Metoclopramide	364-62-5	CCN(CC)CCNC(=O)c1c(cc(c(c1)Cl)N)OC	CCN(CC)CCNC(=O)c1c(cc(c(c1)Cl)N)OC	4	0	0	NO	NO	Mantain	High Reliability	CCN(CC)CCNC(=O)c1c(cc(c(c1)Cl)N)OC	CCN(CC)CCNC(=O)c1c(cc(c(c1)Cl)N)OC		Differences in counterions
402	503	Metocurine	5152-30-7	COc1c2cc(cc1)CC3c4c(Oc5ccc(CC6c7cc(O2)c(cc7CC[N+]6(C)C)OC)cc5)c(OC)c(OC)cc4CC[N+]3(C)C	COc1c2cc(cc1)CC3c4c(Oc5ccc(CC6c7cc(O2)c(cc7CC[N+]6(C)C)OC)cc5)c(OC)c(OC)cc4CC[N+]3(C)C	4	0	0	NO	NO	Mantain	High Reliability	COc1c2cc(cc1)CC3c4c(Oc5ccc(CC6c7cc(O2)c(cc7CC[N+]6(C)C)OC)cc5)c(OC)c(OC)cc4CC[N+]3(C)C	COc1c2cc(cc1)CC3c4c(Oc5ccc(CC6c7cc(O2)c(cc7CC[N+]6(C)C)OC)cc5)c(OC)c(OC)cc4CC[N+]3(C)C		Stereochemistry removed, Differences in counterions
403	154	Metolazone	17560-51-9	Cc1c(cccc1)N2C(Nc3c(C2=O)cc(S(N)(=O)=O)c(Cl)c3)C	Cc1c(cccc1)N2C(Nc3c(C2=O)cc(S(N)(=O)=O)c(Cl)c3)C	4	0	0	NO	NO	Mantain	High Reliability	Cc1c(cccc1)N2C(Nc3c(C2=O)cc(S(N)(=O)=O)c(Cl)c3)C	Cc1c(cccc1)N2C(Nc3c(C2=O)cc(S(N)(=O)=O)c(Cl)c3)C
404	140	Metoprolol	51384-51-1	COCCc1ccc(cc1)OCC(O)CNC(C)C	COCCc1ccc(cc1)OCC(O)CNC(C)C	3	0	1	NO	NO	Mantain	Medium Reliability		COCCc1ccc(cc1)OCC(O)CNC(C)C
405	37	Metrizoate	1949-45-7	CC(=O)Nc1c(c(c(c(c1I)C(=O)O)I)N(C)C(C)=O)I	CC(=O)Nc1c(c(c(c(c1I)C(=O)O)I)N(C)C(C)=O)I	3	0	1	NO	NO	Mantain	Medium Reliability		CC(=O)Nc1c(c(c(c(c1I)C(=O)O)I)N(C)C(C)=O)I
406	548	Metronidazole	443-48-1	Cc1n(c(cn1)[N+](=O)[O-])CCO	Cc1n(c(cn1)[N+](=O)[O-])CCO	4	0	0	NO	NO	Mantain	High Reliability	Cc1n(c(cn1)[N+](=O)[O-])CCO	Cc1n(c(cn1)[N+](=O)[O-])CCO
407	32	Mexiletine	31828-71-4	Cc1c(c(ccc1)C)OCC(C)N	Cc1c(c(ccc1)C)OCC(C)N	4	0	0	NO	NO	Mantain	High Reliability	Cc1c(c(ccc1)C)OCC(C)N	Cc1c(c(ccc1)C)OCC(C)N		Differences in counterions
408	353	Mezlocillin	51481-65-3	CC1(C(N2C(S1)C(NC(=O)C(NC(=O)N3C(N(CC3)S(C)(=O)=O)=O)c4ccccc4)C2=O)C(=O)O)C	CC1(C(N2C(S1)C(NC(=O)C(NC(=O)N3C(N(CC3)S(C)(=O)=O)=O)c4ccccc4)C2=O)C(=O)O)C	4	0	0	NO	NO	Mantain	High Reliability	CC1(C(N2C(S1)C(NC(=O)C(NC(=O)N3C(N(CC3)S(C)(=O)=O)=O)c4ccccc4)C2=O)C(=O)O)C	CC1(C(N2C(S1)C(NC(=O)C(NC(=O)N3C(N(CC3)S(C)(=O)=O)=O)c4ccccc4)C2=O)C(=O)O)C		Stereochemistry removed
409	474	Mibefradil	116644-53-2	COCC(=O)OC1(C(c2c(CC1)cc(F)cc2)C(C)C)CCN(C)CCCc3[nH]c4c(n3)cccc4	COCC(=O)OC1(C(c2c(CC1)cc(F)cc2)C(C)C)CCN(C)CCCc3[nH]c4c(n3)cccc4	4	0	0	NO	NO	Mantain	High Reliability	COCC(=O)OC1(C(c2c(CC1)cc(F)cc2)C(C)C)CCN(C)CCCc3[nH]c4c(n3)cccc4	COCC(=O)OC1(C(c2c(CC1)cc(F)cc2)C(C)C)CCN(C)CCCc3[nH]c4c(n3)cccc4		Stereochemistry removed
410	528	Micafungin	235114-32-6	CCCCCOc1ccc(cc1)-c2onc(c2)-c3ccc(cc3)C(=O)NC4C(NC(C(N5C(C(NC(C(NC(C(N6C(C(NC(C(C4)O)O)=O)C(O)C(C)C6)=O)C(O)CC(N)=O)=O)C(O)C(O)c7cc(c(cc7)O)OS(=O)(=O)O)=O)CC(O)C5)=O)C(C)O)=O	CCCCCOc1ccc(cc1)-c2onc(c2)-c3ccc(cc3)C(=O)NC4C(NC(C(N5C(C(NC(C(NC(C(N6C(C(NC(C(C4)O)O)=O)C(O)C(C)C6)=O)C(O)CC(N)=O)=O)C(O)C(O)c7cc(c(cc7)O)OS(=O)(=O)O)=O)CC(O)C5)=O)C(C)O)=O	4	0	0	NO	NO	Mantain	High Reliability	CCCCCOc1ccc(cc1)-c2onc(c2)-c3ccc(cc3)C(=O)NC4C(NC(C(N5C(C(NC(C(NC(C(N6C(C(NC(C(C4)O)O)=O)C(O)C(C)C6)=O)C(O)CC(N)=O)=O)C(O)C(O)c7cc(c(cc7)O)OS(=O)(=O)O)=O)CC(O)C5)=O)C(C)O)=O	CCCCCOc1ccc(cc1)-c2onc(c2)-c3ccc(cc3)C(=O)NC4C(NC(C(N5C(C(NC(C(NC(C(N6C(C(NC(C(C4)O)O)=O)C(O)C(C)C6)=O)C(O)CC(N)=O)=O)C(O)C(O)c7cc(c(cc7)O)OS(=O)(=O)O)=O)CC(O)C5)=O)C(C)O)=O		Stereochemistry removed
411	231	Midazolam	59467-70-8	Cc1n-2c(cn1)CN=C(c3c2ccc(Cl)c3)c4c(cccc4)F	Cc1n-2c(cn1)CN=C(c3c2ccc(Cl)c3)c4c(cccc4)F	4	0	0	NO	NO	Mantain	High Reliability	Cc1n-2c(cn1)CN=C(c3c2ccc(Cl)c3)c4c(cccc4)F	Cc1n-2c(cn1)CN=C(c3c2ccc(Cl)c3)c4c(cccc4)F
412	573	Miglitol	72432-03-2	OCCN1C(C(C(C(C1)O)O)O)CO	OCCN1C(C(C(C(C1)O)O)O)CO	4	0	0	NO	NO	Mantain	High Reliability	OCCN1C(C(C(C(C1)O)O)O)CO	OCCN1C(C(C(C(C1)O)O)O)CO		Stereochemistry removed
413	54	Milrinone	78415-72-2	Cc1c(cc(c([nH]1)=O)C#N)-c2ccncc2	Cc1c(cc(c([nH]1)=O)C#N)-c2ccncc2	4	0	0	NO	NO	Mantain	High Reliability	Cc1c(cc(c([nH]1)=O)C#N)-c2ccncc2	Cc1c(cc(c([nH]1)=O)C#N)-c2ccncc2
414		Minocycline	10118-90-8			2	0	2	NO	NO	Manual Check	Search at least one confirmation	CN(C)c1c2c(c(cc1)O)C(C=3C(C2)CC4C(C(C(=C(C4N(C)C)O)C(N)=O)=O)(O)C3O)=O	CN(C)c1c2c(c(cc1)O)C(C=3C(C2)CC4C(C(C(=C(C4N(C)C)O)C(N)=O)=O)(O)C3O)=O		Stereochemistry removed
415	198	Mirtazapine	85650-52-8	CN1CC2N(CC1)c3c(cccn3)Cc4c2cccc4	CN1CC2N(CC1)c3c(cccn3)Cc4c2cccc4	3	0	1	NO	NO	Mantain	Medium Reliability	CN1CC2N(CC1)c3c(cccn3)Cc4c2cccc4
416	400	Mitoxantrone	65271-80-9	O=C1c2c(C(c3c1c(O)ccc3O)=O)c(NCCNCCO)ccc2NCCNCCO	O=C1c2c(C(c3c1c(O)ccc3O)=O)c(NCCNCCO)ccc2NCCNCCO	4	0	0	NO	NO	Mantain	High Reliability	O=C1c2c(C(c3c1c(O)ccc3O)=O)c(NCCNCCO)ccc2NCCNCCO	O=C1c2c(C(c3c1c(O)ccc3O)=O)c(NCCNCCO)ccc2NCCNCCO		Differences in counterions
417		mivacurium(cis/cis)	106791-40-6		COc1c(cc2c(c1)CC[N+](C2Cc3cc(c(c(c3)OC)OC)OC)(C)CCCOC(=O)CCC=CCCC(=O)OCCC[N+]4(C(c5c(CC4)cc(OC)c(OC)c5)Cc6cc(c(c(c6)OC)OC)OC)C)OC	2	0	2	NO	NO	Manual Check	Verify Name		COc1c(cc2c(c1)CC[N+](C2Cc3cc(c(c(c3)OC)OC)OC)(C)CCCOC(=O)CCC=CCCC(=O)OCCC[N+]4(C(c5c(CC4)cc(OC)c(OC)c5)Cc6cc(c(c(c6)OC)OC)OC)C)OC		Stereochemistry removed
418	64	Moclobemide	71320-77-9	O=C(NCCN1CCOCC1)c2ccc(cc2)Cl	O=C(NCCN1CCOCC1)c2ccc(cc2)Cl	4	0	0	NO	NO	Mantain	High Reliability	O=C(NCCN1CCOCC1)c2ccc(cc2)Cl	O=C(NCCN1CCOCC1)c2ccc(cc2)Cl
419	490	Montelukast	158966-92-8	CC(C)(O)c1c(cccc1)CCC(SCC2(CC2)CC(=O)O)c3cc(ccc3)C=Cc4nc5c(cc4)ccc(Cl)c5	CC(C)(O)c1c(cccc1)CCC(SCC2(CC2)CC(=O)O)c3cc(ccc3)C=Cc4nc5c(cc4)ccc(Cl)c5	4	0	0	NO	NO	Mantain	High Reliability	CC(C)(O)c1c(cccc1)CCC(SCC2(CC2)CC(=O)O)c3cc(ccc3)C=Cc4nc5c(cc4)ccc(Cl)c5	CC(C)(O)c1c(cccc1)CCC(SCC2(CC2)CC(=O)O)c3cc(ccc3)C=Cc4nc5c(cc4)ccc(Cl)c5		Stereochemistry removed
420	201	Morphine	57-27-2	CN1C2C3C4(CC1)C(Oc5c4c(C2)ccc5O)C(O)C=C3	CN1C2C3C4(CC1)C(Oc5c4c(C2)ccc5O)C(O)C=C3	4	0	0	NO	NO	Mantain	High Reliability	CN1C2C3C4(CC1)C(Oc5c4c(C2)ccc5O)C(O)C=C3	CN1C2C3C4(CC1)C(Oc5c4c(C2)ccc5O)C(O)C=C3	300	Stereochemistry removed, Differences in counterions
421	424	Morphine-6-Glucuronide	20290-10-2	CN1C2C3C4(CC1)C(Oc5c4c(C2)ccc5O)C(OC6C(C(C(C(O6)C(=O)O)O)O)O)C=C3	CN1C2C3C4(CC1)C(Oc5c4c(C2)ccc5O)C(OC6C(C(C(C(O6)C(=O)O)O)O)O)C=C3	4	0	0	NO	NO	Mantain	High Reliability	CN1C2C3C4(CC1)C(Oc5c4c(C2)ccc5O)C(OC6C(C(C(C(O6)C(=O)O)O)O)O)C=C3	CN1C2C3C4(CC1)C(Oc5c4c(C2)ccc5O)C(OC6C(C(C(C(O6)C(=O)O)O)O)O)C=C3		Stereochemistry removed
422	309	Moxalactam	64952-97-2	COC1(C2N(C1=O)C(C(=O)O)=C(CSc3n(nnn3)C)CO2)NC(=O)C(C(=O)O)c4ccc(cc4)O	COC1(C2N(C1=O)C(C(=O)O)=C(CSc3n(nnn3)C)CO2)NC(=O)C(C(=O)O)c4ccc(cc4)O	3	0	1	NO	NO	Mantain	Medium Reliability		COC1(C2N(C1=O)C(C(=O)O)=C(CSc3n(nnn3)C)CO2)NC(=O)C(C(=O)O)c4ccc(cc4)O		Stereochemistry removed
423	350	Moxifloxacin	151096-09-2	COc1c2c(cc(c1N3CC4C(C3)CCCN4)F)c(=O)c(C(=O)O)cn2C5CC5	COc1c2c(cc(c1N3CC4C(C3)CCCN4)F)c(=O)c(C(=O)O)cn2C5CC5	4	0	0	NO	NO	Mantain	High Reliability	COc1c2c(cc(c1N3CC4C(C3)CCCN4)F)c(=O)c(C(=O)O)cn2C5CC5	COc1c2c(cc(c1N3CC4C(C3)CCCN4)F)c(=O)c(C(=O)O)cn2C5CC5		Stereochemistry removed
424	583	Moxonidine	75438-57-2	COc1c(c(nc(n1)C)Cl)NC=2NCCN2	COc1c(c(nc(n1)C)Cl)NC=2NCCN2	4	0	0	NO	NO	Mantain	High Reliability	COc1c(c(nc(n1)C)Cl)NC=2NCCN2	COc1c(c(nc(n1)C)Cl)NC=2NCCN2
425	227	Nadolol	42200-33-9	CC(C)(C)NCC(O)COc1c2c(ccc1)CC(C(C2)O)O	CC(C)(C)NCC(O)COc1c2c(ccc1)CC(C(C2)O)O	4	0	0	NO	NO	Mantain	High Reliability	CC(C)(C)NCC(O)COc1c2c(ccc1)CC(C(C2)O)O	CC(C)(C)NCC(O)COc1c2c(ccc1)CC(C(C2)O)O		Stereochemistry removed
426	347	Nafcillin	147-52-4	CCOc1c(c2c(cc1)cccc2)C(=O)NC3C4N(C3=O)C(C(S4)(C)C)C(=O)O	CCOc1c(c2c(cc1)cccc2)C(=O)NC3C4N(C3=O)C(C(S4)(C)C)C(=O)O	4	0	0	NO	NO	Mantain	High Reliability	CCOc1c(c2c(cc1)cccc2)C(=O)NC3C4N(C3=O)C(C(S4)(C)C)C(=O)O	CCOc1c(c2c(cc1)cccc2)C(=O)NC3C4N(C3=O)C(C(S4)(C)C)C(=O)O		Stereochemistry removed, Differences in counterions
427	364	Nalbuphine	20594-83-6		Oc1c2c3c(cc1)CC4C5(CCC(C(O2)C35CCN4CC6CCC6)O)O	3	0	1	NO	NO	Mantain	Medium Reliability	Oc1c2c3c(cc1)CC4C5(CCC(C(O2)C35CCN4CC6CCC6)O)O	Oc1c2c3c(cc1)CC4C5(CCC(C(O2)C35CCN4CC6CCC6)O)O		Stereochemistry removed
428	354	Nalmefene	55096-26-9	C=C1C2C34C(CC1)(O)C(N(CC3)CC5CC5)Cc6c4c(c(cc6)O)O2	C=C1C2C34C(CC1)(O)C(N(CC3)CC5CC5)Cc6c4c(c(cc6)O)O2	4	0	0	NO	NO	Mantain	High Reliability	C=C1C2C34C(CC1)(O)C(N(CC3)CC5CC5)Cc6c4c(c(cc6)O)O2	C=C1C2C34C(CC1)(O)C(N(CC3)CC5CC5)Cc6c4c(c(cc6)O)O2		Stereochemistry removed
429	282	Naloxone	465-65-6	C=CCN1C2C3(C4(CC1)C(Oc5c4c(C2)ccc5O)C(=O)CC3)O	C=CCN1C2C3(C4(CC1)C(Oc5c4c(C2)ccc5O)C(=O)CC3)O	4	0	0	NO	NO	Mantain	High Reliability	C=CCN1C2C3(C4(CC1)C(Oc5c4c(C2)ccc5O)C(=O)CC3)O	C=CCN1C2C3(C4(CC1)C(Oc5c4c(C2)ccc5O)C(=O)CC3)O		Stereochemistry removed
430	320	Naltrexone	16590-41-3	O=C1C2C34C(CC1)(O)C(N(CC3)CC5CC5)Cc6c4c(c(cc6)O)O2	O=C1C2C34C(CC1)(O)C(N(CC3)CC5CC5)Cc6c4c(c(cc6)O)O2	4	0	0	NO	NO	Mantain	High Reliability	O=C1C2C34C(CC1)(O)C(N(CC3)CC5CC5)Cc6c4c(c(cc6)O)O2	O=C1C2C34C(CC1)(O)C(N(CC3)CC5CC5)Cc6c4c(c(cc6)O)O2		Stereochemistry removed
431	459	napsagatran	154397-77-0	N=C(N)N1CC(CCC1)CN(C(CC(N)=O)C(=O)N(CC(=O)O)C2CC2)S(=O)(=O)c3cc4c(cc3)cccc4	N=C(N)N1CC(CCC1)CNC(=O)CC(NS(=O)(=O)c2cc3c(cc2)cccc3)C(=O)N(CC(=O)O)C4CC4	3	1	0	NO	NO	Mantain	High Reliability	N=C(N)N1CC(CCC1)CNC(=O)CC(NS(=O)(=O)c2cc3c(cc2)cccc3)C(=O)N(CC(=O)O)C4CC4	N=C(N)N1CC(CCC1)CNC(=O)CC(NS(=O)(=O)c2cc3c(cc2)cccc3)C(=O)N(CC(=O)O)C4CC4		Stereochemistry removed, Name verified in PubChem
432	222	Naratriptan	121679-13-8	CNS(=O)(=O)CCc1cc2c(cc1)[nH]cc2C3CCN(CC3)C	CNS(=O)(=O)CCc1cc2c(cc1)[nH]cc2C3CCN(CC3)C	4	0	0	NO	NO	Mantain	High Reliability	CNS(=O)(=O)CCc1cc2c(cc1)[nH]cc2C3CCN(CC3)C	CNS(=O)(=O)CCc1cc2c(cc1)[nH]cc2C3CCN(CC3)C
433		Nateglinide	105816-04-4	CC(C)C1CCC(CC1)C(=O)NC(Cc2ccccc2)C(=O)O	CC(C)C1CC(CCC1)C(=O)NC(Cc2ccccc2)C(=O)O	3	1	0	NO	YES	Eliminate	-	CC(C)C1CCC(CC1)C(=O)NC(Cc2ccccc2)C(=O)O	CC(C)C1CCC(CC1)C(=O)NC(Cc2ccccc2)C(=O)O		Stereochemistry removed, Missing/ambiguous
434		Nebivolol	118457-14-0	OC(CNCC(O)C1Oc2c(CC1)cc(F)cc2)C3Oc4c(CC3)cc(F)cc4		2	0	2	NO	NO	Manual Check	Search at least one confirmation	OC(CNCC(O)C1Oc2c(CC1)cc(F)cc2)C3Oc4c(CC3)cc(F)cc4			Checked on PubChem
435	450	Nefazodone	83366-66-9	CCc1n(c(n(n1)CCCN2CCN(CC2)c3cc(ccc3)Cl)=O)CCOc4ccccc4	CCc1n(c(n(n1)CCCN2CCN(CC2)c3cc(ccc3)Cl)=O)CCOc4ccccc4	4	0	0	NO	NO	Mantain	High Reliability	CCc1n(c(n(n1)CCCN2CCN(CC2)c3cc(ccc3)Cl)=O)CCOc4ccccc4	CCc1n(c(n(n1)CCCN2CCN(CC2)c3cc(ccc3)Cl)=O)CCOc4ccccc4		Differences in counterions
436	200	Nefopam	13669-70-0	CN1Cc2c(C(OCC1)c3ccccc3)cccc2	CN1Cc2c(C(OCC1)c3ccccc3)cccc2	4	0	0	NO	NO	Mantain	High Reliability	CN1Cc2c(C(OCC1)c3ccccc3)cccc2	CN1Cc2c(C(OCC1)c3ccccc3)cccc2		Differences in counterions
437	29	Nelarabine	121032-29-9	COc1c2c(nc(n1)N)n(cn2)C3C(C(C(O3)CO)O)O	COc1c2c(nc(n1)N)n(cn2)C3C(C(C(O3)CO)O)O	4	0	0	NO	NO	Mantain	High Reliability	COc1c2c(nc(n1)N)n(cn2)C3C(C(C(O3)CO)O)O	COc1c2c(nc(n1)N)n(cn2)C3C(C(C(O3)CO)O)O		Stereochemistry removed
438	49	Neostigmine	59-99-4	CN(C)C(=O)Oc1cc(ccc1)[N+](C)(C)C	CN(C)C(=O)Oc1cc(ccc1)[N+](C)(C)C	4	0	0	NO	NO	Mantain	High Reliability	CN(C)C(=O)Oc1cc(ccc1)[N+](C)(C)C	CN(C)C(=O)Oc1cc(ccc1)[N+](C)(C)C
439	376	Netilmicin	56391-56-1	CCNC1C(C(C(C(C1)N)OC2C(CC=C(O2)CN)N)O)OC3C(C(C(CO3)(C)O)NC)O	CCNC1C(C(C(C(C1)N)OC2C(CC=C(O2)CN)N)O)OC3C(C(C(CO3)(C)O)NC)O	4	0	0	NO	NO	Mantain	High Reliability	CCNC1C(C(C(C(C1)N)OC2C(CC=C(O2)CN)N)O)OC3C(C(C(CO3)(C)O)NC)O	CCNC1C(C(C(C(C1)N)OC2C(CC=C(O2)CN)N)O)OC3C(C(C(CO3)(C)O)NC)O		Stereochemistry removed, Differences in counterions
440	121	Nevirapine	129618-40-2	Cc1c2c(ncc1)N(c3c(C(N2)=O)cccn3)C4CC4	Cc1c2c(ncc1)N(c3c(C(N2)=O)cccn3)C4CC4	4	0	0	NO	NO	Mantain	High Reliability	Cc1c2c(ncc1)N(c3c(C(N2)=O)cccn3)C4CC4	Cc1c2c(ncc1)N(c3c(C(N2)=O)cccn3)C4CC4
441	457	Nicardipine	55985-32-5	COC(=O)C=1C(C(=C(NC1C)C)C(=O)OCCN(C)Cc2ccccc2)c3cc(ccc3)[N+](=O)[O-]	COC(=O)C=1C(C(=C(NC1C)C)C(=O)OCCN(C)Cc2ccccc2)c3cc(ccc3)[N+](=O)[O-]	4	0	0	NO	NO	Mantain	High Reliability	COC(=O)C=1C(C(=C(NC1C)C)C(=O)OCCN(C)Cc2ccccc2)c3cc(ccc3)[N+](=O)[O-]	COC(=O)C=1C(C(=C(NC1C)C)C(=O)OCCN(C)Cc2ccccc2)c3cc(ccc3)[N+](=O)[O-]
442	13	Nicotine	54-11-5	CN1C(CCC1)c2cnccc2	CN1C(CCC1)c2cnccc2	4	0	0	NO	NO	Mantain	High Reliability	CN1C(CCC1)c2cnccc2	CN1C(CCC1)c2cnccc2		Stereochemistry removed
443	194	Nifedipine	21829-25-4	COC(=O)C=1C(C(=C(NC1C)C)C(=O)OC)c2c(cccc2)[N+](=O)[O-]	COC(=O)C=1C(C(=C(NC1C)C)C(=O)OC)c2c(cccc2)[N+](=O)[O-]	4	0	0	NO	NO	Mantain	High Reliability	COC(=O)C=1C(C(=C(NC1C)C)C(=O)OC)c2c(cccc2)[N+](=O)[O-]	COC(=O)C=1C(C(=C(NC1C)C)C(=O)OC)c2c(cccc2)[N+](=O)[O-]
444	357	Nimodipine	66085-59-4	COCCOC(=O)C=1C(C(=C(NC1C)C)C(=O)OC(C)C)c2cc(ccc2)[N+](=O)[O-]	COCCOC(=O)C=1C(C(=C(NC1C)C)C(=O)OC(C)C)c2cc(ccc2)[N+](=O)[O-]	4	0	0	NO	NO	Mantain	High Reliability	COCCOC(=O)C=1C(C(=C(NC1C)C)C(=O)OC(C)C)c2cc(ccc2)[N+](=O)[O-]	COCCOC(=O)C=1C(C(=C(NC1C)C)C(=O)OC(C)C)c2cc(ccc2)[N+](=O)[O-]
445	324	Nisoldipine	63675-72-9	COC(=O)C=1C(C(=C(NC1C)C)C(=O)OCC(C)C)c2c(cccc2)[N+](=O)[O-]	COC(=O)C=1C(C(=C(NC1C)C)C(=O)OCC(C)C)c2c(cccc2)[N+](=O)[O-]	4	0	0	NO	NO	Mantain	High Reliability	COC(=O)C=1C(C(=C(NC1C)C)C(=O)OCC(C)C)c2c(cccc2)[N+](=O)[O-]	COC(=O)C=1C(C(=C(NC1C)C)C(=O)OCC(C)C)c2c(cccc2)[N+](=O)[O-]
446	117	Nitrazepam	146-22-5	O=C1Nc2c(C(=NC1)c3ccccc3)cc([N+](=O)[O-])cc2	O=C1Nc2c(C(=NC1)c3ccccc3)cc([N+](=O)[O-])cc2	4	0	0	NO	NO	Mantain	High Reliability	O=C1Nc2c(C(=NC1)c3ccccc3)cc([N+](=O)[O-])cc2	O=C1Nc2c(C(=NC1)c3ccccc3)cc([N+](=O)[O-])cc2
447	244	Nitrendipine	39562-70-4	CCOC(=O)C=1C(C(=C(NC1C)C)C(=O)OC)c2cc(ccc2)[N+](=O)[O-]	CCOC(=O)C=1C(C(=C(NC1C)C)C(=O)OC)c2cc(ccc2)[N+](=O)[O-]	4	0	0	NO	NO	Mantain	High Reliability	CCOC(=O)C=1C(C(=C(NC1C)C)C(=O)OC)c2cc(ccc2)[N+](=O)[O-]	CCOC(=O)C=1C(C(=C(NC1C)C)C(=O)OC)c2cc(ccc2)[N+](=O)[O-]
448	574	nitrofurantoin	67-20-9	O=C1NC(N(C1)N=Cc2oc(cc2)[N+](=O)[O-])=O	O=C1NC(N(C1)N=Cc2oc(cc2)[N+](=O)[O-])=O	4	0	0	NO	NO	Mantain	High Reliability	O=C1NC(N(C1)N=Cc2oc(cc2)[N+](=O)[O-])=O	O=C1NC(N(C1)N=Cc2oc(cc2)[N+](=O)[O-])=O		Stereochemistry removed
449	53	Nizatidine	76963-41-2	CNC(=C[N+](=O)[O-])NCCSCc1nc(sc1)CN(C)C	CNC(=C[N+](=O)[O-])NCCSCc1nc(sc1)CN(C)C	3	0	1	NO	NO	Mantain	Medium Reliability	CNC(=C[N+](=O)[O-])NCCSCc1nc(sc1)CN(C)C			Stereochemistry removed
450	480	NK 611	105760-98-3	COc1c(c(cc(c1)C2C3C(C(c4c2cc5OCOc5c4)OC6C(C(C7C(O6)COC(C)O7)O)N(C)C)COC3=O)OC)O	COc1c(c(cc(c1)C2C3C(C(c4c2cc5OCOc5c4)OC6C(C(C7C(O6)COC(C)O7)O)N(C)C)COC3=O)OC)O	4	0	0	NO	NO	Mantain	High Reliability	COc1c(c(cc(c1)C2C3C(C(c4c2cc5OCOc5c4)OC6C(C(C7C(O6)COC(C)O7)O)N(C)C)COC3=O)OC)O	COc1c(c(cc(c1)C2C3C(C(c4c2cc5OCOc5c4)OC6C(C(C7C(O6)COC(C)O7)O)N(C)C)COC3=O)OC)O		Differences in counterions
451	161	Nomifensine	24526-64-5	CN1CC(c2c(C1)c(N)ccc2)c3ccccc3	CN1CC(c2c(C1)c(N)ccc2)c3ccccc3	4	0	0	NO	NO	Mantain	High Reliability	CN1CC(c2c(C1)c(N)ccc2)c3ccccc3	CN1CC(c2c(C1)c(N)ccc2)c3ccccc3		Stereochemistry removed, Differences in counterions
452	175	Nortilidine	38677-94-0	CCOC(=O)C1(C(C=CCC1)NC)c2ccccc2	CCOC(=O)C1(C(C=CCC1)NC)c2ccccc2	4	0	0	NO	NO	Mantain	High Reliability	CCOC(=O)C1(C(C=CCC1)NC)c2ccccc2	CCOC(=O)C1(C(C=CCC1)NC)c2ccccc2		Stereochemistry removed
453	277	Nortriptyline	72-69-5	CNCCC=C1c2c(CCc3c1cccc3)cccc2	CNCCC=C1c2c(CCc3c1cccc3)cccc2	4	0	0	NO	NO	Mantain	High Reliability	CNCCC=C1c2c(CCc3c1cccc3)cccc2	CNCCC=C1c2c(CCc3c1cccc3)cccc2
454	243	Ofloxacin	82419-36-1	CC1n2cc(c(c3cc(c(c(OC1)c32)N4CCN(CC4)C)F)=O)C(=O)O	CC1n2cc(c(c3cc(c(c(OC1)c32)N4CCN(CC4)C)F)=O)C(=O)O	4	0	0	NO	NO	Mantain	High Reliability	CC1n2cc(c(c3cc(c(c(OC1)c32)N4CCN(CC4)C)F)=O)C(=O)O	CC1n2cc(c(c3cc(c(c(OC1)c32)N4CCN(CC4)C)F)=O)C(=O)O	358
455	497	Olcegepant	204697-65-4	NCCCCC(NC(=O)C(Cc1cc(c(c(c1)Br)O)Br)NC(=O)N2CCC(CC2)N3C(Nc4c(C3)cccc4)=O)C(=O)N5CCN(CC5)c6ccncc6	NCCCCC(NC(=O)C(Cc1cc(c(c(c1)Br)O)Br)NC(=O)N2CCC(CC2)N3C(Nc4c(C3)cccc4)=O)C(=O)N5CCN(CC5)c6ccncc6	4	0	0	NO	NO	Mantain	High Reliability	NCCCCC(NC(=O)C(Cc1cc(c(c(c1)Br)O)Br)NC(=O)N2CCC(CC2)N3C(Nc4c(C3)cccc4)=O)C(=O)N5CCN(CC5)c6ccncc6	NCCCCC(NC(=O)C(Cc1cc(c(c(c1)Br)O)Br)NC(=O)N2CCC(CC2)N3C(Nc4c(C3)cccc4)=O)C(=O)N5CCN(CC5)c6ccncc6		Stereochemistry removed
456	79	Olsalazine	15722-48-2	O=C(O)C=1C(C=CC(C1)=NNc2cc(c(cc2)O)C(=O)O)=O	O=C(O)C=1C(C=CC(C1)=NNc2cc(c(cc2)O)C(=O)O)=O	4	0	0	NO	NO	Mantain	High Reliability	O=C(O)c1c(ccc(c1)N=Nc2cc(c(cc2)O)C(=O)O)O	O=C(O)c1c(ccc(c1)N=Nc2cc(c(cc2)O)C(=O)O)O		Stereochemistry removed
457	199	Omeprazole	73590-58-6	COc1cc2c(cc1)nc(S(=O)Cc3c(c(c(cn3)C)OC)C)[nH]2	COc1cc2c(cc1)nc(S(=O)Cc3c(c(c(cn3)C)OC)C)[nH]2	4	0	0	NO	NO	Mantain	High Reliability	COc1cc2c(cc1)[nH]c(S(=O)Cc3c(c(c(cn3)C)OC)C)n2	COc1cc2c(cc1)[nH]c(S(=O)Cc3c(c(c(cn3)C)OC)C)n2
458	240	Ondansetron	99614-02-5	Cc1n(ccn1)CC2C(c3c(CC2)n(c4c3cccc4)C)=O	Cc1n(ccn1)CC2C(c3c(CC2)n(c4c3cccc4)C)=O	4	0	0	NO	NO	Mantain	High Reliability	Cc1n(ccn1)CC2C(c3c(CC2)n(c4c3cccc4)C)=O	Cc1n(ccn1)CC2C(c3c(CC2)n(c4c3cccc4)C)=O
459	109	Oseltamivir acid	187227-45-8	CCC(CC)OC1C(C(CC(=C1)C(=O)O)N)NC(C)=O	CCC(CC)OC1C(C(CC(=C1)C(=O)O)N)NC(C)=O	4	0	0	NO	NO	Mantain	High Reliability	CCC(CC)OC1C(C(CC(=C1)C(=O)O)N)NC(C)=O	CCC(CC)OC1C(C(CC(=C1)C(=O)O)N)NC(C)=O		Stereochemistry removed
460	274	Oxacillin	66-79-5	Cc1c(c(no1)-c2ccccc2)C(=O)NC3C4N(C3=O)C(C(S4)(C)C)C(=O)O	Cc1c(c(no1)-c2ccccc2)C(=O)NC3C4N(C3=O)C(C(S4)(C)C)C(=O)O	4	0	0	NO	NO	Mantain	High Reliability	Cc1c(c(no1)-c2ccccc2)C(=O)NC3C4N(C3=O)C(C(S4)(C)C)C(=O)O	Cc1c(c(no1)-c2ccccc2)C(=O)NC3C4N(C3=O)C(C(S4)(C)C)C(=O)O		Stereochemistry removed
461	116	Oxazepam	604-75-1	O=C1C(N=C(c2c(N1)ccc(Cl)c2)c3ccccc3)O	O=C1C(N=C(c2c(N1)ccc(Cl)c2)c3ccccc3)O	4	0	0	NO	NO	Mantain	High Reliability	O=C1C(N=C(c2c(N1)ccc(Cl)c2)c3ccccc3)O	O=C1C(N=C(c2c(N1)ccc(Cl)c2)c3ccccc3)O
462	538	Oxiracetam	62613-82-5	NC(=O)CN1C(CC(C1)O)=O	NC(=O)CN1C(CC(C1)O)=O	4	0	0	NO	NO	Mantain	High Reliability	NC(=O)CN1C(CC(C1)O)=O	NC(=O)CN1C(CC(C1)O)=O
463	410	Oxybutynin	5633-20-5	CCN(CC)CC#CCOC(=O)C(O)(c1ccccc1)C2CCCCC2	CCN(CC)CC#CCOC(=O)C(O)(c1ccccc1)C2CCCCC2	4	0	0	NO	NO	Mantain	High Reliability	CCN(CC)CC#CCOC(=O)C(O)(c1ccccc1)C2CCCCC2	CCN(CC)CC#CCOC(=O)C(O)(c1ccccc1)C2CCCCC2
464	247	Oxycodone	76-42-6	COc1c2c3c(cc1)CC4C5(CCC(C(O2)C35CCN4C)=O)O	COc1c2c3c(cc1)CC4C5(CCC(C(O2)C35CCN4C)=O)O	4	0	0	NO	NO	Mantain	High Reliability	COc1c2c3c(cc1)CC4C5(CCC(C(O2)C35CCN4C)=O)O	COc1c2c3c(cc1)CC4C5(CCC(C(O2)C35CCN4C)=O)O		Stereochemistry removed
465	389	Oxytetracycline	79-57-2	CN(C)C1C2C(C(C(C1=O)=C(N)O)=O)(O)C(=O)C=3C(C(c4c(C3O)c(O)ccc4)(C)O)C2O	CN(C)C1C2C(C(C(C1=O)=C(N)O)=O)(O)C(=O)C3C(C(c4c(C3=O)c(O)ccc4)(C)O)C2O	4	0	0	NO	NO	Mantain	High Reliability	CN(C)C1C2C(C(C(=C1O)C(N)=O)=O)(O)C(O)=C3C(C(c4c(C3=O)c(O)ccc4)(C)O)C2O	CN(C)C1C2C(C(C(=C1O)C(N)=O)=O)(O)C(O)=C3C(C(c4c(C3=O)c(O)ccc4)(C)O)C2O		Stereochemistry removed, Differences in counterions
466	519	Paclitaxel	33069-62-4	CC(=O)OC1C2=C(C(CC(C(C3C(C1=O)(C)C(O)CC4C3(CO4)OC(C)=O)OC(=O)c5ccccc5)(C2(C)C)O)OC(=O)C(O)C(NC(=O)c6ccccc6)c7ccccc7)C	CC(=O)OC1C2=C(C(CC(C(C3C(C1=O)(C)C(O)CC4C3(CO4)OC(C)=O)OC(=O)c5ccccc5)(C2(C)C)O)OC(=O)C(O)C(NC(=O)c6ccccc6)c7ccccc7)C	4	0	0	NO	NO	Mantain	High Reliability	CC(=O)OC1C2=C(C(CC(C(C3C(C1=O)(C)C(O)CC4C3(CO4)OC(C)=O)OC(=O)c5ccccc5)(C2(C)C)O)OC(=O)C(O)C(NC(=O)c6ccccc6)c7ccccc7)C	CC(=O)OC1C2=C(C(CC(C(C3C(C1=O)(C)C(O)CC4C3(CO4)OC(C)=O)OC(=O)c5ccccc5)(C2(C)C)O)OC(=O)C(O)C(NC(=O)c6ccccc6)c7ccccc7)C		Stereochemistry removed
467	290	Palonosetron	135729-61-2	O=C1N(CC2c3c1cccc3CCC2)C4C5CCN(C4)CC5	O=C1N(CC2c3c1cccc3CCC2)C4C5CCN(C4)CC5	3	0	1	NO	NO	Mantain	Medium Reliability	O=C1N(CC2c3c1cccc3CCC2)C4C5CCN(C4)CC5			Stereochemistry removed
468		pamidronicacid(pamidronate)	40391-99-9		NCCC(O)(P(=O)(O)O)P(=O)(O)O	2	0	2	NO	NO	Manual Check	Verify Name		NCCC(O)(P(=O)(O)O)P(=O)(O)O
469	493	Pancuronium	15500-66-0		CC(=O)OC1C(CC2(C(C1)CCC3C4C(CCC32)(C(C(C4)[N+]5(CCCCC5)C)OC(C)=O)C)C)[N+]6(CCCCC6)C	3	0	1	NO	NO	Mantain	Medium Reliability	CC(=O)OC1C(CC2(C(C1)CCC3C4C(CCC32)(C(C(C4)[N+]5(CCCCC5)C)OC(C)=O)C)C)[N+]6(CCCCC6)C	CC(=O)OC1C(CC2(C(C1)CCC3C4C(CCC32)(C(C(C4)[N+]5(CCCCC5)C)OC(C)=O)C)C)[N+]6(CCCCC6)C		Stereochemistry removed, Differences in counterions
470	132	Panipenem	87726-17-8	CC(=N)N1CC(CC1)SC=2CC3N(C2C(=O)O)C(=O)C3C(C)O	CC(=N)N1CC(CC1)SC=2CC3N(C2C(=O)O)C(=O)C3C(C)O	4	0	0	NO	NO	Mantain	High Reliability	CC(=N)N1CC(CC1)SC=2CC3N(C2C(=O)O)C(=O)C3C(C)O	CC(=N)N1CC(CC1)SC=2CC3N(C2C(=O)O)C(=O)C3C(C)O		Stereochemistry removed
471	151	Pantoprazole	102625-70-7	COc1c(c(ncc1)CS(=O)c2[nH]c3c(n2)ccc(OC(F)F)c3)OC	COc1c(c(ncc1)CS(=O)c2[nH]c3c(n2)ccc(OC(F)F)c3)OC	4	0	0	NO	NO	Mantain	High Reliability	COc1c(c(ncc1)CS(=O)c2[nH]c3c(n2)cc(OC(F)F)cc3)OC	COc1c(c(ncc1)CS(=O)c2[nH]c3c(n2)cc(OC(F)F)cc3)OC
472	312	Papaverine	58-74-2	COc1c(cc(cc1)Cc2c3c(ccn2)cc(OC)c(OC)c3)OC	COc1c(cc(cc1)Cc2c3c(ccn2)cc(OC)c(OC)c3)OC	4	0	0	NO	NO	Mantain	High Reliability	COc1c(cc(cc1)Cc2c3c(ccn2)cc(OC)c(OC)c3)OC	COc1c(cc(cc1)Cc2c3c(ccn2)cc(OC)c(OC)c3)OC
473	468	Paricalcitol	131918-61-1	CC(C=CC(C)C(C)(C)O)C1C2(C(CC1)C(=CC=C3CC(CC(C3)O)O)CCC2)C	CC(C=CC(C)C(C)(C)O)C1C2(C(CC1)C(=CC=C3CC(CC(C3)O)O)CCC2)C	4	0	0	NO	NO	Mantain	High Reliability	CC(C=CC(C)C(C)(C)O)C1C2(C(CC1)C(=CC=C3CC(CC(C3)O)O)CCC2)C	CC(C=CC(C)C(C)(C)O)C1C2(C(CC1)C(=CC=C3CC(CC(C3)O)O)CCC2)C		Stereochemistry removed
474	275	Paroxetine	61869-08-7	Fc1ccc(cc1)C2C(CNCC2)COc3cc4c(cc3)OCO4	Fc1ccc(cc1)C2C(CNCC2)COc3cc4c(cc3)OCO4	4	0	0	NO	NO	Mantain	High Reliability	Fc1ccc(cc1)C2C(CNCC2)COc3cc4c(cc3)OCO4	Fc1ccc(cc1)C2C(CNCC2)COc3cc4c(cc3)OCO4		Stereochemistry removed
475	203	Pefloxacin	70458-92-3	CCn1c2c(c(c(c1)C(=O)O)=O)cc(F)c(N3CCN(CC3)C)c2	CCn1c2c(c(c(c1)C(=O)O)=O)cc(F)c(N3CCN(CC3)C)c2	4	0	0	NO	NO	Mantain	High Reliability	CCn1c2c(c(c(c1)C(=O)O)=O)cc(F)c(N3CCN(CC3)C)c2	CCn1c2c(c(c(c1)C(=O)O)=O)cc(F)c(N3CCN(CC3)C)c2
476	16	Penciclovir	39809-25-1	Nc1[nH]c2c(c(n1)=O)ncn2CCC(CO)CO	Nc1[nH]c2c(c(n1)=O)ncn2CCC(CO)CO	4	0	0	NO	NO	Mantain	High Reliability	Nc1[nH]c2c(c(n1)=O)ncn2CCC(CO)CO	Nc1[nH]c2c(c(n1)=O)ncn2CCC(CO)CO
477	162	Penicillin G	61-33-6	CC1(C(N2C(S1)C(NC(=O)Cc3ccccc3)C2=O)C(=O)O)C	CC1(C(N2C(S1)C(NC(=O)Cc3ccccc3)C2=O)C(=O)O)C	4	0	0	NO	NO	Mantain	High Reliability	CC1(C(N2C(S1)C(NC(=O)Cc3ccccc3)C2=O)C(=O)O)C	CC1(C(N2C(S1)C(NC(=O)Cc3ccccc3)C2=O)C(=O)O)C		Stereochemistry removed
478	294	Pentamidine	100-33-4	N=C(N)c1ccc(cc1)OCCCCCOc2ccc(cc2)C(=N)N	N=C(N)c1ccc(cc1)OCCCCCOc2ccc(cc2)C(=N)N	3	0	1	NO	NO	Mantain	Medium Reliability		N=C(N)c1ccc(cc1)OCCCCCOc2ccc(cc2)C(=N)N
479	301	pentazocine	359-83-1	C=1C=NN=NN=NC1	CC(C)=CCN1C2Cc3c(C(CC1)(C2C)C)cc(O)cc3	3	1	0	NO	NO	Mantain	High Reliability	CC(C)=CCN1C2Cc3c(C(CC1)(C2C)C)cc(O)cc3	CC(C)=CCN1C2Cc3c(C(CC1)(C2C)C)cc(O)cc3		Stereochemistry removed, Name verified in PubChem
480	35	Pentobarbital	76-74-4	CCCC(C)C1(C(NC(NC1=O)=O)=O)CC	CCCC(C)C1(C(NC(NC1=O)=O)=O)CC	4	0	0	NO	NO	Mantain	High Reliability	CCCC(C)C1(C(NC(=NC1=O)O)=O)CC	CCCC(C)C1(C(NC(=NC1=O)O)=O)CC
481	68	Pentoxifylline	6493-05-6	CC(=O)CCCCn1c(n(c2c(c1=O)n(cn2)C)C)=O	CC(=O)CCCCn1c(n(c2c(c1=O)n(cn2)C)C)=O	3	0	1	NO	NO	Mantain	Medium Reliability	CC(=O)CCCCn1c(n(c2c(c1=O)n(cn2)C)C)=O
482	228	Perindoprilat	95153-31-4	CCCC(NC(C)C(=O)N1C2C(CC1C(=O)O)CCCC2)C(=O)O	CCCC(NC(C)C(=O)N1C2C(CC1C(=O)O)CCCC2)C(=O)O	4	0	0	NO	NO	Mantain	High Reliability	CCCC(NC(C)C(=O)N1C2C(CC1C(=O)O)CCCC2)C(=O)O	CCCC(NC(C)C(=O)N1C2C(CC1C(=O)O)CCCC2)C(=O)O		Stereochemistry removed
483	356	Perphenazine	58-39-9	OCCN1CCN(CC1)CCCN2c3c(Sc4c2cccc4)ccc(Cl)c3	OCCN1CCN(CC1)CCCN2c3c(Sc4c2cccc4)ccc(Cl)c3	4	0	0	NO	NO	Mantain	High Reliability	OCCN1CCN(CC1)CCCN2c3c(Sc4c2cccc4)ccc(Cl)c3	OCCN1CCN(CC1)CCCN2c3c(Sc4c2cccc4)ccc(Cl)c3
484	11	Phenacetin	62-44-2	CCOc1ccc(cc1)NC(C)=O	CCOc1ccc(cc1)NC(C)=O	4	0	0	NO	NO	Mantain	High Reliability	CCOc1ccc(cc1)NC(C)=O	CCOc1ccc(cc1)NC(C)=O
485	221	Phencyclidine	77-10-1	c1ccc(cc1)C2(CCCCC2)N3CCCCC3	c1ccc(cc1)C2(CCCCC2)N3CCCCC3	4	0	0	NO	NO	Mantain	High Reliability	c1ccc(cc1)C2(CCCCC2)N3CCCCC3	c1ccc(cc1)C2(CCCCC2)N3CCCCC3
486	206	Phenethicillin	147-55-7	CC(Oc1ccccc1)C(=O)NC2C3N(C2=O)C(C(S3)(C)C)C(=O)O	CC(Oc1ccccc1)C(=O)NC2C3N(C2=O)C(C(S3)(C)C)C(=O)O	4	0	0	NO	NO	Mantain	High Reliability	CC(Oc1ccccc1)C(=O)NC2C3N(C2=O)C(C(S3)(C)C)C(=O)O	CC(Oc1ccccc1)C(=O)NC2C3N(C2=O)C(C(S3)(C)C)C(=O)O		Stereochemistry removed
487	41	Phenobarbital	50-06-6	CCC1(C(NC(NC1=O)=O)=O)c2ccccc2	CCC1(C(NC(NC1=O)=O)=O)c2ccccc2	4	0	0	NO	NO	Mantain	High Reliability	CCC1(C(NC(NC1=O)=O)=O)c2ccccc2	CCC1(C(NC(NC1=O)=O)=O)c2ccccc2
488	163	Phenoxymethylpenicillin	87-08-1	CC1(C(N2C(S1)C(NC(=O)COc3ccccc3)C2=O)C(=O)O)C	CC1(C(N2C(S1)C(NC(=O)COc3ccccc3)C2=O)C(=O)O)C	4	0	0	NO	NO	Mantain	High Reliability	CC1(C(N2C(S1)C(NC(=O)COc3ccccc3)C2=O)C(=O)O)C	CC1(C(N2C(S1)C(NC(=O)COc3ccccc3)C2=O)C(=O)O)C		Stereochemistry removed, Differences in counterions
489	272	Pimobendan	74150-27-9	COc1ccc(cc1)-c2[nH]c3c(n2)ccc(C=4C(CC(NN4)=O)C)c3	COc1ccc(cc1)-c2[nH]c3c(n2)ccc(C=4C(CC(NN4)=O)C)c3	3	0	1	NO	NO	Mantain	Medium Reliability	COc1ccc(cc1)-c2[nH]c3c(n2)cc(C=4C(CC(NN4)=O)C)cc3
490	100	Pindolol	13523-86-9	CC(C)NCC(O)COc1c2c(ccc1)[nH]cc2	CC(C)NCC(O)COc1c2c(ccc1)[nH]cc2	4	0	0	NO	NO	Mantain	High Reliability	CC(C)NCC(O)COc1c2c(ccc1)[nH]cc2	CC(C)NCC(O)COc1c2c(ccc1)[nH]cc2
491	423	Piperacillin	61477-96-1	CCN1C(C(N(CC1)C(=O)NC(C(=O)NC2C3N(C2=O)C(C(S3)(C)C)C(=O)O)c4ccccc4)=O)=O	CCN1C(C(N(CC1)C(=O)NC(C(=O)NC2C3N(C2=O)C(C(S3)(C)C)C(=O)O)c4ccccc4)=O)=O	4	0	0	NO	NO	Mantain	High Reliability	CCN1C(C(N(CC1)C(=O)NC(C(=O)NC2C3N(C2=O)C(C(S3)(C)C)C(=O)O)c4ccccc4)=O)=O	CCN1C(C(N(CC1)C(=O)NC(C(=O)NC2C3N(C2=O)C(C(S3)(C)C)C(=O)O)c4ccccc4)=O)=O		Stereochemistry removed, Differences in counterions
492		pipercuronium	68399-58-6		CC(=O)OC1C(CC2(C(C1)CCC3C4C(CCC32)(C(C(C4)N5CC[N+](CC5)(C)C)OC(C)=O)C)C)N6CC[N+](CC6)(C)C	2	0	2	NO	NO	Manual Check	Verify Name		CC(=O)OC1C(CC2(C(C1)CCC3C4C(CCC32)(C(C(C4)N5CC[N+](CC5)(C)C)OC(C)=O)C)C)N6CC[N+](CC6)(C)C		Stereochemistry removed
493	193	Piretanide	55837-27-9	NS(=O)(=O)c1c(c(cc(c1)C(=O)O)N2CCCC2)Oc3ccccc3	NS(=O)(=O)c1c(c(cc(c1)C(=O)O)N2CCCC2)Oc3ccccc3	4	0	0	NO	NO	Mantain	High Reliability	NS(=O)(=O)c1c(c(cc(c1)C(=O)O)N2CCCC2)Oc3ccccc3	NS(=O)(=O)c1c(c(cc(c1)C(=O)O)N2CCCC2)Oc3ccccc3
494	464	Piritramide	302-41-0	N#CC(CCN1CCC(CC1)(C(N)=O)N2CCCCC2)(c3ccccc3)c4ccccc4	N#CC(CCN1CCC(CC1)(C(N)=O)N2CCCCC2)(c3ccccc3)c4ccccc4	4	0	0	NO	NO	Mantain	High Reliability	N#CC(CCN1CCC(CC1)(C(N)=O)N2CCCCC2)(c3ccccc3)c4ccccc4	N#CC(CCN1CCC(CC1)(C(N)=O)N2CCCCC2)(c3ccccc3)c4ccccc4
495	403	Pirmenol	68252-19-7	CC1N(C(CCC1)C)CCCC(O)(c2ccccc2)c3ncccc3	CC1N(C(CCC1)C)CCCC(O)(c2ccccc2)c3ncccc3	4	0	0	NO	NO	Mantain	High Reliability	CC1N(C(CCC1)C)CCCC(O)(c2ccccc2)c3ncccc3	CC1N(C(CCC1)C)CCCC(O)(c2ccccc2)c3ncccc3		Stereochemistry removed, Differences in counterions
496	512	PNU-145156E	154788-16-6	Cn1c(cc(c1)NC(=O)Nc2cn(c(c2)C(=O)Nc3cn(c(c3)C(=O)Nc4cc5c(cc4)cc(S(=O)(=O)O)cc5S(=O)(=O)O)C)C)C(=O)Nc6cn(c(c6)C(=O)Nc7cc8c(cc7)cc(S(=O)(=O)O)cc8S(=O)(=O)O)C	Cn1c(cc(c1)NC(=O)Nc2cn(c(c2)C(=O)Nc3cn(c(c3)C(=O)Nc4cc5c(cc4)cc(S(=O)(=O)O)cc5S(=O)(=O)O)C)C)C(=O)Nc6cn(c(c6)C(=O)Nc7cc8c(cc7)cc(S(=O)(=O)O)cc8S(=O)(=O)O)C	4	0	0	NO	NO	Mantain	High Reliability	Cn1c(cc(c1)NC(=O)Nc2cn(c(c2)C(=O)Nc3cn(c(c3)C(=O)Nc4cc5c(cc4)cc(S(=O)(=O)O)cc5S(=O)(=O)O)C)C)C(=O)Nc6cn(c(c6)C(=O)Nc7cc8c(cc7)cc(S(=O)(=O)O)cc8S(=O)(=O)O)C	Cn1c(cc(c1)NC(=O)Nc2cn(c(c2)C(=O)Nc3cn(c(c3)C(=O)Nc4cc5c(cc4)cc(S(=O)(=O)O)cc5S(=O)(=O)O)C)C)C(=O)Nc6cn(c(c6)C(=O)Nc7cc8c(cc7)cc(S(=O)(=O)O)cc8S(=O)(=O)O)C		Differences in counterions
497		pravastatin(acid)	81093-37-0		CCC(C)C(=O)OC1C2C(=CC(C1)O)C=CC(C)C2CCC(O)CC(O)CC(=O)O	2	0	2	NO	NO	Manual Check	Verify Name		CCC(C)C(=O)OC1C2C(=CC(C1)O)C=CC(C)C2CCC(O)CC(O)CC(=O)O		Stereochemistry removed
498	280	Prazosin	19216-56-9		COc1c(cc2c(c1)nc(N3CCN(CC3)C(=O)c4occc4)nc2N)OC	3	0	1	NO	NO	Mantain	Medium Reliability	COc1c(cc2c(c1)nc(N3CCN(CC3)C(=O)c4occc4)nc2N)OC	COc1c(cc2c(c1)nc(N3CCN(CC3)C(=O)c4occc4)nc2N)OC
499	366	Prednisolone	50-24-8	CC12C(=CC(C=C1)=O)CCC3C4C(CC(C23)O)(C(CC4)(O)C(=O)CO)C	CC12C(=CC(C=C1)=O)CCC3C4C(CC(C23)O)(C(CC4)(O)C(=O)CO)C	4	0	0	NO	NO	Mantain	High Reliability	CC12C(=CC(C=C1)=O)CCC3C4C(CC(C23)O)(C(CC4)(O)C(=O)CO)C	CC12C(=CC(C=C1)=O)CCC3C4C(CC(C23)O)(C(CC4)(O)C(=O)CO)C		Stereochemistry removed
500	360	Prednisone	53-03-2	CC12C(=CC(C=C1)=O)CCC3C4C(CC(C23)=O)(C(CC4)(O)C(=O)CO)C	CC12C(=CC(C=C1)=O)CCC3C4C(CC(C23)=O)(C(CC4)(O)C(=O)CO)C	4	0	0	NO	NO	Mantain	High Reliability	CC12C(=CC(C=C1)=O)CCC3C4C(CC(C23)=O)(C(CC4)(O)C(=O)CO)C	CC12C(=CC(C=C1)=O)CCC3C4C(CC(C23)=O)(C(CC4)(O)C(=O)CO)C		Stereochemistry removed
501	72	Prilocaine	721-50-6	CCCNC(C)C(=O)Nc1c(cccc1)C	CCCNC(C)C(=O)Nc1c(cccc1)C	4	0	0	NO	NO	Mantain	High Reliability	CCCNC(C)C(=O)Nc1c(cccc1)C	CCCNC(C)C(=O)Nc1c(cccc1)C
502	131	Primaquine	90-34-6	COc1cc2c(c(c1)NC(C)CCCN)nccc2	COc1cc2c(c(c1)NC(C)CCCN)nccc2	4	0	0	NO	NO	Mantain	High Reliability	COc1cc2c(c(c1)NC(C)CCCN)nccc2	COc1cc2c(c(c1)NC(C)CCCN)nccc2
503	71	Probenecid	57-66-9	CCCN(CCC)S(=O)(=O)c1ccc(cc1)C(=O)O	CCCN(CCC)S(=O)(=O)c1ccc(cc1)C(=O)O	4	0	0	NO	NO	Mantain	High Reliability	CCCN(CCC)S(=O)(=O)c1ccc(cc1)C(=O)O	CCCN(CCC)S(=O)(=O)c1ccc(cc1)C(=O)O
504	73	Procainamide	51-06-9	CCN(CC)CCNC(=O)c1ccc(cc1)N	CCN(CC)CCNC(=O)c1ccc(cc1)N	4	0	0	NO	NO	Mantain	High Reliability	CCN(CC)CCNC(=O)c1ccc(cc1)N	CCN(CC)CCNC(=O)c1ccc(cc1)N
505	321	Prochlorperazine	58-38-8	CN1CCN(CC1)CCCN2c3c(Sc4c2cccc4)ccc(Cl)c3	CN1CCN(CC1)CCCN2c3c(Sc4c2cccc4)ccc(Cl)c3	4	0	0	NO	NO	Mantain	High Reliability	CN1CCN(CC1)CCCN2c3c(Sc4c2cccc4)ccc(Cl)c3	CN1CCN(CC1)CCCN2c3c(Sc4c2cccc4)ccc(Cl)c3
506	304	Procyclidine	77-37-2	OC(CCN1CCCC1)(c2ccccc2)C3CCCCC3	OC(CCN1CCCC1)(c2ccccc2)C3CCCCC3	4	0	0	NO	NO	Mantain	High Reliability	OC(CCN1CCCC1)(c2ccccc2)C3CCCCC3	OC(CCN1CCCC1)(c2ccccc2)C3CCCCC3
507	209	Promazine	58-40-2	CN(C)CCCN1c2c(Sc3c1cccc3)cccc2	CN(C)CCCN1c2c(Sc3c1cccc3)cccc2	4	0	0	NO	NO	Mantain	High Reliability	CN(C)CCCN1c2c(Sc3c1cccc3)cccc2	CN(C)CCCN1c2c(Sc3c1cccc3)cccc2
508	208	Promethazine	60-87-7	CC(CN1c2c(Sc3c1cccc3)cccc2)N(C)C	CC(CN1c2c(Sc3c1cccc3)cccc2)N(C)C	4	0	0	NO	NO	Mantain	High Reliability	CC(CN1c2c(Sc3c1cccc3)cccc2)N(C)C	CC(CN1c2c(Sc3c1cccc3)cccc2)N(C)C
509	363	Propafenone	54063-53-5	CCCNCC(O)COc1c(cccc1)C(=O)CCc2ccccc2	CCCNCC(O)COc1c(cccc1)C(=O)CCc2ccccc2	4	0	0	NO	NO	Mantain	High Reliability	CCCNCC(O)COc1c(cccc1)C(=O)CCc2ccccc2	CCCNCC(O)COc1c(cccc1)C(=O)CCc2ccccc2		Differences in counterions
510	48	Propofol	2078-54-8	CC(C)c1c(c(ccc1)C(C)C)O	CC(C)c1c(c(ccc1)C(C)C)O	4	0	0	NO	NO	Mantain	High Reliability	CC(C)c1c(c(ccc1)C(C)C)O	CC(C)c1c(c(ccc1)C(C)C)O
511	402	propoxyphene	469-62-5	CCC(=O)OC(Cc1ccccc1)(c2ccccc2)C(C)CN(C)C	CCC(=O)OC(Cc1ccccc1)(c2ccccc2)C(C)CN(C)C	4	0	0	NO	NO	Mantain	High Reliability	CCC(=O)OC(Cc1ccccc1)(c2ccccc2)C(C)CN(C)C	CCC(=O)OC(Cc1ccccc1)(c2ccccc2)C(C)CN(C)C		Stereochemistry removed
512	174	Propranolol	525-66-6	CC(C)NCC(O)COc1c2c(ccc1)cccc2	CC(C)NCC(O)COc1c2c(ccc1)cccc2	4	0	0	NO	NO	Mantain	High Reliability	CC(C)NCC(O)COc1c2c(ccc1)cccc2	CC(C)NCC(O)COc1c2c(ccc1)cccc2
513	552	propylthiouracil	51-52-5	CCCn1c([nH]ccc1=O)=S	CCCc1[nH]c([nH]c(c1)=O)=S	3	1	0	NO	NO	Mantain	High Reliability	CCCc1[nH]c([nH]c(c1)=O)=S	CCCc1[nH]c([nH]c(c1)=O)=S		Name verified in PubChem
514	479	Pseudohypericin	55954-61-5	Cc1c2c3c(cc(c4c(c5c(cc(c6c7c(cc(c8c(c(c(c1)O)c2c(c87)c(c65)c43)=O)O)O)O)O)=O)O)CO	Cc1c2c3c(cc(c4c(c5c(cc(c6c7c(cc(c8c(c(c(c1)O)c2c(c87)c(c65)c43)=O)O)O)O)O)=O)O)CO	4	0	0	NO	NO	Mantain	High Reliability	Cc1c2c3c(cc(c4c(c5c(cc(c6c7c(cc(c8c(c(c(c1)O)c2c(c87)c(c65)c43)=O)O)O)O)O)=O)O)CO	Cc1c2c3c(cc(c4c(c5c(cc(c6c7c(cc(c8c(c(c(c1)O)c2c(c87)c(c65)c43)=O)O)O)O)O)=O)O)CO
515	586	Pyridostigmine	155-97-5	CN(C)C(=O)Oc1c[n+](ccc1)C	CN(C)C(=O)Oc1c[n+](ccc1)C	4	0	0	NO	NO	Mantain	High Reliability	CN(C)C(=O)Oc1c[n+](ccc1)C	CN(C)C(=O)Oc1c[n+](ccc1)C
516	42	Pyrimethamine	58-14-0	CCc1c(c(nc(n1)N)N)-c2ccc(cc2)Cl	CCc1c(c(nc(n1)N)N)-c2ccc(cc2)Cl	4	0	0	NO	NO	Mantain	High Reliability	CCc1c(c(nc(n1)N)N)-c2ccc(cc2)Cl	CCc1c(c(nc(n1)N)N)-c2ccc(cc2)Cl
517	114	Quercetin	117-39-5	O=c1c2c(oc(c1O)-c3cc(c(cc3)O)O)cc(O)cc2O	O=c1c2c(oc(c1O)-c3cc(c(cc3)O)O)cc(O)cc2O	4	0	0	NO	NO	Mantain	High Reliability	O=c1c2c(oc(c1O)-c3cc(c(cc3)O)O)cc(O)cc2O	O=c1c2c(oc(c1O)-c3cc(c(cc3)O)O)cc(O)cc2O
518	427	Quinacrine	83-89-6		CCN(CC)CCCC(C)Nc1c2c(nc3c1ccc(Cl)c3)ccc(OC)c2	3	0	1	NO	NO	Mantain	Medium Reliability	CCN(CC)CCCC(C)Nc1c2c(nc3c1ccc(Cl)c3)ccc(OC)c2	CCN(CC)CCCC(C)Nc1c2c(nc3c1ccc(Cl)c3)ccc(OC)c2
519	420	Quinaprilat	82768-85-2	CC(NC(CCc1ccccc1)C(=O)O)C(=O)N2C(Cc3c(C2)cccc3)C(=O)O	CC(NC(CCc1ccccc1)C(=O)O)C(=O)N2C(Cc3c(C2)cccc3)C(=O)O	4	0	0	NO	NO	Mantain	High Reliability	CC(NC(CCc1ccccc1)C(=O)O)C(=O)N2C(Cc3c(C2)cccc3)C(=O)O	CC(NC(CCc1ccccc1)C(=O)O)C(=O)N2C(Cc3c(C2)cccc3)C(=O)O		Stereochemistry removed
520	322	Quinidine	56-54-2	C=CC1C2CCN(C1)C(C2)C(O)c3c4c(ncc3)ccc(OC)c4	C=CC1C2CCN(C1)C(C2)C(O)c3c4c(ncc3)ccc(OC)c4	4	0	0	NO	NO	Mantain	High Reliability	C=CC1C2CCN(C1)C(C2)C(O)c3c4c(ncc3)ccc(OC)c4	C=CC1C2CCN(C1)C(C2)C(O)c3c4c(ncc3)ccc(OC)c4		Stereochemistry removed
521		Quinine	130-95-0	C=CC1C2CCN(C1)C(C2)C(O)c3c4c(ncc3)ccc(OC)c4		2	0	2	NO	NO	Manual Check	Search at least one confirmation	C=CC1C2CCN(C1)C(C2)C(O)c3c4c(ncc3)ccc(OC)c4			Stereochemistry removed, Checked on PubChem
522	526	Quinupristin	120138-50-3	CCC1C(N2C(C(N(C(C(N3C(C(NC(C(OC(C(C(N1)=O)NC(=O)c4c(cccn4)O)C)=O)c5ccccc5)=O)CC(=O)C(CSC6C7CCN(C6)CC7)C3)=O)Cc8ccc(cc8)N(C)C)C)=O)CCC2)=O		3	0	1	NO	NO	Mantain	Medium Reliability	CCC1C(N2C(C(N(C(C(N3C(C(NC(C(OC(C(C(N1)=O)NC(=O)c4c(cccn4)O)C)=O)c5ccccc5)=O)CC(=O)C(CSC6C7CCN(C6)CC7)C3)=O)Cc8ccc(cc8)N(C)C)C)=O)CCC2)=O	CCC1C(N2C(C(N(C(C(N3C(C(NC(C(OC(C(C(N1)=O)NC(=O)c4c(cccn4)O)C)=O)c5ccccc5)=O)CC(=O)C(CSC6C7CCN(C6)CC7)C3)=O)Cc8ccc(cc8)N(C)C)C)=O)CCC2)=O		Stereochemistry removed
523	245	Rabeprazole	117976-89-3	COCCCOc1c(c(ncc1)CS(=O)c2[nH]c3c(n2)cccc3)C	COCCCOc1c(c(ncc1)CS(=O)c2[nH]c3c(n2)cccc3)C	4	0	0	NO	NO	Mantain	High Reliability	COCCCOc1c(c(ncc1)CS(=O)c2[nH]c3c(n2)cccc3)C	COCCCOc1c(c(ncc1)CS(=O)c2[nH]c3c(n2)cccc3)C
524	74	Ranitidine	66357-35-5	CNC(=C[N+](=O)[O-])NCCSCc1oc(cc1)CN(C)C	CNC(=C[N+](=O)[O-])NCCSCc1oc(cc1)CN(C)C	4	0	0	NO	NO	Mantain	High Reliability	CNC(=C[N+](=O)[O-])NCCSCc1oc(cc1)CN(C)C	CNC(=C[N+](=O)[O-])NCCSCc1oc(cc1)CN(C)C		Stereochemistry removed, Differences in counterions
525		R-Apomorphine	58-00-4			0	0	4	YES	NO	Eliminate	-				Missing/ambiguous
526	288	Reboxetine	71620-89-8	CCOc1c(cccc1)OC(c2ccccc2)C3OCCNC3		3	0	1	NO	NO	Mantain	Medium Reliability	CCOc1c(cccc1)OC(c2ccccc2)C3OCCNC3	CCOc1c(cccc1)OC(c2ccccc2)C3OCCNC3		Stereochemistry removed
527	139	Recainam	74738-24-2	Cc1c(c(ccc1)C)NC(=O)NCCCNC(C)C	Cc1c(c(ccc1)C)NC(=O)NCCCNC(C)C	4	0	0	NO	NO	Mantain	High Reliability	Cc1c(c(ccc1)C)NC(=O)NCCCNC(C)C	Cc1c(c(ccc1)C)NC(=O)NCCCNC(C)C		Differences in counterions
528	337	Remifentanil	132875-61-7	CCC(=O)N(c1ccccc1)C2(CCN(CC2)CCC(=O)OC)C(=O)OC	CCC(=O)N(c1ccccc1)C2(CCN(CC2)CCC(=O)OC)C(=O)OC	4	0	0	NO	NO	Mantain	High Reliability	CCC(=O)N(c1ccccc1)C2(CCN(CC2)CCC(=O)OC)C(=O)OC	CCC(=O)N(c1ccccc1)C2(CCN(CC2)CCC(=O)OC)C(=O)OC		Differences in counterions
529	177	Remoxipride	80125-14-0	CCN1C(CCC1)CNC(=O)c2c(c(ccc2OC)Br)OC	CCN1C(CCC1)CNC(=O)c2c(c(ccc2OC)Br)OC	4	0	0	NO	NO	Mantain	High Reliability	CCN1C(CCC1)CNC(=O)c2c(c(ccc2OC)Br)OC	CCN1C(CCC1)CNC(=O)c2c(c(ccc2OC)Br)OC		Stereochemistry removed, Differences in counterions
530	465	Repaglinide	135062-02-1	CCOc1c(ccc(c1)CC(=O)NC(CC(C)C)c2c(cccc2)N3CCCCC3)C(=O)O	CCOc1c(ccc(c1)CC(=O)NC(CC(C)C)c2c(cccc2)N3CCCCC3)C(=O)O	4	0	0	NO	NO	Mantain	High Reliability	CCOc1c(ccc(c1)CC(=O)NC(CC(C)C)c2c(cccc2)N3CCCCC3)C(=O)O	CCOc1c(ccc(c1)CC(=O)NC(CC(C)C)c2c(cccc2)N3CCCCC3)C(=O)O		Stereochemistry removed
531	351	Repinotan	144980-29-0	O=C1N(S(c2c1cccc2)(=O)=O)CCCCNCC3Oc4c(CC3)cccc4	O=C1N(S(c2c1cccc2)(=O)=O)CCCCNCC3Oc4c(CC3)cccc4	4	0	0	NO	NO	Mantain	High Reliability	O=C1N(S(c2c1cccc2)(=O)=O)CCCCNCC3Oc4c(CC3)cccc4	O=C1N(S(c2c1cccc2)(=O)=O)CCCCNCC3Oc4c(CC3)cccc4		Stereochemistry removed
532	566	Ribavirin	36791-04-5	NC(=O)c1nn(cn1)C2C(C(C(O2)CO)O)O	NC(=O)c1nn(cn1)C2C(C(C(O2)CO)O)O	4	0	0	NO	NO	Mantain	High Reliability	NC(=O)c1nn(cn1)C2C(C(C(O2)CO)O)O	NC(=O)c1nn(cn1)C2C(C(C(O2)CO)O)O		Stereochemistry removed
533	230	Ribostamycin	25546-65-0	NCC1C(C(C(C(O1)OC2C(C(C(CC2N)N)O)OC3C(C(C(O3)CO)O)O)N)O)O	NCC1C(C(C(C(O1)OC2C(C(C(CC2N)N)O)OC3C(C(C(O3)CO)O)O)N)O)O	4	0	0	NO	NO	Mantain	High Reliability	NCC1C(C(C(C(O1)OC2C(C(C(CC2N)N)O)OC3C(C(C(O3)CO)O)O)N)O)O	NCC1C(C(C(C(O1)OC2C(C(C(CC2N)N)O)OC3C(C(C(O3)CO)O)O)N)O)O		Stereochemistry removed
534	517	Rifabutin	72559-06-9	COC1C(C(C(C(C(C(C(C=CC=C(C(NC2=C3C(c4c(c(c(c5OC(OC=C1)(C(c54)=O)C)C)O)C2=O)=NC6(CCN(CC6)CC(C)C)N3)=O)C)C)O)C)O)C)OC(C)=O)C	COC1C(C(C(C(C(C(C(C=CC=C(C(NC2=C3C(c4c(c(c(c5OC(OC=C1)(C(c54)=O)C)C)O)C2=O)=NC6(CCN(CC6)CC(C)C)N3)=O)C)C)O)C)O)C)OC(C)=O)C	4	0	0	NO	NO	Mantain	High Reliability	COC1C(C(C(C(C(C(C(C=CC=C(C(NC2=C3C(c4c(c(c(c5OC(OC=C1)(C(c54)=O)C)C)O)C2=O)=NC6(CCN(CC6)CC(C)C)N3)=O)C)C)O)C)O)C)OC(C)=O)C	COC1C(C(C(C(C(C(C(C=CC=C(C(NC2=C3C(c4c(c(c(c5OC(OC=C1)(C(c54)=O)C)C)O)C2=O)=NC6(CCN(CC6)CC(C)C)N3)=O)C)C)O)C)O)C)OC(C)=O)C		Stereochemistry removed
535		Rifampin	13292-46-1			2	0	2	NO	NO	Manual Check	Search at least one confirmation	COC1C(C(C(C(C(C(C(C=CC=C(C(Nc2c(c3c(c(c4OC(OC=C1)(C(c4c3c(c2C=NN5CCN(CC5)C)O)=O)C)C)O)O)=O)C)C)O)C)O)C)OC(C)=O)C	COC1C(C(C(C(C(C(C(C=CC=C(C(Nc2c(c3c(c(c4OC(OC=C1)(C(c4c3c(c2C=NN5CCN(CC5)C)O)=O)C)C)O)O)=O)C)C)O)C)O)C)OC(C)=O)C		Stereochemistry removed
536		risedronicacid(risedronate)	105462-24-6		O=P(O)(O)C(O)(Cc1cnccc1)P(=O)(O)O	2	0	2	NO	NO	Manual Check	Verify Name		O=P(O)(O)C(O)(Cc1cnccc1)P(=O)(O)O
537	422	Risperidone	106266-06-2	Cc1c(c(n2c(n1)CCCC2)=O)CCN3CCC(CC3)c4c5c(on4)cc(F)cc5	Cc1c(c(n2c(n1)CCCC2)=O)CCN3CCC(CC3)c4c5c(on4)cc(F)cc5	4	0	0	NO	NO	Mantain	High Reliability	Cc1c(c(n2c(n1)CCCC2)=O)CCN3CCC(CC3)c4c5c(on4)cc(F)cc5	Cc1c(c(n2c(n1)CCCC2)=O)CCN3CCC(CC3)c4c5c(on4)cc(F)cc5
538	212	Ritodrine	26652-09-5	CC(NCCc1ccc(cc1)O)C(O)c2ccc(cc2)O	CC(NCCc1ccc(cc1)O)C(O)c2ccc(cc2)O	4	0	0	NO	NO	Mantain	High Reliability	CC(NCCc1ccc(cc1)O)C(O)c2ccc(cc2)O	CC(NCCc1ccc(cc1)O)C(O)c2ccc(cc2)O		Stereochemistry removed
539	106	Rivastigmine	123441-03-2	CCN(C)C(=O)Oc1cc(ccc1)C(C)N(C)C	CCN(C)C(=O)Oc1cc(ccc1)C(C)N(C)C	3	0	1	NO	NO	Mantain	Medium Reliability	CCN(C)C(=O)Oc1cc(ccc1)C(C)N(C)C			Stereochemistry removed
540	129	Rizatriptan	144034-80-0	CN(C)CCc1c2c([nH]c1)ccc(Cn3ncnc3)c2	CN(C)CCc1c2c([nH]c1)ccc(Cn3ncnc3)c2	4	0	0	NO	NO	Mantain	High Reliability	CN(C)CCc1c2c([nH]c1)ccc(Cn3ncnc3)c2	CN(C)CCc1c2c([nH]c1)ccc(Cn3ncnc3)c2
541	483	Rocuronium	143558-00-3	C=CC[N+]1(CCCC1)C2C(C3(C(C2)C4C(C5(C(CC4)CC(O)C(N6CCOCC6)C5)C)CC3)C)OC(C)=O	C=CC[N+]1(CCCC1)C2C(C3(C(C2)C4C(C5(C(CC4)CC(O)C(N6CCOCC6)C5)C)CC3)C)OC(C)=O	4	0	0	NO	NO	Mantain	High Reliability	C=CC[N+]1(CCCC1)C2C(C3(C(C2)C4C(C5(C(CC4)CC(O)C(N6CCOCC6)C5)C)CC3)C)OC(C)=O	C=CC[N+]1(CCCC1)C2C(C3(C(C2)C4C(C5(C(CC4)CC(O)C(N6CCOCC6)C5)C)CC3)C)OC(C)=O		Stereochemistry removed
542	463	Rolitetracycline	751-97-3	CN(C)C1C2C(C(C(C1=O)=C(O)NCN3CCCC3)=O)(O)C(=O)C=4C(C(c5c(C4O)c(O)ccc5)(C)O)C2	CN(C)C1C2C(C(C(C1=O)=C(O)NCN3CCCC3)=O)(O)C(=O)C=4C(C(c5c(C4O)c(O)ccc5)(C)O)C2	4	0	0	NO	NO	Mantain	High Reliability	CN(C)C1C2C(C(C(=C1O)C(=O)NCN3CCCC3)=O)(O)C(O)=C4C(C(c5c(C4=O)c(O)ccc5)(C)O)C2	CN(C)C1C2C(C(C(=C1O)C(=O)NCN3CCCC3)=O)(O)C(O)=C4C(C(c5c(C4=O)c(O)ccc5)(C)O)C2		Stereochemistry removed, Differences in counterions
543	444	Romidepsin	128517-07-7	CC=C1C(NC(C(OC2C=CCCSSCC(C(N1)=O)NC(C(NC(C2)=O)C(C)C)=O)=O)C(C)C)=O	CC=C1C(NC(C(OC2C=CCCSSCC(C(N1)=O)NC(C(NC(C2)=O)C(C)C)=O)=O)C(C)C)=O	4	0	0	NO	NO	Mantain	High Reliability	CC=C1C(NC(C(OC2C=CCCSSCC(C(N1)=O)NC(C(NC(C2)=O)C(C)C)=O)=O)C(C)C)=O	CC=C1C(NC(C(OC2C=CCCSSCC(C(N1)=O)NC(C(NC(C2)=O)C(C)C)=O)=O)C(C)C)=O		Stereochemistry removed
544	225	Ropivacaine	84057-95-4	CCCN1C(CCCC1)C(=O)Nc2c(cccc2C)C	CCCN1C(CCCC1)C(=O)Nc2c(cccc2C)C	4	0	0	NO	NO	Mantain	High Reliability	CCCN1C(CCCC1)C(=O)Nc2c(cccc2C)C	CCCN1C(CCCC1)C(=O)Nc2c(cccc2C)C		Stereochemistry removed
545	233	Roquinimex	84088-42-6	CN(C(=O)c1c(c2c(n(c1O)C)cccc2)=O)c3ccccc3	CN(C(=O)c1c(c2c(n(c1O)C)cccc2)=O)c3ccccc3	4	0	0	NO	NO	Mantain	High Reliability	CN(C(=O)c1c(n(c2c(c1O)cccc2)C)=O)c3ccccc3	CN(C(=O)c1c(n(c2c(c1O)cccc2)C)=O)c3ccccc3
546	241	Rosiglitazone	122320-73-4	CN(CCOc1ccc(cc1)CC2C(NC(S2)=O)=O)c3ncccc3	CN(CCOc1ccc(cc1)CC2C(NC(S2)=O)=O)c3ncccc3	4	0	0	NO	NO	Mantain	High Reliability	CN(CCOc1ccc(cc1)CC2C(NC(S2)=O)=O)c3ncccc3	CN(CCOc1ccc(cc1)CC2C(NC(S2)=O)=O)c3ncccc3		Stereochemistry removed
547	397	rosuvastatin	287714-41-4	CC(C)c1c(c(nc(n1)N(C)S(C)(=O)=O)-c2ccc(cc2)F)CCC(O)CC(O)CC(=O)O	CC(C)c1c(c(nc(n1)N(C)S(C)(=O)=O)-c2ccc(cc2)F)C=CC(O)CC(O)CC(=O)O	3	1	0	NO	NO	Mantain	High Reliability	CC(C)c1c(c(nc(n1)N(C)S(C)(=O)=O)-c2ccc(cc2)F)C=CC(O)CC(O)CC(=O)O	CC(C)c1c(c(nc(n1)N(C)S(C)(=O)=O)-c2ccc(cc2)F)C=CC(O)CC(O)CC(=O)O		Stereochemistry removed, Name verified in PubChem
548		RPR 109881A	192573-38-9			1	0	3	NO	NO	Manual Check	Search at least two confirmations		CC(=O)OC1C2=C(C(CC(C(C3C4(C1=O)C(C4)CC5C3(CO5)OC(C)=O)OC(=O)c6ccccc6)(C2(C)C)O)OC(=O)C(O)C(NC(=O)OC(C)(C)C)c7ccccc7)C		Stereochemistry removed
549	498	Saquinavir	127779-20-8	CC(C)(C)NC(=O)C1N(CC2C(C1)CCCC2)CC(O)C(Cc3ccccc3)NC(=O)C(CC(N)=O)NC(=O)c4nc5c(cc4)cccc5	CC(C)(C)NC(=O)C1N(CC2C(C1)CCCC2)CC(O)C(Cc3ccccc3)NC(=O)C(CC(N)=O)NC(=O)c4nc5c(cc4)cccc5	4	0	0	NO	NO	Mantain	High Reliability	CC(C)(C)NC(=O)C1N(CC2C(C1)CCCC2)CC(O)C(Cc3ccccc3)NC(=O)C(CC(N)=O)NC(=O)c4nc5c(cc4)cccc5	CC(C)(C)NC(=O)C1N(CC2C(C1)CCCC2)CC(O)C(Cc3ccccc3)NC(=O)C(CC(N)=O)NC(=O)c4nc5c(cc4)cccc5		Stereochemistry removed, Differences in counterions
550	540	sarcnu	81965-43-7	CC(NC(=O)N(CCCl)N=O)C(N)=O	CN(CC(N)=O)C(=O)N(CCCl)N=O	2	1	1	NO	NO	Mantain	Medium Reliability		CN(CC(N)=O)C(=O)N(CCCl)N=O		Name verified in PubChem
551	28	Sch34343	95415-91-1	CC(O)C1C2N(C1=O)C(C(=O)O)=C(SCCOC(N)=O)S2	CC(O)C1C2N(C1=O)C(C(=O)O)=C(SCCOC(N)=O)S2	3	0	1	NO	NO	Mantain	Medium Reliability		CC(O)C1C2N(C1=O)C(C(=O)O)=C(SCCOC(N)=O)S2		Stereochemistry removed
552	216	Scopolamine	51-34-3	CN1C2CC(CC1C3C2O3)OC(=O)C(CO)c4ccccc4	CN1C2CC(CC1C3C2O3)OC(=O)C(CO)c4ccccc4	4	0	0	NO	NO	Mantain	High Reliability	CN1C2CC(CC1C3C2O3)OC(=O)C(CO)c4ccccc4	CN1C2CC(CC1C3C2O3)OC(=O)C(CO)c4ccccc4		Stereochemistry removed
553	65	Selegiline	2323-36-6	C#CCN(C)C(C)Cc1ccccc1	C#CCN(C)C(C)Cc1ccccc1	3	0	1	NO	NO	Mantain	Medium Reliability	C#CCN(C)C(C)Cc1ccccc1			Stereochemistry removed
554	108	Sematilide	101526-83-4	CCN(CC)CCNC(=O)c1ccc(cc1)NS(C)(=O)=O		3	0	1	NO	NO	Mantain	Medium Reliability	CCN(CC)CCNC(=O)c1ccc(cc1)NS(C)(=O)=O	CCN(CC)CCNC(=O)c1ccc(cc1)NS(C)(=O)=O
555	405	Sildenafil	139755-83-2	CCCc1c2c(n(n1)C)c(=O)nc(-c3c(ccc(c3)S(=O)(=O)N4CCN(CC4)C)OCC)[nH]2	CCCc1c2c(n(n1)C)c(=O)nc(-c3c(ccc(c3)S(=O)(=O)N4CCN(CC4)C)OCC)[nH]2	4	0	0	NO	NO	Mantain	High Reliability	CCCc1c2c(n(n1)C)c(=O)[nH]c(-c3c(ccc(c3)S(=O)(=O)N4CCN(CC4)C)OCC)n2	CCCc1c2c(n(n1)C)c(=O)[nH]c(-c3c(ccc(c3)S(=O)(=O)N4CCN(CC4)C)OCC)n2
556	305	Sisomicin	32385-11-8	CNC1C(COC(C1O)OC2C(C(C(CC2N)N)OC3C(CC=C(O3)CN)N)O)(C)O	CNC1C(COC(C1O)OC2C(C(C(CC2N)N)OC3C(CC=C(O3)CN)N)O)(C)O	4	0	0	NO	NO	Mantain	High Reliability	CNC1C(COC(C1O)OC2C(C(C(CC2N)N)OC3C(CC=C(O3)CN)N)O)(C)O	CNC1C(COC(C1O)OC2C(C(C(CC2N)N)OC3C(CC=C(O3)CN)N)O)(C)O		Stereochemistry removed
557	270	Sitafloxacin	127254-12-0	NC1C2(CN(C1)c3c(c4c(cc3F)c(=O)c(C(=O)O)cn4C5C(C5)F)Cl)CC2	NC1C2(CN(C1)c3c(c4c(cc3F)c(=O)c(C(=O)O)cn4C5C(C5)F)Cl)CC2	4	0	0	NO	NO	Mantain	High Reliability	NC1C2(CN(C1)c3c(c4c(cc3F)c(=O)c(C(=O)O)cn4C5C(C5)F)Cl)CC2	NC1C2(CN(C1)c3c(c4c(cc3F)c(=O)c(C(=O)O)cn4C5C(C5)F)Cl)CC2		Stereochemistry removed
558	152	Sitagliptin	486460-32-6	NC(CC(=O)N1Cc2n(CC1)c(nn2)C(F)(F)F)Cc3c(cc(c(c3)F)F)F		3	0	1	NO	NO	Mantain	Medium Reliability	NC(CC(=O)N1Cc2n(CC1)c(nn2)C(F)(F)F)Cc3c(cc(c(c3)F)F)F	NC(CC(=O)N1Cc2n(CC1)c(nn2)C(F)(F)F)Cc3c(cc(c(c3)F)F)F		Stereochemistry removed
559		Solifenacin	242478-37-1			2	0	2	NO	NO	Manual Check	Search at least one confirmation	O=C(OC1C2CCN(C1)CC2)N3C(c4c(CC3)cccc4)c5ccccc5	O=C(OC1C2CCN(C1)CC2)N3C(c4c(CC3)cccc4)c5ccccc5		Stereochemistry removed
560	51	Sotalol	3930-20-9	CC(C)NCC(O)c1ccc(cc1)NS(C)(=O)=O	CC(C)NCC(O)c1ccc(cc1)NS(C)(=O)=O	4	0	0	NO	NO	Mantain	High Reliability	CC(C)NCC(O)c1ccc(cc1)NS(C)(=O)=O	CC(C)NCC(O)c1ccc(cc1)NS(C)(=O)=O
561	284	Sparfloxacin	110871-86-8	CC1NC(CN(C1)c2c(c3c(c(c2F)N)c(=O)c(C(=O)O)cn3C4CC4)F)C	CC1NC(CN(C1)c2c(c3c(c(c2F)N)c(=O)c(C(=O)O)cn3C4CC4)F)C	4	0	0	NO	NO	Mantain	High Reliability	CC1NC(CN(C1)c2c(c3c(c(c2F)N)c(=O)c(C(=O)O)cn3C4CC4)F)C	CC1NC(CN(C1)c2c(c3c(c(c2F)N)c(=O)c(C(=O)O)cn3C4CC4)F)C		Stereochemistry removed
562	110	Spectinomycin	1695-77-8	CNC1C(C2C(C(C1O)NC)OC3(C(OC(CC3=O)C)O2)O)O	CNC1C(C2C(C(C1O)NC)OC3(C(OC(CC3=O)C)O2)O)O	4	0	0	NO	NO	Mantain	High Reliability	CNC1C(C2C(C(C1O)NC)OC3(C(OC(CC3=O)C)O2)O)O	CNC1C(C2C(C(C1O)NC)OC3(C(OC(CC3=O)C)O2)O)O		Stereochemistry removed, Differences in counterions
563	489	Squalamine	148717-90-2	CC(C)C(CCC(C)C1C2(C(CC1)C3C(C4(C(CC3O)CC(NCCCNCCCCN)CC4)C)CC2)C)OS(=O)(=O)O	CC(C)C(CCC(C)C1C2(C(CC1)C3C(C4(C(CC3O)CC(NCCCNCCCCN)CC4)C)CC2)C)OS(=O)(=O)O	4	0	0	NO	NO	Mantain	High Reliability	CC(C)C(CCC(C)C1C2(C(CC1)C3C(C4(C(CC3O)CC(NCCCNCCCCN)CC4)C)CC2)C)OS(=O)(=O)O	CC(C)C(CCC(C)C1C2(C(CC1)C3C(C4(C(CC3O)CC(NCCCNCCCCN)CC4)C)CC2)C)OS(=O)(=O)O		Stereochemistry removed
564	7	Stavudine	3056-17-5	Cc1c([nH]c(n(c1)C2OC(C=C2)CO)=O)=O	Cc1c([nH]c(n(c1)C2OC(C=C2)CO)=O)=O	4	0	0	NO	NO	Mantain	High Reliability	Cc1c([nH]c(n(c1)C2OC(C=C2)CO)=O)=O	Cc1c([nH]c(n(c1)C2OC(C=C2)CO)=O)=O		Stereochemistry removed
565	375	Streptomycin	57-92-1	CNC1C(C(C(OC1OC2C(C(OC2OC3C(C(C(C(C3O)O)N=C(N)N)O)N=C(N)N)C)(O)C=O)CO)O)O	CNC1C(C(C(OC1OC2C(C(OC2OC3C(C(C(C(C3O)O)N=C(N)N)O)N=C(N)N)C)(O)C=O)CO)O)O	4	0	0	NO	NO	Mantain	High Reliability	CNC1C(C(C(OC1OC2C(C(OC2OC3C(C(C(C(C3O)O)NC(=N)N)O)NC(=N)N)C)(O)C=O)CO)O)O	CNC1C(C(C(OC1OC2C(C(OC2OC3C(C(C(C(C3O)O)NC(=N)N)O)NC(=N)N)C)(O)C=O)CO)O)O		Stereochemistry removed
566	404	Sufentanil	56030-54-7	CCC(=O)N(c1ccccc1)C2(CCN(CC2)CCc3sccc3)COC	CCC(=O)N(c1ccccc1)C2(CCN(CC2)CCc3sccc3)COC	4	0	0	NO	NO	Mantain	High Reliability	CCC(=O)N(c1ccccc1)C2(CCN(CC2)CCc3sccc3)COC	CCC(=O)N(c1ccccc1)C2(CCN(CC2)CCc3sccc3)COC
567	564	Sulbactam	68373-14-8	CC1(S(C2N(C1C(=O)O)C(=O)C2)(=O)=O)C	CC1(S(C2N(C1C(=O)O)C(=O)C2)(=O)=O)C	4	0	0	NO	NO	Mantain	High Reliability	CC1(S(C2N(C1C(=O)O)C(=O)C2)(=O)=O)C	CC1(S(C2N(C1C(=O)O)C(=O)C2)(=O)=O)C		Stereochemistry removed
568	164	Sulbenicillin	41744-40-5	CC1(C(N2C(S1)C(NC(=O)C(c3ccccc3)S(=O)(=O)O)C2=O)C(=O)O)C	CC1(C(N2C(S1)C(NC(=O)C(c3ccccc3)S(=O)(=O)O)C2=O)C(=O)O)C	4	0	0	NO	NO	Mantain	High Reliability	CC1(C(N2C(S1)C(NC(=O)C(c3ccccc3)S(=O)(=O)O)C2=O)C(=O)O)C	CC1(C(N2C(S1)C(NC(=O)C(c3ccccc3)S(=O)(=O)O)C2=O)C(=O)O)C		Stereochemistry removed
569	1	Sulfadiazine	68-35-9	Nc1ccc(cc1)S(=O)(=O)Nc2ncccn2	Nc1ccc(cc1)S(=O)(=O)Nc2ncccn2	4	0	0	NO	NO	Mantain	High Reliability	Nc1ccc(cc1)S(=O)(=O)Nc2ncccn2	Nc1ccc(cc1)S(=O)(=O)Nc2ncccn2
570	2	Sulfamethoxazole	723-46-6	Cc1onc(c1)NS(=O)(=O)c2ccc(cc2)N	Cc1onc(c1)NS(=O)(=O)c2ccc(cc2)N	4	0	0	NO	NO	Mantain	High Reliability	Cc1onc(c1)NS(=O)(=O)c2ccc(cc2)N	Cc1onc(c1)NS(=O)(=O)c2ccc(cc2)N
571	415	Sulfinpyrazone	57-96-5	O=C1N(N(C(C1CCS(=O)c2ccccc2)=O)c3ccccc3)c4ccccc4	O=C1N(N(C(C1CCS(=O)c2ccccc2)=O)c3ccccc3)c4ccccc4	4	0	0	NO	NO	Mantain	High Reliability	O=C1N(N(C(C1CCS(=O)c2ccccc2)=O)c3ccccc3)c4ccccc4	O=C1N(N(C(C1CCS(=O)c2ccccc2)=O)c3ccccc3)c4ccccc4
572	26	Sulfisoxazole	127-69-5	Cc1c(c(on1)NS(=O)(=O)c2ccc(cc2)N)C	Cc1c(c(on1)NS(=O)(=O)c2ccc(cc2)N)C	4	0	0	NO	NO	Mantain	High Reliability	Cc1c(c(on1)NS(=O)(=O)c2ccc(cc2)N)C	Cc1c(c(on1)NS(=O)(=O)c2ccc(cc2)N)C
573	102	Sumatriptan	103628-46-2	CNS(=O)(=O)Cc1cc2c(cc1)[nH]cc2CCN(C)C	CNS(=O)(=O)Cc1cc2c(cc1)[nH]cc2CCN(C)C	4	0	0	NO	NO	Mantain	High Reliability	CNS(=O)(=O)Cc1cc2c(cc1)[nH]cc2CCN(C)C	CNS(=O)(=O)Cc1cc2c(cc1)[nH]cc2CCN(C)C
574	85	Suprofen	40828-46-4	CC(C(=O)O)c1ccc(cc1)C(=O)c2sccc2	CC(C(=O)O)c1ccc(cc1)C(=O)c2sccc2	4	0	0	NO	NO	Mantain	High Reliability	CC(C(=O)O)c1ccc(cc1)C(=O)c2sccc2	CC(C(=O)O)c1ccc(cc1)C(=O)c2sccc2
575	525	Suramin	145-63-1	Cc1c(cc(cc1)C(=O)Nc2c3c(c(cc2)S(=O)(=O)O)cc(S(=O)(=O)O)cc3S(=O)(=O)O)NC(=O)c4cc(ccc4)NC(=O)Nc5cc(ccc5)C(=O)Nc6c(ccc(c6)C(=O)Nc7c8c(c(cc7)S(=O)(=O)O)cc(S(=O)(=O)O)cc8S(=O)(=O)O)C	Cc1c(cc(cc1)C(=O)Nc2c3c(c(cc2)S(=O)(=O)O)cc(S(=O)(=O)O)cc3S(=O)(=O)O)NC(=O)c4cc(ccc4)NC(=O)Nc5cc(ccc5)C(=O)Nc6c(ccc(c6)C(=O)Nc7c8c(c(cc7)S(=O)(=O)O)cc(S(=O)(=O)O)cc8S(=O)(=O)O)C	4	0	0	NO	NO	Mantain	High Reliability	Cc1c(cc(cc1)C(=O)Nc2c3c(c(cc2)S(=O)(=O)O)cc(S(=O)(=O)O)cc3S(=O)(=O)O)NC(=O)c4cc(ccc4)NC(=O)Nc5cc(ccc5)C(=O)Nc6c(ccc(c6)C(=O)Nc7c8c(c(cc7)S(=O)(=O)O)cc(S(=O)(=O)O)cc8S(=O)(=O)O)C	Cc1c(cc(cc1)C(=O)Nc2c3c(c(cc2)S(=O)(=O)O)cc(S(=O)(=O)O)cc3S(=O)(=O)O)NC(=O)c4cc(ccc4)NC(=O)Nc5cc(ccc5)C(=O)Nc6c(ccc(c6)C(=O)Nc7c8c(c(cc7)S(=O)(=O)O)cc(S(=O)(=O)O)cc8S(=O)(=O)O)C
576	60	Tacrine	321-64-2	Nc1c2c(nc3c1CCCC3)cccc2	Nc1c2c(nc3c1CCCC3)cccc2	4	0	0	NO	NO	Mantain	High Reliability	Nc1c2c(nc3c1CCCC3)cccc2	Nc1c2c(nc3c1CCCC3)cccc2		Differences in counterions
577	511	Tacrolimus	104987-11-3	C=CCC1C(CC(C(C(OC(C2N(C(C(C3(OC(C(CC(CC(=C1)C)C)OC)C(CC3C)OC)O)=O)=O)CCCC2)=O)C(C)=CC4CC(C(CC4)O)OC)C)O)=O	C=CCC1C(CC(C(C(OC(C2N(C(C(C3(OC(C(CC(CC(=C1)C)C)OC)C(CC3C)OC)O)=O)=O)CCCC2)=O)C(C)=CC4CC(C(CC4)O)OC)C)O)=O	4	0	0	NO	NO	Mantain	High Reliability	C=CCC1C(CC(C(C(OC(C2N(C(C(C3(OC(C(CC(CC(=C1)C)C)OC)C(CC3C)OC)O)=O)=O)CCCC2)=O)C(C)=CC4CC(C(CC4)O)OC)C)O)=O	C=CCC1C(CC(C(C(OC(C2N(C(C(C3(OC(C(CC(CC(=C1)C)C)OC)C(CC3C)OC)O)=O)=O)CCCC2)=O)C(C)=CC4CC(C(CC4)O)OC)C)O)=O		Stereochemistry removed, Differences in counterions
578	341	Talinolol	57460-41-0	CC(C)(C)NCC(O)COc1ccc(cc1)NC(=O)NC2CCCCC2	CC(C)(C)NCC(O)COc1ccc(cc1)NC(=O)NC2CCCCC2	4	0	0	NO	NO	Mantain	High Reliability	CC(C)(C)NCC(O)COc1ccc(cc1)NC(=O)NC2CCCCC2	CC(C)(C)NCC(O)COc1ccc(cc1)NC(=O)NC2CCCCC2
579	338	Tamsulosin	106133-20-4	CCOc1c(cccc1)OCCNC(C)Cc2cc(c(cc2)OC)S(N)(=O)=O	CCOc1c(cccc1)OCCNC(C)Cc2cc(c(cc2)OC)S(N)(=O)=O	4	0	0	NO	NO	Mantain	High Reliability	CCOc1c(cccc1)OCCNC(C)Cc2cc(c(cc2)OC)S(N)(=O)=O	CCOc1c(cccc1)OCCNC(C)Cc2cc(c(cc2)OC)S(N)(=O)=O		Stereochemistry removed
580		Tegaserod	145158-71-0	CCCCCN=C(N)NNC=C1c2c(N=C1)ccc(CO)c2	CCCCCN=C(N)NNC=C1c2c(N=C1)ccc(CO)c2	2	2	0	YES	NO	Eliminate	-	CCCCCNC(=N)NN=Cc1c2c([nH]c1)ccc(OC)c2	CCCCCNC(=N)NN=Cc1c2c([nH]c1)ccc(OC)c2		Stereochemistry removed, Missing/ambiguous
581		Teicoplanin A2-1	61036-64-4	CCCCCC=CCCC(=O)NC1C(C(C(OC1Oc2c3cc4cc2Oc5ccc(CC6C(NC(C(NC4C(NC7C(NC(C(c8ccc(O3)c(c8)Cl)OC9C(C(C(C(O9)CO)O)O)NC(C)=O)C(NC(c%10c(-c%11c(ccc7c%11)O)c(OC%12C(C(C(C(O%12)CO)O)O)O)cc(O)c%10)C(=O)O)=O)=O)=O)=O)c%13cc(cc(Oc%14c(ccc(C(C(N6)=O)N)c%14)O)c%13)O)=O)cc5Cl)CO)O)O	CCCCCC=CCCC(=O)NC1C(C(C(OC1Oc2c3cc4cc2Oc5ccc(C(C6C(NC(C(NC4C(NC7C(NC(C(c8ccc(O3)c(c8)Cl)OC9C(C(C(C(O9)CO)O)O)NC(C)=O)C(NC(c%10c(-c%11c(ccc7c%11)O)c(OC%12C(C(C(C(O%12)CO)O)O)O)cc(O)c%10)C(=O)OC)=O)=O)=O)=O)c%13cc(Oc%14c(ccc(C(C(N6)=O)N)c%14)O)c(c(c%13)O)C)=O)O)cc5Cl)CO)O)O	0	2	2	YES	NO	Eliminate	-				Stereochemistry removed, Missing/ambiguous
582	558	Telavancin	372151-71-8	CCCCCCCCCCNCCNC1(C(C(OC(C1)OC2C(C(C(OC2Oc3c4cc5cc3Oc6ccc(C(C(C(NC(C(NC5C(NC7C(NC(C(c8ccc(O4)c(c8)Cl)O)C(NC(c9c(-c%10c(ccc7c%10)O)c(c(c(c9)O)CNCP(=O)(O)O)O)C(=O)O)=O)=O)=O)=O)CC(N)=O)=O)NC(=O)C(CC(C)C)NC)O)cc6Cl)CO)O)O)C)O)C	CCCCCCCCCCNCCNC1(C(C(OC(C1)OC2C(C(C(OC2Oc3c4cc5cc3Oc6ccc(C(C(C(NC(C(NC5C(NC7C(NC(C(c8ccc(O4)c(c8)Cl)O)C(NC(c9c(-c%10c(ccc7c%10)O)c(c(c(c9)O)CNCP(=O)(O)O)O)C(=O)O)=O)=O)=O)=O)CC(N)=O)=O)NC(=O)C(CC(C)C)NC)O)cc6Cl)CO)O)O)C)O)C	4	0	0	NO	NO	Mantain	High Reliability	CCCCCCCCCCNCCNC1(C(C(OC(C1)OC2C(C(C(OC2Oc3c4cc5cc3Oc6ccc(C(C(C(NC(C(NC5C(NC7C(NC(C(c8ccc(O4)c(c8)Cl)O)C(NC(c9c(-c%10c(ccc7c%10)O)c(c(c(c9)O)CNCP(=O)(O)O)O)C(=O)O)=O)=O)=O)=O)CC(N)=O)=O)NC(=O)C(CC(C)C)NC)O)cc6Cl)CO)O)O)C)O)C	CCCCCCCCCCNCCNC1(C(C(OC(C1)OC2C(C(C(OC2Oc3c4cc5cc3Oc6ccc(C(C(C(NC(C(NC5C(NC7C(NC(C(c8ccc(O4)c(c8)Cl)O)C(NC(c9c(-c%10c(ccc7c%10)O)c(c(c(c9)O)CNCP(=O)(O)O)O)C(=O)O)=O)=O)=O)=O)CC(N)=O)=O)NC(=O)C(CC(C)C)NC)O)cc6Cl)CO)O)O)C)O)C		Stereochemistry removed
583	509	Telithromycin	191114-48-4	CCC1C2(C(C(C(C(CC(C(C(C(C(C(O1)=O)C)=O)C)OC3C(C(CC(O3)C)N(C)C)O)(C)OC)C)=O)C)N(CCCCn4cc(nc4)-c5cnccc5)C(=O)O2)C		3	0	1	NO	NO	Mantain	Medium Reliability	CCC1C2(C(C(C(C(CC(C(C(C(C(C(O1)=O)C)=O)C)OC3C(C(CC(O3)C)N(C)C)O)(C)OC)C)=O)C)N(CCCCn4cc(nc4)-c5cnccc5)C(=O)O2)C	CCC1C2(C(C(C(C(CC(C(C(C(C(C(O1)=O)C)=O)C)OC3C(C(CC(O3)C)N(C)C)O)(C)OC)C)=O)C)N(CCCCn4cc(nc4)-c5cnccc5)C(=O)O2)C		Stereochemistry removed
584	484	Telmisartan	144701-48-4	CCCc1n(c2c(n1)c(C)cc(-c3n(c4c(n3)cccc4)C)c2)Cc5ccc(cc5)-c6c(cccc6)C(=O)O	CCCc1n(c2c(n1)c(C)cc(-c3n(c4c(n3)cccc4)C)c2)Cc5ccc(cc5)-c6c(cccc6)C(=O)O	4	0	0	NO	NO	Mantain	High Reliability	CCCc1n(c2c(n1)c(C)cc(-c3n(c4c(n3)cccc4)C)c2)Cc5ccc(cc5)-c6c(cccc6)C(=O)O	CCCc1n(c2c(n1)c(C)cc(-c3n(c4c(n3)cccc4)C)c2)Cc5ccc(cc5)-c6c(cccc6)C(=O)O
585	544	Temozolomide	85622-93-1	Cn1c(n2c(nn1)c(C(N)=O)nc2)=O	Cn1c(n2c(nn1)c(C(N)=O)nc2)=O	4	0	0	NO	NO	Mantain	High Reliability	Cn1c(n2c(nn1)c(C(N)=O)nc2)=O	Cn1c(n2c(nn1)c(C(N)=O)nc2)=O
586		Temsirolimus	162635-04-3			2	0	2	NO	NO	Manual Check	Search at least one confirmation	COC1C(=CC=CC=CC(CC(C(C(C(C(=CC(C(CC(OC(C2N(C(C(C3(C(CCC(C1)O3)C)O)=O)=O)CCCC2)=O)C(C)CC4CC(C(CC4)OC(=O)C(C)(CO)CO)OC)=O)C)C)O)OC)=O)C)C)C	COC1C(=CC=CC=CC(CC(C(C(C(C(=CC(C(CC(OC(C2N(C(C(C3(C(CCC(C1)O3)C)O)=O)=O)CCCC2)=O)C(C)CC4CC(C(CC4)OC(=O)C(C)(CO)CO)OC)=O)C)C)O)OC)=O)C)C)C		Stereochemistry removed
587	482	Teniposide	29767-20-2	COc1c(c(cc(c1)C2C3C(C(c4c2cc5OCOc5c4)OC6C(C(C7C(O6)COC(c8sccc8)O7)O)O)COC3=O)OC)O		3	0	1	NO	NO	Mantain	Medium Reliability	COc1c(c(cc(c1)C2C3C(C(c4c2cc5OCOc5c4)OC6C(C(C7C(O6)COC(c8sccc8)O7)O)O)COC3=O)OC)O	COc1c(c(cc(c1)C2C3C(C(c4c2cc5OCOc5c4)OC6C(C(C7C(O6)COC(c8sccc8)O7)O)O)COC3=O)OC)O		Stereochemistry removed
588	589	Tenofovir	147127-20-6	CC(Cn1c2c(nc1)c(N)ncn2)OCP(=O)(O)O	CC(Cn1c2c(nc1)c(N)ncn2)OCP(=O)(O)O	4	0	0	NO	NO	Mantain	High Reliability	CC(Cn1c2c(nc1)c(N)ncn2)OCP(=O)(O)O	CC(Cn1c2c(nc1)c(N)ncn2)OCP(=O)(O)O		Stereochemistry removed
589	56	Tenoxicam	59804-37-4	CN1S(c2c(C(C1=C(O)Nc3ncccc3)=O)scc2)(=O)=O	CN1S(c2c(C(C1=C(O)Nc3ncccc3)=O)scc2)(=O)=O	4	0	0	NO	NO	Mantain	High Reliability	CN1S(c2c(C(=C1C(=O)Nc3ncccc3)O)scc2)(=O)=O	CN1S(c2c(C(=C1C(=O)Nc3ncccc3)O)scc2)(=O)=O		Stereochemistry removed
590	296	Terazosin	63590-64-7	COc1c(cc2c(c1)nc(N3CCN(CC3)C(=O)C4OCCC4)nc2N)OC	COc1c(cc2c(c1)nc(N3CCN(CC3)C(=O)C4OCCC4)nc2N)OC	4	0	0	NO	NO	Mantain	High Reliability	COc1c(cc2c(c1)nc(N3CCN(CC3)C(=O)C4OCCC4)nc2N)OC	COc1c(cc2c(c1)nc(N3CCN(CC3)C(=O)C4OCCC4)nc2N)OC		Differences in counterions
591	50	Terbutaline	23031-25-6	CC(C)(C)NCC(O)c1cc(cc(c1)O)O	CC(C)(C)NCC(O)c1cc(cc(c1)O)O	4	0	0	NO	NO	Mantain	High Reliability	CC(C)(C)NCC(O)c1cc(cc(c1)O)O	CC(C)(C)NCC(O)c1cc(cc(c1)O)O
592	335	Terodiline	15793-40-5	CC(CC(c1ccccc1)c2ccccc2)NC(C)(C)C	CC(CC(c1ccccc1)c2ccccc2)NC(C)(C)C	3	0	1	NO	NO	Mantain	Medium Reliability	CC(CC(c1ccccc1)c2ccccc2)NC(C)(C)C
593	328	Tesaglitazar	251565-85-2	CCOC(Cc1ccc(cc1)OCCc2ccc(cc2)OS(C)(=O)=O)C(=O)O	CCOC(Cc1ccc(cc1)OCCc2ccc(cc2)OS(C)(=O)=O)C(=O)O	4	0	0	NO	NO	Mantain	High Reliability	CCOC(Cc1ccc(cc1)OCCc2ccc(cc2)OS(C)(=O)=O)C(=O)O	CCOC(Cc1ccc(cc1)OCCc2ccc(cc2)OS(C)(=O)=O)C(=O)O		Stereochemistry removed
594	387	Tetracycline	60-54-8	CN(C)C1C2C(C(C(C1=O)=C(N)O)=O)(O)C(=O)C=3C(C(c4c(C3O)c(O)ccc4)(C)O)C2	CN(C)C1C2C(C(C(C1=O)=C(N)O)=O)(O)C(=O)C=3C(C(c4c(C3O)c(O)ccc4)(C)O)C2	4	0	0	NO	NO	Mantain	High Reliability	CN(C)C1C2C(C(C(=C1O)C(N)=O)=O)(O)C(O)=C3C(C(c4c(C3=O)c(O)ccc4)(C)O)C2	CN(C)C1C2C(C(C(=C1O)C(N)=O)=O)(O)C(O)=C3C(C(c4c(C3=O)c(O)ccc4)(C)O)C2		Stereochemistry removed
595		tetrahydrocannabinol,d9-	1972-08-3		CCCCCc1cc2c(c(c1)O)C3C(C(O2)(C)C)CCC(C)=C3	2	0	2	NO	NO	Manual Check	Verify Name		CCCCCc1cc2c(c(c1)O)C3C(C(O2)(C)C)CCC(C)=C3		Stereochemistry removed
596	460	Tezosentan	180384-57-0	COc1c(cccc1)Oc2c(nc(nc2NS(=O)(=O)c3ncc(cc3)C(C)C)-c4cc(ncc4)-c5n[nH]nn5)OCCO	COc1c(cccc1)Oc2c(nc(nc2NS(=O)(=O)c3ncc(cc3)C(C)C)-c4cc(ncc4)-c5n[nH]nn5)OCCO	4	0	0	NO	NO	Mantain	High Reliability	COc1c(cccc1)Oc2c(nc(nc2NS(=O)(=O)c3ncc(cc3)C(C)C)-c4cc(ncc4)-c5n[nH]nn5)OCCO	COc1c(cccc1)Oc2c(nc(nc2NS(=O)(=O)c3ncc(cc3)C(C)C)-c4cc(ncc4)-c5n[nH]nn5)OCCO
597	55	Thalidomide	50-35-1	O=C1NC(C(CC1)N2C(c3c(C2=O)cccc3)=O)=O	O=C1NC(C(CC1)N2C(c3c(C2=O)cccc3)=O)=O	4	0	0	NO	NO	Mantain	High Reliability	O=C1NC(C(CC1)N2C(c3c(C2=O)cccc3)=O)=O	O=C1NC(C(CC1)N2C(c3c(C2=O)cccc3)=O)=O
598	557	Theophylline	58-55-9	Cn1c(n(c2c(c1=O)[nH]cn2)C)=O	Cn1c(n(c2c(c1=O)[nH]cn2)C)=O	4	0	0	NO	NO	Mantain	High Reliability	Cn1c(n(c2c(c1=O)[nH]cn2)C)=O	Cn1c(n(c2c(c1=O)[nH]cn2)C)=O
599		thionylan(methapyrilene)	91-80-5		CN(C)CCN(Cc1sccc1)c2ncccc2	2	0	2	NO	NO	Manual Check	Verify Name		CN(C)CCN(Cc1sccc1)c2ncccc2
600	34	Thiopental	76-75-5	CCCC(C)C1(C(NC(NC1=O)=S)=O)CC	CCCC(C)C1(C(NC(NC1=O)=S)=O)CC	4	0	0	NO	NO	Mantain	High Reliability	CCCC(C)C1(C(NC(=NC1=O)S)=O)CC	CCCC(C)C1(C(NC(=NC1=O)S)=O)CC
601	541	Thiotepa	52-24-4	S=P(N1CC1)(N2CC2)N3CC3	S=P(N1CC1)(N2CC2)N3CC3	4	0	0	NO	NO	Mantain	High Reliability	S=P(N1CC1)(N2CC2)N3CC3	S=P(N1CC1)(N2CC2)N3CC3
602	330	Tiagabine	115103-54-3	Cc1c(scc1)C(=CCCN2CC(CCC2)C(=O)O)c3c(ccs3)C	Cc1c(scc1)C(=CCCN2CC(CCC2)C(=O)O)c3c(ccs3)C	4	0	0	NO	NO	Mantain	High Reliability	Cc1c(scc1)C(=CCCN2CC(CCC2)C(=O)O)c3c(ccs3)C	Cc1c(scc1)C(=CCCN2CC(CCC2)C(=O)O)c3c(ccs3)C		Stereochemistry removed
603	584	Tiazofurin	60084-10-8	NC(=O)c1nc(sc1)C2C(C(C(O2)CO)O)O	NC(=O)c1nc(sc1)C2C(C(C(O2)CO)O)O	4	0	0	NO	NO	Mantain	High Reliability	NC(=O)c1nc(sc1)C2C(C(C(O2)CO)O)O	NC(=O)c1nc(sc1)C2C(C(C(O2)CO)O)O		Stereochemistry removed
604	122	Ticarcillin	34787-01-4	CC1(C(N2C(S1)C(NC(=O)C(C(=O)O)c3cscc3)C2=O)C(=O)O)C	CC1(C(N2C(S1)C(NC(=O)C(C(=O)O)c3cscc3)C2=O)C(=O)O)C	4	0	0	NO	NO	Mantain	High Reliability	CC1(C(N2C(S1)C(NC(=O)C(C(=O)O)c3cscc3)C2=O)C(=O)O)C	CC1(C(N2C(S1)C(NC(=O)C(C(=O)O)c3cscc3)C2=O)C(=O)O)C		Stereochemistry removed, Differences in counterions
605	475	Tigecycline	220620-09-7	CN(C)c1c2c(c(c(c1)NC(=O)CNC(C)(C)C)O)C(=C3C(C2)CC4C(C(C(C(C4N(C)C)=O)=C(N)O)=O)(O)C3=O)O	CN(C)c1c2c(c(c(c1)NC(=O)CNC(C)(C)C)O)C(=C3C(C2)CC4C(C(C(C(C4N(C)C)=O)=C(N)O)=O)(O)C3=O)O	4	0	0	NO	NO	Mantain	High Reliability	CN(C)c1c2c(c(c(c1)NC(=O)CNC(C)(C)C)O)C(C=3C(C2)CC4C(C(C(=C(C4N(C)C)O)C(N)=O)=O)(O)C3O)=O	CN(C)c1c2c(c(c(c1)NC(=O)CNC(C)(C)C)O)C(C=3C(C2)CC4C(C(C(=C(C4N(C)C)O)C(N)=O)=O)(O)C3O)=O		Stereochemistry removed
606	219	Tilidine	51931-66-9	CCOC(=O)C1(C(C=CCC1)N(C)C)c2ccccc2	CCOC(=O)C1(C(C=CCC1)N(C)C)c2ccccc2	3	0	1	NO	NO	Mantain	Medium Reliability	CCOC(=O)C1(C(C=CCC1)N(C)C)c2ccccc2			Stereochemistry removed
607	75	Timolol	26839-75-8	CC(C)(C)NCC(O)COc1c(nsn1)N2CCOCC2	CC(C)(C)NCC(O)COc1c(nsn1)N2CCOCC2	4	0	0	NO	NO	Mantain	High Reliability	CC(C)(C)NCC(O)COc1c(nsn1)N2CCOCC2	CC(C)(C)NCC(O)COc1c(nsn1)N2CCOCC2		Stereochemistry removed
608	569	Tinidazole	19387-91-8	CCS(=O)(=O)CCn1c(ncc1[N+](=O)[O-])C	CCS(=O)(=O)CCn1c(ncc1[N+](=O)[O-])C	4	0	0	NO	NO	Mantain	High Reliability	CCS(=O)(=O)CCn1c(ncc1[N+](=O)[O-])C	CCS(=O)(=O)CCn1c(ncc1[N+](=O)[O-])C
609	555	Tirapazamine	27314-97-2	[NH-]c1n[n+](=O)c2ccccc2n1O	[NH-]c1n[n+](=O)c2ccccc2n1O	2	0	2	NO	NO	Mantain	Medium Reliability				Checked on ChemID
610	412	Tirofiban	142373-60-2	CCCCS(=O)(=O)NC(Cc1ccc(cc1)OCCCCC2CCNCC2)C(=O)O	CCCCS(=O)(=O)NC(Cc1ccc(cc1)OCCCCC2CCNCC2)C(=O)O	3	0	1	NO	NO	Mantain	Medium Reliability	CCCCS(=O)(=O)NC(Cc1ccc(cc1)OCCCCC2CCNCC2)C(=O)O			Stereochemistry removed
611	593	Tizanidine	51322-75-9	Clc1c(c2c(cc1)nsn2)NC=3NCCN3	Clc1c(c2c(cc1)nsn2)NC=3NCCN3	4	0	0	NO	NO	Mantain	High Reliability	Clc1c(c2c(cc1)nsn2)NC=3NCCN3	Clc1c(c2c(cc1)nsn2)NC=3NCCN3
612	264	Tobramycin	32986-56-4	NCC1C(CC(C(O1)OC2C(C(C(CC2N)N)OC3C(C(C(C(O3)CO)O)N)O)O)N)O	NCC1C(CC(C(O1)OC2C(C(C(CC2N)N)OC3C(C(C(C(O3)CO)O)N)O)O)N)O	4	0	0	NO	NO	Mantain	High Reliability	NCC1C(CC(C(O1)OC2C(C(C(CC2N)N)OC3C(C(C(C(O3)CO)O)N)O)O)N)O	NCC1C(CC(C(O1)OC2C(C(C(CC2N)N)OC3C(C(C(C(O3)CO)O)N)O)O)N)O		Stereochemistry removed
613	30	Tocainide	41708-72-9	Cc1c(c(ccc1)C)NC(=O)C(C)N	Cc1c(c(ccc1)C)NC(=O)C(C)N	4	0	0	NO	NO	Mantain	High Reliability	Cc1c(c(ccc1)C)NC(=O)C(C)N	Cc1c(c(ccc1)C)NC(=O)C(C)N
614	292	Tolamolol	38103-61-6	Cc1c(cccc1)OCC(O)CNCCOc2ccc(cc2)C(N)=O	Cc1c(cccc1)OCC(O)CNCCOc2ccc(cc2)C(N)=O	4	0	0	NO	NO	Mantain	High Reliability	Cc1c(cccc1)OCC(O)CNCCOc2ccc(cc2)C(N)=O	Cc1c(cccc1)OCC(O)CNCCOc2ccc(cc2)C(N)=O
615	47	Tolbutamide	64-77-7	CCCCNC(=O)NS(=O)(=O)c1ccc(cc1)C	CCCCNC(=O)NS(=O)(=O)c1ccc(cc1)C	4	0	0	NO	NO	Mantain	High Reliability	CCCCNC(=O)NS(=O)(=O)c1ccc(cc1)C	CCCCNC(=O)NS(=O)(=O)c1ccc(cc1)C
616	83	Tolcapone	134308-13-7	Cc1ccc(cc1)C(=O)c2cc(c(c(c2)O)O)[N+](=O)[O-]	Cc1ccc(cc1)C(=O)c2cc(c(c(c2)O)O)[N+](=O)[O-]	4	0	0	NO	NO	Mantain	High Reliability	Cc1ccc(cc1)C(=O)c2cc(c(c(c2)O)O)[N+](=O)[O-]	Cc1ccc(cc1)C(=O)c2cc(c(c(c2)O)O)[N+](=O)[O-]
617	27	Toloxatone	29218-27-7	Cc1cc(ccc1)N2C(OC(C2)CO)=O	Cc1cc(ccc1)N2C(OC(C2)CO)=O	4	0	0	NO	NO	Mantain	High Reliability	Cc1cc(ccc1)N2C(OC(C2)CO)=O	Cc1cc(ccc1)N2C(OC(C2)CO)=O
618	409	Tolterodine	124937-51-5	Cc1cc(c(cc1)O)C(CCN(C(C)C)C(C)C)c2ccccc2	Cc1cc(c(cc1)O)C(CCN(C(C)C)C(C)C)c2ccccc2	4	0	0	NO	NO	Mantain	High Reliability	Cc1cc(c(cc1)O)C(CCN(C(C)C)C(C)C)c2ccccc2	Cc1cc(c(cc1)O)C(CCN(C(C)C)C(C)C)c2ccccc2		Stereochemistry removed
619	432	Tomopenem	222400-20-6	CC(O)C1C2N(C1=O)C(C(=O)O)=C(SC3CN(C(C3)C(=O)N4CC(CC4)NC(=O)CN=C(N)N)C)C2C		3	0	1	NO	NO	Mantain	Medium Reliability	CC(O)C1C2N(C1=O)C(C(=O)O)=C(SC3CN(C(C3)C(=O)N4CC(CC4)NC(=O)CNC(=N)N)C)C2C	CC(O)C1C2N(C1=O)C(C(=O)O)=C(SC3CN(C(C3)C(=O)N4CC(CC4)NC(=O)CNC(=N)N)C)C2C		Stereochemistry removed
620	358	Topixantrone	156090-18-5	CN(C)CCNc1c2c3c(cc1)n(nc3-c4c(ccnc4)C2=O)CCNCCO	CN(C)CCNc1c2c3c(cc1)n(nc3-c4c(ccnc4)C2=O)CCNCCO	4	0	0	NO	NO	Mantain	High Reliability	CN(C)CCNc1c2c3c(cc1)n(nc3-c4c(ccnc4)C2=O)CCNCCO	CN(C)CCNc1c2c3c(cc1)n(nc3-c4c(ccnc4)C2=O)CCNCCO
621	417	Topotecan	123948-87-8	CCC1(c2c(COC1=O)c(n3c(c2)-c4c(C3)cc5c(ccc(c5CN(C)C)O)n4)=O)O	CCC1(c2c(COC1=O)c(n3c(c2)-c4c(C3)cc5c(ccc(c5CN(C)C)O)n4)=O)O	4	0	0	NO	NO	Mantain	High Reliability	CCC1(c2c(COC1=O)c(n3c(c2)-c4c(C3)cc5c(ccc(c5CN(C)C)O)n4)=O)O	CCC1(c2c(COC1=O)c(n3c(c2)-c4c(C3)cc5c(ccc(c5CN(C)C)O)n4)=O)O		Stereochemistry removed
622	171	Torsemide	56211-40-6	Cc1cc(ccc1)Nc2c(cncc2)S(=O)(=O)NC(=O)NC(C)C	Cc1cc(ccc1)Nc2c(cncc2)S(=O)(=O)NC(=O)NC(C)C	4	0	0	NO	NO	Mantain	High Reliability	Cc1cc(ccc1)Nc2c(cncc2)S(=O)(=O)NC(=O)NC(C)C	Cc1cc(ccc1)Nc2c(cncc2)S(=O)(=O)NC(=O)NC(C)C
623	501	Trabectedin	114899-77-3	COc1c(cc2c(c1)C3(NCC2)C(OCC4c5c(C(SC3)C6N4C(O)C7N(C6c8c(C7)cc(C)c(OC)c8O)C)c(OC(C)=O)c(C)c9OCOc95)=O)O	COc1c(cc2c(c1)C3(NCC2)C(OCC4c5c(C(SC3)C6N4C(O)C7N(C6c8c(C7)cc(C)c(OC)c8O)C)c(OC(C)=O)c(C)c9OCOc95)=O)O	4	0	0	NO	NO	Mantain	High Reliability	COc1c(cc2c(c1)C3(NCC2)C(OCC4c5c(C(SC3)C6N4C(O)C7N(C6c8c(C7)cc(C)c(OC)c8O)C)c(OC(C)=O)c(C)c9OCOc95)=O)O	COc1c(cc2c(c1)C3(NCC2)C(OCC4c5c(C(SC3)C6N4C(O)C7N(C6c8c(C7)cc(C)c(OC)c8O)C)c(OC(C)=O)c(C)c9OCOc95)=O)O		Stereochemistry removed
624	180	Tramadol	27203-92-5	COc1cc(ccc1)C2(C(CCCC2)CN(C)C)O	COc1cc(ccc1)C2(C(CCCC2)CN(C)C)O	4	0	0	NO	NO	Mantain	High Reliability	COc1cc(ccc1)C2(C(CCCC2)CN(C)C)O	COc1cc(ccc1)C2(C(CCCC2)CN(C)C)O		Stereochemistry removed, Differences in counterions
625	572	Tranexamic acid	1197-18-8	NCC1CCC(CC1)C(=O)O	NCC1CCC(CC1)C(=O)O	4	0	0	NO	NO	Mantain	High Reliability	NCC1CCC(CC1)C(=O)O	NCC1CCC(CC1)C(=O)O
626	331	Traxoprodil	134234-12-1	CC(C(O)c1ccc(cc1)O)N2CCC(CC2)(O)c3ccccc3	CC(C(O)c1ccc(cc1)O)N2CCC(CC2)(O)c3ccccc3	4	0	0	NO	NO	Mantain	High Reliability	CC(C(O)c1ccc(cc1)O)N2CCC(CC2)(O)c3ccccc3	CC(C(O)c1ccc(cc1)O)N2CCC(CC2)(O)c3ccccc3		Stereochemistry removed
627	283	Trazodone	19794-93-5	O=c1n2c(nn1CCCN3CCN(CC3)c4cc(ccc4)Cl)cccc2	O=c1n2c(nn1CCCN3CCN(CC3)c4cc(ccc4)Cl)cccc2	4	0	0	NO	NO	Mantain	High Reliability	O=c1n2c(nn1CCCN3CCN(CC3)c4cc(ccc4)Cl)cccc2	O=c1n2c(nn1CCCN3CCN(CC3)c4cc(ccc4)Cl)cccc2
628	441	Triamcinolone Acetonide	76-25-5	CC1(OC2(C(O1)CC3C2(CC(C4(C3CCC=5C4(C=CC(C5)=O)C)F)O)C)C(=O)CO)C	CC1(OC2(C(O1)CC3C2(CC(C4(C3CCC=5C4(C=CC(C5)=O)C)F)O)C)C(=O)CO)C	3	0	1	NO	NO	Mantain	Medium Reliability	CC1(OC2(C(O1)CC3C2(CC(C4(C3CCC=5C4(C=CC(C5)=O)C)F)O)C)C(=O)CO)C			Stereochemistry removed
629	38	Triamterene	396-01-0	Nc1nc2c(c(n1)N)nc(-c3ccccc3)c(N)n2	Nc1nc2c(c(n1)N)nc(-c3ccccc3)c(N)n2	3	0	1	NO	NO	Mantain	Medium Reliability	Nc1nc2c(c(n1)N)nc(-c3ccccc3)c(N)n2
630	184	Triazolam	28911-01-5	Cc1n-2c(nn1)CN=C(c3c2ccc(Cl)c3)c4c(cccc4)Cl	Cc1n-2c(nn1)CN=C(c3c2ccc(Cl)c3)c4c(cccc4)Cl	3	0	1	NO	NO	Mantain	Medium Reliability	Cc1n-2c(nn1)CN=C(c3c2ccc(Cl)c3)c4c(cccc4)Cl
631	340	Trimazosin	35795-16-5	COc1c(c(c2c(c1)c(N)nc(N3CCN(CC3)C(=O)OCC(C)(C)O)n2)OC)OC	COc1c(c(c2c(c1)c(N)nc(N3CCN(CC3)C(=O)OCC(C)(C)O)n2)OC)OC	4	0	0	NO	NO	Mantain	High Reliability	COc1c(c(c2c(c1)c(N)nc(N3CCN(CC3)C(=O)OCC(C)(C)O)n2)OC)OC	COc1c(c(c2c(c1)c(N)nc(N3CCN(CC3)C(=O)OCC(C)(C)O)n2)OC)OC		Differences in counterions
632	96	Trimethoprim	738-70-5	COc1c(c(cc(c1)Cc2c(nc(nc2)N)N)OC)OC	COc1c(c(cc(c1)Cc2c(nc(nc2)N)N)OC)OC	4	0	0	NO	NO	Mantain	High Reliability	COc1c(c(cc(c1)Cc2c(nc(nc2)N)N)OC)OC	COc1c(c(cc(c1)Cc2c(nc(nc2)N)N)OC)OC
633	287	Trimetrexate	52128-35-5	COc1c(c(cc(c1)NCc2c(c3c(cc2)nc(N)nc3N)C)OC)OC	COc1c(c(cc(c1)NCc2c(c3c(cc2)nc(N)nc3N)C)OC)OC	4	0	0	NO	NO	Mantain	High Reliability	COc1c(c(cc(c1)NCc2c(c3c(cc2)nc(N)nc3N)C)OC)OC	COc1c(c(cc(c1)NCc2c(c3c(cc2)nc(N)nc3N)C)OC)OC
634	333	Trimipramine	739-71-9	CC(CN(C)C)CN1c2c(CCc3c1cccc3)cccc2	CC(CN(C)C)CN1c2c(CCc3c1cccc3)cccc2	4	0	0	NO	NO	Mantain	High Reliability	CC(CN(C)C)CN1c2c(CCc3c1cccc3)cccc2	CC(CN(C)C)CN1c2c(CCc3c1cccc3)cccc2
635	204	Tropisetron	89565-68-4	CN1C2CCC1CC(C2)OC(=O)c3c4c([nH]c3)cccc4	CN1C2CCC1CC(C2)OC(=O)c3c4c([nH]c3)cccc4	4	0	0	NO	NO	Mantain	High Reliability	CN1C2CCC1CC(C2)OC(=O)c3c4c([nH]c3)cccc4	CN1C2CCC1CC(C2)OC(=O)c3c4c([nH]c3)cccc4		Stereochemistry removed, Differences in counterions
636	229	Trospectomycin	88669-04-9	CCCCC1OC2C(C(C1)=O)(O)OC3C(C(C(C(C3NC)O)NC)O)O2	CCCCC1OC2C(C(C1)=O)(O)OC3C(C(C(C(C3NC)O)NC)O)O2	4	0	0	NO	NO	Mantain	High Reliability	CCCCC1OC2C(C(C1)=O)(O)OC3C(C(C(C(C3NC)O)NC)O)O2	CCCCC1OC2C(C(C1)=O)(O)OC3C(C(C(C(C3NC)O)NC)O)O2		Stereochemistry removed
637	307	Trovafloxacin	147059-72-1	NC1C2C1CN(c3c(cc4c(n3)n(cc(c4=O)C(=O)O)-c5c(cc(cc5)F)F)F)C2	NC1C2C1CN(c3c(cc4c(n3)n(cc(c4=O)C(=O)O)-c5c(cc(cc5)F)F)F)C2	4	0	0	NO	NO	Mantain	High Reliability	NC1C2C1CN(c3c(cc4c(n3)n(cc(c4=O)C(=O)O)-c5c(cc(cc5)F)F)F)C2	NC1C2C1CN(c3c(cc4c(n3)n(cc(c4=O)C(=O)O)-c5c(cc(cc5)F)F)F)C2		Stereochemistry removed
638	562	Troxacitabine	145918-75-8	Nc1nc(n(cc1)C2OC(OC2)CO)=O	Nc1nc(n(cc1)C2OC(OC2)CO)=O	4	0	0	NO	NO	Mantain	High Reliability	Nc1nc(n(cc1)C2OC(OC2)CO)=O	Nc1nc(n(cc1)C2OC(OC2)CO)=O		Stereochemistry removed
639	495	Tubocurarine	57-94-3	COc1c2cc3c(c1)CCN(C3Cc4ccc(Oc5c6C(Cc7cc(O2)c(cc7)O)[N+](CCc6cc(OC)c5O)(C)C)cc4)C	COc1c2cc3c(c1)CCN(C3Cc4ccc(Oc5c6C(Cc7cc(O2)c(cc7)O)[N+](CCc6cc(OC)c5O)(C)C)cc4)C	3	0	1	NO	NO	Mantain	Medium Reliability		COc1c2cc3c(c1)CCN(C3Cc4ccc(Oc5c6C(Cc7cc(O2)c(cc7)O)[N+](CCc6cc(OC)c5O)(C)C)cc4)C		Stereochemistry removed, Differences in counterions
640		UK-240,455	178908-09-3			1	0	3	NO	NO	Manual Check	Search at least two confirmations		CS(=O)(=O)N(CCO)c1c2c(cc(c1Cl)Cl)[nH]c(=O)c(=O)[nH]2
641	339	Urapidil	34661-75-1	COc1c(cccc1)N2CCN(CC2)CCCNc3n(c(n(c(c3)=O)C)=O)C	COc1c(cccc1)N2CCN(CC2)CCCNc3n(c(n(c(c3)=O)C)=O)C	4	0	0	NO	NO	Mantain	High Reliability	COc1c(cccc1)N2CCN(CC2)CCCNc3n(c(n(c(c3)=O)C)=O)C	COc1c(cccc1)N2CCN(CC2)CCCNc3n(c(n(c(c3)=O)C)=O)C
642		valproicacd	99-66-1		CCCC(CCC)C(=O)O	2	0	2	NO	NO	Manual Check	Verify Name		CCCC(CCC)C(=O)O
643	439	Valsartan	137862-53-4	CCCCC(=O)N(Cc1ccc(cc1)-c2c(cccc2)-c3n[nH]nn3)C(C(=O)O)C(C)C	CCCCC(=O)N(Cc1ccc(cc1)-c2c(cccc2)-c3n[nH]nn3)C(C(=O)O)C(C)C	4	0	0	NO	NO	Mantain	High Reliability	CCCCC(=O)N(Cc1ccc(cc1)-c2c(cccc2)-c3[nH]nnn3)C(C(=O)O)C(C)C	CCCCC(=O)N(Cc1ccc(cc1)-c2c(cccc2)-c3[nH]nnn3)C(C(=O)O)C(C)C		Stereochemistry removed
644	536	Valspodar	121584-18-7	CC=CCC(C)C(=O)C1N(C(C(N(C(C(N(C(C(N(C(C(NC(C(NC(C(N(C(C(NC(C(N(C(CN(C(C(NC1=O)C(C)C)=O)C)=O)C)CC(C)C)=O)C(C)C)=O)C)CC(C)C)=O)C)=O)C)=O)C)CC(C)C)=O)C)CC(C)C)=O)C)C(C)C)=O)C	CC=CCC(C)C(=O)C1N(C(C(N(C(C(N(C(C(N(C(C(NC(C(NC(C(N(C(C(NC(C(N(C(CN(C(C(NC1=O)C(C)C)=O)C)=O)C)CC(C)C)=O)C(C)C)=O)C)CC(C)C)=O)C)=O)C)=O)C)CC(C)C)=O)C)CC(C)C)=O)C)C(C)C)=O)C	4	0	0	NO	NO	Mantain	High Reliability	CC=CCC(C)C(=O)C1N(C(C(N(C(C(N(C(C(N(C(C(NC(C(NC(C(N(C(C(NC(C(N(C(CN(C(C(NC1=O)C(C)C)=O)C)=O)C)CC(C)C)=O)C(C)C)=O)C)CC(C)C)=O)C)=O)C)=O)C)CC(C)C)=O)C)CC(C)C)=O)C)C(C)C)=O)C	CC=CCC(C)C(=O)C1N(C(C(N(C(C(N(C(C(N(C(C(NC(C(NC(C(N(C(C(NC(C(N(C(CN(C(C(NC1=O)C(C)C)=O)C)=O)C)CC(C)C)=O)C(C)C)=O)C)CC(C)C)=O)C)=O)C)=O)C)CC(C)C)=O)C)CC(C)C)=O)C)C(C)C)=O)C		Stereochemistry removed
645	537	Vancomycin	1404-90-6	CNC(CC(C)C)C(=O)NC1C(c2ccc(Oc3cc4C(NC(C(NC1=O)CC(N)=O)=O)C(=O)NC5c6cc(-c7c(C(NC(C(NC5=O)C(O)c8cc(c(cc8)Oc(c3OC9C(C(C(C(O9)CO)O)O)OC%10OC(C(C(C%10)(C)N)O)C)c4)Cl)=O)C(=O)O)cc(O)cc7O)c(cc6)O)c(c2)Cl)O	CNC(CC(C)C)C(=O)NC1C(c2ccc(Oc3cc4C(NC(C(NC1=O)CC(N)=O)=O)C(=O)NC5c6cc(-c7c(C(NC(C(NC5=O)C(O)c8cc(c(cc8)Oc(c3OC9C(C(C(C(O9)CO)O)O)OC%10OC(C(C(C%10)(C)N)O)C)c4)Cl)=O)C(=O)O)cc(O)cc7O)c(cc6)O)c(c2)Cl)O	4	0	0	NO	NO	Mantain	High Reliability	CNC(CC(C)C)C(=O)NC1C(c2ccc(Oc3cc4C(NC(C(NC1=O)CC(N)=O)=O)C(=O)NC5c6cc(-c7c(C(NC(C(NC5=O)C(O)c8cc(c(cc8)Oc(c3OC9C(C(C(C(O9)CO)O)O)OC%10OC(C(C(C%10)(C)N)O)C)c4)Cl)=O)C(=O)O)cc(O)cc7O)c(cc6)O)c(c2)Cl)O	CNC(CC(C)C)C(=O)NC1C(c2ccc(Oc3cc4C(NC(C(NC1=O)CC(N)=O)=O)C(=O)NC5c6cc(-c7c(C(NC(C(NC5=O)C(O)c8cc(c(cc8)Oc(c3OC9C(C(C(C(O9)CO)O)O)OC%10OC(C(C(C%10)(C)N)O)C)c4)Cl)=O)C(=O)O)cc(O)cc7O)c(cc6)O)c(c2)Cl)O		Stereochemistry removed
646	430	Vardenafil	224785-90-4	CCCc1n2c(c(n1)C)c(=O)nc(-c3c(ccc(c3)S(=O)(=O)N4CCN(CC4)CC)OCC)[nH]2	CCCc1n2c(c(n1)C)c(=O)nc(-c3c(ccc(c3)S(=O)(=O)N4CCN(CC4)CC)OCC)[nH]2	4	0	0	NO	NO	Mantain	High Reliability	CCCc1n2c(c(n1)C)c(=O)nc(-c3c(ccc(c3)S(=O)(=O)N4CCN(CC4)CC)OCC)[nH]2	CCCc1n2c(c(n1)C)c(=O)nc(-c3c(ccc(c3)S(=O)(=O)N4CCN(CC4)CC)OCC)[nH]2
647	488	Vecuronium Bromide	50700-72-6	CC(=O)OC1C(CC2(C(C1)CCC3C4C(CCC32)(C(C(C4)[N+]5(CCCCC5)C)OC(C)=O)C)C)N6CCCCC6	CC(=O)OC1C(CC2(C(C1)CCC3C4C(CCC32)(C(C(C4)[N+]5(CCCCC5)C)OC(C)=O)C)C)N6CCCCC6	4	0	0	NO	NO	Mantain	High Reliability	CC(=O)OC1C(CC2(C(C1)CCC3C4C(CCC32)(C(C(C4)[N+]5(CCCCC5)C)OC(C)=O)C)C)N6CCCCC6	CC(=O)OC1C(CC2(C(C1)CCC3C4C(CCC32)(C(C(C4)[N+]5(CCCCC5)C)OC(C)=O)C)C)N6CCCCC6		Stereochemistry removed
648	226	Venlafaxine	93413-69-5	COc1ccc(cc1)C(CN(C)C)C2(CCCCC2)O	COc1ccc(cc1)C(CN(C)C)C2(CCCCC2)O	4	0	0	NO	NO	Mantain	High Reliability	COc1ccc(cc1)C(CN(C)C)C2(CCCCC2)O	COc1ccc(cc1)C(CN(C)C)C2(CCCCC2)O
649	466	Verapamil	52-53-9	COc1c(cc(cc1)CCN(C)CCCC(C#N)(c2cc(c(cc2)OC)OC)C(C)C)OC	COc1c(cc(cc1)CCN(C)CCCC(C#N)(c2cc(c(cc2)OC)OC)C(C)C)OC	3	0	1	NO	NO	Mantain	Medium Reliability	COc1c(cc(cc1)CCN(C)CCCC(C#N)(c2cc(c(cc2)OC)OC)C(C)C)OC
650	455	Verlukast	120443-16-5	CN(C)C(=O)CCSC(SCCC(=O)O)c1cc(ccc1)C=Cc2nc3c(cc2)ccc(Cl)c3	CN(C)C(=O)CCSC(SCCC(=O)O)c1cc(ccc1)C=Cc2nc3c(cc2)ccc(Cl)c3	3	0	1	NO	NO	Mantain	Medium Reliability	CN(C)C(=O)CCSC(SCCC(=O)O)c1cc(ccc1)C=Cc2nc3c(cc2)ccc(Cl)c3			Stereochemistry removed
651	70	Viloxazine	46817-91-8	CCOc1c(cccc1)OCC2OCCNC2	CCOc1c(cccc1)OCC2OCCNC2	4	0	0	NO	NO	Mantain	High Reliability	CCOc1c(cccc1)OCC2OCCNC2	CCOc1c(cccc1)OCC2OCCNC2		Differences in counterions
652	516	Vinblastine	865-21-4	CCC1(CN2CC(C1)CC(c3c(CC2)c4c([nH]3)cccc4)(C(=O)OC)c5c(cc6c(c5)C78C(N6C)C(O)(C(=O)OC)C(OC(C)=O)C9(C8N(CC=C9)CC7)CC)OC)O	CCC1(CN2CC(C1)CC(c3c(CC2)c4c([nH]3)cccc4)(C(=O)OC)c5c(cc6c(c5)C78C(N6C)C(O)(C(=O)OC)C(OC(C)=O)C9(C8N(CC=C9)CC7)CC)OC)O	4	0	0	NO	NO	Mantain	High Reliability	CCC1(CN2CC(C1)CC(c3c(CC2)c4c([nH]3)cccc4)(C(=O)OC)c5c(cc6c(c5)C78C(N6C)C(O)(C(=O)OC)C(OC(C)=O)C9(C8N(CC=C9)CC7)CC)OC)O	CCC1(CN2CC(C1)CC(c3c(CC2)c4c([nH]3)cccc4)(C(=O)OC)c5c(cc6c(c5)C78C(N6C)C(O)(C(=O)OC)C(OC(C)=O)C9(C8N(CC=C9)CC7)CC)OC)O		Stereochemistry removed
653	514	Vincristine	57-22-7	CCC1(CN2CC(C1)CC(c3c(CC2)c4c([nH]3)cccc4)(C(=O)OC)c5c(cc6c(c5)C78C(N6C=O)C(O)(C(=O)OC)C(OC(C)=O)C9(C8N(CC=C9)CC7)CC)OC)O	CCC1(CN2CC(C1)CC(c3c(CC2)c4c([nH]3)cccc4)(C(=O)OC)c5c(cc6c(c5)C78C(N6C=O)C(O)(C(=O)OC)C(OC(C)=O)C9(C8N(CC=C9)CC7)CC)OC)O	4	0	0	NO	NO	Mantain	High Reliability	CCC1(CN2CC(C1)CC(c3c(CC2)c4c([nH]3)cccc4)(C(=O)OC)c5c(cc6c(c5)C78C(N6C=O)C(O)(C(=O)OC)C(OC(C)=O)C9(C8N(CC=C9)CC7)CC)OC)O	CCC1(CN2CC(C1)CC(c3c(CC2)c4c([nH]3)cccc4)(C(=O)OC)c5c(cc6c(c5)C78C(N6C=O)C(O)(C(=O)OC)C(OC(C)=O)C9(C8N(CC=C9)CC7)CC)OC)O		Stereochemistry removed
654	508	Vindesine	53643-48-4	CCC1(CN2CC(C1)CC(c3c(CC2)c4c([nH]3)cccc4)(C(=O)OC)c5c(cc6c(c5)C78C(N6C)C(O)(C(N)=O)C(O)C9(C8N(CC=C9)CC7)CC)OC)O	CCC1(CN2CC(C1)CC(c3c(CC2)c4c([nH]3)cccc4)(C(=O)OC)c5c(cc6c(c5)C78C(N6C)C(O)(C(N)=O)C(O)C9(C8N(CC=C9)CC7)CC)OC)O	4	0	0	NO	NO	Mantain	High Reliability	CCC1(CN2CC(C1)CC(c3c(CC2)c4c([nH]3)cccc4)(C(=O)OC)c5c(cc6c(c5)C78C(N6C)C(O)(C(N)=O)C(O)C9(C8N(CC=C9)CC7)CC)OC)O	CCC1(CN2CC(C1)CC(c3c(CC2)c4c([nH]3)cccc4)(C(=O)OC)c5c(cc6c(c5)C78C(N6C)C(O)(C(N)=O)C(O)C9(C8N(CC=C9)CC7)CC)OC)O		Stereochemistry removed
655	513	Vinorelbine	71486-22-1	CCC=1CN2CC(C1)CC(c3c(C2)c4c([nH]3)cccc4)(C(=O)OC)c5c(cc6c(c5)C78C(N6C)C(O)(C(=O)OC)C(OC(C)=O)C9(C8N(CC=C9)CC7)CC)OC	CCC=1CN2CC(C1)CC(c3c(C2)c4c([nH]3)cccc4)(C(=O)OC)c5c(cc6c(c5)C78C(N6C)C(O)(C(=O)OC)C(OC(C)=O)C9(C8N(CC=C9)CC7)CC)OC	4	0	0	NO	NO	Mantain	High Reliability	CCC=1CN2CC(C1)CC(c3c(C2)c4c([nH]3)cccc4)(C(=O)OC)c5c(cc6c(c5)C78C(N6C)C(O)(C(=O)OC)C(OC(C)=O)C9(C8N(CC=C9)CC7)CC)OC	CCC=1CN2CC(C1)CC(c3c(C2)c4c([nH]3)cccc4)(C(=O)OC)c5c(cc6c(c5)C78C(N6C)C(O)(C(=O)OC)C(OC(C)=O)C9(C8N(CC=C9)CC7)CC)OC		Stereochemistry removed, Differences in counterions
656	149	Voriconazole	137234-62-9	CC(c1c(cncn1)F)C(O)(Cn2ncnc2)c3c(cc(cc3)F)F	CC(c1c(cncn1)F)C(O)(Cn2ncnc2)c3c(cc(cc3)F)F	4	0	0	NO	NO	Mantain	High Reliability	CC(c1c(cncn1)F)C(O)(Cn2ncnc2)c3c(cc(cc3)F)F	CC(c1c(cncn1)F)C(O)(Cn2ncnc2)c3c(cc(cc3)F)F		Stereochemistry removed
657	101	Vorinostat	149647-78-9	O=C(CCCCCCC(=O)Nc1ccccc1)NO	O=C(CCCCCCC(=O)Nc1ccccc1)NO	4	0	0	NO	NO	Mantain	High Reliability	O=C(CCCCCCC(=O)Nc1ccccc1)NO	O=C(CCCCCCC(=O)Nc1ccccc1)NO
658	266	Warfarin	81-81-2	CC(=O)CC(c1ccccc1)c2c(c3c(oc2O)cccc3)=O	CC(=O)CC(c1ccccc1)c2c(c3c(oc2O)cccc3)=O	4	0	0	NO	NO	Mantain	High Reliability	CC(=O)CC(c1ccccc1)c2c(oc3c(c2O)cccc3)=O	CC(=O)CC(c1ccccc1)c2c(oc3c(c2O)cccc3)=O
659	179	Xamoterol	81801-12-9	O=C(NCCNCC(O)COc1ccc(cc1)O)N2CCOCC2	O=C(NCCNCC(O)COc1ccc(cc1)O)N2CCOCC2	4	0	0	NO	NO	Mantain	High Reliability	O=C(NCCNCC(O)COc1ccc(cc1)O)N2CCOCC2	O=C(NCCNCC(O)COc1ccc(cc1)O)N2CCOCC2
660	587	Zalcitabine	7481-89-2	Nc1nc(n(cc1)C2OC(CC2)CO)=O	Nc1nc(n(cc1)C2OC(CC2)CO)=O	4	0	0	NO	NO	Mantain	High Reliability	Nc1nc(n(cc1)C2OC(CC2)CO)=O	Nc1nc(n(cc1)C2OC(CC2)CO)=O		Stereochemistry removed
661	186	Zaleplon	151319-34-5	CCN(C(C)=O)c1cc(ccc1)-c2n3c(ncc2)c(C#N)cn3	CCN(C(C)=O)c1cc(ccc1)-c2n3c(ncc2)c(C#N)cn3	4	0	0	NO	NO	Mantain	High Reliability	CCN(C(C)=O)c1cc(ccc1)-c2n3c(ncc2)c(C#N)cn3	CCN(C(C)=O)c1cc(ccc1)-c2n3c(ncc2)c(C#N)cn3
662	52	Zanamivir	139110-80-8	CC(=O)NC1C(OC(=CC1N=C(N)N)C(=O)O)C(O)C(O)CO	CC(=O)NC1C(OC(=CC1N=C(N)N)C(=O)O)C(O)C(O)CO	4	0	0	NO	NO	Mantain	High Reliability	CC(=O)NC1C(OC(=CC1NC(=N)N)C(=O)O)C(O)C(O)CO	CC(=O)NC1C(OC(=CC1NC(=N)N)C(=O)O)C(O)C(O)CO		Stereochemistry removed
663	10	Zidovudine	30516-87-1	Cc1c([nH]c(n(c1)C2OC(C(C2)N=[N+]=[N-])CO)=O)=O	Cc1c([nH]c(n(c1)C2OC(C(C2)N=[N+]=[N-])CO)=O)=O	4	0	0	NO	NO	Mantain	High Reliability	Cc1c([nH]c(n(c1)C2OC(C(C2)N=[N+]=[N-])CO)=O)=O	Cc1c([nH]c(n(c1)C2OC(C(C2)N=[N+]=[N-])CO)=O)=O		Stereochemistry removed
664	346	Ziprasidone	146939-27-7	O=C1Nc2c(C1)cc(CCN3CCN(CC3)c4c5c(sn4)cccc5)c(Cl)c2	O=C1Nc2c(C1)cc(CCN3CCN(CC3)c4c5c(sn4)cccc5)c(Cl)c2	4	0	0	NO	NO	Mantain	High Reliability	O=C1Nc2c(C1)cc(CCN3CCN(CC3)c4c5c(sn4)cccc5)c(Cl)c2	O=C1Nc2c(C1)cc(CCN3CCN(CC3)c4c5c(sn4)cccc5)c(Cl)c2		Differences in counterions
665	530	Zoledronic Acid	118072-93-8	O=P(O)(O)C(O)(Cn1cncc1)P(=O)(O)O	O=P(O)(O)C(O)(Cn1cncc1)P(=O)(O)O	3	0	1	NO	NO	Mantain	Medium Reliability		O=P(O)(O)C(O)(Cn1cncc1)P(=O)(O)O
666	172	Zolmitriptan	139264-17-8	CN(C)CCc1c2c([nH]c1)ccc(CC3NC(OC3)=O)c2	CN(C)CCc1c2c([nH]c1)ccc(CC3NC(OC3)=O)c2	4	0	0	NO	NO	Mantain	High Reliability	CN(C)CCc1c2c([nH]c1)ccc(CC3NC(OC3)=O)c2	CN(C)CCc1c2c([nH]c1)ccc(CC3NC(OC3)=O)c2		Stereochemistry removed
667	278	Zolpidem	82626-48-0	Cc1ccc(cc1)-c2c(n3c(n2)ccc(C)c3)CC(=O)N(C)C	Cc1ccc(cc1)-c2c(n3c(n2)ccc(C)c3)CC(=O)N(C)C	4	0	0	NO	NO	Mantain	High Reliability	Cc1ccc(cc1)-c2c(n3c(n2)ccc(C)c3)CC(=O)N(C)C	Cc1ccc(cc1)-c2c(n3c(n2)ccc(C)c3)CC(=O)N(C)C
668	77	Zonampanel	210245-80-0	O=C(O)Cn1c2c([nH]c(c1=O)=O)cc([N+](=O)[O-])c(-n3cncc3)c2	O=C(O)Cn1c2c([nH]c(c1=O)=O)cc([N+](=O)[O-])c(-n3cncc3)c2	4	0	0	NO	NO	Mantain	High Reliability	O=C(O)Cn1c2c([nH]c(c1=O)=O)cc([N+](=O)[O-])c(-n3cncc3)c2	O=C(O)Cn1c2c([nH]c(c1=O)=O)cc([N+](=O)[O-])c(-n3cncc3)c2
669	188	Zopiclone	43200-80-2	CN1CCN(CC1)C(=O)OC2N(C(c3c2nccn3)=O)c4ncc(cc4)Cl	CN1CCN(CC1)C(=O)OC2N(C(c3c2nccn3)=O)c4ncc(cc4)Cl	4	0	0	NO	NO	Mantain	High Reliability	CN1CCN(CC1)C(=O)OC2N(C(c3c2nccn3)=O)c4ncc(cc4)Cl	CN1CCN(CC1)C(=O)OC2N(C(c3c2nccn3)=O)c4ncc(cc4)Cl
670		Zotarolimus	221877-54-9			2	0	2	NO	NO	Manual Check	Search at least one confirmation	COC1C(=CC=CC=CC(CC(C(C(C(C(=CC(C(CC(OC(C2N(C(C(C3(C(CCC(C1)O3)C)O)=O)=O)CCCC2)=O)C(C)CC4CC(C(CC4)n5nnnc5)OC)=O)C)C)O)OC)=O)C)C)C	COC1C(=CC=CC=CC(CC(C(C(C(C(=CC(C(CC(OC(C2N(C(C(C3(C(CCC(C1)O3)C)O)=O)=O)CCCC2)=O)C(C)CC4CC(C(CC4)n5nnnc5)OC)=O)C)C)O)OC)=O)C)C)C		Stereochemistry removed

## Sheet: PubChem&ChemID
Original ID	CAS_NO	SMILES, ChemID_Name	SMILES Neutralized,ChemID_Name	Counterions, ChemID_Name	SMILES, ChemID_CAS	SMILES Neutralized, ChemID_CAS	Counterions, ChemID_CAS	SMILES, PubChem_Name	SMILES Neutralized, PubChem_Name	Counterions, PubChem_Name	SMILES, PubChem_CAS	SMILES Neutralized, PubChem_CAS	Counterions, PubChem_CAS	Warning (organometallic)	Warning (organic counterion)
15	18559-94-9				CC(C)(C)NCC(O)c1ccc(O)c(CO)c1	CC(C)(C)NCC(O)c1cc(c(cc1)O)CO					CC(C)(C)NCC(O)c1ccc(O)c(CO)c1	CC(C)(C)NCC(O)c1cc(c(cc1)O)CO
19	59338-93-1							C=CCN1CCCC1CNC(=O)c1cc2n[nH]nc2cc1OC	C=CCN1C(CCC1)CNC(=O)c2c(cc3c(c2)n[nH]n3)OC		C=CCN1CCCC1CNC(=O)c1cc2n[nH]nc2cc1OC	C=CCN1C(CCC1)CNC(=O)c2c(cc3c(c2)n[nH]n3)OC
29	60-32-2				NCCCCCC(=O)O	NCCCCCC(=O)O					NCCCCCC(=O)O	NCCCCCC(=O)O
60	325795-25-3				CC(C)(C)C(NC(=O)C(CC1CCCC1)CN(O)C=O)C(=O)N1CCN(Cc2ccc3c(c2)OCO3)CC1	CC(C)(C)C(NC(=O)C(CC1CCCC1)CN(O)C=O)C(=O)N2CCN(CC2)Cc3cc4c(cc3)OCO4	BB(1)				CC(C)(C)C(NC(=O)C(CC1CCCC1)CN(O)C=O)C(=O)N1CCN(Cc2ccc3c(c2)OCO3)CC1	CC(C)(C)C(NC(=O)C(CC1CCCC1)CN(O)C=O)C(=O)N2CCN(CC2)Cc3cc4c(cc3)OCO4	BB(1)
72	195987-41-8							N#Cc1ccc2c(c1)CN(S(=O)(=O)c1cccs1)C(Cc1ccccc1)CN2Cc1cnc[nH]1	N#Cc1cc2c(cc1)N(CC(N(C2)S(=O)(=O)c3sccc3)Cc4ccccc4)Cc5[nH]cnc5		N#Cc1ccc2c(c1)CN(S(=O)(=O)c1cccs1)C(Cc1ccccc1)CN2Cc1cnc[nH]1	N#Cc1cc2c(cc1)N(CC(N(C2)S(=O)(=O)c3sccc3)Cc4ccccc4)Cc5[nH]cnc5
81	54340-62-4				CCc1cccc2c1=C(C(O)CNC(C)(C)C)C=2	CCc1c=2c(ccc1)=CC2C(O)CNC(C)(C)C		CCc1cccc2cc(C(O)CNC(C)(C)C)oc12	CCc1c2c(ccc1)cc(C(O)CNC(C)(C)C)o2		CCc1cccc2cc(C(O)CNC(C)(C)C)oc12	CCc1c2c(ccc1)cc(C(O)CNC(C)(C)C)o2
112	84957-29-9							CON=C(C(=O)NC1C(=O)N2C(C(=O)[O-])=C(C[n+]3cccc4c3CCC4)CSC12)c1csc(N)n1	CON=C(C(=O)NC1C2N(C1=O)C(C(=O)O)=C(C[n+]3c4c(ccc3)CCC4)CS2)c5nc(sc5)N		CON=C(C(=O)NC1C(=O)N2C(C(=O)[O-])=C(C[n+]3cccc4c3CCC4)CSC12)c1csc(N)n1	CON=C(C(=O)NC1C2N(C1=O)C(C(=O)O)=C(C[n+]3c4c(ccc3)CCC4)CS2)c5nc(sc5)N
138	53267-01-9				c1ccc(C2(c3ccccc3)CC2C2=NCCN2)cc1	c1ccc(cc1)C2(C(C2)C=3NCCN3)c4ccccc4		c1ccc(C2(c3ccccc3)CC2C2=NCCN2)cc1	c1ccc(cc1)C2(C(C2)C=3NCCN3)c4ccccc4		c1ccc(C2(c3ccccc3)CC2C2=NCCN2)cc1	c1ccc(cc1)C2(C(C2)C=3NCCN3)c4ccccc4
176	172481-83-3				COC(=O)OC12COC1CC(O)C1(C)C(=O)C(OC(C)=O)C3=C(C)C(OC(=O)C(O)C(NC(=O)c4ccccc4)c4ccccc4)CC(O)(C(OC(=O)c4ccccc4)C21)C3(C)C	COC(=O)OC12C(OC1)CC(O)C3(C2C(C4(CC(C(=C(C(C3=O)OC(C)=O)C4(C)C)C)OC(=O)C(O)C(NC(=O)c5ccccc5)c6ccccc6)O)OC(=O)c7ccccc7)C					COC(=O)OC12COC1CC(O)C1(C)C(=O)C(OC(C)=O)C3=C(C)C(OC(=O)C(O)C(NC(=O)c4ccccc4)c4ccccc4)CC(O)(C(OC(=O)c4ccccc4)C21)C3(C)C	COC(=O)OC12C(OC1)CC(O)C3(C2C(C4(CC(C(=C(C(C3=O)OC(C)=O)C4(C)C)C)OC(=O)C(O)C(NC(=O)c5ccccc5)c6ccccc6)O)OC(=O)c7ccccc7)C
181	3239-44-9				CCNC(C)Cc1cccc(C(F)(F)F)c1	CCNC(C)Cc1cc(ccc1)C(F)(F)F		CCNC(C)Cc1cccc(C(F)(F)F)c1	CCNC(C)Cc1cc(ccc1)C(F)(F)F		CCNC(C)Cc1cccc(C(F)(F)F)c1	CCNC(C)Cc1cc(ccc1)C(F)(F)F
186	199796-52-6				CCC=CCC=CCC=CCC=CCC=CCC=CCCC(=O)OC(C(=O)OC1CC2(O)C(OC(=O)c3ccccc3)C3C4(OC(C)=O)COC4CC(O)C3(C)C(=O)C(OC(C)=O)C(=C1C)C2(C)C)C(NC(=O)c1ccccc1)c1ccccc1	CCC=CCC=CCC=CCC=CCC=CCC=CCCC(=O)OC(C(=O)OC1C(=C2C(C(C3(C(C(C(C1)(C2(C)C)O)OC(=O)c4ccccc4)C5(C(OC5)CC3O)OC(C)=O)C)=O)OC(C)=O)C)C(NC(=O)c6ccccc6)c7ccccc7		CCC=CCC=CCC=CCC=CCC=CCC=CCCC(=O)OC(C(=O)OC1CC2(O)C(OC(=O)c3ccccc3)C3C4(OC(C)=O)COC4CC(O)C3(C)C(=O)C(OC(C)=O)C(=C1C)C2(C)C)C(NC(=O)c1ccccc1)c1ccccc1	CCC=CCC=CCC=CCC=CCC=CCC=CCCC(=O)OC(C(=O)OC1C(=C2C(C(C3(C(C(C(C1)(C2(C)C)O)OC(=O)c4ccccc4)C5(C(OC5)CC3O)OC(C)=O)C)=O)OC(C)=O)C)C(NC(=O)c6ccccc6)c7ccccc7		CCC=CCC=CCC=CCC=CCC=CCC=CCCC(=O)OC(C(=O)OC1CC2(O)C(OC(=O)c3ccccc3)C3C4(OC(C)=O)COC4CC(O)C3(C)C(=O)C(OC(C)=O)C(=C1C)C2(C)C)C(NC(=O)c1ccccc1)c1ccccc1	CCC=CCC=CCC=CCC=CCC=CCC=CCCC(=O)OC(C(=O)OC1C(=C2C(C(C3(C(C(C(C1)(C2(C)C)O)OC(=O)c4ccccc4)C5(C(OC5)CC3O)OC(C)=O)C)=O)OC(C)=O)C)C(NC(=O)c6ccccc6)c7ccccc7
209	133814-18-3				COc1cc(CC2c3c(cc(OC)c(OC)c3OC)CC[N+]2(C)CCCOC(=O)CCC(=O)OCCC[N+]2(C)CCc3cc(OC)c(OC)c(OC)c3C2Cc2cc(OC)c(OC)c(OC)c2)cc(OC)c1OC	COc1c(c(cc(c1)CC2[N+](CCc3c2c(c(c(c3)OC)OC)OC)(C)CCCOC(=O)CCC(=O)OCCC[N+]4(C(c5c(CC4)cc(OC)c(OC)c5OC)Cc6cc(c(c(c6)OC)OC)OC)C)OC)OC		COc1cc(CC2c3c(cc(OC)c(OC)c3OC)CC[N+]2(C)CCCOC(=O)CCC(=O)OCCC[N+]2(C)CCc3cc(OC)c(OC)c(OC)c3C2Cc2cc(OC)c(OC)c(OC)c2)cc(OC)c1OC	COc1c(c(cc(c1)CC2[N+](CCc3c2c(c(c(c3)OC)OC)OC)(C)CCCOC(=O)CCC(=O)OCCC[N+]4(C(c5c(CC4)cc(OC)c(OC)c5OC)Cc6cc(c(c(c6)OC)OC)OC)C)OC)OC		COc1cc(CC2c3c(cc(OC)c(OC)c3OC)CC[N+]2(C)CCCOC(=O)CCC(=O)OCCC[N+]2(C)CCc3cc(OC)c(OC)c(OC)c3C2Cc2cc(OC)c(OC)c(OC)c2)cc(OC)c1OC	COc1c(c(cc(c1)CC2[N+](CCc3c2c(c(c(c3)OC)OC)OC)(C)CCCOC(=O)CCC(=O)OCCC[N+]4(C(c5c(CC4)cc(OC)c(OC)c5OC)Cc6cc(c(c(c6)OC)OC)OC)C)OC)OC
216	222315-88-0	CCCCCCCCOCCOC(=O)CN(CC(=O)O)c1ccccc1OCCOc1ccccc1N(CC(=O)O)CC(=O)OCCOCCCCCCCC	CCCCCCCCOCCOC(=O)CN(CC(=O)O)c1c(cccc1)OCCOc2c(cccc2)N(CC(=O)O)CC(=O)OCCOCCCCCCCC					CCCCCCCCOCCOC(=O)CN(CC(=O)O)c1ccccc1OCCOc1ccccc1N(CC(=O)O)CC(=O)OCCOCCCCCCCC	CCCCCCCCOCCOC(=O)CN(CC(=O)O)c1c(cccc1)OCCOc2c(cccc2)N(CC(=O)O)CC(=O)OCCOCCCCCCCC		CCCCCCCCOCCOC(=O)CN(CC(=O)O)c1ccccc1OCCOc1ccccc1N(CC(=O)O)CC(=O)OCCOCCCCCCCC	CCCCCCCCOCCOC(=O)CN(CC(=O)O)c1c(cccc1)OCCOc2c(cccc2)N(CC(=O)O)CC(=O)OCCOCCCCCCCC
224	176644-21-6							Cc1cc(-n2cccc2)c(S(C)(=O)=O)cc1C(=O)N=C(N)N	Cc1c(cc(c(c1)-n2cccc2)S(C)(=O)=O)C(=O)N=C(N)N		Cc1cc(-n2cccc2)c(S(C)(=O)=O)cc1C(=O)N=C(N)N	Cc1c(cc(c(c1)-n2cccc2)S(C)(=O)=O)C(=O)N=C(N)N
233	185955-34-4							CCCCCCC=CCCCCCCCCCC(=O)NC1C(OCC2OC(OP(=O)(O)O)C(NC(=O)CC(=O)CCCCCCCCCCC)C(OCCCCCCCCCC)C2O)OC(COC)C(OP(=O)(O)O)C1OCCC(CCCCCCC)OC	CCCCCCC=CCCCCCCCCCC(=O)NC1C(C(C(OC1OCC2C(C(C(C(O2)OP(=O)(O)O)NC(=O)CC(=O)CCCCCCCCCCC)OCCCCCCCCCC)O)COC)OP(=O)(O)O)OCCC(CCCCCCC)OC		CCCCCCC=CCCCCCCCCCC(=O)NC1C(OCC2OC(OP(=O)(O)O)C(NC(=O)CC(=O)CCCCCCCCCCC)C(OCCCCCCCCCC)C2O)OC(COC)C(OP(=O)(O)O)C1OCCC(CCCCCCC)OC	CCCCCCC=CCCCCCCCCCC(=O)NC1C(C(C(OC1OCC2C(C(C(C(O2)OP(=O)(O)O)NC(=O)CC(=O)CCCCCCCCCCC)OCCCCCCCCCC)O)COC)OP(=O)(O)O)OCCC(CCCCCCC)OC
248	276680-63-8
279	131069-91-5							COCCNC(=O)CN(CCN(CCN(CC(=O)[O-])CC(=O)NCCOC)CC(=O)[O-])CC(=O)[O-]	COCCNC(=O)CN(CCN(CCN(CC(=O)O)CC(=O)NCCOC)CC(=O)O)CC(=O)O	[Gd+3](1)	COCCNC(=O)CN(CCN(CCN(CC(=O)[O-])CC(=O)NCCOC)CC(=O)[O-])CC(=O)[O-]	COCCNC(=O)CN(CCN(CCN(CC(=O)O)CC(=O)NCCOC)CC(=O)O)CC(=O)O	[Gd+3](1)
286	1403-66-3				CNC(C)C1CCC(N)C(OC2C(N)CC(N)C(OC3OCC(C)(O)C(NC)C3O)C2O)O1	CNC(C)C1OC(C(CC1)N)OC2C(C(C(CC2N)N)OC3C(C(C(CO3)(C)O)NC)O)O		CNC(C)C1CCC(N)C(OC2C(N)CC(N)C(OC3OCC(C)(O)C(NC)C3O)C2O)O1	CNC(C)C1OC(C(CC1)N)OC2C(C(C(CC2N)N)OC3C(C(C(CO3)(C)O)NC)O)O		CNC(C)C1CCC(N)C(OC2C(N)CC(N)C(OC3OCC(C)(O)C(NC)C3O)C2O)O1	CNC(C)C1OC(C(CC1)N)OC2C(C(C(CC2N)N)OC3C(C(C(CO3)(C)O)NC)O)O
288	15291-75-5				CC1C(=O)OC2CC34C5CC(C(C)(C)C)C36C(OC(=O)C6O)OC4(C(=O)O5)C21O	CC1C2(C(OC1=O)CC34C56C(CC3OC(C42OC5OC(=O)C6O)=O)C(C)(C)C)O		CC1C(=O)OC2CC34C5CC(C(C)(C)C)C36C(OC(=O)C6O)OC4(C(=O)O5)C21O	CC1C2(C(OC1=O)CC34C56C(CC3OC(C42OC5OC(=O)C6O)=O)C(C)(C)C)O		CC1C(=O)OC2CC34C5CC(C(C)(C)C)C36C(OC(=O)C6O)OC4(C(=O)O5)C21O	CC1C2(C(OC1=O)CC34C56C(CC3OC(C42OC5OC(=O)C6O)=O)C(C)(C)C)O
289	15291-77-7	CC1C(=O)OC2C(O)C34C5CC(C(C)(C)C)C36C(OC(=O)C6O)OC4(C(=O)O5)C12O	CC1C2(C(OC1=O)C(O)C34C56C(CC3OC(C42OC5OC(=O)C6O)=O)C(C)(C)C)O		CC1C(=O)OC2C(O)C34C5CC(C(C)(C)C)C36C(OC(=O)C6O)OC4(C(=O)O5)C12O	CC1C2(C(OC1=O)C(O)C34C56C(CC3OC(C42OC5OC(=O)C6O)=O)C(C)(C)C)O		CC1C(=O)OC2C(O)C34C5CC(C(C)(C)C)C36C(OC(=O)C6O)OC4(C(=O)O5)C12O	CC1C2(C(OC1=O)C(O)C34C56C(CC3OC(C42OC5OC(=O)C6O)=O)C(C)(C)C)O		CC1C(=O)OC2C(O)C34C5CC(C(C)(C)C)C36C(OC(=O)C6O)OC4(C(=O)O5)C12O	CC1C2(C(OC1=O)C(O)C34C56C(CC3OC(C42OC5OC(=O)C6O)=O)C(C)(C)C)O
341	229627-58-1							COc1cc(CC(=O)NCC(=O)N(CCC(=O)O)Cc2ccc(OC)c(OC)c2)ccc1NC(=O)Nc1ccccc1C	COc1c(ccc(c1)CC(=O)NCC(=O)N(CCC(=O)O)Cc2cc(c(cc2)OC)OC)NC(=O)Nc3c(cccc3)C		COc1cc(CC(=O)NCC(=O)N(CCC(=O)O)Cc2ccc(OC)c(OC)c2)ccc1NC(=O)Nc1ccccc1C	COc1c(ccc(c1)CC(=O)NCC(=O)N(CCC(=O)O)Cc2cc(c(cc2)OC)OC)NC(=O)Nc3c(cccc3)C
369	848-75-9				Cc1ccc2c(c1)C(c1ccccc1C)=NC(O)C(=O)N2C	Cc1cc2c(cc1)N(C(C(N=C2c3c(cccc3)C)O)=O)C		CN1C(=O)C(O)N=C(c2ccccc2Cl)c2cc(Cl)ccc21	CN1c2c(C(=NC(C1=O)O)c3c(cccc3)Cl)cc(Cl)cc2		CN1C(=O)C(O)N=C(c2ccccc2Cl)c2cc(Cl)ccc21	CN1c2c(C(=NC(C1=O)O)c3c(cccc3)Cl)cc(Cl)cc2
400	160237-25-2				CCOC1CC2OCC2(OC(C)=O)C2C(OC(=O)c3ccccc3)C3(O)CC(OC(=O)C(O)C(NC(=O)c4ccccc4)c4ccccc4)C(C)=C(C(OC(C)=O)C(=O)C12C)C3(C)C	CCOC1C2(C(C3(C(C1)OC3)OC(C)=O)C(OC(=O)c4ccccc4)C5(C(C(=C(C(C5)OC(=O)C(O)C(NC(=O)c6ccccc6)c7ccccc7)C)C(OC(C)=O)C2=O)(C)C)O)C					CSCOC1CC2OCC2(OC(C)=O)C2C(OC(=O)c3ccccc3)C3(O)CC(OC(=O)C(O)C(NC(=O)c4ccccc4)c4ccccc4)C(C)=C(C(OC(C)=O)C(=O)C12C)C3(C)C	CSCOC1C2(C(C3(C(C1)OC3)OC(C)=O)C(OC(=O)c4ccccc4)C5(C(C(=C(C(C5)OC(=O)C(O)C(NC(=O)c6ccccc6)c7ccccc7)C)C(OC(C)=O)C2=O)(C)C)O)C
414	10118-90-8				CN(C)c1ccc(O)c2c1CC1CC3C(N(C)C)C(O)=C(C(N)=O)C(=O)C3(O)C(O)=C1C2=O	CN(C)c1c2c(c(cc1)O)C(C=3C(C2)CC4C(C(C(=C(C4N(C)C)O)C(N)=O)=O)(O)C3O)=O		CN(C)c1ccc(O)c2c1CC1CC3C(N(C)C)C(=O)C(C(N)=O)=C(O)C3(O)C(=O)C1=C2O	CN(C)c1c2c(c(cc1)O)C(=C3C(C2)CC4C(C(=C(C(C4N(C)C)=O)C(N)=O)O)(O)C3=O)O		CN(C)c1ccc(O)c2c1CC1CC3C(N(C)C)C(=O)C(C(N)=O)=C(O)C3(O)C(=O)C1=C2O	CN(C)c1c2c(c(cc1)O)C(=C3C(C2)CC4C(C(=C(C(C4N(C)C)=O)C(N)=O)O)(O)C3=O)O
434	118457-14-0				OC(CNCC(O)C1CCc2cc(F)ccc2O1)C1CCc2cc(F)ccc2O1	OC(CNCC(O)C1Oc2c(CC1)cc(F)cc2)C3Oc4c(CC3)cc(F)cc4		OC(CNCC(O)C1CCc2cc(F)ccc2O1)C1CCc2cc(F)ccc2O1	OC(CNCC(O)C1Oc2c(CC1)cc(F)cc2)C3Oc4c(CC3)cc(F)cc4		OC(CNCC(O)C1CCc2cc(F)ccc2O1)C1CCc2cc(F)ccc2O1	OC(CNCC(O)C1Oc2c(CC1)cc(F)cc2)C3Oc4c(CC3)cc(F)cc4
521	130-95-0							C=CC1CN2CCC1CC2C(O)c1ccnc2ccc(OC)cc12	C=CC1C2CCN(C1)C(C2)C(O)c3c4c(ncc3)ccc(OC)c4		C=CC1CN2CCC1CC2C(O)c1ccnc2ccc(OC)cc12	C=CC1C2CCN(C1)C(C2)C(O)c3c4c(ncc3)ccc(OC)c4
535	13292-46-1				COC1C=COC2(C)Oc3c(C)c(O)c4c(O)c(c(C=NN5CCN(C)CC5)c(O)c4c3C2=O)NC(=O)C(C)=CC=CC(C)C(O)C(C)C(O)C(C)C(OC(C)=O)C1C	COC1C(C(C(C(C(C(C(C=CC=C(C(Nc2c(c3c(c(c4OC(OC=C1)(C(c4c3c(c2C=NN5CCN(CC5)C)O)=O)C)C)O)O)=O)C)C)O)C)O)C)OC(C)=O)C		COC1C=COC2(C)Oc3c(C)c(O)c4c(c3C2=O)C(=O)C(=CNN2CCN(C)CC2)C(=C4O)NC(=O)C(C)=CC=CC(C)C(O)C(C)C(O)C(C)C(OC(C)=O)C1C	COC1C(C(C(C(C(C(C(C=CC=C(C(NC=2C(C(c3c(c(c(c4OC(OC=C1)(C(c43)=O)C)C)O)C2O)=O)=CNN5CCN(CC5)C)=O)C)C)O)C)O)C)OC(C)=O)C		COC1C=COC2(C)Oc3c(C)c(O)c4c(c3C2=O)C(=O)C(=CNN2CCN(C)CC2)C(=C4O)NC(=O)C(C)=CC=CC(C)C(O)C(C)C(O)C(C)C(OC(C)=O)C1C	COC1C(C(C(C(C(C(C(C=CC=C(C(NC=2C(C(c3c(c(c(c4OC(OC=C1)(C(c43)=O)C)C)O)C2O)=O)=CNN5CCN(CC5)C)=O)C)C)O)C)O)C)OC(C)=O)C
548	192573-38-9	CC(=O)OC1C(=O)C23CC2CC2OCC2(OC(C)=O)C3C(OC(=O)c2ccccc2)C2(O)CC(OC(=O)C(O)C(NC(=O)OC(C)(C)C)c3ccccc3)C(C)=C1C2(C)C	CC(=O)OC1C2=C(C(CC(C(C3C4(C1=O)C(C4)CC5C3(CO5)OC(C)=O)OC(=O)c6ccccc6)(C2(C)C)O)OC(=O)C(O)C(NC(=O)OC(C)(C)C)c7ccccc7)C	O(2)	CC(=O)OC1C(=O)C23CC2CC2OCC2(OC(C)=O)C3C(OC(=O)c2ccccc2)C2(O)CC(OC(=O)C(O)C(NC(=O)OC(C)(C)C)c3ccccc3)C(C)=C1C2(C)C	CC(=O)OC1C2=C(C(CC(C(C3C4(C1=O)C(C4)CC5C3(CO5)OC(C)=O)OC(=O)c6ccccc6)(C2(C)C)O)OC(=O)C(O)C(NC(=O)OC(C)(C)C)c7ccccc7)C	O(2)	CC(=O)OC1C(=O)C23CC2CC2OCC2(OC(C)=O)C3C(OC(=O)c2ccccc2)C2(O)CC(OC(=O)C(O)C(NC(=O)OC(C)(C)C)c3ccccc3)C(C)=C1C2(C)C	CC(=O)OC1C2=C(C(CC(C(C3C4(C1=O)C(C4)CC5C3(CO5)OC(C)=O)OC(=O)c6ccccc6)(C2(C)C)O)OC(=O)C(O)C(NC(=O)OC(C)(C)C)c7ccccc7)C	O(2)	CC(=O)OC1C(=O)C23CC2CC2OCC2(OC(C)=O)C3C(OC(=O)c2ccccc2)C2(O)CC(OC(=O)C(O)C(NC(=O)OC(C)(C)C)c3ccccc3)C(C)=C1C2(C)C	CC(=O)OC1C2=C(C(CC(C(C3C4(C1=O)C(C4)CC5C3(CO5)OC(C)=O)OC(=O)c6ccccc6)(C2(C)C)O)OC(=O)C(O)C(NC(=O)OC(C)(C)C)c7ccccc7)C	O(2)
559	242478-37-1				O=C(OC1CN2CCC1CC2)N1CCc2ccccc2C1c1ccccc1	O=C(OC1C2CCN(C1)CC2)N3C(c4c(CC3)cccc4)c5ccccc5		O=C(OC1CN2CCC1CC2)N1CCc2ccccc2C1c1ccccc1	O=C(OC1C2CCN(C1)CC2)N3C(c4c(CC3)cccc4)c5ccccc5		O=C(OC1CN2CCC1CC2)N1CCc2ccccc2C1c1ccccc1	O=C(OC1C2CCN(C1)CC2)N3C(c4c(CC3)cccc4)c5ccccc5
586	162635-04-3	COC1CC2CCC(C)C(O)(O2)C(=O)C(=O)N2CCCCC2C(=O)OC(C(C)CC2CCC(OC(=O)C(C)(CO)CO)C(OC)C2)CC(=O)C(C)C=C(C)C(O)C(OC)C(=O)C(C)CC(C)C=CC=CC=C1C	COC1C(=CC=CC=CC(CC(C(C(C(C(=CC(C(CC(OC(C2N(C(C(C3(C(CCC(C1)O3)C)O)=O)=O)CCCC2)=O)C(C)CC4CC(C(CC4)OC(=O)C(C)(CO)CO)OC)=O)C)C)O)OC)=O)C)C)C		COC1CC2CCC(C)C(O)(O2)C(=O)C(=O)N2CCCCC2C(=O)OC(C(C)CC2CCC(OC(=O)C(C)(CO)CO)C(OC)C2)CC(=O)C(C)C=C(C)C(O)C(OC)C(=O)C(C)CC(C)C=CC=CC=C1C	COC1C(=CC=CC=CC(CC(C(C(C(C(=CC(C(CC(OC(C2N(C(C(C3(C(CCC(C1)O3)C)O)=O)=O)CCCC2)=O)C(C)CC4CC(C(CC4)OC(=O)C(C)(CO)CO)OC)=O)C)C)O)OC)=O)C)C)C		COC1CC2CCC(C)C(O)(O2)C(=O)C(=O)N2CCCCC2C(=O)OC(C(C)CC2CCC(OC(=O)C(C)(CO)CO)C(OC)C2)CC(=O)C(C)C=C(C)C(O)C(OC)C(=O)C(C)CC(C)C=CC=CC=C1C	COC1C(=CC=CC=CC(CC(C(C(C(C(=CC(C(CC(OC(C2N(C(C(C3(C(CCC(C1)O3)C)O)=O)=O)CCCC2)=O)C(C)CC4CC(C(CC4)OC(=O)C(C)(CO)CO)OC)=O)C)C)O)OC)=O)C)C)C		COC1CC2CCC(C)C(O)(O2)C(=O)C(=O)N2CCCCC2C(=O)OC(C(C)CC2CCC(OC(=O)C(C)(CO)CO)C(OC)C2)CC(=O)C(C)C=C(C)C(O)C(OC)C(=O)C(C)CC(C)C=CC=CC=C1C	COC1C(=CC=CC=CC(CC(C(C(C(C(=CC(C(CC(OC(C2N(C(C(C3(C(CCC(C1)O3)C)O)=O)=O)CCCC2)=O)C(C)CC4CC(C(CC4)OC(=O)C(C)(CO)CO)OC)=O)C)C)O)OC)=O)C)C)C
609	27314-97-2	Nc1n[n+]([O-])c2ccccc2[n+]1[O-]	Nc1[n+](c2c([n+](n1)[O-])cccc2)[O-]					N=c1n[n+]([O-])c2ccccc2n1O	N=c1n(c2c([n+](n1)[O-])cccc2)O		N=c1n[n+]([O-])c2ccccc2n1O	N=c1n(c2c([n+](n1)[O-])cccc2)O
640	178908-09-3										CS(=O)(=O)N(CCO)c1c(Cl)c(Cl)cc2[nH]c(=O)c(=O)[nH]c12	CS(=O)(=O)N(CCO)c1c2c(cc(c1Cl)Cl)[nH]c(=O)c(=O)[nH]2
670	221877-54-9	COC1CC2CCC(C)C(O)(O2)C(=O)C(=O)N2CCCCC2C(=O)OC(C(C)CC2CCC(n3cnnn3)C(OC)C2)CC(=O)C(C)C=C(C)C(O)C(OC)C(=O)C(C)CC(C)C=CC=CC=C1C	COC1C(=CC=CC=CC(CC(C(C(C(C(=CC(C(CC(OC(C2N(C(C(C3(C(CCC(C1)O3)C)O)=O)=O)CCCC2)=O)C(C)CC4CC(C(CC4)n5nnnc5)OC)=O)C)C)O)OC)=O)C)C)C					COC1CC2CCC(C)C(O)(O2)C(=O)C(=O)N2CCCCC2C(=O)OC(C(C)CC2CCC(n3cnnn3)C(OC)C2)CC(=O)C(C)C=C(C)C(O)C(OC)C(=O)C(C)CC(C)C=CC=CC=C1C	COC1C(=CC=CC=CC(CC(C(C(C(C(=CC(C(CC(OC(C2N(C(C(C3(C(CCC(C1)O3)C)O)=O)=O)CCCC2)=O)C(C)CC4CC(C(CC4)n5nnnc5)OC)=O)C)C)O)OC)=O)C)C)C		COC1CC2CCC(C)C(O)(O2)C(=O)C(=O)N2CCCCC2C(=O)OC(C(C)CC2CCC(n3cnnn3)C(OC)C2)CC(=O)C(C)C=C(C)C(O)C(OC)C(=O)C(C)CC(C)C=CC=CC=C1C	COC1C(=CC=CC=CC(CC(C(C(C(C(=CC(C(CC(OC(C2N(C(C(C3(C(CCC(C1)O3)C)O)=O)=O)CCCC2)=O)C(C)CC4CC(C(CC4)n5nnnc5)OC)=O)C)C)O)OC)=O)C)C)C

## Sheet: Summary
row ID	Count
Maintain (w/ duplicates) (H reliability)	522
Maintain (w/ duplicates) (M reliability)	85
Maintain (w/o duplicates) (H reliability)	514
Maintain (w/o duplicates) (M reliability)	85
Manual check	47
Rejected (all)	14
Rejected (inorganic or unusual elements)	2
Rejected (missing/ambiguous)	12

## Sheet: Neutalized_and_Counter...
Original ID	CAS_NO	SMILES, CIR_Name	SMILES Neutralized, CIR_Name	Counterions, CIR_Name	SMILES, CIR_CAS	SMILES Neutralized, CIR_CAS	Counterions, CIR_CAS	SMILES, CompTox_Name	SMILES Neutralized, CompTox_Name	Counterions, CompTox_Name	SMILES, CompTox_CAS	SMILES Neutralized, CompTox_CAS	Counterions, CompTox_CAS	Warning (organometallic)	Warning (organic counterion)
1	136470-78-5	Nc1nc(NC2CC2)c2ncn(C3C=CC(CO)C3)c2n1	Nc1nc2c(c(n1)NC3CC3)ncn2C4CC(C=C4)CO		Nc1nc(NC2CC2)c2ncn(C3C=CC(CO)C3)c2n1	Nc1nc2c(c(n1)NC3CC3)ncn2C4CC(C=C4)CO		Nc1nc(NC2CC2)c2ncn(C3C=CC(CO)C3)c2n1	Nc1nc2c(c(n1)NC3CC3)ncn2C4CC(C=C4)CO		Nc1nc(NC2CC2)c2ncn(C3C=CC(CO)C3)c2n1	Nc1nc2c(c(n1)NC3CC3)ncn2C4CC(C=C4)CO
2	90402-40-7	COc1cc2c(cc1OC)CN(c1cc(N)c3cc(OC)c(OC)cc3n1)CC2	COc1c(cc2c(c1)CCN(C2)c3nc4c(c(c3)N)cc(OC)c(OC)c4)OC	CS(O)(=O)=O(1)	COc1cc2c(cc1OC)CN(c1cc(N)c3cc(OC)c(OC)cc3n1)CC2	COc1c(cc2c(c1)CCN(C2)c3nc4c(c(c3)N)cc(OC)c(OC)c4)OC		COc1cc2c(cc1OC)CN(c1cc(N)c3cc(OC)c(OC)cc3n1)CC2	COc1c(cc2c(c1)CCN(C2)c3nc4c(c(c3)N)cc(OC)c(OC)c4)OC		COc1cc2c(cc1OC)CN(c1cc(N)c3cc(OC)c(OC)cc3n1)CC2	COc1c(cc2c(c1)CCN(C2)c3nc4c(c(c3)N)cc(OC)c(OC)c4)OC
3	56180-94-0	CC1OC(OC2C(CO)OC(OC3C(CO)OC(O)C(O)C3O)C(O)C2O)C(O)C(O)C1NC1C=C(CO)C(O)C(O)C1O	CC1C(C(C(C(O1)OC2C(C(C(OC2CO)OC3C(C(C(OC3CO)O)O)O)O)O)O)O)NC4C(C(C(C(=C4)CO)O)O)O		CC1OC(OC2C(CO)OC(OC3C(CO)OC(O)C(O)C3O)C(O)C2O)C(O)C(O)C1NC1C=C(CO)C(O)C(O)C1O	CC1C(C(C(C(O1)OC2C(C(C(OC2CO)OC3C(C(C(OC3CO)O)O)O)O)O)O)O)NC4C(C(C(C(=C4)CO)O)O)O		CC1OC(OC2C(CO)OC(OC3C(CO)OC(O)C(O)C3O)C(O)C2O)C(O)C(O)C1NC1C=C(CO)C(O)C(O)C1O	CC1C(C(C(C(O1)OC2C(C(C(OC2CO)OC3C(C(C(OC3CO)O)O)O)O)O)O)O)NC4C(C(C(C(=C4)CO)O)O)O		CC1OC(OC2C(CO)OC(OC3C(CO)OC(O)C(O)C3O)C(O)C2O)C(O)C(O)C1NC1C=C(CO)C(O)C(O)C1O	CC1C(C(C(C(O1)OC2C(C(C(OC2CO)OC3C(C(C(OC3CO)O)O)O)O)O)O)O)NC4C(C(C(C(=C4)CO)O)O)O
4	37517-30-9	CCCC(=O)Nc1ccc(OCC(O)CNC(C)C)c(C(C)=O)c1	CCCC(=O)Nc1cc(c(cc1)OCC(O)CNC(C)C)C(C)=O		CCCC(=O)Nc1ccc(OCC(O)CNC(C)C)c(C(C)=O)c1	CCCC(=O)Nc1cc(c(cc1)OCC(O)CNC(C)C)C(C)=O		CCCC(=O)Nc1ccc(OCC(O)CNC(C)C)c(C(C)=O)c1	CCCC(=O)Nc1cc(c(cc1)OCC(O)CNC(C)C)C(C)=O		CCCC(=O)Nc1ccc(OCC(O)CNC(C)C)c(C(C)=O)c1	CCCC(=O)Nc1cc(c(cc1)OCC(O)CNC(C)C)C(C)=O
5	32795-44-1				CCN(CC)CCNC(=O)c1ccc(NC(C)=O)cc1	CCN(CC)CCNC(=O)c1ccc(cc1)NC(C)=O	[Cl-](1), [H+](1)				CCN(CC)CCNC(=O)c1ccc(NC(C)=O)cc1	CCN(CC)CCNC(=O)c1ccc(cc1)NC(C)=O
6	103-90-2	CC(=O)Nc1ccc(O)cc1	CC(=O)Nc1ccc(cc1)O		CC(=O)Nc1ccc(O)cc1	CC(=O)Nc1ccc(cc1)O		CC(=O)Nc1ccc(O)cc1	CC(=O)Nc1ccc(cc1)O
7	59-66-5	CC(=O)Nc1nnc(S(N)(=O)=O)s1	CC(=O)Nc1sc(nn1)S(N)(=O)=O		CC(=O)Nc1nnc(S(N)(=O)=O)s1	CC(=O)Nc1sc(nn1)S(N)(=O)=O		CC(=O)Nc1nnc(S(N)(=O)=O)s1	CC(=O)Nc1sc(nn1)S(N)(=O)=O		CC(=O)Nc1nnc(S(N)(=O)=O)s1	CC(=O)Nc1sc(nn1)S(N)(=O)=O
8	616-91-1	CC(=O)NC(CS)C(=O)O	CC(=O)NC(CS)C(=O)O		CC(=O)NC(CS)C(=O)O	CC(=O)NC(CS)C(=O)O					CC(=O)NC(CS)C(=O)O	CC(=O)NC(CS)C(=O)O
9	1477-40-3				CCC(OC(C)=O)C(CC(C)N(C)C)(c1ccccc1)c1ccccc1	CCC(OC(C)=O)C(CC(C)N(C)C)(c1ccccc1)c2ccccc2					CCC(OC(C)=O)C(CC(C)N(C)C)(c1ccccc1)c1ccccc1	CCC(OC(C)=O)C(CC(C)N(C)C)(c1ccccc1)c2ccccc2
10	50-78-2	CC(=O)Oc1ccccc1C(=O)O	CC(=O)Oc1c(cccc1)C(=O)O		CC(=O)Oc1ccccc1C(=O)O	CC(=O)Oc1c(cccc1)C(=O)O		CC(=O)Oc1ccccc1C(=O)O	CC(=O)Oc1c(cccc1)C(=O)O		CC(=O)Oc1ccccc1C(=O)O	CC(=O)Oc1c(cccc1)C(=O)O
11	42228-92-2	NC(C(=O)O)C1CC(Cl)=NO1	NC(C(=O)O)C1ON=C(C1)Cl		NC(C(=O)O)C1CC(Cl)=NO1	NC(C(=O)O)C1ON=C(C1)Cl		NC(C(=O)O)C1CC(Cl)=NO1	NC(C(=O)O)C1ON=C(C1)Cl		NC(C(=O)O)C1CC(Cl)=NO1	NC(C(=O)O)C1ON=C(C1)Cl
12	59277-89-3	Nc1nc(=O)c2ncn(COCCO)c2[nH]1	Nc1[nH]c2c(c(n1)=O)ncn2COCCO		Nc1nc(=O)c2ncn(COCCO)c2[nH]1	Nc1[nH]c2c(c(n1)=O)ncn2COCCO		Nc1nc2c(ncn2COCCO)c(=O)[nH]1	Nc1[nH]c(c2c(n1)n(cn2)COCCO)=O		Nc1nc2c(ncn2COCCO)c(=O)[nH]1	Nc1[nH]c(c2c(n1)n(cn2)COCCO)=O
13	106941-25-7	Nc1ncnc2c1ncn2CCOCP(=O)(O)O	Nc1c2c(ncn1)n(cn2)CCOCP(=O)(O)O		Nc1ncnc2c1ncn2CCOCP(=O)(O)O	Nc1c2c(ncn1)n(cn2)CCOCP(=O)(O)O		Nc1ncnc2c1ncn2CCOCP(=O)(O)O	Nc1c2c(ncn1)n(cn2)CCOCP(=O)(O)O		Nc1ncnc2c1ncn2CCOCP(=O)(O)O	Nc1c2c(ncn1)n(cn2)CCOCP(=O)(O)O
14	37115-32-5	CN(C)Cc1nnc2n1-c1ccc(Cl)cc1C(c1ccccc1)=NC2	CN(C)Cc1n-2c(nn1)CN=C(c3c2ccc(Cl)c3)c4ccccc4		CN(C)Cc1nnc2n1-c1ccc(Cl)cc1C(c1ccccc1)=NC2	CN(C)Cc1n-2c(nn1)CN=C(c3c2ccc(Cl)c3)c4ccccc4		CN(C)Cc1nnc2n1-c1ccc(Cl)cc1C(c1ccccc1)=NC2	CN(C)Cc1n-2c(nn1)CN=C(c3c2ccc(Cl)c3)c4ccccc4		CN(C)Cc1nnc2n1-c1ccc(Cl)cc1C(c1ccccc1)=NC2	CN(C)Cc1n-2c(nn1)CN=C(c3c2ccc(Cl)c3)c4ccccc4
15	18559-94-9				CC(C)(C)NCC(O)c1ccc(O)c(CO)c1	CC(C)(C)NCC(O)c1cc(c(cc1)O)CO
16	23214-96-2				C=CC[N+]12CCC34c5ccccc5N5C=C6C7CC8C9(CC[N+]8(CC=C)CC7=CCO)c7ccccc7N(C=C(C(CC31)C(=CCO)C2)C54)C69	C=CC[N+]12C3C4(CC1)C5N(c6c4cccc6)C=C7C8C9(C%10CC7C(C[N+]%10(CC9)CC=C)=CCO)c%11c(cccc%11)N8C=C5C(C3)C(=CCO)C2	[Cl-](2)	C=CC[N+]12CCC34c5ccccc5N5C=C6C7CC8C9(CC[N+]8(CC=C)CC7=CCO)c7ccccc7N(C=C(C(CC31)C(=CCO)C2)C54)C69	C=CC[N+]12C3C4(CC1)C5N(c6c4cccc6)C=C7C8C9(C%10CC7C(C[N+]%10(CC9)CC=C)=CCO)c%11c(cccc%11)N8C=C5C(C3)C(=CCO)C2		C=CC[N+]12CCC34c5ccccc5N5C=C6C7CC8C9(CC[N+]8(CC=C)CC7=CCO)c7ccccc7N(C=C(C(CC31)C(=CCO)C2)C54)C69	C=CC[N+]12C3C4(CC1)C5N(c6c4cccc6)C=C7C8C9(C%10CC7C(C[N+]%10(CC9)CC=C)=CCO)c%11c(cccc%11)N8C=C5C(C3)C(=CCO)C2
17	71195-58-9	CCC(=O)N(c1ccccc1)C1(COC)CCN(CCn2nnn(CC)c2=O)CC1	CCC(=O)N(c1ccccc1)C2(CCN(CC2)CCn3c(n(nn3)CC)=O)COC		CCC(=O)N(c1ccccc1)C1(COC)CCN(CCn2nnn(CC)c2=O)CC1	CCC(=O)N(c1ccccc1)C2(CCN(CC2)CCn3c(n(nn3)CC)=O)COC	[Cl-](1), O(1), [H+](1)	CCC(=O)N(c1ccccc1)C1(COC)CCN(CCn2nnn(CC)c2=O)CC1	CCC(=O)N(c1ccccc1)C2(CCN(CC2)CCn3c(n(nn3)CC)=O)COC		CCC(=O)N(c1ccccc1)C1(COC)CCN(CCn2nnn(CC)c2=O)CC1	CCC(=O)N(c1ccccc1)C2(CCN(CC2)CCn3c(n(nn3)CC)=O)COC
18	81403-80-7	COc1cc2nc(N(C)CCCNC(=O)C3CCCO3)nc(N)c2cc1OC	COc1c(cc2c(c1)nc(N(C)CCCNC(=O)C3OCCC3)nc2N)OC		COc1cc2nc(N(C)CCCNC(=O)C3CCCO3)nc(N)c2cc1OC	COc1c(cc2c(c1)nc(N(C)CCCNC(=O)C3OCCC3)nc2N)OC	[Cl-](1), [H+](1)	COc1cc2nc(N(C)CCCNC(=O)C3CCCO3)nc(N)c2cc1OC	COc1c(cc2c(c1)nc(N(C)CCCNC(=O)C3OCCC3)nc2N)OC		COc1cc2nc(N(C)CCCNC(=O)C3CCCO3)nc(N)c2cc1OC	COc1c(cc2c(c1)nc(N(C)CCCNC(=O)C3OCCC3)nc2N)OC
19	59338-93-1	C=CCN1CCCC1CNC(=O)c1cc2n[nH]nc2cc1OC	C=CCN1C(CCC1)CNC(=O)c2c(cc3c(c2)n[nH]n3)OC		C=CCN1CCCC1CNC(=O)c1cc2n[nH]nc2cc1OC	C=CCN1C(CCC1)CNC(=O)c2c(cc3c(c2)n[nH]n3)OC
20	315-30-0	O=c1ncnc2[nH][nH]cc1-2	O=c1c2-c(ncn1)[nH][nH]c2		O=c1ncnc2[nH][nH]cc1-2	O=c1c2-c(ncn1)[nH][nH]c2		Oc1ncnc2[nH]ncc12	Oc1c2c(ncn1)[nH]nc2		Oc1ncnc2[nH]ncc12	Oc1c2c(ncn1)[nH]nc2
21	154323-57-6	CN(C)CCc1c[nH]c2ccc(CS(=O)(=O)N3CCCC3)cc12	CN(C)CCc1c2c([nH]c1)ccc(CS(=O)(=O)N3CCCC3)c2		CN(C)CCc1c[nH]c2ccc(CS(=O)(=O)N3CCCC3)cc12	CN(C)CCc1c2c([nH]c1)ccc(CS(=O)(=O)N3CCCC3)c2		CN(C)CCc1c[nH]c2ccc(CS(=O)(=O)N3CCCC3)cc12	CN(C)CCc1c2c([nH]c1)ccc(CS(=O)(=O)N3CCCC3)c2		CN(C)CCc1c[nH]c2ccc(CS(=O)(=O)N3CCCC3)cc12	CN(C)CCc1c2c([nH]c1)ccc(CS(=O)(=O)N3CCCC3)c2
22	122852-42-0	Cc1[nH]cnc1CN1CCc2c(c3ccccc3n2C)C1=O	Cc1c(nc[nH]1)CN2C(c3c(CC2)n(c4c3cccc4)C)=O		Cc1[nH]cnc1CN1CCc2c(c3ccccc3n2C)C1=O	Cc1c(nc[nH]1)CN2C(c3c(CC2)n(c4c3cccc4)C)=O		Cc1nc[nH]c1CN1CCc2c(c3ccccc3n2C)C1=O	Cc1c([nH]cn1)CN2C(c3c(CC2)n(c4c3cccc4)C)=O		Cc1nc[nH]c1CN1CCc2c(c3ccccc3n2C)C1=O	Cc1c([nH]cn1)CN2C(c3c(CC2)n(c4c3cccc4)C)=O
23	28981-97-7	Cc1nnc2n1-c1ccc(Cl)cc1C(c1ccccc1)=NC2	Cc1n-2c(nn1)CN=C(c3c2ccc(Cl)c3)c4ccccc4		Cc1nnc2n1-c1ccc(Cl)cc1C(c1ccccc1)=NC2	Cc1n-2c(nn1)CN=C(c3c2ccc(Cl)c3)c4ccccc4		Cc1nnc2n1-c1ccc(Cl)cc1C(c1ccccc1)=NC2	Cc1n-2c(nn1)CN=C(c3c2ccc(Cl)c3)c4ccccc4
24	13655-52-2	C=CCc1ccccc1OCC(O)CNC(C)C	C=CCc1c(cccc1)OCC(O)CNC(C)C	[Cl-](1), [H+](1)	C=CCc1ccccc1OCC(O)CNC(C)C	C=CCc1c(cccc1)OCC(O)CNC(C)C		C=CCc1ccccc1OCC(O)CNC(C)C	C=CCc1c(cccc1)OCC(O)CNC(C)C		C=CCc1ccccc1OCC(O)CNC(C)C	C=CCc1c(cccc1)OCC(O)CNC(C)C
25	768-94-5	NC12CC3CC(CC(C3)C1)C2	NC12CC3CC(CC(C1)C3)C2	[Cl-](1), [H+](1)	NC12CC3CC(CC(C3)C1)C2	NC12CC3CC(CC(C1)C3)C2		NC12CC3CC(CC(C3)C1)C2	NC12CC3CC(CC(C1)C3)C2		NC12CC3CC(CC(C3)C1)C2	NC12CC3CC(CC(C1)C3)C2
26	32887-01-7	CC1(C)SC2C(N=CN3CCCCCC3)C(=O)N2C1C(=O)O	CC1(C(N2C(S1)C(N=CN3CCCCCC3)C2=O)C(=O)O)C		CC1(C)SC2C(N=CN3CCCCCC3)C(=O)N2C1C(=O)O	CC1(C(N2C(S1)C(N=CN3CCCCCC3)C2=O)C(=O)O)C		CC1(C)SC2C(N=CN3CCCCCC3)C(=O)N2C1C(=O)O	CC1(C(N2C(S1)C(N=CN3CCCCCC3)C2=O)C(=O)O)C		CC1(C)SC2C(N=CN3CCCCCC3)C(=O)N2C1C(=O)O	CC1(C(N2C(S1)C(N=CN3CCCCCC3)C2=O)C(=O)O)C
27	37517-28-5	NCCC(O)C(=O)NC1CC(N)C(OC2OC(CN)C(O)C(O)C2O)C(O)C1OC1OC(CO)C(O)C(N)C1O	NCCC(O)C(=O)NC1C(C(C(C(C1)N)OC2C(C(C(C(O2)CN)O)O)O)O)OC3C(C(C(C(O3)CO)O)N)O		NCCC(O)C(=O)NC1CC(N)C(OC2OC(CN)C(O)C(O)C2O)C(O)C1OC1OC(CO)C(O)C(N)C1O	NCCC(O)C(=O)NC1C(C(C(C(C1)N)OC2C(C(C(C(O2)CN)O)O)O)O)OC3C(C(C(C(O3)CO)O)N)O		NCCC(O)C(=O)NC1CC(N)C(OC2OC(CN)C(O)C(O)C2O)C(O)C1OC1OC(CO)C(O)C(N)C1O	NCCC(O)C(=O)NC1C(C(C(C(C1)N)OC2C(C(C(C(O2)CN)O)O)O)O)OC3C(C(C(C(O3)CO)O)N)O		NCCC(O)C(=O)NC1CC(N)C(OC2OC(CN)C(O)C(O)C2O)C(O)C1OC1OC(CO)C(O)C(N)C1O	NCCC(O)C(=O)NC1C(C(C(C(C1)N)OC2C(C(C(C(O2)CN)O)O)O)O)OC3C(C(C(C(O3)CO)O)N)O
28	91421-43-1				CCC1(O)C(=O)OCc2c1cc1n(c2=O)Cc2cc3c(N)cccc3nc2-1	CCC1(c2c(COC1=O)c(n3c(c2)-c4c(C3)cc5c(cccc5N)n4)=O)O					CCC1(O)C(=O)OCc2c1cc1n(c2=O)Cc2cc3c(N)cccc3nc2-1	CCC1(c2c(COC1=O)c(n3c(c2)-c4c(C3)cc5c(cccc5N)n4)=O)O
29	60-32-2	NCCCCCC(=O)O	NCCCCCC(=O)O		NCCCCCC(=O)O	NCCCCCC(=O)O
30	89-57-6	Nc1ccc(O)c(C(=O)O)c1	Nc1cc(c(cc1)O)C(=O)O		Nc1ccc(O)c(C(=O)O)c1	Nc1cc(c(cc1)O)C(=O)O					Nc1ccc(O)c(C(=O)O)c1	Nc1cc(c(cc1)O)C(=O)O
31	1951-25-3	CCCCc1oc2ccccc2c1C(=O)c1cc(I)c(OCCN(CC)CC)c(I)c1	CCCCc1c(c2c(o1)cccc2)C(=O)c3cc(c(c(c3)I)OCCN(CC)CC)I		CCCCc1oc2ccccc2c1C(=O)c1cc(I)c(OCCN(CC)CC)c(I)c1	CCCCc1c(c2c(o1)cccc2)C(=O)c3cc(c(c(c3)I)OCCN(CC)CC)I		CCCCc1oc2ccccc2c1C(=O)c1cc(I)c(OCCN(CC)CC)c(I)c1	CCCCc1c(c2c(o1)cccc2)C(=O)c3cc(c(c(c3)I)OCCN(CC)CC)I		CCCCc1oc2ccccc2c1C(=O)c1cc(I)c(OCCN(CC)CC)c(I)c1	CCCCc1c(c2c(o1)cccc2)C(=O)c3cc(c(c(c3)I)OCCN(CC)CC)I
32	50-48-6	CN(C)CCC=C1c2ccccc2CCc2ccccc21	CN(C)CCC=C1c2c(CCc3c1cccc3)cccc2		CN(C)CCC=C1c2ccccc2CCc2ccccc21	CN(C)CCC=C1c2c(CCc3c1cccc3)cccc2		CN(C)CCC=C1c2ccccc2CCc2ccccc21	CN(C)CCC=C1c2c(CCc3c1cccc3)cccc2		CN(C)CCC=C1c2ccccc2CCc2ccccc21	CN(C)CCC=C1c2c(CCc3c1cccc3)cccc2
33	88150-42-9	CCOC(=O)C1=C(COCCN)NC(C)=C(C(=O)OC)C1c1ccccc1Cl	CCOC(=O)C=1C(C(=C(NC1COCCN)C)C(=O)OC)c2c(cccc2)Cl		CCOC(=O)C1=C(COCCN)NC(C)=C(C(=O)OC)C1c1ccccc1Cl	CCOC(=O)C=1C(C(=C(NC1COCCN)C)C(=O)OC)c2c(cccc2)Cl		CCOC(=O)C1=C(COCCN)NC(C)=C(C(=O)OC)C1c1ccccc1Cl	CCOC(=O)C=1C(C(=C(NC1COCCN)C)C(=O)OC)c2c(cccc2)Cl		CCOC(=O)C1=C(COCCN)NC(C)=C(C(=O)OC)C1c1ccccc1Cl	CCOC(=O)C=1C(C(=C(NC1COCCN)C)C(=O)OC)c2c(cccc2)Cl
34	26787-78-0	CC1(C)SC2C(NC(=O)C(N)c3ccc(O)cc3)C(=O)N2C1C(=O)O	CC1(C(N2C(S1)C(NC(=O)C(N)c3ccc(cc3)O)C2=O)C(=O)O)C	O(3)	CC1(C)SC2C(NC(=O)C(N)c3ccc(O)cc3)C(=O)N2C1C(=O)O	CC1(C(N2C(S1)C(NC(=O)C(N)c3ccc(cc3)O)C2=O)C(=O)O)C	O(3)	CC1(C)SC2C(NC(=O)C(N)c3ccc(O)cc3)C(=O)N2C1C(=O)O	CC1(C(N2C(S1)C(NC(=O)C(N)c3ccc(cc3)O)C2=O)C(=O)O)C		CC1(C)SC2C(NC(=O)C(N)c3ccc(O)cc3)C(=O)N2C1C(=O)O	CC1(C(N2C(S1)C(NC(=O)C(N)c3ccc(cc3)O)C2=O)C(=O)O)C
35	300-62-9	CC(N)Cc1ccccc1	CC(N)Cc1ccccc1		CC(N)Cc1ccccc1	CC(N)Cc1ccccc1		CC(N)Cc1ccccc1	CC(N)Cc1ccccc1		CC(N)Cc1ccccc1	CC(N)Cc1ccccc1
36	69-53-4	CC1(C)SC2C(NC(=O)C(N)c3ccccc3)C(=O)N2C1C(=O)O	CC1(C(N2C(S1)C(NC(=O)C(N)c3ccccc3)C2=O)C(=O)O)C		CC1(C)SC2C(NC(=O)C(N)c3ccccc3)C(=O)N2C1C(=O)O	CC1(C(N2C(S1)C(NC(=O)C(N)c3ccccc3)C2=O)C(=O)O)C		CC1(C)SC2C(NC(=O)C(N)c3ccccc3)C(=O)N2C1C(=O)O	CC1(C(N2C(S1)C(NC(=O)C(N)c3ccccc3)C2=O)C(=O)O)C		CC1(C)SC2C(NC(=O)C(N)c3ccccc3)C(=O)N2C1C(=O)O	CC1(C(N2C(S1)C(NC(=O)C(N)c3ccccc3)C2=O)C(=O)O)C
37	60719-84-8	Nc1cc(-c2ccncc2)c[nH]c1=O	Nc1c([nH]cc(c1)-c2ccncc2)=O		Nc1cc(-c2ccncc2)c[nH]c1=O	Nc1c([nH]cc(c1)-c2ccncc2)=O		Nc1cc(-c2ccncc2)c[nH]c1=O	Nc1c([nH]cc(c1)-c2ccncc2)=O		Nc1cc(-c2ccncc2)c[nH]c1=O	Nc1c([nH]cc(c1)-c2ccncc2)=O
38	51264-14-3	COc1cc(NS(C)(=O)=O)ccc1Nc1c2ccccc2nc2ccccc12	COc1c(ccc(c1)NS(C)(=O)=O)Nc2c3c(nc4c2cccc4)cccc3		COc1cc(NS(C)(=O)=O)ccc1Nc1c2ccccc2nc2ccccc12	COc1c(ccc(c1)NS(C)(=O)=O)Nc2c3c(nc4c2cccc4)cccc3		COc1cc(NS(C)(=O)=O)ccc1Nc1c2ccccc2nc2ccccc12	COc1c(ccc(c1)NS(C)(=O)=O)Nc2c3c(nc4c2cccc4)cccc3		COc1cc(NS(C)(=O)=O)ccc1Nc1c2ccccc2nc2ccccc12	COc1c(ccc(c1)NS(C)(=O)=O)Nc2c3c(nc4c2cccc4)cccc3
39	80841-47-0	CNC(=O)c1cccc2c(Nc3ccc(NS(C)(=O)=O)cc3OC)c3cccc(C)c3nc12	CNC(=O)c1c2c(ccc1)c(Nc3c(cc(cc3)NS(C)(=O)=O)OC)c4c(c(ccc4)C)n2	OCCS(O)(=O)=O(1)	CNC(=O)c1cccc2c(Nc3ccc(NS(C)(=O)=O)cc3OC)c3cccc(C)c3nc12	CNC(=O)c1c2c(ccc1)c(Nc3c(cc(cc3)NS(C)(=O)=O)OC)c4c(c(ccc4)C)n2					CNC(=O)c1cccc2c(Nc3ccc(NS(C)(=O)=O)cc3OC)c3cccc(C)c3nc12	CNC(=O)c1c2c(ccc1)c(Nc3c(cc(cc3)NS(C)(=O)=O)OC)c4c(c(ccc4)C)n2
40	38390-45-3	CCC1=CC2CN(CCc3c([nH]c4ccccc34)C(C(=O)OC)(c3cc4c(cc3OC)N(C)C3C(O)(C(=O)OC)C(OC(C)=O)C5(CC)C=CCN6CCC43C65)C2)C1	CCC=1CN2CC(C1)CC(c3c(CC2)c4c([nH]3)cccc4)(C(=O)OC)c5c(cc6c(c5)C78C(N6C)C(O)(C(=O)OC)C(OC(C)=O)C9(C8N(CC=C9)CC7)CC)OC		CCC1=CC2CN(CCc3c([nH]c4ccccc34)C(C(=O)OC)(c3cc4c(cc3OC)N(C)C3C(O)(C(=O)OC)C(OC(C)=O)C5(CC)C=CCN6CCC43C65)C2)C1	CCC=1CN2CC(C1)CC(c3c(CC2)c4c([nH]3)cccc4)(C(=O)OC)c5c(cc6c(c5)C78C(N6C)C(O)(C(=O)OC)C(OC(C)=O)C9(C8N(CC=C9)CC7)CC)OC		CCC1=CC2CN(CCc3c([nH]c4ccccc34)C(C(=O)OC)(c3cc4c(cc3OC)N(C)C3C(O)(C(=O)OC)C(OC(C)=O)C5(CC)C=CCN6CCC43C65)C2)C1	CCC=1CN2CC(C1)CC(c3c(CC2)c4c([nH]3)cccc4)(C(=O)OC)c5c(cc6c(c5)C78C(N6C)C(O)(C(=O)OC)C(OC(C)=O)C9(C8N(CC=C9)CC7)CC)OC		CCC1=CC2CN(CCc3c([nH]c4ccccc34)C(C(=O)OC)(c3cc4c(cc3OC)N(C)C3C(O)(C(=O)OC)C(OC(C)=O)C5(CC)C=CCN6CCC43C65)C2)C1	CCC=1CN2CC(C1)CC(c3c(CC2)c4c([nH]3)cccc4)(C(=O)OC)c5c(cc6c(c5)C78C(N6C)C(O)(C(=O)OC)C(OC(C)=O)C9(C8N(CC=C9)CC7)CC)OC
41	166663-25-8	CCCCCOc1ccc(-c2ccc(-c3ccc(C(=O)NC4CC(O)C(O)NC(=O)C5C(O)C(C)CN5C(=O)C(C(C)O)NC(=O)C(C(O)C(O)c5ccc(O)cc5)NC(=O)C5CC(O)CN5C(=O)C(C(C)O)NC4=O)cc3)cc2)cc1	CCCCCOc1ccc(cc1)-c2ccc(cc2)-c3ccc(cc3)C(=O)NC4C(NC(C(N5C(C(NC(C(NC(C(N6C(C(NC(C(C4)O)O)=O)C(O)C(C)C6)=O)C(C)O)=O)C(O)C(O)c7ccc(cc7)O)=O)CC(O)C5)=O)C(C)O)=O		CCCCCOc1ccc(-c2ccc(-c3ccc(C(=O)NC4CC(O)C(O)NC(=O)C5C(O)C(C)CN5C(=O)C(C(C)O)NC(=O)C(C(O)C(O)c5ccc(O)cc5)NC(=O)C5CC(O)CN5C(=O)C(C(C)O)NC4=O)cc3)cc2)cc1	CCCCCOc1ccc(cc1)-c2ccc(cc2)-c3ccc(cc3)C(=O)NC4C(NC(C(N5C(C(NC(C(NC(C(N6C(C(NC(C(C4)O)O)=O)C(O)C(C)C6)=O)C(C)O)=O)C(O)C(O)c7ccc(cc7)O)=O)CC(O)C5)=O)C(C)O)=O		CCCCCOc1ccc(-c2ccc(-c3ccc(C(=O)NC4CC(O)C(O)NC(=O)C5C(O)C(C)CN5C(=O)C(C(C)O)NC(=O)C(C(O)C(O)c5ccc(O)cc5)NC(=O)C5CC(O)CN5C(=O)C(C(C)O)NC4=O)cc3)cc2)cc1	CCCCCOc1ccc(cc1)-c2ccc(cc2)-c3ccc(cc3)C(=O)NC4C(NC(C(N5C(C(NC(C(NC(C(N6C(C(NC(C(C4)O)O)=O)C(O)C(C)C6)=O)C(C)O)=O)C(O)C(O)c7ccc(cc7)O)=O)CC(O)C5)=O)C(C)O)=O		CCCCCOc1ccc(-c2ccc(-c3ccc(C(=O)NC4CC(O)C(O)NC(=O)C5C(O)C(C)CN5C(=O)C(C(C)O)NC(=O)C(C(O)C(O)c5ccc(O)cc5)NC(=O)C5CC(O)CN5C(=O)C(C(C)O)NC4=O)cc3)cc2)cc1	CCCCCOc1ccc(cc1)-c2ccc(cc2)-c3ccc(cc3)C(=O)NC4C(NC(C(N5C(C(NC(C(NC(C(N6C(C(NC(C(C4)O)O)=O)C(O)C(C)C6)=O)C(C)O)=O)C(O)C(O)c7ccc(cc7)O)=O)CC(O)C5)=O)C(C)O)=O
42	60-80-0	Cc1cc(=O)n(-c2ccccc2)n1C	Cc1n(n(c(c1)=O)-c2ccccc2)C		Cc1cc(=O)n(-c2ccccc2)n1C	Cc1n(n(c(c1)=O)-c2ccccc2)C		Cc1cc(=O)n(-c2ccccc2)n1C	Cc1n(n(c(c1)=O)-c2ccccc2)C		Cc1cc(=O)n(-c2ccccc2)n1C	Cc1n(n(c(c1)=O)-c2ccccc2)C
43	170729-80-3	CC(OC1OCCN(Cc2nc(=O)[nH][nH]2)C1c1ccc(F)cc1)c1cc(C(F)(F)F)cc(C(F)(F)F)c1	CC(OC1C(N(CCO1)Cc2[nH][nH]c(n2)=O)c3ccc(cc3)F)c4cc(cc(c4)C(F)(F)F)C(F)(F)F		CC(OC1OCCN(Cc2nc(=O)[nH][nH]2)C1c1ccc(F)cc1)c1cc(C(F)(F)F)cc(C(F)(F)F)c1	CC(OC1C(N(CCO1)Cc2[nH][nH]c(n2)=O)c3ccc(cc3)F)c4cc(cc(c4)C(F)(F)F)C(F)(F)F		CC(OC1OCCN(Cc2nc(=O)[nH][nH]2)C1c1ccc(F)cc1)c1cc(C(F)(F)F)cc(C(F)(F)F)c1	CC(OC1C(N(CCO1)Cc2[nH][nH]c(n2)=O)c3ccc(cc3)F)c4cc(cc(c4)C(F)(F)F)C(F)(F)F		CC(OC1OCCN(Cc2nc(=O)[nH][nH]2)C1c1ccc(F)cc1)c1cc(C(F)(F)F)cc(C(F)(F)F)c1	CC(OC1C(N(CCO1)Cc2[nH][nH]c(n2)=O)c3ccc(cc3)F)c4cc(cc(c4)C(F)(F)F)C(F)(F)F
44	74863-84-6	CC1CNc2c(cccc2S(=O)(=O)NC(CCCN=C(N)N)C(=O)N2CCC(C)CC2C(=O)O)C1	CC1Cc2c(NC1)c(ccc2)S(=O)(=O)NC(CCCN=C(N)N)C(=O)N3C(CC(CC3)C)C(=O)O	O(1)	CC1CNc2c(cccc2S(=O)(=O)NC(CCCN=C(N)N)C(=O)N2CCC(C)CC2C(=O)O)C1	CC1Cc2c(NC1)c(ccc2)S(=O)(=O)NC(CCCN=C(N)N)C(=O)N3C(CC(CC3)C)C(=O)O		CC1CNc2c(cccc2S(=O)(=O)NC(CCCNC(=N)N)C(=O)N2CCC(C)CC2C(=O)O)C1	CC1Cc2c(NC1)c(ccc2)S(=O)(=O)NC(CCCNC(=N)N)C(=O)N3C(CC(CC3)C)C(=O)O		CC1CNc2c(cccc2S(=O)(=O)NC(CCCNC(=N)N)C(=O)N2CCC(C)CC2C(=O)O)C1	CC1Cc2c(NC1)c(ccc2)S(=O)(=O)NC(CCCNC(=N)N)C(=O)N3C(CC(CC3)C)C(=O)O
45	129722-12-9	O=C1CCc2ccc(OCCCCN3CCN(c4cccc(Cl)c4Cl)CC3)cc2N1	O=C1Nc2c(CC1)ccc(OCCCCN3CCN(CC3)c4c(c(ccc4)Cl)Cl)c2		O=C1CCc2ccc(OCCCCN3CCN(c4cccc(Cl)c4Cl)CC3)cc2N1	O=C1Nc2c(CC1)ccc(OCCCCN3CCN(CC3)c4c(c(ccc4)Cl)Cl)c2		O=C1CCc2ccc(OCCCCN3CCN(c4cccc(Cl)c4Cl)CC3)cc2N1	O=C1Nc2c(CC1)ccc(OCCCCN3CCN(CC3)c4c(c(ccc4)Cl)Cl)c2		O=C1CCc2ccc(OCCCCN3CCN(c4cccc(Cl)c4Cl)CC3)cc2N1	O=C1Nc2c(CC1)ccc(OCCCCN3CCN(CC3)c4c(c(ccc4)Cl)Cl)c2
46	88495-63-0	CC1CCC2C(C)C(OC(=O)CCC(=O)O)OC3OC4(C)CCC1C32OO4	CC1C2CCC3(OC4OC(C(C(CC1)C42OO3)C)OC(=O)CCC(=O)O)C		CC1CCC2C(C)C(OC(=O)CCC(=O)O)OC3OC4(C)CCC1C32OO4	CC1C2CCC3(OC4OC(C(C(CC1)C42OO3)C)OC(=O)CCC(=O)O)C		CC1CCC2C(C)C(OC(=O)CCC(=O)O)OC3OC4(C)CCC1C32OO4	CC1C2CCC3(OC4OC(C(C(CC1)C42OO3)C)OC(=O)CCC(=O)O)C		CC1CCC2C(C)C(OC(=O)CCC(=O)O)OC3OC4(C)CCC1C32OO4	CC1C2CCC3(OC4OC(C(C(CC1)C42OO3)C)OC(=O)CCC(=O)O)C
47	29122-68-7	CC(C)NCC(O)COc1ccc(CC(N)=O)cc1	CC(C)NCC(O)COc1ccc(cc1)CC(N)=O		CC(C)NCC(O)COc1ccc(CC(N)=O)cc1	CC(C)NCC(O)COc1ccc(cc1)CC(N)=O		CC(C)NCC(O)COc1ccc(CC(N)=O)cc1	CC(C)NCC(O)COc1ccc(cc1)CC(N)=O
48	83015-26-3	CNCCC(Oc1ccccc1C)c1ccccc1	CNCCC(Oc1c(cccc1)C)c2ccccc2		CNCCC(Oc1ccccc1C)c1ccccc1	CNCCC(Oc1c(cccc1)C)c2ccccc2	[Cl-](1), [H+](1)	CNCCC(Oc1ccccc1C)c1ccccc1	CNCCC(Oc1c(cccc1)C)c2ccccc2		CNCCC(Oc1ccccc1C)c1ccccc1	CNCCC(Oc1c(cccc1)C)c2ccccc2
49	95233-18-4	O=C1C(=O)c2ccccc2C(O)=C1C1CCC(c2ccc(Cl)cc2)CC1	O=C1C(=C(c2c(C1=O)cccc2)O)C3CCC(CC3)c4ccc(cc4)Cl		O=C1C(=O)c2ccccc2C(O)=C1C1CCC(c2ccc(Cl)cc2)CC1	O=C1C(=C(c2c(C1=O)cccc2)O)C3CCC(CC3)c4ccc(cc4)Cl		O=C1C(O)=C(C2CCC(c3ccc(Cl)cc3)CC2)C(=O)c2ccccc21	O=C1c2c(C(C(=C1O)C3CCC(CC3)c4ccc(cc4)Cl)=O)cccc2		O=C1C(O)=C(C2CCC(c3ccc(Cl)cc3)CC2)C(=O)c2ccccc21	O=C1c2c(C(C(=C1O)C3CCC(CC3)c4ccc(cc4)Cl)=O)cccc2
50	64228-79-1	COc1ccc(CC2c3cc(OC)c(OC)cc3CC[N+]2(C)CCC(=O)OCCCCCOC(=O)CC[N+]2(C)CCc3cc(OC)c(OC)cc3C2Cc2ccc(OC)c(OC)c2)cc1OC	COc1c(cc(cc1)CC2[N+](CCc3c2cc(OC)c(OC)c3)(C)CCC(=O)OCCCCCOC(=O)CC[N+]4(C(c5c(CC4)cc(OC)c(OC)c5)Cc6cc(c(cc6)OC)OC)C)OC		COc1ccc(CC2c3cc(OC)c(OC)cc3CC[N+]2(C)CCC(=O)OCCCCCOC(=O)CC[N+]2(C)CCc3cc(OC)c(OC)cc3C2Cc2ccc(OC)c(OC)c2)cc1OC	COc1c(cc(cc1)CC2[N+](CCc3c2cc(OC)c(OC)c3)(C)CCC(=O)OCCCCCOC(=O)CC[N+]4(C(c5c(CC4)cc(OC)c(OC)c5)Cc6cc(c(cc6)OC)OC)C)OC	[O-]S(=O)(=O)c1ccccc1(2)	COc1ccc(CC2c3cc(OC)c(OC)cc3CC[N+]2(C)CCC(=O)OCCCCCOC(=O)CC[N+]2(C)CCc3cc(OC)c(OC)cc3C2Cc2ccc(OC)c(OC)c2)cc1OC	COc1c(cc(cc1)CC2[N+](CCc3c2cc(OC)c(OC)c3)(C)CCC(=O)OCCCCCOC(=O)CC[N+]4(C(c5c(CC4)cc(OC)c(OC)c5)Cc6cc(c(cc6)OC)OC)C)OC		COc1ccc(CC2c3cc(OC)c(OC)cc3CC[N+]2(C)CCC(=O)OCCCCCOC(=O)CC[N+]2(C)CCc3cc(OC)c(OC)cc3C2Cc2ccc(OC)c(OC)c2)cc1OC	COc1c(cc(cc1)CC2[N+](CCc3c2cc(OC)c(OC)c3)(C)CCC(=O)OCCCCCOC(=O)CC[N+]4(C(c5c(CC4)cc(OC)c(OC)c5)Cc6cc(c(cc6)OC)OC)C)OC
51	51-55-8	CN1C2CCC1CC(OC(=O)C(CO)c1ccccc1)C2	CN1C2CCC1CC(C2)OC(=O)C(CO)c3ccccc3		CN1C2CCC1CC(OC(=O)C(CO)c1ccccc1)C2	CN1C2CCC1CC(C2)OC(=O)C(CO)c3ccccc3		CN1C2CCC1CC(OC(=O)C(CO)c1ccccc1)C2	CN1C2CCC1CC(C2)OC(=O)C(CO)c3ccccc3		CN1C2CCC1CC(OC(=O)C(CO)c1ccccc1)C2	CN1C2CCC1CC(C2)OC(=O)C(CO)c3ccccc3
52	320-67-2	Nc1ncn(C2OC(CO)C(O)C2O)c(=O)n1	Nc1nc(n(cn1)C2C(C(C(O2)CO)O)O)=O		Nc1ncn(C2OC(CO)C(O)C2O)c(=O)n1	Nc1nc(n(cn1)C2C(C(C(O2)CO)O)O)=O		Nc1ncn(C2OC(CO)C(O)C2O)c(=O)n1	Nc1nc(n(cn1)C2C(C(C(O2)CO)O)O)=O		Nc1ncn(C2OC(CO)C(O)C2O)c(=O)n1	Nc1nc(n(cn1)C2C(C(C(O2)CO)O)O)=O
53	13539-59-8	CCCC1C(=O)N2C(N(C)C)=Nc3ccc(C)cc3N2C1=O	CCCC1C(N2N(C1=O)C(N(C)C)=Nc3c2cc(cc3)C)=O		CCCC1C(=O)N2C(N(C)C)=Nc3ccc(C)cc3N2C1=O	CCCC1C(N2N(C1=O)C(N(C)C)=Nc3c2cc(cc3)C)=O		CCCC1C(=O)N2C(N(C)C)=Nc3ccc(C)cc3N2C1=O	CCCC1C(N2N(C1=O)C(N(C)C)=Nc3c2cc(cc3)C)=O		CCCC1C(=O)N2C(N(C)C)=Nc3ccc(C)cc3N2C1=O	CCCC1C(N2N(C1=O)C(N(C)C)=Nc3c2cc(cc3)C)=O
54	58581-89-8	CN1CCCC(n2nc(Cc3ccc(Cl)cc3)c3ccccc3c2=O)CC1	CN1CCC(CCC1)n2c(c3c(c(n2)Cc4ccc(cc4)Cl)cccc3)=O		CN1CCCC(n2nc(Cc3ccc(Cl)cc3)c3ccccc3c2=O)CC1	CN1CCC(CCC1)n2c(c3c(c(n2)Cc4ccc(cc4)Cl)cccc3)=O	[Cl-](1), [H+](1)	CN1CCCC(n2nc(Cc3ccc(Cl)cc3)c3ccccc3c2=O)CC1	CN1CCC(CCC1)n2c(c3c(c(n2)Cc4ccc(cc4)Cl)cccc3)=O		CN1CCCC(n2nc(Cc3ccc(Cl)cc3)c3ccccc3c2=O)CC1	CN1CCC(CCC1)n2c(c3c(c(n2)Cc4ccc(cc4)Cl)cccc3)=O
55	149908-53-2	CN1CCN(CCCCN2C(=O)CN(N=Cc3ccc(-c4ccc(Cl)cc4)o3)C2=O)CC1	CN1CCN(CC1)CCCCN2C(N(CC2=O)N=Cc3oc(cc3)-c4ccc(cc4)Cl)=O		CN1CCN(CCCCN2C(=O)CN(N=Cc3ccc(-c4ccc(Cl)cc4)o3)C2=O)CC1	CN1CCN(CC1)CCCCN2C(N(CC2=O)N=Cc3oc(cc3)-c4ccc(cc4)Cl)=O		CN1CCN(CCCCN2C(=O)CN(N=Cc3ccc(-c4ccc(Cl)cc4)o3)C2=O)CC1	CN1CCN(CC1)CCCCN2C(N(CC2=O)N=Cc3oc(cc3)-c4ccc(cc4)Cl)=O		CN1CCN(CCCCN2C(=O)CN(N=Cc3ccc(-c4ccc(Cl)cc4)o3)C2=O)CC1	CN1CCN(CC1)CCCCN2C(N(CC2=O)N=Cc3oc(cc3)-c4ccc(cc4)Cl)=O
56	83905-01-5	CCC1OC(=O)C(C)C(OC2CC(C)(OC)C(O)C(C)O2)C(C)C(OC2OC(C)CC(N(C)C)C2O)C(C)(O)CC(C)CN(C)C(C)C(O)C1(C)O	CCC1C(C(C(N(CC(CC(C(C(C(C(C(O1)=O)C)OC2OC(C(C(C2)(C)OC)O)C)C)OC3C(C(CC(O3)C)N(C)C)O)(C)O)C)C)C)O)(C)O		CCC1OC(=O)C(C)C(OC2CC(C)(OC)C(O)C(C)O2)C(C)C(OC2OC(C)CC(N(C)C)C2O)C(C)(O)CC(C)CN(C)C(C)C(O)C1(C)O	CCC1C(C(C(N(CC(CC(C(C(C(C(C(O1)=O)C)OC2OC(C(C(C2)(C)OC)O)C)C)OC3C(C(CC(O3)C)N(C)C)O)(C)O)C)C)C)O)(C)O					CCC1OC(=O)C(C)C(OC2CC(C)(OC)C(O)C(C)O2)C(C)C(OC2OC(C)CC(N(C)C)C2O)C(C)(O)CC(C)CN(C)C(C)C(O)C1(C)O	CCC1C(C(C(N(CC(CC(C(C(C(C(C(O1)=O)C)OC2OC(C(C(C2)(C)OC)O)C)C)OC3C(C(CC(O3)C)N(C)C)O)(C)O)C)C)C)O)(C)O
57	37091-66-0	CC1(C)SC2C(NC(=O)C(NC(=O)N3CCNC3=O)c3ccccc3)C(=O)N2C1C(=O)O	CC1(C(N2C(S1)C(NC(=O)C(NC(=O)N3C(NCC3)=O)c4ccccc4)C2=O)C(=O)O)C		CC1(C)SC2C(NC(=O)C(NC(=O)N3CCNC3=O)c3ccccc3)C(=O)N2C1C(=O)O	CC1(C(N2C(S1)C(NC(=O)C(NC(=O)N3C(NCC3)=O)c4ccccc4)C2=O)C(=O)O)C		CC1(C)SC2C(NC(=O)C(NC(=O)N3CCNC3=O)c3ccccc3)C(=O)N2C1C(=O)O	CC1(C(N2C(S1)C(NC(=O)C(NC(=O)N3C(NCC3)=O)c4ccccc4)C2=O)C(=O)O)C		CC1(C)SC2C(NC(=O)C(NC(=O)N3CCNC3=O)c3ccccc3)C(=O)N2C1C(=O)O	CC1(C(N2C(S1)C(NC(=O)C(NC(=O)N3C(NCC3)=O)c4ccccc4)C2=O)C(=O)O)C
58	78110-38-0	CC1C(NC(=O)C(=NOC(C)(C)C(=O)O)c2csc([NH3+])n2)C(=O)N1S(=O)(=O)[O-]	CC1N(C(C1NC(=O)C(=NOC(C)(C)C(=O)O)c2nc(sc2)N)=O)S(=O)(=O)O		CC1C(NC(=O)C(=NOC(C)(C)C(=O)O)c2csc([NH3+])n2)C(=O)N1S(=O)(=O)[O-]	CC1N(C(C1NC(=O)C(=NOC(C)(C)C(=O)O)c2nc(sc2)N)=O)S(=O)(=O)O		CC1C(NC(=O)C(=NOC(C)(C)C(=O)O)c2csc(N)n2)C(=O)N1S(=O)(=O)O	CC1N(C(C1NC(=O)C(=NOC(C)(C)C(=O)O)c2nc(sc2)N)=O)S(=O)(=O)O		CC1C(NC(=O)C(=NOC(C)(C)C(=O)O)c2csc(N)n2)C(=O)N1S(=O)(=O)O	CC1N(C(C1NC(=O)C(=NOC(C)(C)C(=O)O)c2nc(sc2)N)=O)S(=O)(=O)O
59	81732-65-2	CN(C)C(=O)Oc1cc(OC(=O)N(C)C)cc(C(O)CNC(C)(C)C)c1	CN(C)C(=O)Oc1cc(cc(c1)OC(=O)N(C)C)C(O)CNC(C)(C)C		CN(C)C(=O)Oc1cc(OC(=O)N(C)C)cc(C(O)CNC(C)(C)C)c1	CN(C)C(=O)Oc1cc(cc(c1)OC(=O)N(C)C)C(O)CNC(C)(C)C		CN(C)C(=O)Oc1cc(OC(=O)N(C)C)cc(C(O)CNC(C)(C)C)c1	CN(C)C(=O)Oc1cc(cc(c1)OC(=O)N(C)C)C(O)CNC(C)(C)C		CN(C)C(=O)Oc1cc(OC(=O)N(C)C)cc(C(O)CNC(C)(C)C)c1	CN(C)C(=O)Oc1cc(cc(c1)OC(=O)N(C)C)C(O)CNC(C)(C)C
60	325795-25-3										CC(C)(C)C(NC(=O)C(CC1CCCC1)CN(O)C=O)C(=O)N1CCN(Cc2ccc3c(c2)OCO3)CC1	CC(C)(C)C(NC(=O)C(CC1CCCC1)CN(O)C=O)C(=O)N2CCN(CC2)Cc3cc4c(cc3)OCO4	BB(1)
61	5534-09-8	CCC(=O)OCC(=O)C1(OC(=O)CC)C(C)CC2C3CCC4=CC(=O)C=CC4(C)C3(Cl)C(O)CC21C	CCC(=O)OCC(=O)C1(C2(C(CC1C)C3C(C4(C(CC3)=CC(=O)C=C4)C)(Cl)C(O)C2)C)OC(=O)CC		CCC(=O)OCC(=O)C1(OC(=O)CC)C(C)CC2C3CCC4=CC(=O)C=CC4(C)C3(Cl)C(O)CC21C	CCC(=O)OCC(=O)C1(C2(C(CC1C)C3C(C4(C(CC3)=CC(=O)C=C4)C)(Cl)C(O)C2)C)OC(=O)CC		CCC(=O)OCC(=O)C1(OC(=O)CC)C(C)CC2C3CCC4=CC(=O)C=CC4(C)C3(Cl)C(O)CC21C	CCC(=O)OCC(=O)C1(C2(C(CC1C)C3C(C4(C(CC3)=CC(=O)C=C4)C)(Cl)C(O)C2)C)OC(=O)CC		CCC(=O)OCC(=O)C1(OC(=O)CC)C(C)CC2C3CCC4=CC(=O)C=CC4(C)C3(Cl)C(O)CC21C	CCC(=O)OCC(=O)C1(C2(C(CC1C)C3C(C4(C(CC3)=CC(=O)C=C4)C)(Cl)C(O)C2)C)OC(=O)CC
62	2062-84-2	O=C(CCCN1CCC(n2c(=O)[nH]c3ccccc32)CC1)c1ccc(F)cc1	O=C(CCCN1CCC(CC1)n2c3c([nH]c2=O)cccc3)c4ccc(cc4)F		O=C(CCCN1CCC(n2c(=O)[nH]c3ccccc32)CC1)c1ccc(F)cc1	O=C(CCCN1CCC(CC1)n2c3c([nH]c2=O)cccc3)c4ccc(cc4)F		O=C(CCCN1CCC(n2c(=O)[nH]c3ccccc32)CC1)c1ccc(F)cc1	O=C(CCCN1CCC(CC1)n2c3c([nH]c2=O)cccc3)c4ccc(cc4)F		O=C(CCCN1CCC(n2c(=O)[nH]c3ccccc32)CC1)c1ccc(F)cc1	O=C(CCCN1CCC(CC1)n2c3c([nH]c2=O)cccc3)c4ccc(cc4)F
63	378-44-9	CC1CC2C3CCC4=CC(=O)C=CC4(C)C3(F)C(O)CC2(C)C1(O)C(=O)CO	CC1C(C2(C(C1)C3C(C4(C(CC3)=CC(=O)C=C4)C)(F)C(O)C2)C)(O)C(=O)CO		CC1CC2C3CCC4=CC(=O)C=CC4(C)C3(F)C(O)CC2(C)C1(O)C(=O)CO	CC1C(C2(C(C1)C3C(C4(C(CC3)=CC(=O)C=C4)C)(F)C(O)C2)C)(O)C(=O)CO		CC1CC2C3CCC4=CC(=O)C=CC4(C)C3(F)C(O)CC2(C)C1(O)C(=O)CO	CC1C(C2(C(C1)C3C(C4(C(CC3)=CC(=O)C=C4)C)(F)C(O)C2)C)(O)C(=O)CO		CC1CC2C3CCC4=CC(=O)C=CC4(C)C3(F)C(O)CC2(C)C1(O)C(=O)CO	CC1C(C2(C(C1)C3C(C4(C(CC3)=CC(=O)C=C4)C)(F)C(O)C2)C)(O)C(=O)CO
64	3440-28-6	O=C(O)CCNC(=O)c1ccccc1	O=C(O)CCNC(=O)c1ccccc1		O=C(O)CCNC(=O)c1ccccc1	O=C(O)CCNC(=O)c1ccccc1		O=C(O)CCNC(=O)c1ccccc1	O=C(O)CCNC(=O)c1ccccc1		O=C(O)CCNC(=O)c1ccccc1	O=C(O)CCNC(=O)c1ccccc1
65	63659-18-7	CC(C)NCC(O)COc1ccc(CCOCC2CC2)cc1	CC(C)NCC(O)COc1ccc(cc1)CCOCC2CC2		CC(C)NCC(O)COc1ccc(CCOCC2CC2)cc1	CC(C)NCC(O)COc1ccc(cc1)CCOCC2CC2		CC(C)NCC(O)COc1ccc(CCOCC2CC2)cc1	CC(C)NCC(O)COc1ccc(cc1)CCOCC2CC2		CC(C)NCC(O)COc1ccc(CCOCC2CC2)cc1	CC(C)NCC(O)COc1ccc(cc1)CCOCC2CC2
66	59170-23-9	COc1ccc(CCNCC(O)COc2cccc(C)c2)cc1OC	COc1c(cc(cc1)CCNCC(O)COc2cc(ccc2)C)OC		COc1ccc(CCNCC(O)COc2cccc(C)c2)cc1OC	COc1c(cc(cc1)CCNCC(O)COc2cc(ccc2)C)OC	[Cl-](1), [H+](1)	COc1ccc(CCNCC(O)COc2cccc(C)c2)cc1OC	COc1c(cc(cc1)CCNCC(O)COc2cc(ccc2)C)OC	Cl(1)
67	120410-24-4	CC(O)C1C(=O)N2C(C(=O)[O-])=C(SC3Cn4cnc[n+]4C3)C(C)C12	CC(O)C1C2N(C1=O)C(C(=O)O)=C(SC3C[n+]4n(C3)cnc4)C2C		CC(O)C1C(=O)N2C(C(=O)[O-])=C(SC3Cn4cnc[n+]4C3)C(C)C12	CC(O)C1C2N(C1=O)C(C(=O)O)=C(SC3C[n+]4n(C3)cnc4)C2C		CC(O)C1C(=O)N2C(C(=O)[O-])=C(SC3Cn4cnc[n+]4C3)C(C)C12	CC(O)C1C2N(C1=O)C(C(=O)O)=C(SC3C[n+]4n(C3)cnc4)C2C		CC(O)C1C(=O)N2C(C(=O)[O-])=C(SC3Cn4cnc[n+]4C3)C(C)C12	CC(O)C1C2N(C1=O)C(C(=O)O)=C(SC3C[n+]4n(C3)cnc4)C2C
68	33570-04-6	CC(C)(C)C1(O)CC2OC(=O)CC23C(=O)OC2OC(=O)C(O)C231	CC(C)(C)C1(C23C4(C(C1)OC(=O)C4)C(=O)OC2OC(=O)C3O)O		CC(C)(C)C1(O)CC2OC(=O)CC23C(=O)OC2OC(=O)C(O)C231	CC(C)(C)C1(C23C4(C(C1)OC(=O)C4)C(=O)OC2OC(=O)C3O)O		CC(C)(C)C1(O)CC2OC(=O)CC23C(=O)OC2OC(=O)C(O)C231	CC(C)(C)C1(C23C4(C(C1)OC(=O)C4)C(=O)OC2OC(=O)C3O)O		CC(C)(C)C1(O)CC2OC(=O)CC23C(=O)OC2OC(=O)C(O)C231	CC(C)(C)C1(C23C4(C(C1)OC(=O)C4)C(=O)OC2OC(=O)C3O)O
69	514-65-8	OC(CCN1CCCCC1)(c1ccccc1)C1CC2C=CC1C2	OC(CCN1CCCCC1)(c2ccccc2)C3C4C=CC(C3)C4		OC(CCN1CCCCC1)(c1ccccc1)C1CC2C=CC1C2	OC(CCN1CCCCC1)(c2ccccc2)C3C4C=CC(C3)C4		OC(CCN1CCCCC1)(c1ccccc1)C1CC2C=CC1C2	OC(CCN1CCCCC1)(c2ccccc2)C3C4C=CC(C3)C4		OC(CCN1CCCCC1)(c1ccccc1)C1CC2C=CC1C2	OC(CCN1CCCCC1)(c2ccccc2)C3C4C=CC(C3)C4
70	89194-77-4	CCN1CC2CN(C)CC(C1)C2OC(=O)c1ccc(Cl)cc1	CCN1CC2CN(CC(C1)C2OC(=O)c3ccc(cc3)Cl)C		CCN1CC2CN(C)CC(C1)C2OC(=O)c1ccc(Cl)cc1	CCN1CC2CN(CC(C1)C2OC(=O)c3ccc(cc3)Cl)C		CCN1CC2CN(C)CC(C1)C2OC(=O)c1ccc(Cl)cc1	CCN1CC2CN(CC(C1)C2OC(=O)c3ccc(cc3)Cl)C		CCN1CC2CN(C)CC(C1)C2OC(=O)c1ccc(Cl)cc1	CCN1CC2CN(CC(C1)C2OC(=O)c3ccc(cc3)Cl)C
71	66722-44-9	CC(C)NCC(O)COc1ccc(COCCOC(C)C)cc1	CC(C)NCC(O)COc1ccc(cc1)COCCOC(C)C		CC(C)NCC(O)COc1ccc(COCCOC(C)C)cc1	CC(C)NCC(O)COc1ccc(cc1)COCCOC(C)C		CC(C)NCC(O)COc1ccc(COCCOC(C)C)cc1	CC(C)NCC(O)COc1ccc(cc1)COCCOC(C)C		CC(C)NCC(O)COc1ccc(COCCOC(C)C)cc1	CC(C)NCC(O)COc1ccc(cc1)COCCOC(C)C
72	195987-41-8	N#Cc1ccc2c(c1)CN(S(=O)(=O)c1cccs1)C(Cc1ccccc1)CN2Cc1cnc[nH]1	N#Cc1cc2c(cc1)N(CC(N(C2)S(=O)(=O)c3sccc3)Cc4ccccc4)Cc5[nH]cnc5		N#Cc1ccc2c(c1)CN(S(=O)(=O)c1cccs1)C(Cc1ccccc1)CN2Cc1cnc[nH]1	N#Cc1cc2c(cc1)N(CC(N(C2)S(=O)(=O)c3sccc3)Cc4ccccc4)Cc5[nH]cnc5
[truncated: 596 more rows]

## Sheet: Counterions_CompTox_CAS
Original ID	smiles	CAS_NO	Main molecule	smiles - Neutralized	Counterion 1	Counterion 2	Molecular Weight	Warnings - Neutralization
[truncated: 668 more rows]

## Sheet: Counterions_CompTox_Name
Original ID	smiles	CAS_NO	Main molecule	smiles - Neutralized	Counterion 1	Counterion 2	Counterion 3	Counterion 4	Molecular Weight	Warnings - Neutralization
[truncated: 668 more rows]

[truncated: 6 more sheets: Counterions_CIR_Name, Counterions_CIR_CAS, Maintain_Manual_Check, Reject_Manual_Check, Full_Output_Manual_Check, Summary_ManualCheck]
