# Supplementary material for: A new semi-automated workflow for chemical data retrieval and quality checking for modeling applications
Source: J Cheminform. 2018 Dec 10;10:60. doi: 10.1186/s13321-018-0315-6 (PMC6503381; doi:10.1186/s13321-018-0315-6)
Supplement: Supplementary file 3 — Additional file 3. Output of the curation procedure for the SIN List [18]. [file 13321_2018_315_MOESM3_ESM.xlsx]

## Sheet: Maintained
New ID	Original SMILES	SMILES	VEGA SMILES	Duplicates	Names	CAS_NOs	Original IDs	Notes	Warnings
1	C=CCc1ccc2OCOc2c1	C=CCc1cc2c(cc1)OCO2	O1c2ccc(cc2(OC1))CC=C	1	5-allyl-1,3-benzodioxole(1)	94-59-7(1)	870	High Reliability
2	CCC(C)c1cc(cc(c1O)[N+]([O-])=O)[N+]([O-])=O	CCC(C)c1c(c(cc(c1)[N+](=O)[O-])[N+](=O)[O-])O	O=[N+]([O-])c1cc(c(O)c(c1)C(C)CC)[N+](=O)[O-]	1	Dinoseb(1)	88-85-7(1)	788	High Reliability
3	CC(C)(C)c1ccc(O)cc1	CC(C)(C)c1ccc(cc1)O	Oc1ccc(cc1)C(C)(C)C	1	4-Tert-Butylphenol(1)	98-54-4(1)	891	High Reliability
4	CC(C)=CCCC(C)=CC#N	CC(C)=CCCC(C)=CC#N	N#CC=C(C)CCC=C(C)C	1	3,7-dimethylocta-2,6-dienenitrile(1)	5146-66-7(1)	387	High Reliability	Stereochemistry removed
5	[Ni+2].[O-]C(=O)CCCC1CCCCC1.[O-]C(=O)CCCC1CCCCC1	O=C(O)CCCC1CCCCC1	O=C(O)CCCC1CCCCC1	1	nickel bis(4-cyclohexylbutyrate)(1)	3906-55-6(1)	371	Medium Reliability	Organometallic
6	[Ni+2].CC(C)(C)CCCCCC([O-])=O.CC(C)(C)CCCCCC([O-])=O	CC(C)(C)CCCCCC(=O)O	O=C(O)CCCCCC(C)(C)C	1	neodecanoic acid, nickel salt(1)	51818-56-5(1)	390	Medium Reliability	Organometallic, Organic counterion, Checked on ChemID
7	[Ni+2].CC(C)CCCCCCC([O-])=O.CC(C)CCCCCCC([O-])=O	CC(C)CCCCCCC(=O)O	O=C(O)CCCCCCC(C)C	1	nickel(II) isodecanoate(1)	85508-43-6(1)	769	Medium Reliability	Organometallic
8	[O-][N+](=O)c1ccc2ccccc2c1	O=[N+]([O-])c1cc2c(cc1)cccc2	O=[N+]([O-])c1ccc2ccccc2(c1)	1	2-nitronaphthalene(1)	581-89-5(1)	425	High Reliability
9	c1cc2ccccc2cc1	c1cc2c(cc1)cccc2	c1ccc2ccccc2(c1)	1	Naphthalene(1)	91-20-3(1)	812	Medium Reliability
10	Nc1cc2c(cccc2)cc1 Nc1ccc2ccccc2c1 CC([O-])=O.[NH3+]c1ccc2ccccc2c1 CC(O)=O.Nc1ccc2ccccc2c1, [Cl-].[NH3+]c1ccc2ccccc2c1	Nc1cc2c(cc1)cccc2	Nc1ccc2ccccc2(c1)	3	2-naphthylamine(1), 2-naphthylammonium acetate(1), 2-naphthylammonium chloride(1)	91-59-8(1), 553-00-4(1), 612-52-2(1)	815, 406, 439	High Reliability	Organic counterion, Checked on PubChem, Checked on ChemID
11	OS(=O)(=O)C(F)(F)C(F)(F)C(F)(F)C(F)(F)C(F)(F)C(F)(F)C(F)(F)C(F)(F)C(F)(F)C(F)(F)F	O=S(=O)(O)C(F)(F)C(F)(F)C(F)(F)C(F)(F)C(F)(F)C(F)(F)C(F)(F)C(F)(F)C(F)(F)C(F)(F)F	O=S(=O)(O)C(F)(F)C(F)(F)C(F)(F)C(F)(F)C(F)(F)C(F)(F)C(F)(F)C(F)(F)C(F)(F)C(F)(F)F	1	PFDS(1)	335-77-3(1)	346	Medium Reliability
12	CC(C)(C)c1ccc(cc1)C(O)=O	CC(C)(C)c1ccc(cc1)C(=O)O	O=C(O)c1ccc(cc1)C(C)(C)C	1	4-tert-butylbenzoic acid(1)	98-73-7(1)	892	High Reliability
13	OC(=O)C(F)(F)C(F)(F)C(F)(F)C(F)(F)C(F)(F)C(F)(F)C(F)(F)C(F)(F)C(F)(F)C(F)(F)F	O=C(O)C(F)(F)C(F)(F)C(F)(F)C(F)(F)C(F)(F)C(F)(F)C(F)(F)C(F)(F)C(F)(F)C(F)(F)F	O=C(O)C(F)(F)C(F)(F)C(F)(F)C(F)(F)C(F)(F)C(F)(F)C(F)(F)C(F)(F)C(F)(F)C(F)(F)F	1	Henicosafluoroundecanoic acid(1)	2058-94-8(1)	270	High Reliability
14	Brc1c(Br)c(Br)c(Oc2c(Br)c(Br)c(Br)c(Br)c2Br)c(Br)c1Br	Brc1c(c(c(c(c1Br)Br)Oc2c(c(c(c(c2Br)Br)Br)Br)Br)Br)Br	O(c1c(c(c(c(c1Br)Br)Br)Br)Br)c2c(c(c(c(c2Br)Br)Br)Br)Br	1	Deca-BDE(1)	1163-19-5(1)	80	Medium Reliability
15	Cl.Cl.Nc1ccc(cc1Cl)-c2cc(Cl)c(N)cc2 [H+].[H+].[Cl-].[Cl-].Nc1ccc(cc1Cl)-c2ccc(N)c(Cl)c2 OS(O)(=O)=O.OS(O)(=O)=O.Nc1ccc(cc1Cl)-c2ccc(N)c(Cl)c2 Nc1c(Cl)cc(cc1)-c2cc(Cl)c(N)cc2	Nc1c(cc(cc1)-c2cc(c(cc2)N)Cl)Cl	Nc1ccc(cc1Cl)c2ccc(N)c(c2)Cl	3	3,3'-dichlorobenzidine dihydrochloride(1), 3,3'-dichlorobenzidine dihydrogen bis(sulphate)(1), 3,3'-dichlorobenzidine(1)	612-83-9(1), 64969-34-2(1), 91-94-1(1)	441, 536, 818	High Reliability	Differences in counterions
16	c1ccc(cc1)N=Nc2ccccc2	c1ccc(cc1)N=Nc2ccccc2	N(=Nc1ccccc1)c2ccccc2	1	Azobenzene(1)	103-33-3(1)	38	Medium Reliability
17	Oc1ccc(cc1)S(=O)(=O)c2ccc(O)cc2	O=S(=O)(c1ccc(cc1)O)c2ccc(cc2)O	O=S(=O)(c1ccc(O)cc1)c2ccc(O)cc2	1	Bisphenol S(1)	80-09-1(1)	733	High Reliability
18	Nc1ccc(cc1)-c2ccccc2	Nc1ccc(cc1)-c2ccccc2	Nc1ccc(cc1)c2ccccc2	1	Biphenyl-4-ylamine(1)	92-67-1(1)	848	High Reliability
19	Nc1ccc(cc1)N=Nc2ccccc2	Nc1ccc(cc1)N=Nc2ccccc2	N(=Nc1ccc(N)cc1)c2ccccc2	1	4-aminoazobenzene(1)	60-09-3(1)	431	High Reliability	Stereochemistry removed
20	N(Nc1ccccc1)c2ccccc2	c1ccc(cc1)NNc2ccccc2	c1ccc(cc1)NNc2ccccc2	1	Hydrazobenzene(1)	122-66-7(1)	127	Medium Reliability
21	OS(O)(=O)=O.Nc1ccc(cc1)-c2ccc(N)cc2 CC(O)=O.Nc1ccc(cc1)-c2ccc(N)cc2 Cl.Cl.Nc1ccc(cc1)-c2ccc(N)cc2 [H+].[H+].[Cl-].[Cl-].Nc1ccc(cc1)-c2ccc(N)cc2, OS(O)(=O)=O.Nc1ccc(cc1)-c2ccc(N)cc2, [NH3+]c1ccc(cc1)-c2ccc([NH3+])cc2.[O-]S([O-])(=O)=O	Nc1ccc(cc1)-c2ccc(cc2)N	Nc1ccc(cc1)c2ccc(N)cc2	4	Benzidine sulphate(1), Benzidine acetate(1), Benzidine dihydrochloride(1), [[1,1'-biphenyl]-4,4'-diyl]diammonium sulphate(1)	21136-70-9(1), 36341-27-2(1), 531-85-1(1), 531-86-2(1)	277, 352, 396, 397	Medium Reliability, High Reliability	Differences in counterions, Organic counterion
22	Nc1ccc(Oc2ccc(N)cc2)cc1	Nc1ccc(cc1)Oc2ccc(cc2)N	O(c1ccc(N)cc1)c2ccc(N)cc2	1	4,4'-oxydianiline(1)	101-80-4(1)	29	High Reliability
23	Nc1ccc(Sc2ccc(N)cc2)cc1	Nc1ccc(cc1)Sc2ccc(cc2)N	Nc1ccc(cc1)Sc2ccc(N)cc2	1	4,4'-thiodianiline(1)	139-65-1(1)	203	High Reliability
24	Nc1ccc(cc1N)-c2cc(N)c(N)cc2	Nc1c(cc(cc1)-c2cc(c(cc2)N)N)N	Nc1ccc(cc1(N))c2ccc(N)c(N)c2	1	biphenyl-3,3',4,4'-tetrayltetraamine(1)	91-95-2(1)	819	High Reliability
25	CCOC(=O)c1ccccc1C(=O)OCC	CCOC(=O)c1c(cccc1)C(=O)OCC	O=C(OCC)c1ccccc1(C(=O)OCC)	1	diethyl phthalate (DEP)(1)	84-66-2(1)	745	Medium Reliability
26	Cc1c(c(c(c(C)c1[N+]([O-])=O)[N+]([O-])=O)C(C)(C)C)[N+]([O-])=O	Cc1c(c(c(c(c1[N+](=O)[O-])C)[N+](=O)[O-])C(C)(C)C)[N+](=O)[O-]	O=[N+]([O-])c1c(c(c(c(c1C)[N+](=O)[O-])C(C)(C)C)[N+](=O)[O-])C	1	Musk Xylene(1)	81-15-2(1)	738	High Reliability
27	O=c1n(CC2CO2)c(=O)n(CC3CO3)c(=O)n1CC4CO4	O=c1n(c(n(c(n1CC2OC2)=O)CC3OC3)=O)CC4OC4	O=C1N(C(=O)N(C(=O)N1CC2OC2)CC3OC3)CC4OC4	1	1,3,5-tris(oxiranylmethyl)-1,3,5-triazine-2,4,6(1H,3H,5H)-trione(1)	2451-62-9(1)	288	Medium Reliability
28	C1CCCCCCCCCCC1	C1CCCCCCCCCCC1	C1CCCCCCCCCCC1	1	Cyclododecane(1)	294-62-2(1)	322	High Reliability
29	Oc1c(Oc2ccc(Cl)cc2Cl)ccc(Cl)c1	Oc1c(ccc(c1)Cl)Oc2c(cc(cc2)Cl)Cl	Oc2cc(ccc2(Oc1ccc(cc1Cl)Cl))Cl	1	Triclosan(1)	3380-34-5(1)	347	High Reliability
30	CCOC(=O)c1nn(c(n1)C(Cl)(Cl)Cl)-c2c(Cl)cc(Cl)cc2 CCOC(=O)c1nn(-c2ccc(Cl)cc2Cl)c(n1)C(Cl)(Cl)Cl	CCOC(=O)c1nn(c(n1)C(Cl)(Cl)Cl)-c2c(cc(cc2)Cl)Cl	O=C(OCC)c1nc(n(n1)c2ccc(cc2Cl)Cl)C(Cl)(Cl)Cl	1	ethyl 1-(2,4-dichlorophenyl)-5-trichloromethyl-1,2,4-(1H)-triazol-3-carboxylate(1)	103112-35-2(1)	34	Medium Reliability
31	[O-][N+](=O)c1ccc2CCc3cccc1c23	O=[N+]([O-])c1c2c3c(cc1)CCc3ccc2	O=[N+]([O-])c3ccc2c1c3(cccc1CC2)	1	1,2-dihydro-5-nitroacenaphthylene(1)	602-87-9(1)	433	Medium Reliability
32	[O-][N+](=O)c1ccc(cc1)-c2ccccc2	O=[N+]([O-])c1ccc(cc1)-c2ccccc2	O=[N+]([O-])c1ccc(cc1)c2ccccc2	1	4-nitrobiphenyl(1)	92-93-3(1)	850	High Reliability
33	OC(=O)C(F)(F)C(F)(F)C(F)(F)C(F)(F)C(F)(F)C(F)(F)C(F)(F)C(F)(F)C(F)(F)C(F)(F)C(F)(F)F	O=C(O)C(F)(F)C(F)(F)C(F)(F)C(F)(F)C(F)(F)C(F)(F)C(F)(F)C(F)(F)C(F)(F)C(F)(F)C(F)(F)F	O=C(O)C(F)(F)C(F)(F)C(F)(F)C(F)(F)C(F)(F)C(F)(F)C(F)(F)C(F)(F)C(F)(F)C(F)(F)C(F)(F)F	1	Tricosafluorododecanoic acid(1)	307-55-1(1)	328	High Reliability
34	O=C(c1ccccc1)c2ccccc2	O=C(c1ccccc1)c2ccccc2	O=C(c1ccccc1)c2ccccc2	1	Benzophenone(1)	119-61-9(1)	86	High Reliability
35	Oc1ccc(cc1)C(=O)c2ccc(O)cc2	O=C(c1ccc(cc1)O)c2ccc(cc2)O	O=C(c1ccc(O)cc1)c2ccc(O)cc2	1	4,4'-dihydroxybenzophenone(1)	611-99-4(1)	438	High Reliability
36	Nc1c(Cl)cc(Cc2cc(Cl)c(N)cc2)cc1	Nc1c(cc(cc1)Cc2cc(c(cc2)N)Cl)Cl	Nc1ccc(cc1Cl)Cc2ccc(N)c(c2)Cl	1	4,4'-methylenebis[2-chloroaniline](1)	101-14-4(1)	13	High Reliability
37	CCCCCCCc1ccc(O)cc1	CCCCCCCc1ccc(cc1)O	Oc1ccc(cc1)CCCCCCC	1	Phenol, heptyl derivs.(1)	72624-02-3(1)	665	High Reliability	Checked on PubChem, Checked on ChemID
38	OC(=O)C(F)(F)C(F)(F)C(F)(F)C(F)(F)C(F)(F)C(F)(F)C(F)(F)C(F)(F)C(F)(F)C(F)(F)C(F)(F)C(F)(F)F	O=C(O)C(F)(F)C(F)(F)C(F)(F)C(F)(F)C(F)(F)C(F)(F)C(F)(F)C(F)(F)C(F)(F)C(F)(F)C(F)(F)C(F)(F)F	O=C(O)C(F)(F)C(F)(F)C(F)(F)C(F)(F)C(F)(F)C(F)(F)C(F)(F)C(F)(F)C(F)(F)C(F)(F)C(F)(F)C(F)(F)F	1	Pentacosafluorotridecanoic acid(1)	72629-94-8(1)	666	High Reliability
39	c1cc2cc3c(cccc3)cc2cc1 c1ccc2cc3ccccc3cc2c1	c1cc2c(cc1)cc3c(cccc3)c2	c1ccc2cc3ccccc3(cc2(c1))	1	Anthracene(1)	120-12-7(1)	97	High Reliability
40	Nc1ccc(N)c2c1C(=O)c3c(N)ccc(N)c3C2=O	Nc1c2c(c(cc1)N)C(c3c(C2=O)c(N)ccc3N)=O	O=C1c3c(N)ccc(N)c3(C(=O)c2c(N)ccc(N)c12)	1	1,4,5,8-tetraaminoanthraquinone(1)	2475-45-8(1)	290	High Reliability
41	CCn1c2c(cccc2)c3c1ccc(N)c3 CCn1c2ccccc2c3cc(N)ccc13	CCn1c2c(c3c1cccc3)cc(N)cc2	Nc1ccc3c(c1)c2ccccc2n3CC	1	3-amino-9-ethyl carbazole(1)	132-32-1(1)	168	High Reliability
42	Cc1c(N)ccc(c1)N=Nc2c(C)cccc2 Cc1ccccc1NN=NNc2ccc(cc2C)-c3ccccc3C Cc1ccccc1N=Nc2ccc(N)c(C)c2	Cc1c(ccc(c1)N=Nc2c(cccc2)C)N	N(=Nc1ccccc1C)c2ccc(N)c(c2)C	1	4-o-tolylazo-o-toluidine(1)	97-56-3(1)	885	Medium Reliability	Name verified in PubChem
43	Cc1cc(ccc1N)-c2ccc(N)c(C)c2 Cl.Cl.Cc1c(N)ccc(c1)-c2cc(C)c(N)cc2 [Cl-].[Cl-].Cc1cc(ccc1[NH3+])-c2ccc([NH3+])c(C)c2 [H+].[H+].[Cl-].[Cl-].Cc1cc(ccc1N)-c2ccc(N)c(C)c2, Cc1cc(ccc1[NH3+])-c2ccc([NH3+])c(C)c2.OS([O-])(=O)=O.OS([O-])(=O)=O	Cc1c(ccc(c1)-c2cc(c(cc2)N)C)N	Nc1ccc(cc1C)c2ccc(N)c(c2)C	3	4,4'-bi-o-toluidine(1), 4,4'-bi-o-toluidine dihydrochloride(1), [3,3'-dimethyl[1,1'-biphenyl]-4,4'-diyl]diammonium bis(hydrogen sulphate)(1)	119-93-7(1), 612-82-8(1), 64969-36-4(1)	89, 440, 537	High Reliability	Differences in counterions, Checked on PubChem, Checked on ChemID
44	COc1cc(ccc1N)-c2cc(OC)c(N)cc2	COc1c(ccc(c1)-c2cc(c(cc2)N)OC)N	O(c1cc(ccc1(N))c2ccc(N)c(OC)c2)C	1	3,3'-dimethoxybenzidine(1)	119-90-4(1)	88	High Reliability
45	COCCOC(=O)c1c(cccc1)C(=O)OCCOC COCCOC(=O)c1ccccc1C(=O)OCCOC	COCCOC(=O)c1c(cccc1)C(=O)OCCOC	O=C(OCCOC)c1ccccc1(C(=O)OCCOC)	1	Bis(2-methoxyethyl) phthalate(1)	117-82-8(1)	82	High Reliability
46	CC(C)(C)CC(C)(C)c1ccc(O)cc1	CC(C)(C)CC(C)(C)c1ccc(cc1)O	Oc1ccc(cc1)C(C)(C)CC(C)(C)C	1	4-(1,1,3,3-tetramethylbutyl)phenol(1)	140-66-9(1)	204	High Reliability
47	Brc1cc(Br)c(OCCOc2c(Br)cc(Br)cc2Br)c(Br)c1	Brc1cc(c(c(c1)Br)OCCOc2c(cc(cc2Br)Br)Br)Br	O(c1c(cc(cc1Br)Br)Br)CCOc2c(cc(cc2Br)Br)Br	1	BTBPE(1)	37853-59-1(1)	364	Medium Reliability
48	O=C1c2c(cccc2)C(=O)c3c1cccc3 O=C1c2ccccc2C(=O)c3ccccc13	O=C1c2c(C(c3c1cccc3)=O)cccc2	O=C1c3ccccc3(C(=O)c2ccccc12)	1	anthraquinone(1)	84-65-1(1)	744	High Reliability
49	OC(=O)C(F)(F)C(F)(F)C(F)(F)C(F)(F)C(F)(F)C(F)(F)C(F)(F)C(F)(F)C(F)(F)C(F)(F)C(F)(F)C(F)(F)C(F)(F)F	O=C(O)C(F)(F)C(F)(F)C(F)(F)C(F)(F)C(F)(F)C(F)(F)C(F)(F)C(F)(F)C(F)(F)C(F)(F)C(F)(F)C(F)(F)C(F)(F)F	O=C(O)C(F)(F)C(F)(F)C(F)(F)C(F)(F)C(F)(F)C(F)(F)C(F)(F)C(F)(F)C(F)(F)C(F)(F)C(F)(F)C(F)(F)C(F)(F)F	1	Heptacosafluorotetradecanoic acid(1)	376-06-7(1)	363	High Reliability
50	CC(C)(c1cc(Br)c(O)c(Br)c1)c2cc(Br)c(O)c(Br)c2	CC(C)(c1cc(c(c(c1)Br)O)Br)c2cc(c(c(c2)Br)O)Br	Oc1c(cc(cc1Br)C(c2cc(c(O)c(c2)Br)Br)(C)C)Br	1	Tetrabromobisphenol A (TBBPA)(1)	79-94-7(1)	729	Medium Reliability
51	Clc1cc(Cl)c(cc1OCC#C)-n2nc3CCCCn3c2=O	C#CCOc1c(cc(c(c1)-n2c(n3c(n2)CCCC3)=O)Cl)Cl	O=C1N(N=C2N1CCCC2)c3cc(OCC#C)c(cc3Cl)Cl	1	Azafenidin(1)	68049-83-2(1)	552	High Reliability
52	CC(C)(c1ccc(O)cc1)c2ccc(O)cc2	CC(C)(c1ccc(cc1)O)c2ccc(cc2)O	Oc1ccc(cc1)C(c2ccc(O)cc2)(C)C	1	Bisphenol A(1)	80-05-7(1)	730	High Reliability
53	Cc1c(N)ccc(Cc2cc(C)c(N)cc2)c1	Cc1c(ccc(c1)Cc2cc(c(cc2)N)C)N	Nc1ccc(cc1C)Cc2ccc(N)c(c2)C	1	4,4'-methylenedi-o-toluidine(1)	838-88-0(1)	741	High Reliability
54	CSc1ccc(cc1)C(=O)C(C)(C)N2CCOCC2 Cc1csc(c1)C(=O)C(C)(C)N2CCOCC2	CSc1ccc(cc1)C(=O)C(C)(C)N2CCOCC2	O=C(c1ccc(cc1)SC)C(N2CCOCC2)(C)C	1	2-methyl-1-(4-methylthiophenyl)-2-morpholinopropan-1-one(1)	71868-10-5(1)	657	Medium Reliability	Name verified in PubChem
55	[Ni+2].CC(C)(C)c1cc(cc(c1O)C(C)(C)C)C([O-])=O.CC(C)(C)c1cc(cc(c1O)C(C)(C)C)C([O-])=O	CC(C)(C)c1c(c(cc(c1)C(=O)O)C(C)(C)C)O	O=C(O)c1cc(c(O)c(c1)C(C)(C)C)C(C)(C)C	1	nickel 3,5-bis(tert-butyl)-4-hydroxybenzoate (1:2)(1)	52625-25-9(1)	395	Medium Reliability	Organometallic
56	CC1CC(C)C(=O)C(C1)C(O)CC2CC(=O)NC(=O)C2	CC1CC(C(C(C1)C)=O)C(O)CC2CC(NC(C2)=O)=O	O=C1NC(=O)CC(C1)CC(O)C2C(=O)C(C)CC(C)C2	1	Cicloheximide(1)	66-81-9(1)	544	High Reliability	Stereochemistry removed
57	Cc1cc(c(O)c(c1)C(C)(C)C)C(C)(C)C	Cc1cc(c(c(c1)C(C)(C)C)O)C(C)(C)C	Oc1c(cc(cc1C(C)(C)C)C)C(C)(C)C	1	Butylated Hydroxytoluene(1)	128-37-0(1)	146	High Reliability
58	CC(C)CCCCCCc1ccc(O)cc1	CC(C)CCCCCCc1ccc(cc1)O	Oc1ccc(cc1)CCCCCCC(C)C	1	p-isononylphenol(1)	26543-97-5(1)	307	Medium Reliability	Checked on PubChem, Checked on ChemID
59	CCCCCCCCCc1ccc(O)cc1	CCCCCCCCCc1ccc(cc1)O	Oc1ccc(cc1)CCCCCCCCC	1	p-nonylphenol(1)	104-40-5(1)	41	Medium Reliability
60	CCCCCCCC(C)c1ccc(O)cc1	CCCCCCCC(C)c1ccc(cc1)O	Oc1ccc(cc1)C(C)CCCCCCC	1	p-(1-methyloctyl)phenol(1)	17404-66-9(1)	250	High Reliability
61	CCCCCCC(C)(C)c1ccc(O)cc1	CCCCCCC(C)(C)c1ccc(cc1)O	Oc1ccc(cc1)C(C)(C)CCCCCC	1	p-(1,1-dimethylheptyl)phenol(1)	30784-30-6(1)	330	High Reliability
62	CC(C)COC(=O)c1c(cccc1)C(=O)OCC(C)C CC(C)COC(=O)c1ccccc1C(=O)OCC(C)C	CC(C)COC(=O)c1c(cccc1)C(=O)OCC(C)C	O=C(OCC(C)C)c1ccccc1(C(=O)OCC(C)C)	1	diisobutyl phthalate(1)	84-69-5(1)	746	Medium Reliability
63	CCC(C)C(C)C(C)CCc1ccc(O)cc1	CCC(C)C(C)C(C)CCc1ccc(cc1)O	Oc1ccc(cc1)CCC(C)C(C)C(C)CC	1	phenol, dodecyl-, branched(1)	121158-58-5(1)	115	High Reliability	Checked on PubChem, Checked on ChemID
64	CC(C)(C)CC(C)(C)c1ccc(OCCO)cc1	CC(C)(C)CC(C)(C)c1ccc(cc1)OCCO	OCCOc1ccc(cc1)C(C)(C)CC(C)(C)C	1	ethanol,2-[4-(1,1,3,3-tetramethylbutyl)phenoxy]-(1)	2315-67-5(1)	287	Medium Reliability	Name verified in PubChem
65	CN(C)c1ccc(cc1)C(=O)c2ccc(cc2)N(C)C	CN(C)c1ccc(cc1)C(=O)c2ccc(cc2)N(C)C	O=C(c1ccc(cc1)N(C)C)c2ccc(cc2)N(C)C	1	4,4'-bis(dimethylamino)benzophenone(1)	90-94-8(1)	805	High Reliability
66	CN(C)c1ccc(Cc2ccc(cc2)N(C)C)cc1	CN(C)c1ccc(cc1)Cc2ccc(cc2)N(C)C	c1cc(ccc1N(C)C)Cc2ccc(cc2)N(C)C	1	N,N,N',N'-tetramethyl-4,4'-methylenedianiline(1)	101-61-1(1)	25	Medium Reliability
67	CCCCCCCCCc1ccc(OCCO)cc1	CCCCCCCCCc1ccc(cc1)OCCO	OCCOc1ccc(cc1)CCCCCCCCC	1	4-nonylphenolmonoethoxylate(1)	104-35-8(1)	40	Medium Reliability	Name verified in PubChem
68	c1cc2c(cc1)cc3c(ccc4c3cccc4)c2 c1ccc2cc3c(ccc4ccccc34)cc2c1	c1cc2c(cc1)cc3c4c(ccc3c2)cccc4	c3ccc4cc2c(ccc1ccccc12)cc4(c3)	1	Benz[a]anthracene(1)	56-55-3(1)	417	High Reliability
69	c1cc2c(cc1)c3c(cc2)c4c(cccc4)cc3 c1ccc2c(c1)ccc3c4ccccc4ccc23	c1cc2c(cc1)c3c(cc2)c4c(cccc4)cc3	c1ccc2c(c1)ccc3c4ccccc4(ccc23)	1	Chrysene(1)	218-01-9(1)	281	High Reliability
70	ClC1=C(Cl)C2(Cl)C3CCC4C(CCC3C1(Cl)C2(Cl)Cl)C5(Cl)C(Cl)=C(Cl)C4(Cl)C5(Cl)Cl ClC1(Cl)C2(Cl)C3(Cl)C4(Cl)C(Cl)(Cl)C5(Cl)C3(Cl)C1(Cl)C5(Cl)C24Cl	ClC=1C2(C3C(C(C1Cl)(C2(Cl)Cl)Cl)CCC4C5(C(=C(C(C4CC3)(C5(Cl)Cl)Cl)Cl)Cl)Cl)Cl	C2(=C(C3(C1CCC4C(CCC1C2(C3(Cl)Cl)Cl)C5(C(=C(C4(C5(Cl)Cl)Cl)Cl)Cl)Cl)Cl)Cl)Cl	1	dechloraneplus(1)	13560-89-9(1)	188	High Reliability	Name verified in PubChem
71	O=P(Oc1ccccc1)(Oc2ccccc2)Oc3ccccc3	O=P(Oc1ccccc1)(Oc2ccccc2)Oc3ccccc3	O=P(Oc1ccccc1)(Oc2ccccc2)Oc3ccccc3	1	Triphenyl phosphate(1)	115-86-6(1)	78	High Reliability
72	CC1CC(C)(C)c2c(cc(C)c(c2)C(C)=O)C1(C)C CC1CC(C)(C)c2cc(C(C)=O)c(C)cc2C1(C)C	CC(=O)c1c(cc2c(c1)C(CC(C2(C)C)C)(C)C)C	O=C(c1cc2c(cc1C)C(C)(C)C(C)CC2(C)C)C	1	Tonalide(1)	1506-02-1(1)	226	Medium Reliability
73	CC1C(C)(C)c2cc3c(cc2C1(C)C)C(C)COC3 CC1COCc2cc3c(cc12)C(C)(C)C(C)C3(C)C	CC1c2c(COC1)cc3C(C(C(c3c2)(C)C)C)(C)C	O2Cc1cc3c(cc1C(C)C2)C(C)(C)C(C)C3(C)C	1	Galaxolide(1)	1222-05-5(1)	125	High Reliability
74	CCCCC(CC)COC(=O)C=Cc1ccc(OC)cc1	CCCCC(CC)COC(=O)C=Cc1ccc(cc1)OC	O=C(OCC(CC)CCCC)C=Cc1ccc(OC)cc1	1	2-ethylhexyl 4-methoxycinnamate(1)	5466-77-3(1)	402	High Reliability	Stereochemistry removed
75	CC(C)CCc1ccc(C([O-])=O)c(C([O-])=O)c1CCC(C)C	CC(C)CCc1c(c(c(cc1)C(=O)O)C(=O)O)CCC(C)C	O=C(O)c1ccc(c(c1(C(=O)O))CCC(C)C)CCC(C)C	1	1,2-Benzenedicarboxylic acid, dipentyl ester, branched and linear(1)	84777-06-0(1)	750	High Reliability	Checked on PubChem, Checked on ChemID
76	CC(C)CCOC(=O)c1ccccc1C(=O)OCCC(C)C	CC(C)CCOC(=O)c1c(cccc1)C(=O)OCCC(C)C	O=C(OCCC(C)C)c1ccccc1(C(=O)OCCC(C)C)	1	Diisopentyl phthalate(1)	605-50-5(1)	435	High Reliability
77	CCCCCOC(=O)c1c(cccc1)C(=O)OCCCCC CCCCCOC(=O)c1ccccc1C(=O)OCCCCC	CCCCCOC(=O)c1c(cccc1)C(=O)OCCCCC	O=C(OCCCCC)c1ccccc1(C(=O)OCCCCC)	1	Dipentyl phthalate(1)	131-18-0(1)	155	Medium Reliability
78	CC(C)(C)c1cc(c(O)c(c1)C(C)(C)C)C(C)(C)C	CC(C)(C)c1cc(c(c(c1)C(C)(C)C)O)C(C)(C)C	Oc1c(cc(cc1C(C)(C)C)C(C)(C)C)C(C)(C)C	1	2,4,6-Tri-tert-butylphenol(1)	732-26-3(1)	669	High Reliability
79	CCC(C)CC(C)CC(C)CCc1ccc(O)cc1	CCC(C)CC(C)CC(C)CCc1ccc(cc1)O	Oc1ccc(cc1)CCC(C)CC(C)CC(C)CC	1	phenol, 4-dodecyl-, branched(1)	210555-94-5(1)	276	High Reliability	Checked on PubChem, Checked on ChemID
80	CC(=O)CC(c1ccccc1)c2c(O)c3c(oc2=O)cccc3 CC(=O)CC(c1ccccc1)c2c(O)c3ccccc3oc2=O CC(=O)CC(c1ccccc1)c2c(O)oc3ccccc3c2=O CC(=O)CC(c1ccccc1)c2c(O)c3ccccc3oc2=O, CC(=O)CC(c1ccccc1)c2c(O)oc3ccccc3c2=O	CC(=O)CC(c1ccccc1)c2c(oc3c(c2O)cccc3)=O	O=C1Oc3ccccc3(C(O)=C1C(c2ccccc2)CC(=O)C)	2	(S)-4-hydroxy-3-(3-oxo-1-phenylbutyl)-2-benzopyrone(1), Warfarin(1)	5543-57-7(1), 81-81-2(1)	408, 739	High Reliability	Stereochemistry removed
81	Cl.Nc1ccc(cc1)C(c2ccc(N)cc2)=C3C=CC(=N)C=C3 [H+].[Cl-].Nc1ccc(cc1)C(c2ccc(N)cc2)=C3C=CC(=N)C=C3	N=C1C=CC(C=C1)=C(c2ccc(cc2)N)c3ccc(cc3)N	N=C1C=CC(C=C1)=C(c2ccc(N)cc2)c3ccc(N)cc3	1	4,4'-(4-iminocyclohexa-2,5-dienylidenemethylene)dianiline hydrochloride(1)	569-61-9(1)	419	High Reliability	Differences in counterions
82	CCCCCCCCCc1ccc(OCCOCCO)cc1	CCCCCCCCCc1ccc(cc1)OCCOCCO	OCCOCCOc1ccc(cc1)CCCCCCCCC	1	2-[2-(4-nonylphenoxy)ethoxy]ethanol(1)	20427-84-3(1)	267	High Reliability
83	c1cc2cc-3c(cc2cc1)-c4c5c3cccc5ccc4 c1ccc2cc3-c4cccc5cccc(-c3cc2c1)c45	c1cc2c(cc1)cc3-c4cccc5cccc(-c3c2)c54	c1ccc2cc3c5cccc4cccc(c3(cc2(c1)))c45	1	Benzo(k)fluoranthene(1)	207-08-9(1)	272	High Reliability
84	c1ccc-2c(c1)-c3cccc4c5ccccc5cc2c34 c1ccc2c(c1)cc3-c4ccccc4-c5cccc2c35	c1cc-2c(cc1)-c3c4c2cccc4c5c(c3)cccc5	c1ccc3c(c1)cc5c2ccccc2c4cccc3c45	1	Benzo(e)acephenanthrylene(1)	205-99-2(1)	271	High Reliability
85	c1cc2cc3ccc4cccc5ccc(c2cc1)c3c45 c1ccc2c(c1)cc3ccc4cccc5ccc2c3c45	c1cc2c(cc1)c3ccc4cccc5ccc(c2)c3c54	c1ccc2c(c1)cc3ccc4cccc5ccc2c3c45	1	Benzo[def]chrysene(1)	50-32-8(1)	383	High Reliability
86	c1cc2c(cc1)c-3c(cc2)-c4cccc5cccc3c45 c1ccc2c(c1)ccc3-c4cccc5cccc(c45)-c23	c1cc2c(cc1)c3-c4cccc5cccc(-c3cc2)c54	c1ccc4c(c1)ccc5c3cccc2cccc(c23)c45	1	Benzo[j]fluoranthene(1)	205-82-3(1)	269	High Reliability
87	c1cc2c3cccc4ccc5cccc(c2cc1)c5c34 c1ccc2c(c1)c3cccc4ccc5cccc2c5c34	c1cc2c(cc1)c3cccc4ccc5cccc2c5c43	c1ccc2c(c1)c5cccc4ccc3cccc2c3c45	1	Benzo[e]pyrene(1)	192-97-2(1)	259	High Reliability
88	Oc1ccc(cc1)C2(OC(=O)c3c2cccc3)c4ccc(O)cc4 Oc1ccc(cc1)C2(OC(=O)c3ccccc23)c4ccc(O)cc4	O=C1c2c(C(O1)(c3ccc(cc3)O)c4ccc(cc4)O)cccc2	O=C3OC(c1ccc(O)cc1)(c2ccc(O)cc2)c4ccccc34	1	phenolphthalein(1)	77-09-8(1)	696	High Reliability
89	CCC(C)c1cc(cc(-n2nc3ccccc3n2)c1O)C(C)(C)C	CCC(C)c1c(c(cc(c1)C(C)(C)C)-n2nc3c(n2)cccc3)O	Oc1c(cc(cc1C(C)CC)C(C)(C)C)n2nc3ccccc3(n2)	1	uv-350(1)	36437-37-3(1)	353	Medium Reliability	Name verified in PubChem
90	c1cc2ccc3cc4c(ccc5ccccc45)cc3c2cc1	c1cc2c(cc1)c3c(cc2)cc4c5c(ccc4c3)cccc5	c1ccc5c(c1)ccc4cc3c(ccc2ccccc23)cc45	1	Dibenz[a,h]anthracene(1)	53-70-3(1)	398	High Reliability
91	COc1cc2c(c(OC)c1OC)-c3ccc(OC)c(=O)cc3C(CC2)NC(C)=O COc1ccc-2c(cc1=O)C(CCc3cc(OC)c(OC)c(OC)c23)NC(C)=O	COc1c(c(c-2c(c1)CCC(c3c2ccc(OC)c(=O)c3)NC(C)=O)OC)OC	O=C1C=C3C(=CC=C1(OC))c2c(OC)c(OC)c(OC)cc2CCC3(NC(=O)C)	1	colchicine(1)	64-86-8(1)	535	High Reliability	Stereochemistry removed
92	CCCCCCCCCc1ccc(OCCOCCOCCOCCO)cc1	CCCCCCCCCc1ccc(cc1)OCCOCCOCCOCCO	OCCOCCOCCOCCOc1ccc(cc1)CCCCCCCCC	1	2-[2-[2-[2-(4-nonylphenoxy)ethoxy]ethoxy]ethoxy]ethanol(1)	7311-27-5(1)	668	Medium Reliability
93	CCCCC(CC)COC(=O)CSCc1cc(c(O)c(c1)C(C)(C)C)C(C)(C)C	CCCCC(CC)COC(=O)CSCc1cc(c(c(c1)C(C)(C)C)O)C(C)(C)C	O=C(OCC(CC)CCCC)CSCc1cc(c(O)c(c1)C(C)(C)C)C(C)(C)C	1	2-ethylhexyl [[[3,5-bis(1,1-dimethylethyl)-4-hydroxyphenyl]methyl]thio]acetate(1)	80387-97-9(1)	737	Medium Reliability
94	CCC(=C(c1ccc(OCCN(C)C)cc1)c2cccc(O)c2)c3ccccc3 CCC(c1ccccc1)=C(c2ccc(OCCN(C)C)cc2)c3cccc(O)c3	CCC(=C(c1ccc(cc1)OCCN(C)C)c2cc(ccc2)O)c3ccccc3	Oc1cccc(c1)C(c2ccc(OCCN(C)C)cc2)=C(c3ccccc3)CC	1	(E)-3-[1-[4-[2-(dimethylamino)ethoxy]phenyl]-2-phenylbut-1-enyl]phenol(1)	82413-20-5(1)	740	High Reliability	Stereochemistry removed
95	CCCCCCCCCc1ccc(OCCOCCOCCOCCOCCOCCO)cc1	CCCCCCCCCc1ccc(cc1)OCCOCCOCCOCCOCCOCCO	OCCOCCOCCOCCOCCOCCOc1ccc(cc1)CCCCCCCCC	1	2-[2-[2-[2-[2-[2-(4-nonylphenoxy)ethoxy]ethoxy]ethoxy]ethoxy]ethoxy]ethanol(1)	34166-38-6(1)	348	Medium Reliability
96	CC(C)(C)CC(C)(C)c1ccc(OCCOCCOCCOCCOCCOCCOCCO)cc1	CC(C)(C)CC(C)(C)c1ccc(cc1)OCCOCCOCCOCCOCCOCCOCCO	OCCOCCOCCOCCOCCOCCOCCOc1ccc(cc1)C(C)(C)CC(C)(C)C	1	20-[4-(1,1,3,3-tetramethylbutyl)phenoxy]-3,6,9,12,15,18-hexaoxaicosan-1-ol(1)	2497-59-8(1)	291	Medium Reliability
97	CCCCCCCCCc1ccc(OCCOCCOCCOCCOCCOCCOCCO)cc1	CCCCCCCCCc1ccc(cc1)OCCOCCOCCOCCOCCOCCOCCO	OCCOCCOCCOCCOCCOCCOCCOc1ccc(cc1)CCCCCCCCC	1	20-(4-nonylphenoxy)-3,6,9,12,15,18-hexaoxaicosan-1-ol(1)	27942-27-4(1)	314	High Reliability
98	[Ni+2].[O-]C(=O)C([O-])=O	O=C(O)C(=O)O	O=C(O)C(=O)O	1	nickel oxalate(1)	547-67-1(1)	404	Medium Reliability	Organometallic
99	BrC=C	C=CBr	C=CBr	1	Bromoethylene(1)	593-60-2(1)	428	High Reliability
100	ClC=C	C=CCl	C=CCl	1	Chloroethylene(1)	75-01-4(1)	681	High Reliability
101	BrCCBr	BrCCBr	C(CBr)Br	1	1,2-dibromoethane(1)	106-93-4(1)	49	High Reliability
102	ClCCCl	ClCCCl	C(CCl)Cl	1	1,2-dichloroethane(1)	107-06-2(1)	52	Medium Reliability
103	ClCOCCl	ClCOCCl	O(CCl)CCl	1	Oxybis[chloromethane](1)	542-88-1(1)	401	High Reliability
104	NC(=O)N=NC(N)=O NC(=O)N=NC(N)=O.NC(=O)N=NC(N)=O	NC(=O)N=NC(N)=O	O=C(N=NC(=O)N)N	1	Diazene-1,2-dicarboxamide (C,C'-azodi(formamide))(1)	123-77-3(1)	131	Medium Reliability
105	C1CO1	C1OC1	O1CC1	1	Ethylene oxide(1)	75-21-8(1)	685	High Reliability
106	[Ni+2].CC([O-])=O.CC([O-])=O [Co+2].CC([O-])=O.CC([O-])=O	CC(=O)O	O=C(O)C	2	nickel di(acetate)(1), Cobalt acetate(1)	373-02-4(1), 71-48-7(1)	360, 655	High Reliability	Organometallic, Organic counterion
107	COCCl	COCCl	O(C)CCl	1	Chloromethyl methyl ether(1)	107-30-2(1)	54	High Reliability
108	C1CN1	C1NC1	N1CC1	1	Aziridine(1)	151-56-4(1)	230	High Reliability
109	CN(N=O)C(=N)N[N+]([O-])=O CN(N=O)C(N)=N[N+]([O-])=O	CN(N=O)C(=N)N[N+](=O)[O-]	O=NN(C(=N)N[N+](=O)[O-])C	1	1-methyl-3-nitro-1-nitrosoguanidine(1)	70-25-7(1)	647	High Reliability	Stereochemistry removed
110	CNC=O	CNC=O	O=CNC	1	N-methylformamide(1)	123-39-7(1)	130	High Reliability
111	CC(N)=S	CC(N)=S	NC(C)=S	1	Thioacetamide(1)	62-55-5(1)	452	High Reliability
112	[Na+].CNC([S-])=S	CNC(=S)S	N(C(=S)S)C	1	Metam-sodium(1)	137-42-8(1)	196	High Reliability
113	CN(C)S(Cl)(=O)=O	CN(C)S(=O)(=O)Cl	O=S(=O)(N(C)C)Cl	1	Dimethylsulphamoyl chloride(1)	13360-57-1(1)	175	Medium Reliability
114	CN(C)N=O	CN(C)N=O	O=NN(C)C	1	Dimethylnitrosoamine(1)	62-75-9(1)	453	Medium Reliability
115	COS(=O)(=O)OC	COS(=O)(=O)OC	O=S(=O)(OC)OC	1	Dimethyl sulphate(1)	77-78-1(1)	709	High Reliability
116	CNNC	CNNC	N(NC)C	1	1,2-dimethylhydrazine(1)	540-73-8(1)	399	Medium Reliability
117	CN(C)N	CN(C)N	NN(C)C	1	N,N-dimethylhydrazine(1)	57-14-7(1)	422	High Reliability
118	ClC=C(Cl)Cl	ClC=C(Cl)Cl	C(=C(Cl)Cl)Cl	1	Trichloroethylene(1)	79-01-6(1)	724	Medium Reliability
119	[Na+].[Na+].[Na+].[Na+].Nc1cc(cc2cc(c(N=Nc3ccc(cc3)-c4ccc(cc4)N=Nc5c(cc6cc(cc(N)c6c5O)S([O-])(=O)=O)S([O-])(=O)=O)c(O)c12)S([O-])(=O)=O)S([O-])(=O)=O [Na+].[Na+].[Na+].[Na+].Nc1cc(cc2cc(c(N=Nc3ccc(cc3)-c4ccc(cc4)N=Nc5c(O)c6c(N)cc(cc6cc5S([O-])(=O)=O)S([O-])(=O)=O)c(O)c12)S([O-])(=O)=O)S([O-])(=O)=O [Na+].[Na+].[Na+].[Na+].Nc1cc(cc2C=C(C(=NNc3ccc(cc3)-c4ccc(NN=C5C(=O)c6c(N)cc(cc6C=C5S([O-])(=O)=O)…	Nc1c2c(cc(c1)S(=O)(=O)O)cc(S(=O)(=O)O)c(N=Nc3ccc(cc3)-c4ccc(cc4)N=Nc5c(c6c(cc5S(=O)(=O)O)cc(S(=O)(=O)O)cc6N)O)c2O	O=S(=O)(O)c5cc(N)c6c(O)c(N=Nc1ccc(cc1)c4ccc(N=Nc2c(O)c3c(N)cc(cc3(cc2S(=O)(=O)O))S(=O)(=O)O)cc4)c(cc6(c5))S(=O)(=O)O	1	Tetrasodium 3,3'-[[1,1'-biphenyl]-4,4'-diylbis(azo)]bis[5-amino-4-hydroxynaphthalene-2,7-disulphonate](1)	2602-46-2(1)	303	Medium Reliability	Stereochemistry removed
120	[Na+].[Na+].Nc1c2ccccc2c(cc1N=Nc3ccc(cc3)-c4ccc(cc4)N=Nc5c(N)c6ccccc6c(c5)S([O-])(=O)=O)S([O-])(=O)=O	Nc1c2c(c(cc1N=Nc3ccc(cc3)-c4ccc(cc4)N=Nc5c(c6c(c(c5)S(=O)(=O)O)cccc6)N)S(=O)(=O)O)cccc2	O=S(=O)(O)c6cc(N=Nc1ccc(cc1)c4ccc(N=Nc2cc(c3ccccc3(c2(N)))S(=O)(=O)O)cc4)c(N)c5ccccc56	1	Disodium 3,3'-[[1,1'-biphenyl]-4,4'-diylbis(azo)]bis(4-aminonaphthalene-1-sulphonate)(1)	573-58-0(1)	423	High Reliability	Stereochemistry removed
121	C=CC#N	C=CC#N	N#CC=C	1	Acrylonitrile(1)	107-13-1(1)	53	High Reliability
122	[nH]1ccnc1	c1nc[nH]c1	n1cc[nH]c1	1	Imidazole(1)	288-32-4(1)	317	High Reliability
123	O=C1CCO1	O=C1OCC1	O=C1OCC1	1	Propiolactone(1)	57-57-8(1)	424	Medium Reliability
124	ClCC(Br)CBr	ClCC(Br)CBr	C(C(CBr)Br)Cl	1	1,2-dibromo-3-chloropropane(1)	96-12-8(1)	880	High Reliability
125	ClCC(Cl)CCl	ClCC(Cl)CCl	C(C(CCl)Cl)Cl	1	1,2,3-trichloropropane(1)	96-18-4(1)	882	Medium Reliability
126	ClCC1CO1	ClCC1OC1	O1CC1CCl	2	1-chloro-2,3-epoxypropane(1), (R)-1-chloro-2,3-epoxypropane(1)	106-89-8(1), 51594-55-9(1)	47, 388	High Reliability	Checked on PubChem, Stereochemistry removed
127	NC(=O)C=C	C=CC(N)=O	O=C(N)C=C	1	Acrylamide(1)	79-06-1(1)	725	High Reliability
128	OCC(Br)CBr	OCC(Br)CBr	OCC(CBr)Br	1	2,3-dibromopropan-1-ol(1)	96-13-9(1)	881	High Reliability
129	OC(CCl)CCl	OC(CCl)CCl	OC(CCl)CCl	1	1,3-dichloropropan-2-ol(1)	96-23-1(1)	883	High Reliability
130	CN(C)C(Cl)=O	CN(C)C(=O)Cl	O=C(N(C)C)Cl	1	Dimethylcarbamoyl chloride(1)	79-44-7(1)	727	High Reliability
131	CC1CO1	CC1OC1	O1CC1C	1	Methyloxirane(1)	75-56-9(1)	688	High Reliability
132	OCC1CO1	OCC1OC1	OCC1OC1	2	2,3-epoxypropan-1-ol(1), R-2,3-epoxy-1-propanol(1)	556-52-5(1), 57044-25-4(1)	410, 420	High Reliability	Checked on PubChem, Checked on ChemID, Stereochemistry removed
133	COCC(O)=O	COCC(=O)O	O=C(O)COC	1	Methoxyacetic acid(1)	625-45-6(1)	451	Medium Reliability
134	O=S1(=O)CCCO1	O=S1(OCCC1)=O	O=S1(=O)(OCCC1)	1	1,3-propanesultone(1)	1120-71-4(1)	75	High Reliability
135	CCCBr	CCCBr	CCCBr	1	1-bromopropane(1)	106-94-5(1)	50	High Reliability
136	CC(C)Br	CC(C)Br	CC(C)Br	1	2-bromopropane(1)	75-26-3(1)	686	High Reliability
137	[Cl-].C[N+](C)=CCl [Cl-].CN(C)[CH+]Cl	C[N+](C)=CCl	C(=[N+](C)C)Cl	1	chloro-n,n-dimethylformiminiumchloride(1)	3724-43-4(1)	358	Medium Reliability	Name verified in PubChem
138	CC1CN1	CC1NC1	N1CC1C	1	2-methylaziridine(1)	75-55-8(1)	687	High Reliability
139	CNC(C)=O	CNC(C)=O	O=C(NC)C	1	N-methylacetamide(1)	79-16-3(1)	726	High Reliability
140	CN(C)C=O	CN(C)C=O	O=CN(C)C	1	N,N-dimethylformamide(1)	68-12-2(1)	554	High Reliability
141	CCOC(N)=O	CCOC(N)=O	O=C(OCC)N	1	Urethane(1)	51-79-6(1)	389	High Reliability
142	CC(C)[N+]([O-])=O	CC(C)[N+](=O)[O-]	O=[N+]([O-])C(C)C	1	2-nitropropane(1)	79-46-9(1)	728	High Reliability
143	[Zn+2].CN(C)C([S-])=S.CN(C)C([S-])=S	CN(C)C(=S)S	C(N(C)C)(=S)S	1	Ziram(1)	137-30-4(1)	195	High Reliability	Organic counterion
144	CCC	CCC	CCC	2	Hydrocarbons, C2-4, C3-rich(1), Hydrocarbons, C3(1)	68476-49-3(1), 68606-26-8(1)	581, 621	High Reliability	Checked on PubChem, Checked on ChemID
145	COCCO	COCCO	OCCOC	1	2-methoxyethanol(1)	109-86-4(1)	57	High Reliability
146	ClC(Cl)=C(Cl)C(Cl)=C(Cl)Cl	ClC(Cl)=C(Cl)C(Cl)=C(Cl)Cl	C(C(=C(Cl)Cl)Cl)(=C(Cl)Cl)Cl	1	Hexachlorobuta-1,3-diene(1)	87-68-3(1)	784	High Reliability
147	OCCN(CCO)N=O	O=NN(CCO)CCO	O=NN(CCO)CCO	1	2,2'-(nitrosoimino)bisethanol(1)	1116-54-7(1)	73	Medium Reliability
148	CCOCCO	CCOCCO	OCCOCC	1	2-ethoxyethanol(1)	110-80-5(1)	62	High Reliability
149	COC(C)CO	COC(C)CO	OCC(OC)C	1	2-methoxypropanol(1)	1589-47-5(1)	241	High Reliability
150	COCCOC	COCCOC	O(C)CCOC	1	1,2-dimethoxyethane(1)	110-71-4(1)	61	High Reliability
151	CCOS(=O)(=O)OCC	CCOS(=O)(=O)OCC	O=S(=O)(OCC)OCC	1	Diethyl sulphate(1)	64-67-5(1)	460	High Reliability
152	NCCNCCO	NCCNCCO	OCCNCCN	1	2-(2-aminoethylamino)ethanol(1)	111-41-1(1)	72	High Reliability
153	o1cccc1	c1cocc1	o1cccc1	1	Furan(1)	110-00-9(1)	58	High Reliability
154	ClC(=C)C=C	C=CC(=C)Cl	C=CC(=C)Cl	1	2-chlorobuta-1,3-diene(1)	126-99-8(1)	141	High Reliability
155	C=CC=C	C=CC=C	C=CC=C	1	Buta-1,3-diene(1)	106-99-0(1)	51	High Reliability
156	ClCC=CCCl	ClCC=CCCl	C(=CCCl)CCl	1	1,4-dichlorobut-2-ene(1)	764-41-0(1)	693	High Reliability	Stereochemistry removed
157	C1OC1C2CO2	C1C(O1)C2OC2	O1CC1C2OC2	1	2,2'-bioxirane(1)	1464-53-5(1)	219	High Reliability
158	CC(=O)OCN=[N+](C)[O-] CC(=O)OC[N-][N+](C)=O	CC(=O)OCN=[N+](C)[O-]	O=C(OCN=[N+]([O-])C)C	1	(methyl-ONN-azoxy)methyl acetate(1)	592-62-1(1)	427	Medium Reliability	Stereochemistry removed
159	[Zn+2].[S-]C(=S)NCCNC([S-])=S	S=C(S)NCCNC(=S)S	N(C(=S)S)CCNC(=S)S	1	Zineb(1)	12122-67-7(1)	116	High Reliability
160	CN(C)C(C)=O	CC(=O)N(C)C	O=C(N(C)C)C	1	N,N-dimethylacetamide(1)	127-19-5(1)	144	High Reliability
161	CC(C)CON=O	CC(C)CON=O	O=NOCC(C)C	1	Isobutyl nitrite(1)	542-56-3(1)	400	High Reliability
162	OCC1CCCO1	OCC1OCCC1	OCC1OCCC1	1	Tetrahydrofurfuryl alcohol(1)	97-99-4(1)	887	High Reliability
163	COCCOC(C)=O	COCCOC(C)=O	O=C(OCCOC)C	1	2-methoxyethyl acetate(1)	110-49-6(1)	59	High Reliability
164	CCCCC	CCCCC	CCCCC	2	Alkanes, C4-5(1), Hydrocarbons, C5-rich(1)	68475-60-5(1), 68476-55-1(1)	571, 583	Medium Reliability	Checked on PubChem, Checked on ChemID
165	CC(=C)C=C	C=CC(=C)C	C=CC(=C)C	1	Isoprene(1)	78-79-5(1)	722	High Reliability
166	CN1CCCC1=O	CN1C(CCC1)=O	O=C1N(C)CCC1	1	N-methyl-2-pyrrolidone(1)	872-50-4(1)	782	High Reliability
167	Clc1c(Cl)c(Cl)c(Cl)c(Cl)c1Cl	Clc1c(c(c(c(c1Cl)Cl)Cl)Cl)Cl	c1(c(c(c(c(c1Cl)Cl)Cl)Cl)Cl)Cl	1	Hexachlorobenzene(1)	118-74-1(1)	84	Medium Reliability
168	O=CC1CCCSC1	O=CC1CSCCC1	O=CC1CCCSC1	1	Tetrahydrothiopyran-3-carboxaldehyde(1)	61571-06-0(1)	444	Medium Reliability
169	CCN1CCCC1=O	CCN1C(CCC1)=O	O=C1N(CC)CCC1	1	N-Ethyl-2-pyrrolidone(1)	2687-91-4(1)	308	Medium Reliability
170	ClCCOP(=O)(OCCCl)OCCCl	O=P(OCCCl)(OCCCl)OCCCl	O=P(OCCCl)(OCCCl)OCCCl	1	tris(2-chloroethyl)phosphate(1)	115-96-8(1)	79	High Reliability
171	CN(C)C(=S)SSC(=S)N(C)C	CN(C)C(=S)SSC(=S)N(C)C	C(N(C)C)(=S)SSC(N(C)C)=S	1	Thiram(1)	137-26-8(1)	194	Medium Reliability
172	CCOCCOC(C)=O	CCOCCOC(C)=O	O=C(OCCOCC)C	1	2-ethoxyethyl acetate(1)	111-15-9(1)	68	High Reliability
173	COCC(C)OC(C)=O COC(C)COC(C)=O	COC(C)COC(C)=O	O=C(OCC(OC)C)C	1	2-methoxypropylacetate(1)	70657-70-4(1)	651	High Reliability	Name verified in PubChem
174	CCCCCC	CCCCCC	CCCCCC	1	Hexane(1)	110-54-3(1)	60	High Reliability
175	CCCN(CCC)N=O	CCCN(CCC)N=O	O=NN(CCC)CCC	1	Nitrosodipropylamine(1)	621-64-7(1)	448	Medium Reliability
176	[Cl-].C[N+](C)(C)CC1CO1	C[N+](C)(C)CC1OC1	O1CC1C[N+](C)(C)C	1	2,3-epoxypropyltrimethylammonium chloride(1)	3033-77-0(1)	327	High Reliability
177	CCOCCOCC	CCOCCOCC	O(CC)CCOCC	1	1,2-diethoxyethane(1)	629-14-1(1)	454	High Reliability
178	COCCOCCOC	COCCOCCOC	O(C)CCOCCOC	1	Bis(2-methoxyethyl) ether(1)	111-96-6(1)	74	High Reliability
179	CN(C)P(=O)(N(C)C)N(C)C	CN(C)P(=O)(N(C)C)N(C)C	O=P(N(C)C)(N(C)C)N(C)C	1	Hexamethylphosphoric triamide(1)	680-31-9(1)	550	High Reliability
180	Oc1c(Br)cc(Br)cc1Br	Oc1c(cc(cc1Br)Br)Br	Oc1c(cc(cc1Br)Br)Br	1	2,4,6-tribromophenol(1)	118-79-6(1)	85	Medium Reliability
181	Clc1cc(Cl)c(Cl)cc1	Clc1cc(c(cc1)Cl)Cl	c1cc(c(cc1Cl)Cl)Cl	1	1,2,4-trichlorobenzene(1)	120-82-1(1)	113	High Reliability
182	Clc1cccc(Cl)c1Cl	Clc1c(c(ccc1)Cl)Cl	c1cc(c(c(c1)Cl)Cl)Cl	1	1,2,3-trichlorobenzene(1)	87-61-6(1)	783	Medium Reliability
183	[Pb+2].[O-]c1c(cc(cc1[N+]([O-])=O)[N+]([O-])=O)[N+]([O-])=O.[O-]c1c(cc(cc1[N+]([O-])=O)[N+]([O-])=O)[N+]([O-])=O	O=[N+]([O-])c1cc(c(c(c1)[N+](=O)[O-])O)[N+](=O)[O-]	O=[N+]([O-])c1cc(c(O)c(c1)[N+](=O)[O-])[N+](=O)[O-]	1	Lead dipicrate(1)	6477-64-1(1)	534	High Reliability	Organic counterion
184	[Pb+2].[O-]c1c(c([O-])c(cc1[N+]([O-])=O)[N+]([O-])=O)[N+]([O-])=O	O=[N+]([O-])c1c(c(c(c(c1)[N+](=O)[O-])O)[N+](=O)[O-])O	O=[N+]([O-])c1cc(c(O)c(c1(O))[N+](=O)[O-])[N+](=O)[O-]	1	Lead 2,4,6-trinitro-m-phenylene dioxide(1)	15245-44-0(1)	231	High Reliability
185	Clc1c(Cl)cccc1 Clc1ccccc1Cl	Clc1c(cccc1)Cl	c1ccc(c(c1)Cl)Cl	1	1,2-dichlorobenzene(1)	95-50-1(1)	875	High Reliability
186	Oc1c(Cl)cccc1F	Oc1c(cccc1F)Cl	Fc1cccc(c1(O))Cl	1	2-chloro-6-fluoro-phenol(1)	2040-90-6(1)	266	Medium Reliability
187	[O-][N+](=O)c1ccccc1	O=[N+]([O-])c1ccccc1	O=[N+]([O-])c1ccccc1	1	nitrobenzene(1)	98-95-3(1)	893	High Reliability
188	Oc1ccc(cc1)[N+]([O-])=O	O=[N+]([O-])c1ccc(cc1)O	O=[N+]([O-])c1ccc(O)cc1	1	4-nitrophenol(1)	100-02-7(1)	1	Medium Reliability
189	c1ccccc1	c1ccccc1	c1ccccc1	1	Benzene(1)	71-43-2(1)	654	Medium Reliability
190	Nc1ccc(Cl)cc1	Nc1ccc(cc1)Cl	Nc1ccc(cc1)Cl	1	4-chloroaniline(1)	106-47-8(1)	45	High Reliability
191	Nc1c(F)cc(O)cc1	Nc1c(cc(cc1)O)F	Fc1cc(O)ccc1(N)	1	4-amino-3-fluorophenol(1)	399-95-1(1)	374	High Reliability
192	Oc1cc(O)ccc1	Oc1cc(ccc1)O	Oc1cccc(O)c1	1	Resorcinol(1)	108-46-3(1)	56	High Reliability
193	Nc1ccccc1	Nc1ccccc1	Nc1ccccc1	1	Aniline(1)	62-53-3(1)	450	High Reliability
194	NNc1ccccc1 [H+].[Cl-].NNc1ccccc1 Cl.NNc1ccccc1 [H+].[Cl-].NNc1ccccc1, Cl.NNc1ccccc1, [Cl-].N[NH2+]c1ccccc1, [H+].[Cl-].NNc1ccccc1, N[NH2+]c1ccccc1.N[NH2+]c1ccccc1.[O-]S([O-])(=O)=O, NNc1ccccc1.NNc1ccccc1.OS(O)(=O)=O	NNc1ccccc1	NNc1ccccc1	4	Phenylhydrazine(1), Phenylhydrazine hydrochloride(1), Phenylhydrazinium chloride(1), Phenylhydrazinium sulphate (2:1)(1)	100-63-0(1), 27140-08-5(1), 59-88-1(1), 52033-74-6(1)	8, 310, 430, 391	High Reliability	Differences in counterions, Organic counterion, Checked on PubChem, Checked on ChemID
195	Sc1c(Cl)c(Cl)c(Cl)c(Cl)c1Cl	Sc1c(c(c(c(c1Cl)Cl)Cl)Cl)Cl	c1(c(c(c(c(c1Cl)Cl)S)Cl)Cl)Cl	1	Pentachlorobenzenethiol(1)	133-49-3(1)	173	High Reliability
196	OS(=O)(=O)C(F)(F)C(F)(F)C(F)(F)C(F)(F)C(F)(F)C(F)(F)F	O=S(=O)(O)C(F)(F)C(F)(F)C(F)(F)C(F)(F)C(F)(F)C(F)(F)F	O=S(=O)(O)C(F)(F)C(F)(F)C(F)(F)C(F)(F)C(F)(F)C(F)(F)F	1	pfhxs(1)	355-46-4(1)	350	Medium Reliability	Name verified in PubChem
197	Cc1c(N)cc(N)cc1 Cc1ccc([NH3+])cc1[NH3+].[O-]S([O-])(=O)=O	Cc1c(cc(cc1)N)N	Nc1ccc(c(N)c1)C	2	4-methyl-m-phenylenediamine(1), Toluene-2,4-diammonium sulphate(1)	95-80-7(1), 65321-67-7(1)	878, 540	High Reliability	Checked on PubChem, Checked on ChemID
198	OS(O)(=O)=O.COc1c(N)cc(N)cc1 COc1ccc([NH3+])cc1[NH3+].[O-]S([O-])(=O)=O COc1ccc(N)cc1N COc1ccc(N)cc1N.OS(O)(=O)=O	COc1c(cc(cc1)N)N	O(c1ccc(N)cc1(N))C	2	4-methoxy-m-phenylenediammonium sulphate(1), 4-methoxy-m-phenylenediamine(1)	39156-41-7(1), 615-05-4(1)	372, 443	Medium Reliability	Differences in counterions
199	Cc1c(cc(cc1)[N+]([O-])=O)[N+]([O-])=O	Cc1c(cc(cc1)[N+](=O)[O-])[N+](=O)[O-]	O=[N+]([O-])c1ccc(c(c1)[N+](=O)[O-])C	1	2,4-dinitrotoluene(1)	121-14-2(1)	114	High Reliability
200	Cc1ccc(c(c1)[N+]([O-])=O)[N+]([O-])=O	Cc1cc(c(cc1)[N+](=O)[O-])[N+](=O)[O-]	O=[N+]([O-])c1ccc(cc1[N+](=O)[O-])C	1	3,4-dinitrotoluene(1)	610-39-9(1)	437	High Reliability
201	Cc1cc(cc(c1)[N+]([O-])=O)[N+]([O-])=O	Cc1cc(cc(c1)[N+](=O)[O-])[N+](=O)[O-]	O=[N+]([O-])c1cc(cc(c1)C)[N+](=O)[O-]	1	3,5-dinitrotoluene(1)	618-85-9(1)	445	High Reliability
202	Cc1cccc(c1[N+]([O-])=O)[N+]([O-])=O	Cc1c(c(ccc1)[N+](=O)[O-])[N+](=O)[O-]	O=[N+]([O-])c1cccc(c1[N+](=O)[O-])C	1	2,3-dinitrotoluene(1)	602-01-7(1)	432	High Reliability
203	Cc1cc(ccc1[N+]([O-])=O)[N+]([O-])=O	Cc1c(ccc(c1)[N+](=O)[O-])[N+](=O)[O-]	O=[N+]([O-])c1ccc(c(c1)C)[N+](=O)[O-]	1	2,5-dinitrotoluene(1)	619-15-8(1)	446	Medium Reliability
204	Cc1c(cccc1[N+]([O-])=O)[N+]([O-])=O	Cc1c(cccc1[N+](=O)[O-])[N+](=O)[O-]	O=[N+]([O-])c1cccc(c1C)[N+](=O)[O-]	1	2,6-dinitrotoluene(1)	606-20-2(1)	436	High Reliability
205	[Ni+2].[O-]C(=O)c1ccccc1.[O-]C(=O)c1ccccc1 [Ni].OC(=O)c1ccccc1	O=C(O)c1ccccc1	O=C(O)c1ccccc1	1	nickel dibenzoate(1)	553-71-9(1)	407	High Reliability	Organometallic, Organic counterion, Checked on PubChem, Checked on ChemID
206	ClCc1ccccc1	ClCc1ccccc1	c1ccc(cc1)CCl	1	a-chlorotoluene(1)	100-44-7(1)	6	Medium Reliability	Name verified in PubChem
207	Cc1ccccc1[N+]([O-])=O	Cc1c(cccc1)[N+](=O)[O-]	O=[N+]([O-])c1ccccc1C	1	2-nitrotoluene(1)	88-72-2(1)	787	Medium Reliability
208	COc1c(cccc1)[N+]([O-])=O COc1ccccc1[N+]([O-])=O	COc1c(cccc1)[N+](=O)[O-]	O=[N+]([O-])c1ccccc1(OC)	1	2-nitroanisole(1)	91-23-6(1)	814	High Reliability
209	Cl.Cc1c(N)ccc(Cl)c1 [Cl-].Cc1cc(Cl)ccc1[NH3+] [H+].[Cl-].Cc1cc(Cl)ccc1N Cc1c(N)ccc(Cl)c1	Cc1c(ccc(c1)Cl)N	Nc1ccc(cc1C)Cl	2	4-chloro-o-toluidinium chloride(1), 4-chloro-o-toluidine(1)	3165-93-3(1), 95-69-2(1)	334, 877	Medium Reliability	Differences in counterions
210	Cc1c(N)cccc1 Cc1ccccc1N	Cc1c(cccc1)N	Nc1ccccc1C	1	O-toluidine(1)	95-53-4(1)	876	High Reliability
211	COc1ccccc1N	COc1c(cccc1)N	O(c1ccccc1(N))C	1	O-anisidine(1)	90-04-0(1)	791	High Reliability
212	COc1ccc(C)cc1N	COc1c(cc(cc1)C)N	O(c1ccc(cc1(N))C)C	1	6-methoxy-m-toluidine(1)	120-71-8(1)	112	Medium Reliability
213	[Ni+2].CCCCCCCC([O-])=O.CCCCCCCC([O-])=O	CCCCCCCC(=O)O	O=C(O)CCCCCCC	1	nickel(II) octanoate(1)	4995-91-9(1)	381	Medium Reliability	Organometallic
214	[Ni+2].CCCCC(CC)C([O-])=O.CCCCC(CC)C([O-])=O [Ni].CCCCC(CC)C(O)=O	CCCCC(CC)C(=O)O	O=C(O)C(CC)CCCC	2	nickel bis(2-ethylhexanoate)(1), 2-ethylhexanoic acid, nickel salt(1)	4454-16-4(1), 7580-31-6(1)	378, 690	High Reliability	Organometallic, Organic counterion, Checked on PubChem, Checked on ChemID
215	[Ni+2].CC(C)CCCCC([O-])=O.CC(C)CCCCC([O-])=O	CC(C)CCCCC(=O)O	O=C(O)CCCCC(C)C	2	nickel isooctanoate(1), nickel(II) isooctanoate(1)	27637-46-3(1), 29317-63-3(1)	313, 320	Medium Reliability	Organometallic, Organic counterion, Checked on PubChem, Checked on ChemID
216	COCCOCCOCCOC	COCCOCCOCCOC	O(C)CCOCCOCCOC	1	1,2-bis(2-methoxyethoxy)ethane(1)	112-49-2(1)	76	High Reliability
217	C=Cc1ccccc1	C=Cc1ccccc1	C=Cc1ccccc1	1	Styrene(1)	100-42-5(1)	4	High Reliability
218	C1OC1c2ccccc2	c1ccc(cc1)C2OC2	O1CC1c2ccccc2	1	(epoxyethyl)benzene(1)	96-09-3(1)	879	High Reliability
219	OC(=O)C(F)(F)C(F)(F)C(F)(F)C(F)(F)C(F)(F)C(F)(F)C(F)(F)F	O=C(O)C(F)(F)C(F)(F)C(F)(F)C(F)(F)C(F)(F)C(F)(F)C(F)(F)F	O=C(O)C(F)(F)C(F)(F)C(F)(F)C(F)(F)C(F)(F)C(F)(F)C(F)(F)F	1	Perfluorooctanoic acid (PFOA)(1)	335-67-1(1)	344	Medium Reliability
220	C(Oc1ccccc1)C2CO2	c1ccc(cc1)OCC2OC2	O(c1ccccc1)CC2OC2	1	2,3-epoxypropyl phenyl ether(1)	122-60-1(1)	126	High Reliability
221	Cc1cc(C)c(N)cc1C Cl.Cc1cc(C)c(N)cc1C [Cl-].Cc1cc(C)c([NH3+])cc1C	Cc1c(cc(c(c1)C)N)C	Nc1cc(c(cc1C)C)C	2	2,4,5-trimethylaniline(1), 2,4,5-trimethylaniline hydrochloride(1)	137-17-7(1), 21436-97-5(1)	193, 279	High Reliability	Differences in counterions
222	[Ni+2].CC(C)CCCCCC([O-])=O.CC(C)CCCCCC([O-])=O	CC(C)CCCCCC(=O)O	O=C(O)CCCCCC(C)C	1	nickel bis(isononanoate)(1)	84852-37-9(1)	754	High Reliability	Organometallic, Organic counterion, Checked on PubChem, Checked on ChemID
223	c1cc2c(cc1)nccc2 c1ccc2ncccc2c1	c1cc2c(cc1)nccc2	n1cccc2ccccc12	1	quinoline(1)	91-22-5(1)	813	High Reliability
224	OC(=O)C(F)(F)C(F)(F)C(F)(F)C(F)(F)C(F)(F)C(F)(F)C(F)(F)C(F)(F)F	O=C(O)C(F)(F)C(F)(F)C(F)(F)C(F)(F)C(F)(F)C(F)(F)C(F)(F)C(F)(F)F	O=C(O)C(F)(F)C(F)(F)C(F)(F)C(F)(F)C(F)(F)C(F)(F)C(F)(F)C(F)(F)F	1	PFNA(1)	375-95-1(1)	362	High Reliability
225	C=[N+]=[N-]	C=[N+]=[N-]	[N-]=[N+]=C	1	Diazomethane(1)	334-88-3(1)	341	High Reliability
226	C=O	C=O	O=C	1	Formaldehyde(1)	50-00-0(1)	382	High Reliability
227	[Ni+2].[O-]C([O-])=O [Co+2].[O-]C([O-])=O	O=C(O)O	O=C(O)O	2	Carbonic acid, nickel salt(1), Cobalt carbonate(1)	16337-84-1(1), 513-79-1(1)	245, 385	Medium Reliability, High Reliability	Organometallic, Organic counterion
228	NC=O	NC=O	O=CN	1	Formamide(1)	75-12-7(1)	683	High Reliability
229	CNN	CNN	NNC	1	methylhydrazine(1)	60-34-4(1)	434	High Reliability
230	[C-]#[O+] C=O	[C-]#[O+]	[C-]#[O+]	1	carbonmonoxide(1)	630-08-0(1)	455	High Reliability	Name verified in PubChem
231	S=C=S	S=C=S	C(=S)=S	1	Carbon disulphide(1)	75-15-0(1)	684	Medium Reliability

## Sheet: Rejected
Original ID	CHEMICAL	CAS_NO	Warnings
2	Dibutyltin (DBT)	1002-53-5	Unusual elements
3	nickel difluoride	10028-18-9	Unusual elements, Inorganic, Missing/ambiguous
5	Boric acid	10043-35-3	Unusual elements, Inorganic
7	Phenol, 4-(5- methylhexyl)-	100532-36-3	Missing/ambiguous
9	Petrolatum (petroleum), clay-treated	100684-33-1	Missing/ambiguous
10	Lead dinitrate	10099-74-8	Unusual elements, Inorganic
11	nickel(II) selenite	10101-96-9	Organometallic, Unusual elements, Inorganic
12	Cadmium chloride	10108-64-2	Unusual elements, Inorganic
14	Cadmium sulphate	10124-36-4	Unusual elements, Inorganic
15	Cobalt sulphate	10124-43-3	Organometallic, Organic counterion, Inorganic
16	Distillates (petroleum), hydrodesulfurized middle coker	101316-59-0	Missing/ambiguous
17	Extract residues (coal), light oil alk., acid ext., indene fraction	101316-62-5	Missing/ambiguous
18	Hydrocarbons, C6-8, hydrogenated sorption-dearomatized, toluene raffination	101316-66-9	Missing/ambiguous
19	Hydrocarbons, C6-rich, hydrotreated light naphtha distillates, solvent-refined	101316-67-0	Missing/ambiguous
20	Lubricating oils (petroleum), C>25, solvent-extd., deasphalted, dewaxed, hydrogenated	101316-69-2	Missing/ambiguous
21	Lubricating oils (petroleum), C24-50, solvent-extd., dewaxed, hydrogenated	101316-72-7	Missing/ambiguous
22	Naphtha (petroleum), hydrodesulfurized full-range coker	101316-76-1	Missing/ambiguous
23	Tar, brown-coal, low-temp.	101316-84-1	Missing/ambiguous
24	Cobalt nitrate	10141-05-6	Organometallic, Inorganic
26	Distillates (petroleum), heavy steam-cracked	101631-14-5	Missing/ambiguous
28	Naphtha (petroleum), sweetened light	101795-01-1	Missing/ambiguous
30	Hydrocarbons, C3-6, C5-rich, steam-cracked naphtha	102110-14-5	Missing/ambiguous
31	Hydrocarbons, C5-rich, dicyclopentadiene-contg.	102110-15-6	Missing/ambiguous
32	Residues (petroleum), steam-cracked light, arom.	102110-55-4	Missing/ambiguous
33	Phenol, 4-(3- methylhexyl)-	102570-52-5	Missing/ambiguous
36	cadmium nitrate; cadmium dinitrate	10325-94-7	Illegal Name, Unusual elements, Inorganic, Missing/ambiguous
37	perboric acid (HBO(O2)), sodium salt, monohydrate	10332-33-9	Unusual elements, Inorganic
39	trinickel bis(orthophosphate)	10381-36-9	Organometallic, Inorganic
42	perboric acid (HBO(O2)), sodium salt, tetrahydrate	10486-00-7	Unusual elements, Inorganic, Missing/ambiguous
43	(4-ethoxyphenyl)(3-(4-fluoro-3-phenoxyphenyl)propyl)dimethylsilane	105024-66-6	Unusual elements
44	Sodium dichromate	10588-01-9	Unusual elements, Inorganic
46	bis(tripropyltin) oxide	1067-29-4	Unusual elements
63	Nickel oxide	11099-02-8	Unusual elements, Inorganic, Missing/ambiguous
64	Potassium hydroxyoctaoxodizincatedichromate(1-)	11103-86-9	Organometallic, Unusual elements, Inorganic
65	boric acid, crude natural	11113-50-1	Unusual elements, Inorganic
66	nickel hydroxide	11113-74-9	Unusual elements, Inorganic, Missing/ambiguous
67	Nickel Sulfide	11113-75-0	Unusual elements, Inorganic
69	Silicic acid, lead salt	11120-22-2	Unusual elements, Inorganic, Missing/ambiguous
70	nickel potassium fluoride	11132-10-8	Unusual elements, Inorganic
71	perboric acid, sodium salt	11138-47-9	Unusual elements, Inorganic
77	Phenol, 4-(4- methylhexyl)-	1139800-98-8	Missing/ambiguous
83	Dioctyl phthalate	117-84-0	Missing/ambiguous
90	Crocidolite	12001-28-4	Missing/ambiguous
91	Chrysotile	12001-29-5	Unusual elements, Inorganic
92	dialuminium nickel tetraoxide	12004-35-2	Organometallic, Unusual elements, Inorganic
93	nickel boride (NiB)	12007-00-0	Unusual elements, Inorganic, Missing/ambiguous
94	dinickel boride	12007-01-1	Organometallic, Unusual elements, Inorganic
95	trinickel boride	12007-02-2	Organometallic, Unusual elements, Inorganic
96	disodium octaborate anhydrous	12008-41-2	Unusual elements, Inorganic, Missing/ambiguous
98	lithium nickel dioxide	12031-65-1	Missing/ambiguous
99	Nickel dioxide	12035-36-8	Missing/ambiguous
100	nickel stannate	12035-38-0	Missing/ambiguous
101	nickel titanium trioxide	12035-39-1	Unusual elements, Inorganic
102	dinickel phosphide	12035-64-2	Organometallic, Unusual elements, Inorganic
103	Heazlewoodite	12035-71-1	Missing/ambiguous
104	Trinickel disulphide	12035-72-2	Unusual elements, Inorganic
105	Lead oxide sulfate	12036-76-9	Unusual elements, Inorganic
106	perboric acid, sodium salt, monohydrate	12040-72-1	Unusual elements, Inorganic
107	nickel dihydroxide	12054-48-7	Unusual elements, Inorganic, Missing/ambiguous
108	dinickel silicide	12059-14-2	Missing/ambiguous
109	Lead titanium trioxide	12060-00-3	Unusual elements, Inorganic
110	Pentalead tetraoxide sulphate	12065-90-6	Unusual elements, Inorganic
111	nickel diarsenide	12068-61-0	Organometallic, Unusual elements, Inorganic
117	trinickel tetrasulfide	12137-12-1	Missing/ambiguous
118	Trilead dioxide phosphonate	12141-20-7	Unusual elements, Inorganic
119	nickel telluride	12142-88-0	Unusual elements, Inorganic
120	Pitch, coal tar, high-temp., heat-treated	121575-60-8	Missing/ambiguous
121	Amosite (Grunerite)	12172-73-5	Missing/ambiguous
122	borax pentahydrate, disodium tetraborate pentahydrate	12179-04-3	Unusual elements, Inorganic, Missing/ambiguous
123	nickel disilicide	12201-89-7	Missing/ambiguous
124	Tetralead trioxide sulphate	12202-17-4	Unusual elements, Inorganic, Missing/ambiguous
128	tetraboron disodium heptaoxide, hydrate	12267-73-1	Missing/ambiguous
129	disodium octaborate tetrahydrate	12280-03-4	Unusual elements, Inorganic, Missing/ambiguous
132	Erionite	12510-42-8	Organometallic, Unusual elements, Inorganic
133	trihydrogen hydroxybis[orthosilicato(4-)]trinickelate(3-)	12519-85-6	Missing/ambiguous
134	Dioxobis(stearato)trilead	12578-12-0	Unusual elements, Missing/ambiguous
135	[carbonato(2-)] tetrahydroxytrinickel	12607-70-4	Organometallic, Unusual elements, Inorganic, Missing/ambiguous
136	nickel boride	12619-90-8	Organometallic, Unusual elements, Inorganic
137	Lead titanium zirconium oxide	12626-81-2	Unusual elements, Inorganic
138	nickel titanium oxide	12653-76-8	Unusual elements, Inorganic
139	Lead chromate molybdate sulfate red	12656-85-8	Organometallic, Unusual elements, Inorganic
140	molybdenum nickel oxide	12673-58-4	Missing/ambiguous
142	4-Nonylphenol, branched, ethoxylated	127087-87-0	Missing/ambiguous
145	cobalt nickel oxide	12737-30-3	Organometallic, Unusual elements, Inorganic
147	Gallium arsenide	1303-00-0	Unusual elements, Inorganic, Missing/ambiguous
148	Diarsenic pentaoxide	1303-28-2	Unusual elements, Inorganic
149	boric oxide	1303-86-2	Unusual elements, Inorganic, Missing/ambiguous
150	borax decahydrate, disodium tetraborate decahydrate	1303-96-4	Unusual elements, Inorganic, Missing/ambiguous
151	Beryllium oxide	1304-56-9	Unusual elements, Inorganic, Missing/ambiguous
152	Cadmium oxide	1306-19-0	Unusual elements, Inorganic, Missing/ambiguous
153	Cadmium sulphide	1306-23-6	Unusual elements, Inorganic, Missing/ambiguous
154	Antimony Trioxide	1309-64-4	Unusual elements, Inorganic
156	nickel dinitrate	13138-45-9	Organometallic, Inorganic
157	Nickel monoxide	1313-99-1	Unusual elements, Inorganic, Missing/ambiguous
158	Millerite	1314-04-1	Unusual elements, Inorganic
159	nickel selenide	1314-05-2	Unusual elements, Inorganic, Missing/ambiguous
160	Dinickel trioxide	1314-06-3	Organometallic, Unusual elements, Inorganic
161	Orange lead	1314-41-6	Unusual elements, Inorganic, Missing/ambiguous
166	Lead monoxide	1317-36-8	Unusual elements, Inorganic, Missing/ambiguous
167	Trilead bis(carbonate) dihydroxide	1319-46-6	Organic counterion, Unusual elements, Inorganic
169	Diarsenic trioxide	1327-53-3	Unusual elements, Inorganic
170	boric acid, disodium salt, disodium tetraborate, anhydrous	1330-43-4	Unusual elements, Inorganic, Missing/ambiguous
171	Asbestos	1332-21-4	Missing/ambiguous
172	Chromium trioxide	1333-82-0	Unusual elements, Inorganic, Missing/ambiguous
174	Lead, bis(acetato-O)tetrahydroxytri-	1335-32-6	Unusual elements, Inorganic
179	Lead diazide	13424-46-9	Unusual elements, Inorganic
180	Lead sulfochromate yellow	1344-37-2	Organometallic, Unusual elements, Inorganic
181	nickel dibromide	13462-88-9	Organometallic, Unusual elements, Inorganic, Missing/ambiguous
182	nickel diiodide	13462-90-3	Organometallic, Unusual elements, Inorganic, Missing/ambiguous
183	Tetracarbonylnickel	13463-39-3	Unusual elements, Inorganic
184	Hydrazinium nitrate	13464-97-6	Inorganic
185	nickel(II) arsenate, trinickel bis(arsenate)	13477-70-8	Organometallic, Unusual elements, Inorganic
186	perboric acid (H3BO2(O2)), monosodium salt trihydrate	13517-20-9	Missing/ambiguous
187	Acids generated from chromium trioxide and their oligomers. Names of the acids and their oligomers: Chromic acid, Dichromic acid, Oligomers of chromic acid and dichromic acid.	13530-68-2	Unusual elements, Inorganic
189	nickel diperchlorate, perchloric acid, nickel(II) salt	13637-71-3	Organometallic, Inorganic
192	nickel dithiocyanate	13689-92-4	Organometallic, Unusual elements, Missing/ambiguous
197	Calcium chromate	13765-19-0	Unusual elements, Inorganic
198	nickel bis(sulfamidate), nickel sulfamate	13770-89-3	Organometallic, Inorganic
199	dinickel orthosilicate	13775-54-7	Organometallic, Unusual elements, Inorganic
200	Lead bis(tetrafluoroborate)	13814-96-5	Unusual elements, Inorganic
201	orthoboric acid, sodium salt	13840-56-7	Unusual elements, Inorganic
202	nickel dipotassium bis(sulfate)	13842-46-1	Organometallic, Inorganic
206	nickel tungsten tetraoxide	14177-51-6	Organometallic, Unusual elements, Inorganic
207	molybdenum nickel tetraoxide	14177-55-0	Organometallic, Unusual elements, Inorganic, Missing/ambiguous
208	nitric acid, nickel salt	14216-75-2	Organometallic, Inorganic
210	Aluminosilicate Refractory Ceramic Fibres	142844-00-6	Missing/ambiguous
211	Zirconia Aluminosilicate Refractory Ceramic Fibres	142844-00-6	Missing/ambiguous
212	nickel hydrogen phosphate	14332-34-4	Organometallic, Inorganic
215	dinickel diphosphate	14448-18-1	Organometallic, Inorganic
216	nickel bis(phosphinate)	14507-36-9	Organometallic, Inorganic
217	nickel dibromate	14550-87-9	Organometallic, Inorganic
218	Tributyltin chloride	1461-22-9	Unusual elements
220	nickel bis(tetrafluoroborate)	14708-14-6	Organometallic, Unusual elements, Inorganic
221	nickel chromate	14721-18-7	Organometallic, Unusual elements, Inorganic
223	dinickel hexacyanoferrate	14874-78-3	Missing/ambiguous
224	Chromyl dichloride	14977-61-8	Unusual elements, Inorganic
227	nickel selenate	15060-62-5	Organometallic, Unusual elements, Inorganic
229	sodium perborate	15120-21-5	Unusual elements, Inorganic, Missing/ambiguous
232	2-ethylhexyl 10-ethyl-4,4-dioctyl-7-oxo-8-oxa-3,5-dithia-4-stannatetradecanoate	15571-58-1	Unusual elements
233	nickel dichromate	15586-38-6	Organometallic, Unusual elements, Inorganic
234	Triethyl arsenate	15606-95-8	Unusual elements
235	4-TERT-NONYLPHENOLDIETHOXYLATE	156609-10-8	Missing/ambiguous
236	diammonium nickel bis(sulfate)	15699-18-0	Organometallic, Inorganic
237	nickel triuranium decaoxide	15780-33-3	Organometallic, Unusual elements, Inorganic
238	formic acid, nickel salt	15843-02-4	Unusual elements, Inorganic
239	nickel tellurium trioxide	15851-52-2	Organometallic, Unusual elements, Inorganic, Missing/ambiguous
240	nickel tellurium tetraoxide	15852-21-8	Organometallic, Unusual elements, Inorganic
247	Trisodium [4'-(8-acetylamino-3,6-disulfonato-2-naphthylazo) -4''-(6-benzoylamino-3-sulfonato-2-naphthylazo)-biphenyl- 1,3',3'',1'''-tetraolato-O,O',O'',O''']copper(II)	164058-22-4	Missing/ambiguous
248	Nickel (II) sulphide	16812-54-7	Unusual elements, Inorganic, Missing/ambiguous
249	phosphoric acid, calcium nickel salt	17169-61-8	Missing/ambiguous
251	Lead(II) methanesulphonate	17570-76-2	Unusual elements, Inorganic
253	Phenol, 4-[2methyl-1-(1- methylethyl)prop yl]-	1824346-00-0	Missing/ambiguous
254	citric acid, ammonium nickel salt	18283-82-4	Missing/ambiguous
257	nickel bis(dihydrogen phosphate)	18718-11-1	Organometallic, Inorganic
260	diphosphoric acid, nickel(II) salt	19372-20-4	Missing/ambiguous
265	Pyridinium dichromate	20039-37-6	Organic counterion, Unusual elements, Inorganic, Missing/ambiguous
268	oxalic acid, nickel salt	20543-06-0	Missing/ambiguous
273	Lead cyanamidate	20837-86-9	Unusual elements, Inorganic
274	cadmium hydroxide; cadmium dihydroxide	21041-95-2	Illegal Name, Unusual elements, Inorganic
280	nickel(II) silicate	21784-78-1	Organometallic, Unusual elements, Inorganic
283	indium phosphide	22398-80-7	Unusual elements, Inorganic, Missing/ambiguous
284	citric acid, nickel salt	22605-92-1	Missing/ambiguous
285	Tripropyltin chloride	2279-76-7	Unusual elements
289	Dichromium tris(chromate)	24613-89-6	Organometallic, Unusual elements, Inorganic
294	trixylyl phosphate	25155-23-1	Unusual elements, Missing/ambiguous
296	Dinitrotoluene	25321-14-6	Missing/ambiguous
297	Diaminotoluene	25376-45-8	Missing/ambiguous
299	Hexabromocyclododecane	25637-99-4	Missing/ambiguous
300	[4-[[4-anilino-1-naphthyl][4-(dimethylamino)phenyl]methylene]cyclohexa-2,5-dien-1-ylidene] dimethylammonium chloride (C.I. Basic Blue 26) [with 0.1% of Michler's ketone (EC No. 202-027-5) or Michler's base (EC No. 202-959-2)]	2580-56-5	Unusual elements, Inorganic, Mixture, Missing/ambiguous
301	Lead hexafluorosilicate	25808-74-6	Unusual elements, Inorganic
306	nickel hexafluorosilicate	26043-11-8	Organometallic, Unusual elements, Inorganic
309	nickel arsenide	27016-75-7	Unusual elements, Inorganic, Missing/ambiguous
311	(1,1,3,3-tetramethylbutyl)phenol	27193-28-8	Unusual elements, Inorganic
312	N,N-(dimethylamino)thioacetamide hydrochloride	27366-72-9	Missing/ambiguous
316	Diisononyl phthalate	28553-12-0	Unusual elements
324	Lead di(acetate)	301-04-2	Organic counterion, Unusual elements, Inorganic
325	Hydrazine	302-01-2	Inorganic
329	Phenol, 4-(1- ethyl-1,2- dimethylpropyl)-	30784-27-1	Missing/ambiguous
331	Phenol, 4-(1,1- dimethylpentyl)-	30784-31-7	Missing/ambiguous
332	Phenol, 4-(1- ethyl-1- methylbutyl)-	30784-32-8	Missing/ambiguous
335	nickel silicate (3:4)	31748-25-1	Organometallic, Unusual elements, Inorganic, Missing/ambiguous
337	Diphenyl ether, octabromo derivative	32536-52-0	Unusual elements, Derivative, Missing/ambiguous
338	Phenol, 4-(1,1,3- trimethylbutyl)-	33104-11-9	Missing/ambiguous
339	Quadrosilan; 2,6-cis-Diphenylhexamethylcyclotetrasiloxane	33204-76-1	Illegal Name, Unusual elements
342	nickel diformate	3349-06-02	Unusual elements, Inorganic
349	Bunsenite	34492-97-2	Unusual elements, Inorganic, Missing/ambiguous
351	nickel phosphinate	36026-88-7	Organometallic, Inorganic
355	3-(4-Methylbenzylidene)camphor; 1,7,7-trimethyl-3-[(4-methylphenyl)methylene]bicyclo[2.2.1]heptan-2-one	36861-47-9	Illegal Name, Stereochemistry removed, Missing/ambiguous
356	Trilead diarsenate	3687-31-8	Unusual elements, Inorganic
357	Isononylphenol-ethoxylate	37205-87-1	Missing/ambiguous
359	perboric acid, sodium salt, tetrahydrate	37244-98-7	Unusual elements, Inorganic
361	silicic acid, nickel salt	37321-15-6	Organometallic, Unusual elements, Inorganic
365	Phenol, 4-(1,1- diethylpropyl)-	37872-24-5	Missing/ambiguous
366	6-(2-chloroethyl)-6-(2-methoxyethoxy)-2,5,7,10-tetraoxa-6-silaundecane	37894-46-5	Unusual elements
380	Pentazinc chromate octahydroxide	49663-84-5	Organometallic, Unusual elements, Inorganic
384	cadmium carbonate	513-78-0	Organic counterion, Unusual elements, Inorganic
386	Acetic acid, lead salt, basic	51404-69-4	Missing/ambiguous
393	4-(1-ethyl-1-methylhexyl)phenol	52427-13-1	Missing/ambiguous
394	nickel divanadium hexaoxide	52502-12-2	Organometallic, Unusual elements, Inorganic
403	Lead tetraacetate	546-67-8	Organic counterion, Unusual elements, Inorganic, Missing/ambiguous
405	[4-[4,4'-bis(dimethylamino) benzhydrylidene]cyclohexa-2,5-dien-1-ylidene]dimethylammonium chloride (C.I. Basic Violet 3) [with 0.1% of Michler's ketone (EC No. 202-027-5) or Michler's base (EC No. 202-959-2)]	548-62-9	Mixture
409	(R)-4-hydroxy-3-(3-oxo-1-phenylbutyl)-2-benzopyrone	5543-58-8	Stereochemistry removed, Missing/ambiguous
411	Octamethylcyclotetrasiloxane	556-67-2	Unusual elements
413	nickel dicyanide	557-19-7	Unusual elements, Inorganic, Missing/ambiguous
414	4,4'-bis(dimethylamino)-4''-(methylamino)trityl alcohol [with 0.1% of Michler's ketone (EC No. 202-027-5) or Michler's base (EC No. 202-959-2)]	561-41-1	Mixture
416	Tributyltin oxide (TBTO)	56-35-9	Unusual elements
418	Tributyltin	56573-85-4	Unusual elements
426	cobalt nickel dioxide	58591-45-0	Organometallic, Unusual elements, Inorganic
447	Bisphenol F	620-92-8	Missing/ambiguous
449	Sulfurous acid, lead salt, dibasic	62229-08-7	Unusual elements, Inorganic
457	Triphenyltin chloride	639-58-7	Unusual elements
459	phenol, 4-(1- ethylpentyl)-	6465-74-3	Missing/ambiguous
461	Naphtha (petroleum), heavy straight-run	64741-41-9	Missing/ambiguous
462	Naphtha (petroleum), full-range straight-run	64741-42-0	Missing/ambiguous
463	Residues (petroleum), atm. tower	64741-45-3	Missing/ambiguous
464	Naphtha (petroleum), light straight-run	64741-46-4	Missing/ambiguous
465	Natural gas condensates (petroleum)	64741-47-5	Missing/ambiguous
466	Natural gas (petroleum), raw liq. Mix	64741-48-6	Mixture, Missing/ambiguous
467	Distillates (petroleum), light paraffinic	64741-50-0	Missing/ambiguous
468	Distillates (petroleum), heavy paraffinic	64741-51-1	Missing/ambiguous
469	Distillates (petroleum), light naphthenic	64741-52-2	Missing/ambiguous
470	Distillates (petroleum), heavy naphthenic	64741-53-3	Missing/ambiguous
471	Naphtha (petroleum), heavy catalytic cracked	64741-54-4	Missing/ambiguous
472	Naphtha (petroleum), light catalytic cracked	64741-55-5	Missing/ambiguous
473	Gas oils (petroleum), heavy vacuum	64741-57-7	Missing/ambiguous
474	Distillates (petroleum), light catalytic cracked	64741-59-9	Missing/ambiguous
475	Distillates (petroleum), intermediate catalytic cracked	64741-60-2	Missing/ambiguous
476	Distillates (petroleum), heavy catalytic cracked	64741-61-3	Missing/ambiguous
477	Clarified oils (petroleum), catalytic cracked	64741-62-4	Missing/ambiguous
478	Naphtha (petroleum), light catalytic reformed	64741-63-5	Missing/ambiguous
479	Naphtha (petroleum), full-range alkylate	64741-64-6	Missing/ambiguous
480	Naphtha (petroleum), light alkylate	64741-66-8	Missing/ambiguous
481	Residues (petroleum), catalytic reformer fractionator	64741-67-9	Missing/ambiguous
482	Naphtha (petroleum), heavy catalytic reformed	64741-68-0	Missing/ambiguous
483	Naphtha (petroleum), light hydrocracked	64741-69-1	Missing/ambiguous
484	Naphtha (petroleum), isomerization	64741-70-4	Isomeric mix, Missing/ambiguous
485	Naphtha (petroleum), light thermal cracked	64741-74-8	Missing/ambiguous
486	Residues (petroleum), hydrocracked	64741-75-9	Missing/ambiguous
487	Distillates (petroleum), heavy hydrocracked	64741-76-0	Missing/ambiguous
488	Naphtha (petroleum), heavy hydrocracked	64741-78-2	Missing/ambiguous
489	Residues (petroleum), thermal cracked	64741-80-6	Missing/ambiguous
490	Distillates (petroleum), heavy thermal cracked	64741-81-7	Missing/ambiguous
491	Distillates (petroleum), light thermal cracked	64741-82-8	Missing/ambiguous
492	Naphtha (petroleum), heavy thermal cracked	64741-83-9	Missing/ambiguous
493	Naphtha (petroleum), solvent-refined light	64741-84-0	Missing/ambiguous
494	Distillates (petroleum), sweetened middle	64741-86-2	Missing/ambiguous
495	Naphtha (petroleum), sweetened	64741-87-3	Missing/ambiguous
496	Distillates (petroleum), solvent-refined heavy paraffinic	64741-88-4	Missing/ambiguous
497	Distillates (petroleum), solvent-refined light paraffinic	64741-89-5	Missing/ambiguous
498	Residual oils (petroleum), solvent deasphalted	64741-95-3	Missing/ambiguous
499	Distillates (petroleum), solvent-refined heavy naphthenic	64741-96-4	Missing/ambiguous
500	Distillates (petroleum), solvent-refined light naphthenic	64741-97-5	Missing/ambiguous
501	Residual oils (petroleum), solvent-refined	64742-01-4	Missing/ambiguous
502	Extracts (petroleum), heavy paraffinic distillate solvent	64742-04-7	Missing/ambiguous
503	Extracts (petroleum), light paraffinic distillate solvent	64742-05-8	Missing/ambiguous
504	Extracts (petroleum), heavy naphthenic distillate solvent	64742-11-6	Missing/ambiguous
505	Distillates (petroleum), clay-treated heavy naphthenic	64742-44-5	Missing/ambiguous
506	Distillates (petroleum), hydrotreated middle	64742-46-7	Missing/ambiguous
507	Naphtha (petroleum), hydrotreated heavy	64742-48-9	Missing/ambiguous
508	Naphtha (petroleum), hydrotreated light	64742-49-0	Missing/ambiguous
509	Distillates (petroleum), hydrotreated heavy naphthenic	64742-52-5	Missing/ambiguous
510	Distillates (petroleum), hydrotreated light naphthenic	64742-53-6	Missing/ambiguous
511	Distillates (petroleum), hydrotreated heavy paraffinic	64742-54-7	Missing/ambiguous
512	Distillates (petroleum), hydrotreated light paraffinic	64742-55-8	Missing/ambiguous
513	Distillates (petroleum), solvent-dewaxed light paraffinic	64742-56-9	Missing/ambiguous
514	Residual oils (petroleum), hydrotreated	64742-57-0	Missing/ambiguous
515	Gas oils (petroleum), hydrotreated vacuum	64742-59-2	Missing/ambiguous
516	Slack wax (petroleum)	64742-61-6	Missing/ambiguous
517	Residual oils (petroleum), solvent-dewaxed	64742-62-7	Missing/ambiguous
518	Distillates (petroleum), solvent-dewaxed heavy paraffinic	64742-65-0	Missing/ambiguous
519	Naphtha (petroleum), catalytic dewaxed	64742-66-1	Missing/ambiguous
520	Foots oil (petroleum)	64742-67-2	Missing/ambiguous
521	Paraffin oils (petroleum), catalytic dewaxed heavy	64742-70-7	Missing/ambiguous
522	Paraffin oils (petroleum), catalytic dewaxed light	64742-71-8	Missing/ambiguous
523	Naphtha (petroleum), hydrodesulfurized light	64742-73-0	Missing/ambiguous
524	Residues (petroleum), hydrodesulfurized atmospheric tower	64742-78-5	Missing/ambiguous
525	Gas oils (petroleum), hydrodesulfurized	64742-79-6	Missing/ambiguous
526	Distillates (petroleum), hydrodesulfurized middle	64742-80-9	Missing/ambiguous
527	Stoddard Solvent; Naphtha (petroleum), hydrodesulfurized heavy	64742-82-1	Illegal Name, Missing/ambiguous
528	Naphtha (petroleum), light steam-cracked	64742-83-2	Missing/ambiguous
529	Gas oils (petroleum), hydrodesulfurized heavy vacuum	64742-86-5	Missing/ambiguous
530	Solvent naphtha (petroleum), light aliph.	64742-89-8	Missing/ambiguous
531	Residues (petroleum), steam-cracked	64742-90-1	Missing/ambiguous
532	Solvent naphtha (petroleum), light arom.	64742-95-6	Missing/ambiguous
533	Petrolatum (petroleum), oxidized	64743-01-7	Missing/ambiguous
538	nickel boron phosphide	65229-23-4	Missing/ambiguous
541	[u-[carbonato(2-)-O:O']] dihydroxy trinickel	65405-96-1	Organometallic, Unusual elements, Inorganic
542	Solvent naphtha (coal)	65996-79-4	Missing/ambiguous
543	Pitch, coal tar, high-temp.	65996-93-2	Missing/ambiguous
545	Triphenyltin (TPhT)	668-34-8	Unusual elements
547	alpha,alpha-bis[4-(dimethylamino)phenyl]-4 (phenylamino)naphthalene-1-methanol (C.I. Solvent Blue 4)[with 0.1% of Michler's ketone (EC No. 202-027-5) or Michler's base (EC No. 202-959-2)]	6786-83-0	Mixture
548	nickel dichlorate	67952-43-6	Organometallic, Inorganic
549	cobalt dimolybdenum nickel octaoxide	68016-03-5	Organometallic, Unusual elements, Inorganic
555	silicic acid, lead nickel salt	68130-19-8	Missing/ambiguous
556	molybdenum nickel hydroxide oxide phosphate	68130-36-9	Organometallic, Unusual elements, Inorganic
557	Gases (petroleum), C3-4	68131-75-9	Missing/ambiguous
558	formic acid, copper nickel salt	68134-59-8	Organometallic, Unusual elements, Inorganic
559	C.I. 77332, C.I. Pigment Black 25, cobalt nickel gray periclase	68186-89-0	Missing/ambiguous
560	Dibutyltin dichloride	683-18-1	Unusual elements
561	Residues (petroleum), atmospheric	68333-22-2	Missing/ambiguous
562	Distillates (petroleum), hydrodesulfurized light catalytic cracked	68333-25-5	Missing/ambiguous
563	Pyridine, alkyl derivs.	68391-11-7	Missing/ambiguous
564	Gases (petroleum), catalytic cracked overheads	68409-99-4	Missing/ambiguous
565	Distillates (petroleum), straight-run light	68410-05-9	Missing/ambiguous
566	Raffinates (petroleum), catalytic reformer ethylene glycol-water countercurrent exts.	68410-71-9	Missing/ambiguous
567	Distillates (petroleum), hydrotreated middle, intermediate boiling	68410-96-8	Missing/ambiguous
568	Distillates (petroleum), light distillate hydrotreating process, low-boiling	68410-97-9	Missing/ambiguous
569	Copper Lead Resorcylate Salicylate Complex	68411-07-4	Missing/ambiguous
570	Nonylphenol, branched, ethoxylated	68412-54-4	Missing/ambiguous
572	Aromatic hydrocarbons, C6-8, naphtha-raffinate pyrolyzate-derived	68475-70-7	Missing/ambiguous
573	Distillates (petroleum), catalytic reformed depentanizer	68475-79-6	Missing/ambiguous
574	Distillates (petroleum), light steam-cracked naphtha	68475-80-9	Missing/ambiguous
575	Fuel gases	68476-26-6	Missing/ambiguous
576	Fuel gases, crude oil distillates	68476-29-9	Missing/ambiguous
577	Fuel oil, residues-straight-run gas oils, high-sulfur	68476-32-4	Missing/ambiguous
578	Fuel oil, residual	68476-33-5	Missing/ambiguous
579	Hydrocarbons, C3-4	68476-40-4	Missing/ambiguous
580	Hydrocarbons, C3-11, catalytic cracker distillates	68476-46-0	Missing/ambiguous
582	Hydrocarbons, C"e5, C5-6-rich	68476-50-6	Missing/ambiguous
584	Petroleum gases, liquefied	68476-85-7	Missing/ambiguous
585	Petroleum gases, liquefied, sweetened	68476-86-8	Missing/ambiguous
586	Gases (petroleum), C3-4, isobutane-rich	68477-33-8	Missing/ambiguous
587	Distillates (petroleum), C3-6, piperylene-rich	68477-35-0	Missing/ambiguous
588	Distillates (petroleum), cracked steam-cracked petroleum distillates	68477-38-3	Missing/ambiguous
589	Distillates (petroleum), polymd. steam-cracked petroleum distillates, C5-12 fraction	68477-50-9	Missing/ambiguous
590	Distillates (petroleum), steam-cracked, C5-12 fraction	68477-53-2	Missing/ambiguous
591	Gases (petroleum), butane splitter overheads	68477-69-0	Missing/ambiguous
592	Gases (petroleum), catalytic-cracked gas oil depropanizer bottoms, C4-rich acid-free	68477-71-4	Missing/ambiguous
593	Gases (petroleum), catalytic reformed naphtha stripper overheads	68477-77-0	Missing/ambiguous
594	Gases (petroleum), C3-5 olefinic-paraffinic alkylation feed	68477-83-8	Missing/ambiguous
595	Gases (petroleum), deisobutanizer tower overheads	68477-87-2	Missing/ambiguous
596	Gases (petroleum), depropanizer dry, propene-rich	68477-90-7	Missing/ambiguous
597	Residues (petroleum), heavy coker gas oil and vacuum gas oil	68478-17-1	Missing/ambiguous
598	Residues (petroleum), light vacuum	68512-62-9	Missing/ambiguous
599	Hydrocarbons, C3-4-rich, petroleum distillate	68512-91-4	Missing/ambiguous
600	Naphtha (petroleum), full-range coker	68513-02-0	Missing/ambiguous
601	Naphtha (petroleum), light catalytic reformed, arom.-free	68513-03-1	Missing/ambiguous
602	Residues (petroleum), alkylation splitter, C4-rich	68513-66-6	Missing/ambiguous
603	Residues (petroleum), steam-cracked light	68513-69-9	Missing/ambiguous
604	Petroleum products, hydrofiner-powerformer reformates	68514-79-4	Product, Missing/ambiguous
605	1,2-Benzenedicarboxylic acid, di-C7-11-branched and linear alkyl esters (DHNUP)	68515-42-4	Missing/ambiguous
609	1,2-benzenedicarboxylic acid, di-C6-10-alkyl esters	68515-51-5	Missing/ambiguous
610	olivine, nickel green	68515-84-4	Missing/ambiguous
611	Naphtha (petroleum), steam-cracked middle arom.	68516-20-1	Missing/ambiguous
612	Gas oils (petroleum), steam-cracked	68527-18-4	Missing/ambiguous
613	Naphtha (petroleum), light steam-cracked arom.	68527-23-1	Missing/ambiguous
614	Naphtha (petroleum), light steam-cracked, debenzenized	68527-26-4	Missing/ambiguous
615	Naphtha (petroleum), full-range alkylate, butane-contg.	68527-27-5	Missing/ambiguous
616	Fuel oil, no. 6	68553-00-4	Missing/ambiguous
617	Gases (petroleum), C1-5, wet	68602-83-5	Missing/ambiguous
618	Naphtha (petroleum), arom	68603-08-7	Missing/ambiguous
619	Gasoline, pyrolysis, debutanizer bottoms	68606-10-0	Missing/ambiguous
620	Gasoline, straight-run, topping-plant	68606-11-1	Missing/ambiguous
622	Residues (petroleum), topping plant, low-sulfur	68607-30-7	Missing/ambiguous
623	C.I. 77900	68610-24-2	Missing/ambiguous
624	phenol, 4-(1- methylhexyl)-	6863-24-7	Missing/ambiguous
625	Extracts (petroleum), solvent-refined heavy paraffinic distillate solvent	68783-04-0	Missing/ambiguous
626	Gases (petroleum), refinery blend	68783-07-3	Missing/ambiguous
627	Gas oils (petroleum), heavy atmospheric	68783-08-4	Missing/ambiguous
628	Naphtha (petroleum), unsweetened	68783-12-0	Missing/ambiguous
629	Gases (petroleum), C2-4, sweetened	68783-65-3	Missing/ambiguous
630	Naphtha (petroleum), light, sweetened	68783-66-4	Missing/ambiguous
631	Silicic acid (H2Si2O5), barium salt (1:1), lead-doped	68784-75-8	Missing/ambiguous
632	Gases (petroleum), refinery	68814-67-5	Missing/ambiguous
633	Extracts (petroleum), heavy paraffinic distillates, solvent-deasphalted	68814-89-1	Missing/ambiguous
634	Tributyltin hydride	688-73-3	Unusual elements
635	Gases (petroleum), straight-run stabilizer off	68919-10-8	Missing/ambiguous
636	Naphtha (petroleum), full-range reformed	68919-37-9	Missing/ambiguous
637	Distillates (petroleum), light straight-run gasoline fractionation stabilizer overheads	68921-08-4	Missing/ambiguous
638	Distillates (petroleum), petroleum residues vacuum	68955-27-1	Missing/ambiguous
639	Gases (petroleum), light steam-cracked, butadiene conc.	68955-28-2	Missing/ambiguous
640	Distillates (petroleum), light thermal cracked, debutanized arom.	68955-29-3	Missing/ambiguous
641	Naphtha (petroleum), catalytic reformed	68955-35-1	Missing/ambiguous
643	Gases (petroleum), crude distn. and catalytic cracking	68989-88-8	Missing/ambiguous
644	[Phthalato(2-)]dioxotrilead	69011-06-9	Missing/ambiguous
645	Nickel matte	69012-50-6	Missing/ambiguous
648	Distillates (petroleum), intermediate vacuum	70592-76-6	Missing/ambiguous
649	Distillates (petroleum), light vacuum	70592-77-7	Missing/ambiguous
650	Distillates (petroleum), vacuum	70592-78-8	Missing/ambiguous
652	nickel zirkonium trioxide	70692-93-2	Organometallic, Unusual elements, Inorganic
653	Oxiranemethanol, 4-methylbenzene-sulfonate, (S)-	70987-78-9	Stereochemistry removed, Missing/ambiguous
656	ethyl hydrogen sulfate, nickel(II) salt	71720-48-4	Missing/ambiguous
659	Phenol, 4-(1,3- dimethylpentyl)-	71945-81-8	Missing/ambiguous
662	Lubricating oils (petroleum), C20-50, hydrotreated neutral oil-based, high-viscosity	72623-85-9	Missing/ambiguous
663	Lubricating oils (petroleum), C15-30, hydrotreated neutral oil-based	72623-86-0	Missing/ambiguous
664	Lubricating oils (petroleum), C20-50, hydrotreated neutral oil-based	72623-87-1	Missing/ambiguous
667	Phenol, 4(1,1,2,2tetramethylpropy l)-	72861-06-4	Missing/ambiguous
670	diammonium nickel hexacyanoferrate	74195-78-1	Missing/ambiguous
672	Lead	7439-92-1	Unusual elements, Inorganic
673	Mercury	7439-97-6	Unusual elements, Inorganic, Missing/ambiguous
674	Beryllium	7440-41-7	Unusual elements, Inorganic
675	Cadmium	7440-43-9	Unusual elements, Inorganic
676	Trilead bis(orthophosphate)	7446-27-7	Unusual elements, Inorganic
678	trinickel bis(arsenite)	74646-29-0	Organometallic, Unusual elements, Inorganic
680	Lubricating oils	74869-22-0	Missing/ambiguous
682	dibutyltin hydrogen borate	75113-37-0	Unusual elements
689	Tetramethyllead	75-74-1	Unusual elements
691	Tripropyltin hydride	761-44-4	Unusual elements
692	sodium peroxometaborate	7632-04-04	Unusual elements, Inorganic, Metabolite
694	Cobalt dichloride	7646-79-9	Unusual elements, Inorganic
695	Triphenyltin hydroxide	76-87-9	Unusual elements, Missing/ambiguous
697	Nickel dichloride	7718-54-9	Unusual elements, Inorganic
698	Acids generated from chromium trioxide and their oligomers. Names of the acids and their oligomers: Chromic acid, Dichromic acid, Oligomers of chromic acid and dichromic acid.	7738-94-5	Unusual elements, Inorganic
699	Actinolite	77536-66-4	Missing/ambiguous
700	Anthophyllite	77536-67-5	Missing/ambiguous
701	Tremolite	77536-68-6	Missing/ambiguous
702	nickel(II) sulfite	7757-95-1	Organometallic, Inorganic
703	Potassium bromate	7758-01-02	Inorganic
704	Dibutyltin (dilaurate)	77-58-7	Unusual elements, Missing/ambiguous
705	Lead dichloride	7758-95-4	Unusual elements, Inorganic, Missing/ambiguous
706	Lead chromate	7758-97-6	Organometallic, Unusual elements, Inorganic
707	N-pentyl-isopentylphthalate	776297-69-9	Missing/ambiguous
708	Sodium chromate	7775-11-03	Unusual elements, Inorganic
710	Arsenic acid	7778-39-4	Unusual elements, Inorganic
711	Calcium arsenate	7778-44-1	Unusual elements, Inorganic
712	Potassium dichromate	7778-50-9	Unusual elements, Inorganic
713	Lead hydrogen arsenate	7784-40-9	Unusual elements, Inorganic
714	Nickel sulphate	7786-81-4	Organometallic, Inorganic
715	Potassium chromate	7789-00-6	Unusual elements, Inorganic
716	Strontium chromate	7789-06-02	Unusual elements, Inorganic
717	Ammonium dichromate	7789-09-05	Unusual elements, Inorganic
718	Sodium dichromate, dihydrate	7789-12-0	Unusual elements, Inorganic
719	Cadmium fluoride	7790-79-6	Unusual elements, Inorganic, Missing/ambiguous
720	Tetraethyl lead	78-00-2	Unusual elements
721	Hydrazine hydrate(s)	7803-57-8	Inorganic
731	Gasoline, natural	8006-61-9	Missing/ambiguous
732	Petrolatum	8009-03-08	Missing/ambiguous
734	Pyrochlore, antimony lead yellow	8012-00-8	Missing/ambiguous
735	Naphtha	8030-30-6	Missing/ambiguous
736	Ligroine	8032-32-4	Missing/ambiguous
749	fatty acids, C8-18 and C18-unsaturated, nickel salts	84776-45-4	Missing/ambiguous
752	(isooctanoato-O)(neodecanoato-O)nickel	84852-35-7	Missing/ambiguous
753	(isodecanoato-O)(isononanoato-O)nickel	84852-36-8	Missing/ambiguous
755	(2-ethylhexanoato-O)(isodecanoato-O)nickel	84852-39-1	Missing/ambiguous
757	Tar acids, methylphenol fraction	84989-04-8	Missing/ambiguous
758	Tar acids, xylenol fraction	84989-06-0	Missing/ambiguous
759	Tar acids, 3,5-xylenol fraction	84989-07-1	Missing/ambiguous
760	Distillates (petroleum), hydrodesulfurized thermal cracked middle	85116-53-6	Missing/ambiguous
761	Distillates (petroleum), catalytic reformed hydrotreated light, C8-12 arom. fraction	85116-58-1	Missing/ambiguous
762	Naphtha (petroleum), catalytic reformed light, arom.-free fraction	85116-59-2	Missing/ambiguous
763	(2-ethylhexanoato-O)(neodecanoato-O)nickel	85135-77-9	Missing/ambiguous
765	(isodecanoato-O)(isooctanoato-O)nickel	85166-19-4	Missing/ambiguous
767	Phenol, 4-(1- ethyl-3- methylbutyl)-	854904-92-0	Missing/ambiguous
768	Phenol, 4-(1,2- dimethylpentyl)-	854904-93-1	Missing/ambiguous
771	(2-ethylhexanoato-O)(isononanoato-O)nickel	85508-45-8	Missing/ambiguous
772	(isononanoato-O)(isooctanoato-O)nickel	85508-46-9	Missing/ambiguous
773	A mixture of: 4-[[bis-(4-fluorophenyl)methylsilyl]methyl]-4H-1,2,4-triazole; 1-[[bis-(4-fluorophenyl)methylsilyl]methyl]-1H-1,2,4-triazole	85509-19-9	Illegal Name, Unusual elements, Mixture
774	Alkanes, C10-13, chloro, SCCP	85535-84-8	Missing/ambiguous
775	Solvent naphtha (coal), xylene-styrene cut	85536-20-5	Missing/ambiguous
776	(isononanoato-O)(neodecanoato-O)nickel	85551-28-6	Missing/ambiguous
778	Phenol, 4-(1,4- dimethylpentyl)-	857629-71-1	Missing/ambiguous
779	Phenol, 4-(1- ethyl-2,2- dimethylpropyl)-	861010-65-3	Missing/ambiguous
780	Phenol, 4-(1,1,2- trimethylbutyl)-	861011-60-1	Missing/ambiguous
781	Gasoline	86290-81-5	Missing/ambiguous
785	Hydrocarbons, C4	87741-01-3	Missing/ambiguous
792	Triphenyltin acetate	900-95-8	Unusual elements, Missing/ambiguous
793	Nonylphenol, ethoxylated	9016-45-9	Unusual elements
794	Glycols, polyethylene, mono((1,1,3,3-tet = Poly(oxy-1,2-ethanediyl), .alpha.-[(1,1,3,3-tetramethylbutyl) phenyl]-.omega.-hydroxy-	9036-19-5	Unusual elements
795	Phenol, nonyl-, branched	90481-04-2	Missing/ambiguous
796	Alkanes, C12-26-branched and linear	90622-53-0	Missing/ambiguous
797	Anthracene oil	90640-80-5	Missing/ambiguous
798	Anthracene oil, anthracene paste	90640-81-6	Missing/ambiguous
799	Anthracene oil, anthracenelow	90640-82-7	Missing/ambiguous
800	Creosote oil, acenaphthene fraction	90640-84-9	Missing/ambiguous
801	Distillates (coal tar), heavy oils	90640-86-1	Missing/ambiguous
802	Residual oils (petroleum), hydrotreated solvent dewaxed	90669-74-2	Missing/ambiguous
803	Residues (petroleum), vacuum, light	90669-76-4	Missing/ambiguous
804	Slack wax (petroleum), clay-treated	90669-78-6	Missing/ambiguous
806	Aromatic hydrocarbons, C8	90989-38-1	Missing/ambiguous
807	Aromatic hydrocarbons, C6-10, C8-rich	90989-41-6	Missing/ambiguous
808	Fatty acids, C16-18, lead salts	91031-62-8	Missing/ambiguous
809	Phenol, 4-(3- ethylpentyl)-	911370-98-4	Missing/ambiguous
810	Phenol, 4-(1,2,2- trimethylbutyl)-	911371-06-7	Missing/ambiguous
811	Phenol, 4-(1,3,3- trimethylbutyl)-	911371-07-8	Missing/ambiguous
816	fatty acids, C6-19-branched, nickel salts	91697-41-5	Missing/ambiguous
817	Residual oils (petroleum), catalytic dewaxed	91770-57-9	Missing/ambiguous
820	Anthracene oil, anthracene paste, anthracene fraction	91995-15-2	Missing/ambiguous
821	Anthracene oil, anthracene paste, distn. Lights	91995-17-4	Missing/ambiguous
822	Aromatic hydrocarbons, C8, catalytic reforming-derived	91995-18-5	Missing/ambiguous
823	Hydrocarbons, C4-6, depentanizer lights, arom. Hydrotreater	91995-38-9	Missing/ambiguous
824	Distillates (petroleum), dewaxed light paraffinic, hydrotreated	91995-40-3	Missing/ambiguous
825	Distillates (petroleum), heat-soaked steam-cracked naphtha, C5-rich	91995-41-4	Missing/ambiguous
826	Distillates (petroleum), naphtha steam cracking-derived, hydrotreated light arom.	91995-50-5	Missing/ambiguous
827	Extracts (petroleum), catalytic reformed light naphtha solvent	91995-68-5	Missing/ambiguous
828	Foots oil (petroleum), hydrotreated	92045-12-0	Missing/ambiguous
829	Fuel oil, heavy, high-sulfur	92045-14-2	Missing/ambiguous
830	Hydrocarbons, C4, steam-cracker distillate	92045-23-3	Missing/ambiguous
831	Gas oils (petroleum), thermal-cracked, hydrodesulfurized	92045-29-9	Missing/ambiguous
832	Naphtha (petroleum), heavy catalytic cracked, sweetened	92045-50-6	Missing/ambiguous
833	Naphtha (petroleum), hydrodesulfurized full-range	92045-52-8	Missing/ambiguous
834	Naphtha (petroleum), hydrodesulfurized light, dearomatized	92045-53-9	Missing/ambiguous
835	Naphtha (petroleum), hydrotreated light steam-cracked	92045-57-3	Missing/ambiguous
836	Naphtha (petroleum), isomerization, C6-fraction	92045-58-4	Isomeric mix, Missing/ambiguous
837	Naphtha (petroleum), light catalytic cracked sweetened	92045-59-5	Missing/ambiguous
838	Naphtha (petroleum), light, C5-rich, sweetened	92045-60-8	Missing/ambiguous
839	Hydrocarbons, C4-12, naphtha-cracking, hydrotreated	92045-61-9	Missing/ambiguous
840	Hydrocarbons, C4-11, naphtha-cracking, arom.-free	92045-63-1	Missing/ambiguous
841	Hydrocarbons, C6-7, naphtha-cracking, solvent-refined	92045-64-2	Missing/ambiguous
842	Petrolatum (petroleum), hydrotreated	92045-77-7	Missing/ambiguous
843	Petroleum gases, liquefied, sweetened, C4 fraction	92045-80-2	Missing/ambiguous
844	Residues (petroleum), catalytic cracking	92061-97-7	Missing/ambiguous
845	Slack wax (petroleum), hydrotreated	92062-09-4	Missing/ambiguous
846	Aromatic hydrocarbons, C9-12, benzene distn.	92062-36-7	Missing/ambiguous
847	slimes and sludges, copper electrolytic refining, decopperised, nickel sulfate	92129-57-2	Missing/ambiguous
851	Distillates (petroleum), C6-rich	93165-19-6	Missing/ambiguous
852	Aromatic hydrocarbons, C7-12, C8-rich	93571-75-6	Missing/ambiguous
853	Gasoline, C5-11, high-octane stabilized reformed	93572-29-3	Missing/ambiguous
854	Hydrocarbons, C7-12, C>9-arom.-rich, reforming heavy fraction	93572-35-1	Missing/ambiguous
855	Hydrocarbons, C5-11, nonaroms.-rich, reforming light fraction	93572-36-2	Missing/ambiguous
856	Lubricating oils (petroleum), base oils, paraffinic	93572-43-1	Missing/ambiguous
857	Hydrocarbons, C6-11, hydrotreated, dearomatized	93763-33-8	Missing/ambiguous
858	Slags, lead-zinc smelting	93763-87-2	Missing/ambiguous
859	Residual oils (petroleum)	93821-66-0	Missing/ambiguous
862	Foots oil (petroleum), clay-treated	93924-32-4	Missing/ambiguous
863	Gas oils, paraffinic	93924-33-5	Missing/ambiguous
864	Reaction products of 1,3,4-thiadiazolidine-2,5-dithione, formaldehyde and 4-heptylphenol, branched and linear (RP-HP)	93925-00-9	Reaction mass/product, Missing/ambiguous
866	Gasoline, pyrolysis, hydrogenated	94114-03-1	Missing/ambiguous
869	slimes and sludges, copper electrolyte refining, decopperised	94551-87-8	Missing/ambiguous
871	2-butyryl-3-hydroxy-5-thiocyclohexan-3-yl-cyclohex-2-en-1-one	94723-86-1	Missing/ambiguous
872	Distillates (petroleum), solvent-refined hydrotreated heavy, hydrogenated	94733-08-1	Missing/ambiguous
873	Lubricating oils (petroleum), C18-40, solvent-dewaxed hydrocracked distillate-based	94733-15-0	Missing/ambiguous
874	Hydrocarbons, C4, 1,3-butadiene- and isobutene-free	95465-89-7	Missing/ambiguous
884	Ethylene thiourea	96-45-7	Missing/ambiguous
886	Hydrocarbons, C17-30, hydrotreated distillates, distn. lights	97862-82-3	Missing/ambiguous
889	Naphtha (petroleum), light steam-cracked, thermally treated	98219-47-7	Missing/ambiguous
890	Residues, steam cracked, thermally treated	98219-64-8	Missing/ambiguous
894	Nitric acid, barium salt, reaction products with ammonia, chromic acid (H2CrO4) diammonium salt and copper(2+) dinitrate, calcined	99328-50-4	Reaction mass/product, Missing/ambiguous
895	(methylenebis(4,1-phenylenazo(1-(3-(dimethylamino)propyl) -1,2-dihydro-6-hydroxy-4-methyl-2-oxopyridine-5,3-diyl))) -1,1'-dipyridinium dichloride dihydrochloride	EC-401-500-5	Missing CAS, Missing/ambiguous
896	Dye K	EC-402-660-9	Missing CAS, Missing/ambiguous
898	Vernetzer Tmag	EC-412-790-8	Missing CAS, Missing/ambiguous
901	A mixture of: 1,3,5-tris(3-aminomethylphenyl)-1,3,5-(1H,3H,5H)-triazine-2,4,6-trione; a mixture of oligomers of 3,5-bis(3-aminomethylphenyl)-1-poly[3,5-bis(3-aminomethylphenyl)-2,4,6-trioxo-1,3,5-(1H,3H,5H)-triazin-1-yl]-1,3,5-(1H,3H,5H))-triazine-2,4,6-t	EC-421-550-1	Missing CAS, Illegal Name, Mixture, Missing/ambiguous
902	reaction mass of: 4,7-bis(mercaptomethyl)-3,6,9-trithia-1,11-undecanedithiol; 4,8-bis(mercaptomethyl)-3,6,9-trithia-1,11-undecanedithiol; 5,7-bis(mercaptomethyl)-3,6,9-trithia-1,11-undecanedithiol	EC-427-050-1	Missing CAS, Illegal Name, Reaction mass/product, Missing/ambiguous
903	O-hexyl-N-ethoxy carbonylthiocarbamate	EC-432-750-3	Missing CAS, Missing/ambiguous
905	cobalt lithium nickel oxide	EC-442-750-5	Missing CAS, Missing/ambiguous
906	Saponification and oxidation product of carnauba wax with acidic sodium dichromate solution	EC-700-660-6	Missing CAS, Product, Missing/ambiguous
907	Saponification and oxidation product of carnauba wax with acidic sodium dichromate solution esterified with ethylene glycol	EC-700-720-1	Missing CAS, Product, Missing/ambiguous
908	Saponification and oxidation product of carnauba wax with acidic sodium dichromate solution esterified with 1-methyl-1,3-propanediol and subsequent saponification with calcium dihydroxide	EC-700-725-9	Missing CAS, Product, Missing/ambiguous
909	reaction products of paraformaldehyde and 2- hydroxypropylamine (ratio 3:2);[formaldehyde released from 3,3'-methylenebis[5- methyloxazolidine] formaldehyde released from oxazolidin];[MBO]	NoCas1	Missing CAS, Illegal Name, Reaction mass/product, Missing/ambiguous
910	reaction products of paraformaldehyde with 2- hydroxypropylamine (ratio 1:1);[formaldehyde released from a,a,a-trimethyl-1,3,5-triazine- 1,3,5(2H,4H,6H)-triethanol];[HPT]	NoCas2	Missing CAS, Illegal Name, Reaction mass/product, Missing/ambiguous
911	e-glass microfibres of representative composition; [Calcium-aluminium-silicate fibres with random orientation with the following representative composition (% given by weight): SiO2 50,0-56,0 %, Al2O3 13,0-16,0 %, B2O3 5,8-10,0 %, Na2O < 0,6 %, K2O < 0,4 %, CaO 15,0-24,0 %, MgO < 5,5 %, Fe2O3 < 0,5 %, F2 < 1,0 %. Process: typically produced by flame attenuation and rotary process. (Additional ind…	NoCas3	Missing CAS, Illegal Name, Mixture, Missing/ambiguous
912	reaction mass of 2-ethylhexyl 10-ethyl-4,4-dioctyl-7-oxo-8-oxa-3,5-dithia-4-stannatetradecanoate and 2-ethylhexyl 10-ethyl-4-[[2-[(2-ethylhexyl)oxy]-2-oxoethyl]thio]-4-octyl-7-oxo-8-oxa-3,5-dithia-4-stannatetradecanoate (reaction mass of DOTE and MOTE). [Mixture of CAS# 15571-58-1 & 27107-89-7 // EC# 239-622-4 & 248-227-6]	Various1	Missing CAS, Mixture, Missing/ambiguous
913	5-sec-butyl-2-(2,4-dimethylcyclohex-3-en-1-yl)-5-methyl-1,3-dioxane [1], 5-sec-butyl-2-(4,6-dimethylcyclohex-3-en-1-yl)-5-methyl-1,3-dioxane [2] [covering any of the individual stereoisomers of [1] and [2] or any combination thereof, including CAS#: 117933-89-8, 186309-28-4, 343934-04-3, 343934-05-4, 676367-02-5, 676367-03-6, 676367-04-7, 676367-05-8, 676367-06-9, 676367-07-0, 676367-08-1, 676367…	Various2	Missing CAS, Isomeric mix, Missing/ambiguous

## Sheet: Manual check
Original ID	CHEMICAL	CAS_NO	smiles_CIR_Name - Neutralized	smiles_CIR_CAS - Neutralized	smiles_CompTox_Name - Neutralized	smiles_CompTox_CAS - Neutralized	Equal (Tautomers)	Different (Tautomers)	Missing (Tautomers)	Notes	Synonyms	Warnings	Automated confirmations	Web confirmation
27	4,4'-methylenedianiline,mda	101-77-9		Nc1ccc(cc1)Cc2ccc(cc2)N		Nc1ccc(cc1)Cc2ccc(cc2)N	2	0	2	Verify Name	4,4'-methylenedianiline 101-77-9 4,4'-diaminodiphenylmethane dadpm methylenedianiline dianilinomethane tonox p,p'-methylenedianiline dianilinemethane bis(4-aminophenyl)methane 4-(4-aminobenzyl)aniline benzenamine,4,4'-methylenebis- p,p'-diaminodiphenylmethane bis(p-aminophenyl)methane epicureddm epikureddm curithane 4,4-methylenedianiline jeffamineap-20 4,4'-diphenylmethanediamine sumicurem ancam…			1
35	O-isobutyl-N-ethoxy carbonylthiocarbamate	103122-66-3		CCOC(=O)NC(=S)OCC(C)C			1	0	3	Search at least one confirmation			Checked on PubChem	1
48	2,3-epoxypropylmethacrylate;glycidylmethacrylate	106-91-2		C=C(C)C(=O)OCC1OC1		C=C(C)C(=O)OCC1OC1	2	0	2	Verify Name	glycidylmethacrylate 106-91-2 2,3-epoxypropylmethacrylate sy-monomerg glycidolmethacrylate acriesterg blemmerg blemmergma lightesterg oxiran-2-ylmethyl2-methylprop-2-enoate glycidylmethacrylate 2-((methacryloxy)methyl)oxirane methacrylicacid,2,3-epoxypropylester glycidylalpha-methylacrylate 2-propenoicacid,2-methyl-,oxiranylmethylester cp105 methacrylicacidglycidylester polyglycidylmethacrylate n…	Illegal Name		1
55	(6-(4-hydroxy-3-(2-methoxyphenylazo)-2-sulfonato -7-naphthylamino)- 1,3,5-triazin-2,4-diyl)bis[(amino-1-methylethyl)ammonium] formate	108225-03-2	COc1c(cccc1)N=Nc2c(c3c(cc2S(=O)(=O)O)cc(Nc4nc(nc(n4)NC(C)(C)N)NC(C)(C)N)cc3)O				1	0	3	Search at least two confirmations				0
81	DEHP; Bis(2-ethylhexyl) phthalate	117-81-7		CCCCC(CC)COC(=O)c1c(cccc1)C(=O)OCC(CC)CCCC			1	0	3	Search at least two confirmations		Illegal Name		2
87	(+-)-tetrahydrofurfuryl-(R)-2-[4-(6-klorkinoxalin-2-yloxi)fenyloxi]propanoat	119738-06-6		CC(Oc1ccc(cc1)Oc2nc3c(nc2)cc(Cl)cc3)C(=O)OCC4OCCC4			1	0	3	Search at least two confirmations				2
143	Perchloroethylene; tetrachloroethylene	127-18-4		ClC(Cl)=C(Cl)Cl			1	0	3	Search at least two confirmations		Illegal Name		2
162	Cyclohexane-1,2-dicarboxylic anhydride [1], cis-cyclohexane-1,2-dicarboxylic anhydride [2], trans-cyclohexane-1,2-dicarboxylic anhydride [3] <i>[The individual cis- [2] and trans- [3] isomer substances and all possible combinations of the cis- and trans-isomers [1] are covered by this entry]</i>	13149-00-3		O=C1C2C(C(O1)=O)CCCC2			1	0	3	Search at least two confirmations		Isomeric mix		2
163	benzophenone-2(bp-2);2,2',4,4'-tetrahydroxybenzophenone	131-55-5		O=C(c1c(cc(cc1)O)O)c2c(cc(cc2)O)O		O=C(c1c(cc(cc1)O)O)c2c(cc(cc2)O)O	2	0	2	Verify Name	2,2',4,4'-tetrahydroxybenzophenone 131-55-5 bis(2,4-dihydroxyphenyl)methanone benzophenone-2 methanone,bis(2,4-dihydroxyphenyl)- uvinold-50 uvinuld-50 2,4,2',4'-tetrahydroxybenzophenone unii-prr8k3h9vn 2,2',4,4'-tetrehydroxybenzophenone nsc38556 einecs205-028-9 prr8k3h9vn benzophenone,2,2',4,4'-tetrahydroxy- 2,2',4,4'-tetrahydroxy-benzophenone brn1914746 di2,4-dihydroxyphenylketone wxnrysgjlqfhbr…	Illegal Name		1
164	2,4-dihydroxybenzophenon;resbenzophenone	131-56-6		O=C(c1ccccc1)c2c(cc(cc2)O)O		O=C(c1ccccc1)c2c(cc(cc2)O)O	2	0	2	Verify Name	2,4-dihydroxybenzophenone 131-56-6 (2,4-dihydroxyphenyl)(phenyl)methanone benzophenone-1 benzoresorcinol resbenzophenone inhibitordhbp uvinul400 advastab48 uvistat12 methanone,(2,4-dihydroxyphenyl)phenyl- uvinol400 quinsorb010 4-benzoylresorcinol syntase100 dastib263 eastmaninhibitordhpb benzophenone,2,4-dihydroxy- uf1 4-benzoylresorcinol uv12 usafdo-28 usafnd-54 2,4-dihydroxybenzofenon (2,4-dihy…	Illegal Name		1
165	benzophenone-3;oxybenzone	131-57-7		COc1cc(c(cc1)C(=O)c2ccccc2)O		COc1cc(c(cc1)C(=O)c2ccccc2)O	2	0	2	Verify Name	oxybenzone 131-57-7 2-hydroxy-4-methoxybenzophenone benzophenone-3 oxybenzon 4-methoxy-2-hydroxybenzophenone 2-benzoyl-5-methoxyphenol oxibenzona oxybenzonum (2-hydroxy-4-methoxyphenyl)(phenyl)methanone anuvex methanone,(2-hydroxy-4-methoxyphenyl)phenyl- chimassorb90 uvinul9 advastab45 cyasorbuv9 sunscreenuv-15 syntase62 uvistat24 usafcy-9 escalol567 spectra-sorbuv9 ongrostabhmb oxybenzonum[inn-l…	Illegal Name		1
176	alfa-Hexabromocyclododecane	134237-50-6				BrC1C(CCC(C(CCC(C(CC1)Br)Br)Br)Br)Br	1	0	3	Search at least two confirmations		Stereochemistry removed		2
177	beta-Hexabromocyclododecane	134237-51-7			BrC1C(CCC(C(CCC(C(CC1)Br)Br)Br)Br)Br	BrC1C(CCC(C(CCC(C(CC1)Br)Br)Br)Br)Br	2	0	2	Search at least one confirmation		Stereochemistry removed		1
178	gamma-Hexabromocyclododecane	134237-52-8			BrC1C(CCC(C(CCC(C(CC1)Br)Br)Br)Br)Br	BrC1C(CCC(C(CCC(C(CC1)Br)Br)Br)Br)Br	2	0	2	Search at least one confirmation		Stereochemistry removed		1
190	nickel(II) palmitate	13654-40-5	CCCCCCCCCCCCCCCC(=O)O				1	0	3	Search at least two confirmations		Organometallic, Organic counterion		0
191	tdcipp	13674-87-8		O=P(OC(CCl)CCl)(OC(CCl)CCl)OC(CCl)CCl		O=P(OC(CCl)CCl)(OC(CCl)CCl)OC(CCl)CCl	2	0	2	Verify Name	13674-87-8 tdcpp fyrolfr2 tris(1,3-dichloro-2-propyl)phosphate tris(1,3-dichloropropan-2-yl)phosphate emulsion212 tris(1,3-dichloro-2-propyl)phosphate 2-propanol,1,3-dichloro-,phosphate(3:1) tris(1,3-dichloroisopropyl)phosphate crp(fireproofingagent) phosphoricacidtris(1,3-dichloro-2-propyl)ester pf38 fyrolfr-2 1,3-dichloro-2-propanolphosphate(3:1) unii-b1prv4g0t0 tris(1-chloromethyl-2-chloroethy…			1
205	Cyclohexane-1,2-dicarboxylic anhydride [1], cis-cyclohexane-1,2-dicarboxylic anhydride [2], trans-cyclohexane-1,2-dicarboxylic anhydride [3] <i>[The individual cis- [2] and trans- [3] isomer substances and all possible combinations of the cis- and trans-isomers [1] are covered by this entry]</i>	14166-21-3		O=C1C2C(C(O1)=O)CCCC2			1	0	3	Search at least two confirmations		Isomeric mix		2
209	4-(3,6-Dimethyl-3-heptyl)phenol	142731-63-3	CCC(C)(CCC(C)C)c1ccc(cc1)O				1	0	3	Search at least one confirmation			Checked on PubChem	1
213	Zoldine MS-PLUS	143860-04-2				CCN1C(OCC1)(C)CCC(C)C	1	0	3	Search at least two confirmations				2
214	Nonaethylene glycol p-nonylphenyl ether	14409-72-4				CCCCCCCCCc1ccc(cc1)OCCOCCOCCOCCOCCOCCOCCOCCOCCO	1	0	3	Search at least two confirmations				2
222	quinolin-8-ol;8-hydroxyquinoline	148-24-3		Oc1c2c(ccc1)cccn2			1	0	3	Search at least two confirmations		Illegal Name		2
225	nickel acetate	14998-37-9	CC(=O)O		CC(=O)O		2	0	2	Search at least one confirmation		Organometallic, Organic counterion	Checked on PubChem	0
228	3-benzylidenecamphor(3-bc);1,7,7-trimethyl-3-(phenylmethylene)bicyclo[2.2.1]heptan-2-one	15087-24-8		CC12C(C(C(CC1)C2(C)C)=Cc3ccccc3)=O		CC12C(C(C(CC1)C2(C)C)=Cc3ccccc3)=O	2	0	2	Verify Name	15087-24-8 benzylidenecamphor bicyclo[2.2.1]heptan-2-one,1,7,7-trimethyl-3-(phenylmethylene)- 36275-29-3 benzalcamphor maybridge1_002522 ac1l1cd2 divk1c_001274 ctk1c4875 ctk4c6795 molport-003-659-843 oiqxfranqvwxjf-uhfffaoysa-n akos016037998 mcule-1214767120 cds1_000234 an-19288 3-benzylidene-1,7,7-trimethyl-norbornan-2-one (3e)-3-benzylidene-1,7,7-trimethyl-norbornan-2-one 2-benzylidene-4,7,7-tr…	Illegal Name, Stereochemistry removed		1
242	nickel dilactate	16039-61-5	CC(O)C(=O)O			CC(O)C(=O)O	2	0	2	Search at least one confirmation		Organometallic, Organic counterion		0
243	Disodium [5-[[4'-[[2,6-dihydroxy-3-[(2-hydroxy-5-sulphophenyl)azo]phenyl]azo][1,1'-biphenyl]-4-yl]azo]salicylato(4-)]cuprate(2-)	16071-86-6		O=C(O)c1c(ccc(c1)N=Nc2ccc(cc2)-c3ccc(cc3)NN=c4c(c(ccc4=O)=NNc5c(ccc(c5)S(=O)(=O)O)O)=O)O		O=C(O)c1c(ccc(c1)N=Nc2ccc(cc2)-c3ccc(cc3)N=Nc4c(c(ccc4O)N=Nc5c(ccc(c5)S(=O)(=O)O)O)O)O	2	0	2	Verify Name		Stereochemistry removed, Organometallic		1
244	nickel(II) trifluoroacetate	16083-14-0	O=C(O)C(F)(F)F				1	0	3	Search at least two confirmations		Organometallic, Organic counterion		0
246	tert-butylmethylether;mtbe;2-methoxy-2-methylpropane	1634-04-4		COC(C)(C)C		COC(C)(C)C	2	0	2	Verify Name	tert-butylmethylether methyltert-butylether mtbe 1634-04-4 methylt-butylether 2-methoxy-2-methylpropane t-butylmethylether propane,2-methoxy-2-methyl- methyltertiary-butylether methyl-tert-butylether methyl-t-butylether 2-methyl-2-methoxypropane methyl1,1-dimethylethylether ether,tert-butylmethyl tert-butylmethylether tert-c4h9och3 tbme methyl-tert-butylether tert-butylmethylether 1,1-dimethyleth…	Illegal Name		1
252	pfos,heptadecafluorooctane-1-sulfonicacid,perfluorooctanesulfonicacid	1763-23-1		O=S(=O)(O)C(F)(F)C(F)(F)C(F)(F)C(F)(F)C(F)(F)C(F)(F)C(F)(F)C(F)(F)F		O=S(=O)(O)C(F)(F)C(F)(F)C(F)(F)C(F)(F)C(F)(F)C(F)(F)C(F)(F)C(F)(F)F	2	0	2	Verify Name	perfluorooctanesulfonicacid 1763-23-1 pfos perfluorooctanesulfonicacid perfluorooctylsulfonicacid perfluorooctanesulfonate heptadecafluorooctanesulfonicacid 1,1,2,2,3,3,4,4,5,5,6,6,7,7,8,8,8-heptadecafluorooctane-1-sulfonicacid 1-perfluorooctanesulfonicacid heptadecafluoro-1-octanesulfonicacid eftopef101 1,1,2,2,3,3,4,4,5,5,6,6,7,7,8,8,8-heptadecafluoro-1-octanesulfonicacid unii-9h2mai21cl c8hf17…			1
255	potassium 1-methyl-3-morpholinocarbonyl-4-[3-(1-methyl-3-morpholinocarbonyl-5-oxo-2-pyrazolin-4-ylidene)-1-propenyl]pyrazole-5-olate	183196-57-8	CN1C(C(C(=N1)C(=O)N2CCOCC2)=CC=CC3C(N(N=C3C(=O)N4CCOCC4)C)=O)=O				1	0	3	Search at least two confirmations				0
256	4-(3,5-Dimethyl-3-heptyl)phenol	186825-36-5	CCC(C)CC(C)(CC)c1ccc(cc1)O				1	0	3	Search at least one confirmation			Checked on PubChem	1
258	nickel(II) hydrogen citrate	18721-51-2	O=C(O)CC(O)(CC(=O)O)C(=O)O				1	0	3	Search at least two confirmations		Organometallic		0
261	Disodium 4-amino-3-[[4'-[(2,4-diaminophenyl)azo][1,1'-biphenyl]-4-yl]azo] -5-hydroxy-6-(phenylazo)naphthalene-2,7-disulphonate	1937-37-7	Nc1cc(c(cc1)N=Nc2ccc(cc2)-c3ccc(cc3)N=Nc4c(c5c(cc4S(=O)(=O)O)cc(S(=O)(=O)O)c(N=Nc6ccccc6)c5O)N)N			Nc1cc(c(cc1)N=Nc2ccc(cc2)-c3ccc(cc3)N=Nc4c(c5c(cc4S(=O)(=O)O)cc(S(=O)(=O)O)c(N=Nc6ccccc6)c5O)N)N	2	0	2	Search at least one confirmation		Stereochemistry removed		1
262	hexahydromethylphthalicanhydride[1],hexahydro-4-methylphthalicanhydride[2],hexahydro-1-methylphthalicanhydride[3],hexahydro-3-methylphthalicanhydride[4]<i>[theindividualisomers[2],[3]and[4](includingtheircis-andtrans-stereoisomericforms)andallpossiblecombinationsoftheisomers[1]arecoveredbythisentry]</i>	19438-60-9		CC1CC2C(CC1)C(=O)OC2=O		CC1CC2C(CC1)C(=O)OC2=O	2	0	2	Verify Name	19438-60-9 hexahydro-4-methylphthalicanhydride 4-methylhexahydrophthalicanhydride 5-methylhexahydroisobenzofuran-1,3-dione 4-methyl-1,2-cyclohexanedicarboxylicanhydride 1,3-isobenzofurandione,hexahydro-5-methyl- 1,3-isobenzofurandione,hexahydromethyl- 5-methyl-3a,4,5,6,7,7a-hexahydro-2-benzofuran-1,3-dione 5-methylhexahydrophthalicanhydride 4-methylcyclohexane-1,2-dicarboxylicanhydride w-107701 5…	Isomeric mix		0
263	p-n-heptylphenol4-heptylphenolphenol,4-heptyl-phenol,p-heptyl-	1987-50-4		CCCCCCCc1ccc(cc1)O		CCCCCCCc1ccc(cc1)O	2	0	2	Verify Name	4-heptylphenol 4-n-heptylphenol 1987-50-4 phenol,4-heptyl- p-heptylphenol p-hydroxyheptylbenzene phenol,heptylderivs. heptanyl-p-phenol p-n-heptylphenol unii-i743z35dvb i743z35dvb chebi:34438 knddefbfjlkpfe-uhfffaoysa-n 72624-02-3 w-107667 phenol,heptenylated p-heptylphenol 4-heptyl-pheno 4-heptyl-phenol phenol,4-heptyl- 4-heptylphenol# para-n-heptylphenol einecs217-862-0 einecs276-743-1 4-(hept-…			1
264	7-methoxy-6-(3-morpholin-4-yl-propoxy)-3H-quinazolin-4-one	199327-61-2	COc1c(cc2c(c1)nc[nH]c2=O)OCCCN3CCOCC3			COc1c(cc2c(c1)[nH]cnc2=O)OCCCN3CCOCC3	2	0	2	Search at least one confirmation				1
275	Sodium salts of perfluorononan-1-oic-acid Sodium salts of perfluorononan-1-oic-acid Sodium salts of perfluorononan-1-oic-acid	21049-39-8				O=C(O)C(F)(F)C(F)(F)C(F)(F)C(F)(F)C(F)(F)C(F)(F)C(F)(F)C(F)(F)F	1	0	3	Search at least two confirmations				2
278	1-(2-amino-5-chlorophenyl)-2,2,2-trifluoro-1,1-ethanediol, hydrochloride	214353-17-0	Nc1c(cc(cc1)Cl)C(O)(O)C(F)(F)F				1	0	3	Search at least two confirmations				2
282	nickel(ii)octadecanoate,nickel(ii)stearate	2223-95-2		CCCCCCCCCCCCCCCCCC(=O)O		CCCCCCCCCCCCCCCCCC(=O)O	2	0	2	Verify Name	nickelstearate 2223-95-2 nickel(ii)stearate nickelousstearate nickel(2+)dioctadecanoate nickel(2+)stearate nickelstearate einecs218-744-1 octadecanoicacid,nickel(2+)salt acmc-20ak3i nickelstearate100g ac1l4nyi octadecanoicacid,nickel(2+)salt(2:1) nickel(2+);octadecanoate ac1q1w9y schembl136593 ctk4e8960 ks-00000ufp akos027320746 tra0044927 octadecanoicacid,nickel(2+)salt(2:1) tc-165717 51575-27-0	Organometallic		0
286	Ethanol, 2-[2- [4-(1,1,3,3-tetramethylbutyl)phenoxy]et hoxy]-	2315-61-9				CC(C)(C)CC(C)(C)c1ccc(cc1)OCCOCCO	1	0	3	Search at least two confirmations				2
292	tert.-Butylhydroxyanisole (BHA); tert-butyl-4-methoxyphenol	25013-16-5		COc1cc(c(cc1)O)C(C)(C)C			1	0	3	Search at least two confirmations		Illegal Name		2
293	Nonylphenol	25154-52-3	CCCCCCCCCc1c(cccc1)O	CCCCCCCCCc1c(cccc1)O			2	0	2	Search at least one confirmation				1
295	Formaldehyde, oligomeric reaction products with aniline	25214-70-4		Nc1ccccc1			1	0	3	Search at least one confirmation		Reaction mass/product, Organic counterion	Checked on PubChem	0
298	Hexahydromethylphthalic anhydride [1], Hexahydro-4-methylphthalic anhydride [2], Hexahydro-1-methylphthalic anhydride [3], Hexahydro-3-methylphthalic anhydride [4] <i>[The individual isomers [2], [3] and [4] (including their cis- and trans- stereo isomeric forms) and all possible combinations of the isomers [1] are covered by this entry]</i>	25550-51-0		CC1CC2C(CC1)C(=O)OC2=O			1	0	3	Search at least two confirmations		Isomeric mix		0
302	uv-328	25973-55-1		CCC(C)(C)c1cc(c(c(c1)-n2nc3c(n2)cccc3)O)C(C)(C)CC		CCC(C)(C)c1cc(c(c(c1)-n2nc3c(n2)cccc3)O)C(C)(C)CC	2	0	2	Verify Name	25973-55-1 2-(2h-benzo[d][1,2,3]triazol-2-yl)-4,6-di-tert-pentylphenol 2-(2h-benzotriazol-2-yl)-4,6-ditertpentylphenol phenol,2-(2h-benzotriazol-2-yl)-4,6-bis(1,1-dimethylpropyl)- unii-vn99cpk4ti 2-(3,5-di-tert-amyl-2-hydroxyphenyl)benzotriazole 2-(2h-benzotriazol-2-yl)-4,6-di-tert-pentylphenol tinuvin328 2-(2'-hydroxy-3',5'-di-tert-amylphenyl)benzotriazole einecs247-384-8 vn99cpk4ti phenol,2-(2h…			0
304	4-Nonylphenol, ethoxylated	26027-38-3		CCCCCCCCCc1ccc(cc1)OCCO			1	0	3	Search at least two confirmations				0
305	BEH-TEBP	26040-51-7		CCCCC(CC)COC(=O)c1c(c(c(c(c1Br)Br)Br)Br)C(=O)OCC(CC)CCCC			1	0	3	Search at least two confirmations				2
315	potassiumheptadecafluorooctane-1-sulfonate,potassiumperfluorooctanesulfonate	2795-39-3		O=S(=O)(O)C(F)(F)C(F)(F)C(F)(F)C(F)(F)C(F)(F)C(F)(F)C(F)(F)C(F)(F)F		O=S(=O)(O)C(F)(F)C(F)(F)C(F)(F)C(F)(F)C(F)(F)C(F)(F)C(F)(F)C(F)(F)F	2	0	2	Verify Name	2795-39-3 potassiumperfluorooctanesulfonate perfluorooctanesulfonicacidpotassiumsalt potassiumpfos potassiumheptadecafluoro-1-octanesulfonate fluoradfc95 floralfc95 unii-e617073pi9 potassiumheptadecafluorooctane-1-sulfonate pfos-k potassium1,1,2,2,3,3,4,4,5,5,6,6,7,7,8,8,8-heptadecafluorooctane-1-sulfonate 1,1,2,2,3,3,4,4,5,5,6,6,7,7,8,8,8-heptadecafluorooctane-1-sulfonicacid,potassiumsalt einecs…			1
318	Phenol, 4-tert- heptyl-	288864-02-8	CCCCC(C)(C)c1ccc(cc1)O				1	0	3	Search at least two confirmations				2
319	ammoniumheptadecafluorooctanesulfonate,ammoniumperfluorooctanesulfonate	29081-56-9		O=S(=O)(O)C(F)(F)C(F)(F)C(F)(F)C(F)(F)C(F)(F)C(F)(F)C(F)(F)C(F)(F)F		O=S(=O)(O)C(F)(F)C(F)(F)C(F)(F)C(F)(F)C(F)(F)C(F)(F)C(F)(F)C(F)(F)F	2	0	2	Verify Name	29081-56-9 ammonium1,1,2,2,3,3,4,4,5,5,6,6,7,7,8,8,8-heptadecafluorooctane-1-sulfonate ammoniumheptadecafluorooctanesulphonate ammoniumheptadecafluoro-1-octanesulfonate c8hf17o3s.h3n 1-octanesulfonicacid,1,1,2,2,3,3,4,4,5,5,6,6,7,7,8,8,8-heptadecafluoro-,ammoniumsalt(1:1) 76560-29-7 schembl783443 ctk2h7550 molport-006-125-725 akos016009771 4ch-024565 v2216 a819752 ammonium1,1,2,2,3,3,4,4,5,5,6,6,…			1
321	lithiumheptadecafluorooctanesulfonate,lithiumperfluorooctanesulfonate	29457-72-5		O=S(=O)(O)C(F)(F)C(F)(F)C(F)(F)C(F)(F)C(F)(F)C(F)(F)C(F)(F)C(F)(F)F		O=S(=O)(O)C(F)(F)C(F)(F)C(F)(F)C(F)(F)C(F)(F)C(F)(F)C(F)(F)C(F)(F)F	2	0	2	Verify Name	29457-72-5 lithiumpfos lpos lithiumperfluorooctanesulfonate lithiumperfluorooctanesulfonate fluoradfc94 lithiumperfluoro-1-octanesulfonate lithiumheptadecafluoro-1-octanesulfonate unii-141721y4cu hsdb7254 lithium(perfluorooctane)sulfonate einecs249-644-6 ft208 lithiumheptadecafluorooctanesulphonate heptadecafluoro-1-octanesulfonicacidlithiumsalt lithium1,1,2,2,3,3,4,4,5,5,6,6,7,7,8,8,8-heptadecaf…			1
323	c8sampap	2965-52-8		CCN(CCOP(=O)(O)OCCN(CC)S(=O)(=O)C(F)(F)C(F)(F)C(F)(F)C(F)(F)C(F)(F)C(F)(F)C(F)(F)C(F)(F)F)S(=O)(=O)C(F)(F)C(F)(F)C(F)(F)C(F)(F)C(F)(F)C(F)(F)C(F)(F)C(F)(F)F		CCN(CCOP(=O)(O)OCCN(CC)S(=O)(=O)C(F)(F)C(F)(F)C(F)(F)C(F)(F)C(F)(F)C(F)(F)C(F)(F)C(F)(F)F)S(=O)(=O)C(F)(F)C(F)(F)C(F)(F)C(F)(F)C(F)(F)C(F)(F)C(F)(F)C(F)(F)F	2	0	2	Verify Name	2965-52-8 1-octanesulfonamide,n,n'-[phosphinicobis(oxy-2,1-ethanediyl)]bis[n-ethyl-1,1,2,2,3,3,4,4,5,5,6,6,7,7,8,8,8-heptadecafluoro- 1-octanesulfonamide,n,n'-(phosphinicobis(oxy-2,1-ethanediyl))bis(n-ethyl-1,1,2,2,3,3,4,4,5,5,6,6,7,7,8,8,8-heptadecafluoro- einecs221-003-5 bis[2-[n-ethylamino]ethyl]hydrogenphosphate ac1l2sn1 ac1q4ib3 schembl1262100 dtxsid2062747 bis(2-(n-ethyl(heptadecafluoroocta…			1
326	3-oxoandrost-4-ene-17-?-carboxylicacid	302-97-6		CC12C(=CC(CC1)=O)CCC3C4C(CCC23)(C)C(C(=O)O)CC4		CC12C(=CC(CC1)=O)CCC3C4C(CCC23)(C)C(C(=O)O)CC4	2	0	2	Verify Name	302-97-6 etienicacid 4-androsten-3-one-5-ene-17-carboxylicacid 3-oxo-4-androstene-17beta-carboxylicacid unii-6e3dv757ky 4-androsten-3-one-17beta-carboxylicacid testosterone17-beta-carboxylicacid 3-keto-4-etiocholenicacid nsc226121 brn3121673 6e3dv757ky 3-oxo-4-androstene-17-beta-carboxylicacid yqacaxhkqzceoi-udcwsgshsa-n 17beta-carboxyandrost-4-en-3-one l552.803 (8s,9s,10r,13s,14s,17s)-10,13-dime…	Stereochemistry removed		1
333	nonadecafluorodecanoicacid(pfda)anditsammoniumsalts	3108-42-7		O=C(O)C(F)(F)C(F)(F)C(F)(F)C(F)(F)C(F)(F)C(F)(F)C(F)(F)C(F)(F)C(F)(F)F		O=C(O)C(F)(F)C(F)(F)C(F)(F)C(F)(F)C(F)(F)C(F)(F)C(F)(F)C(F)(F)C(F)(F)F	2	0	2	Verify Name	ammoniumperfluorodecanoate 3108-42-7 ammoniumnonadecafluorodecanoate einecs221-470-5 ac1mhzb0 schembl814167 ctk4g6375 cqlzewxxrjjdkg-uhfffaoysa-n azanium2,2,3,3,4,4,5,5,6,6,7,7,8,8,9,9,10,10,10-nonadecafluorodecanoate decanoicacid,2,2,3,3,4,4,5,5,6,6,7,7,8,8,9,9,10,10,10-nonadecafluoro-,ammoniumsalt(1:1)			1
336	hexabromocyclododecane	3194-55-6	BrC1(C(C(CCCCCCCCC1)(Br)Br)(Br)Br)Br	BrC1C(CCC(C(CCC(C(CC1)Br)Br)Br)Br)Br		BrC1C(CCC(C(CCC(C(CC1)Br)Br)Br)Br)Br	2	1	1	Verify Name	1,2,5,6,9,10-hexabromocyclododecane 3194-55-6 cyclododecane,1,2,5,6,9,10-hexabromo- hbcd hsdb6110 einecs221-695-9 dsstox_cid_7527 dsstox_rid_78489 dsstox_gsid_27527 cas-3194-55-6 saytexhbcd-lm acmc-1bn89 schembl25669 ksc491m2h ac1l2c93 chembl375298 jsp005929 dtxsid4027527 ctk3j1623 chebi:134063 deigxxqkdwulml-uhfffaoysa-n molport-003-926-478 cd-75 tox21_201402 tox21_303176 anw-27232 akos015836044…			1
340	basicnickelcarbonate,carbonicacid,nickel(2+)salt,nickelcarbonate	3333-67-3		O=C(O)O		O=C(O)O	2	0	2	Verify Name	nickelcarbonate 3333-67-3 nickelouscarbonate nickel(ii)carbonate nickelmonocarbonate nickel(ii)carbonate unii-wm50squ829 carbonicacid,nickel(2+)salt(1:1) hsdb1662 nickel(2+)carbonate(nico3) nickel(ii)carbonatebasichydrate einecs222-068-2 nickelcarbonate(nico3) wm50squ829 nickel(ii)carbonateacsgrade nickel(2+)carbonate carbonicacid,nickel(2+)salt(1:1) carbonicacid,nickelsalt nickelcarbonate cino.7…	Organometallic		1
343	nickel(II) propionate	3349-08-04	CCC(=O)O				1	0	3	Search at least two confirmations		Organometallic		0
345	nonadecafluorodecanoicacid(pfda)	335-76-2		O=C(O)C(F)(F)C(F)(F)C(F)(F)C(F)(F)C(F)(F)C(F)(F)C(F)(F)C(F)(F)C(F)(F)F		O=C(O)C(F)(F)C(F)(F)C(F)(F)C(F)(F)C(F)(F)C(F)(F)C(F)(F)C(F)(F)C(F)(F)F	2	0	2	Verify Name	perfluorodecanoicacid nonadecafluorodecanoicacid 335-76-2 ndfda pfda perfluoro-n-decanoicacid nonadecafluoro-n-decanoicacid decanoicacid,nonadecafluoro- ccris4417 2,2,3,3,4,4,5,5,6,6,7,7,8,8,9,9,10,10,10-nonadecafluorodecanoicacid einecs206-400-3 brn1810811 chebi:35546 pciueqpbyfrtem-uhfffaoysa-n decanoicacid,2,2,3,3,4,4,5,5,6,6,7,7,8,8,9,9,10,10,10-nonadecafluoro- c10hf19o2 perfluorocapricacid n…			1
354	diundecylphtalate,dudp,branchedandlinear	3648-20-2		CCCCCCCCCCCOC(=O)c1c(cccc1)C(=O)OCCCCCCCCCCC		CCCCCCCCCCCOC(=O)c1c(cccc1)C(=O)OCCCCCCCCCCC	2	0	2	Verify Name	diundecylphthalate 3648-20-2 di-n-undecylphthalate phthalicacid,diundecylester santicizer711 di-711-phthalate 1,2-benzenedicarboxylicacid,diundecylester unii-rqv46346wv ccris6198 hsdb5132 einecs222-884-9 brn1894045 phthalicaciddiundecylester rqv46346wv qqvhequehceaks-uhfffaoysa-n diundecylbenzene-1,2-dicarboxylate 1,2-benzenedicarboxylicacid,1,2-diundecylester fr-0733 dsstox_cid_5215 undecyl2-(un…			0
367	perfluorooctanoicacid(pfoa)ammoniumsalt	3825-26-1		O=C(O)C(F)(F)C(F)(F)C(F)(F)C(F)(F)C(F)(F)C(F)(F)C(F)(F)F		O=C(O)C(F)(F)C(F)(F)C(F)(F)C(F)(F)C(F)(F)C(F)(F)C(F)(F)F	2	0	2	Verify Name	ammoniumperfluorooctanoate ammoniumpentadecafluorooctanoate 3825-26-1 fluoradfc143 pentadecafluorooctanoicacidammoniumsalt ammoniumperfluorocaprilate ammoniumperfluorocaprylate perfluoroammoniumoctanoate unii-e904of18ps octanoicacid,pentadecafluoro-,ammoniumsalt pfoa,ammoniumsalt einecs223-320-4 fc-143 nsc35120 e904of18ps perfluorooctanoicacid,ammoniumsalt pentadecafluoro-1-octanoicacid,ammoniums…			1
368	Nonadecafluorodecanoic acid (PFDA) and its sodium salts	3830-45-3				O=C(O)C(F)(F)C(F)(F)C(F)(F)C(F)(F)C(F)(F)C(F)(F)C(F)(F)C(F)(F)C(F)(F)F	1	0	3	Search at least two confirmations				2
369	UV-320	3846-71-7		CC(C)(C)c1cc(c(c(c1)-n2nc3c(n2)cccc3)O)C(C)(C)C			1	0	3	Search at least one confirmation			Checked on PubChem	1
370	uv-327	3864-99-1		CC(C)(C)c1cc(c(c(c1)-n2nc3c(n2)ccc(Cl)c3)O)C(C)(C)C		CC(C)(C)c1cc(c(c(c1)-n2nc3c(n2)ccc(Cl)c3)O)C(C)(C)C	2	0	2	Verify Name	3864-99-1 2,4-di-tert-butyl-6-(5-chloro-2h-benzotriazol-2-yl)phenol 2,4-di-tert-butyl-6-(5-chloro-2h-benzo[d][1,2,3]triazol-2-yl)phenol 2-(2'-hydroxy-3',5'-di-tert-butylphenyl)-5-chlorobenzotriazole phenol,2-(5-chloro-2h-benzotriazol-2-yl)-4,6-bis(1,1-dimethylethyl)- 2-(3,5-di-tert-butyl-2-hydroxyphenyl)-5-chlorobenzotriazole unii-17tje602rx uvazol237 einecs223-383-8 c20h24cln3o 2,4-di-tert-butyl…			1
373	nickel bis(benzenesulfonate)	39819-65-3	O=S(=O)(O)c1ccccc1				1	0	3	Search at least two confirmations		Organometallic, Organic counterion		0
375	(2-chloroethyl)(3-hydroxypropyl)ammonium chloride	40722-80-3	OCCCNCCCl				1	0	3	Search at least two confirmations				2
376	Ammonium salts of perfluorononan-1-oic-acid	4149-60-4			O=C(O)C(F)(F)C(F)(F)C(F)(F)C(F)(F)C(F)(F)C(F)(F)C(F)(F)C(F)(F)F	O=C(O)C(F)(F)C(F)(F)C(F)(F)C(F)(F)C(F)(F)C(F)(F)C(F)(F)C(F)(F)F	2	0	2	Search at least one confirmation				1
377	sulfluramid(pfosa)	4151-50-2		CCNS(=O)(=O)C(F)(F)C(F)(F)C(F)(F)C(F)(F)C(F)(F)C(F)(F)C(F)(F)C(F)(F)F		CCNS(=O)(=O)C(F)(F)C(F)(F)C(F)(F)C(F)(F)C(F)(F)C(F)(F)C(F)(F)C(F)(F)F	2	0	2	Verify Name	sulfluramid 4151-50-2 n-ethyl-1,1,2,2,3,3,4,4,5,5,6,6,7,7,8,8,8-heptadecafluorooctane-1-sulfonamide finitron mirexs n-ethylperfluorooctylsulfonamide alstar(pesticide) n-ethylperfluorooctanesulphonamide sulfluramid[iso] unii-ipx089yr0a ethylperfluorooctylsulfonamide gx071 n-ethylperfluorooctanesulfonamide hsdb7100 ai3-29757 einecs223-980-3 epapesticidechemicalcode128992 n-ethylheptadecafluorooctan…			1
379	Hexahydromethylphthalic anhydride [1], Hexahydro-4-methylphthalic anhydride [2], Hexahydro-1-methylphthalic anhydride [3], Hexahydro-3-methylphthalic anhydride [4] <i>[The individual isomers [2], [3] and [4] (including their cis- and trans- stereo isomeric forms) and all possible combinations of the isomers [1] are covered by this entry]</i>	48122-14-1		CC12C(CCCC1)C(=O)OC2=O			1	0	3	Search at least two confirmations		Isomeric mix		0
392	a,a,a,4-tetrachlorotoluene	5216-25-1		Clc1ccc(cc1)C(Cl)(Cl)Cl		Clc1ccc(cc1)C(Cl)(Cl)Cl	2	0	2	Verify Name	4-chlorobenzotrichloride 1-chloro-4-(trichloromethyl)benzene 5216-25-1 p-chlorobenzotrichloride benzene,1-chloro-4-(trichloromethyl)- p-chlorophenyltrichloromethane p-trichloromethylchlorobenzene alpha,alpha,alpha,4-tetrachlorotoluene unii-1up9gju33s ccris8902 alpha,alpha,alpha-trichloro-4-chlorotoluene einecs226-009-1 p,alpha,alpha,alpha-tetrachlorotoluene brn1866549 1up9gju33s ai3-02822 lvzpkyy…			1
412	cyclic 3-(1,2-ethanediylacetale)-estra-5(10),9(11)-diene-3,17-dione	5571-36-8				CC12C(C3C(=CC1)C=4CCC5(CC4CC3)OCCO5)CCC2=O	1	0	3	Search at least two confirmations		Stereochemistry removed		2
415	n,n'-methylenedimorpholine;n,n'-methylenebismorpholine;[formaldehydereleasedfromn,n'-methylenebismorpholine];[mbm]	5625-90-1		C1OCCN(C1)CN2CCOCC2		C1OCCN(C1)CN2CCOCC2	2	0	2	Verify Name	dimorpholinomethane n,n'-dimorpholinomethane 5625-90-1 4,4-methylenedimorpholine 4,4'-methylenedimorpholine bismorpholinomethane n,n'-methylenebismorpholine morpholine,4,4'-methylenebis- unii-7o79dzw79z bis(morpholino-)methan[german] einecs227-062-3 morpholine,4,4'-methylenedi- brn0111886 n,n'-methylene-bis-morpholine ai3-62944 7o79dzw79z mifzzkznmwthjk-uhfffaoysa-n 4-(morpholin-4-ylmethyl)morpho…	Illegal Name		1
421	hexahydromethylphthalicanhydride[1],hexahydro-4-methylphthalicanhydride[2],hexahydro-1-methylphthalicanhydride[3],hexahydro-3-methylphthalicanhydride[4]<i>[theindividualisomers[2],[3]and[4](includingtheircis-andtrans-stereoisomericforms)andallpossiblecombinationsoftheisomers[1]arecoveredbythisentry]</i>	57110-29-9		CC1C2C(CCC1)C(=O)OC2=O		CC1C2C(CCC1)C(=O)OC2=O	2	0	2	Verify Name	3-methylhexahydrophthalicanhydride 57110-29-9 hexahydro-3-methylphthalicanhydride 1,3-isobenzofurandione,hexahydro-4-methyl- 4-methylhexahydro-2-benzofuran-1,3-dione ac1l3oks 4-methyl-3a,4,5,6,7,7a-hexahydro-2-benzofuran-1,3-dione schembl266400 ac1q6h81 dtxsid7029378 ctk1h1032 qxbyupmeyvdxiq-uhfffaoysa-n 53319-73-6 nsc225257 akos004115406 nsc-225257 an-40006 hexahydro-4-methyl-1,3-isobenzofurandi…	Isomeric mix		0
429	1,3,5-tris[(2S and 2R)-2,3-epoxypropyl]-1,3,5-triazine-2,4,6-(1H,3H,5H)-trione	59653-74-6		O=c1n(c(n(c(n1CC2OC2)=O)CC3OC3)=O)CC4OC4			1	0	3	Search at least two confirmations		Stereochemistry removed		2
442	n,n-[1,1-biphenyl]-4,4-diylbisacetamide	613-35-4		CC(=O)Nc1ccc(cc1)-c2ccc(cc2)NC(C)=O		CC(=O)Nc1ccc(cc1)-c2ccc(cc2)NC(C)=O	2	0	2	Verify Name	n,n'-diacetylbenzidine 613-35-4 diacetylbenzidine n,n'-diacetylbenzidine n,n-diacetylbenzidine 4,4'-diacetamidobiphenyl 4,4'-diacetylbenzidine 4',4'''-biacetanilide 4,4'-diacetylaminobiphenyl benzidine,n,n'-diacetyl- nsc4717 unii-2ee5599gqs nsc12409 n,n'-4,4'-biphenylylenebisacetamide ccris197 biphenyl,4,4'-diacetamido- acetamide,n,n'-4,4'-biphenylylenebis- acetamide,n,n'-[1,1'-biphenyl]-4,4'-diy…			1
456	Chlorinated paraffins (CPs)	63449-39-8		CCCC(Cl)CCCC(Cl)CCC(Cl)CCC(Cl)CCC(Cl)CCCC(Cl)CCC			1	0	3	Search at least two confirmations				0
458	phenol, 4-(1- propylbutyl)-	6465-71-0				CCCC(CCC)c1ccc(cc1)O	1	0	3	Search at least two confirmations				2
539	1-[4-[4-[[(2sr,4rs)-2-(2,4-dichlorophenyl)-2-(imidazol-1-ylmethyl)-1,3-dioxolan-4-yl]methoxy]phenyl]piperazin-1-yl]ethanoneketoconazole	65277-42-1		CC(=O)N1CCN(CC1)c2ccc(cc2)OCC3OC(OC3)(Cn4cncc4)c5c(cc(cc5)Cl)Cl		CC(=O)N1CCN(CC1)c2ccc(cc2)OCC3OC(OC3)(Cn4cncc4)c5c(cc(cc5)Cl)Cl	2	0	2	Verify Name	ketoconazole 65277-42-1 extina xolegel kuric (+)-ketoconazole nizoral (2r,4s)-ketoconazole fungarest fungoral ketoconazol ketoderm ketocanazole ketoisdin c26h28cl2n4o4 cpd000058460 chembl75 ketoconazolum smr000058460 mls000069784 mls001146934 chebi:48336 1-acetyl-4-(4-{[(2r,4s)-2-(2,4-dichlorophenyl)-2-(1h-imidazol-1-ylmethyl)-1,3-dioxolan-4-yl]methoxy}phenyl)piperazine dsstox_cid_9879 dsstox_rid…	Stereochemistry removed		1
546	8:2-dipap	678-41-1		O=P(O)(OCCC(F)(F)C(F)(F)C(F)(F)C(F)(F)C(F)(F)C(F)(F)C(F)(F)C(F)(F)F)OCCC(F)(F)C(F)(F)C(F)(F)C(F)(F)C(F)(F)C(F)(F)C(F)(F)C(F)(F)F		O=P(O)(OCCC(F)(F)C(F)(F)C(F)(F)C(F)(F)C(F)(F)C(F)(F)C(F)(F)C(F)(F)F)OCCC(F)(F)C(F)(F)C(F)(F)C(F)(F)C(F)(F)C(F)(F)C(F)(F)C(F)(F)F	2	0	2	Verify Name	678-41-1 unii-evr4r3g17m bisperfluorodecylphosphate bis[2-(perfluorooctyl)ethyl]phosphate evr4r3g17m bis(3,3,4,4,5,5,6,6,7,7,8,8,9,9,10,10,10-heptadecafluorodecyl)hydrogenphosphate einecs211-649-6 ac1micvs schembl5550818 chebi:83540 dtxsid90218051 bis[2-(perfluorooctyl)ethyl]phosphate zinc150344494 bis(3,3,4,4,5,5,6,6,7,7,8,8,9,9,10,10,10-heptadecafluoro-1-decanol)hydrogenphosphate ft-0663364 pho…			0
551	Carbadox	6804-07-05	COC(=O)N=NC=C1N(c2c([N+](=C1)[O-])cccc2)O		COC(=O)NN=Cc1[n+](c2c([n+](c1)[O-])cccc2)[O-]		2	0	2	VErify correctness of CAS; Search at least one confirmation		Stereochemistry removed		1
553	4,4-isobutylethylidenediphenol	6807-17-6		CC(C)CC(C)(c1ccc(cc1)O)c2ccc(cc2)O		CC(C)CC(C)(c1ccc(cc1)O)c2ccc(cc2)O	2	0	2	Verify Name	6807-17-6 4,4'-(1,3-dimethylbutylidene)diphenol 4,4'-(4-methylpentane-2,2-diyl)diphenol phenol,4,4'-(1,3-dimethylbutylidene)bis- unii-j1b7n5n4m7 4,4'-(1,3-dimethylbutylidene)bisphenol 2,2-bis(4-hydroxyphenyl)-4-methylpentane ai3-50870 j1b7n5n4m7 4-[2-(4-hydroxyphenyl)-4-methylpentan-2-yl]phenol dsstox_cid_9282 dsstox_rid_78747 dsstox_gsid_29282 cas-6807-17-6 nsc73727 2,2-bis(4'-hydroxyphenyl)-4-m…			1
606	1,2-benzenedicarboxylic acid, di-C8-10- branched alkyl esters, C9-rich	68515-48-0		CC(C)CCCCCCOC(=O)c1c(cccc1)C(=O)OCCCCCCC(C)C			1	0	3	Search at least two confirmations				0
607	Diisodecyl phthalate, DiDP	68515-49-1		CC(C)CCCCCCCOC(=O)c1c(cccc1)C(=O)OCCCCCCCC(C)C			1	0	3	Search at least two confirmations				2
608	1,2-Benzenedicarboxylic acid, dihexyl ester, branched and linear	68515-50-4	CC(C)CCCOC(=O)c1c(cccc1)C(=O)OCCCC(C)C	CC(C)CCCOC(=O)c1c(cccc1)C(=O)OCCCC(C)C			2	0	2	Search at least one confirmation				0
642	Poly(oxy-1,2-ethanediyl), alpha-(octylphenyl)-omega-hydroxy-branched	68987-90-6		CCCCC(CC)Cc1ccc(cc1)OCCO			1	0	3	Search at least two confirmations				0
646	diethanolamineperfluorooctanesulfonate	70225-14-8	CCCCCCCCS(=O)(=O)OF	O=S(=O)(O)C(F)(F)C(F)(F)C(F)(F)C(F)(F)C(F)(F)C(F)(F)C(F)(F)C(F)(F)F		O=S(=O)(O)C(F)(F)C(F)(F)C(F)(F)C(F)(F)C(F)(F)C(F)(F)C(F)(F)C(F)(F)F	2	1	1	Verify Name	70225-14-8 heptadecafluoro-1-octanesulfonicacid,compd.withdiethanolamine bis(2-hydroxyethyl)ammoniumperfluorooctanesulfonate 1,1,2,2,3,3,4,4,5,5,6,6,7,7,8,8,8-heptadecafluorooctane-1-sulfonicacid-2,2'-iminodiethanol(1:1) 1-octanesulfonicacid,1,1,2,2,3,3,4,4,5,5,6,6,7,7,8,8,8-heptadecafluoro-,compd.with2,2'-iminobis(ethanol)(1:1) 1-octanesulfonicacid,1,1,2,2,3,3,4,4,5,5,6,6,7,7,8,8,8-heptadecafluo…			1
658	1,2-benzenedicarboxylic acid, di-C6-8-branched alkylesters, C7-rich (DIHP)	71888-89-6		CC(C)CCCCOC(=O)c1c(cccc1)C(=O)OCCCCC(C)C			1	0	3	Search at least two confirmations				0
660	bis(d-gluconato-O1,O2)nickel	71957-07-8				O=C(O)C(O)C(O)C(O)C(O)CO	1	0	3	Search at least two confirmations		Stereochemistry removed, Organometallic, Organic counterion		0
661	2,7-naphthalenedisulfonic acid, nickel(II) salt	72319-19-8				O=S(=O)(O)c1cc2c(cc1)ccc(S(=O)(=O)O)c2	1	0	3	Search at least two confirmations		Organometallic		2
671	3,3'-dichlorobenzidine sulphate	74332-73-3	Nc1c(cc(cc1)-c2cc(c(cc2)N)Cl)Cl	Nc1c(cc(cc1)-c2cc(c(cc2)N)Cl)Cl			2	0	2	Search at least one confirmation				1
677	phenol, (tetrapropenyl) derivatives	74499-35-7		C=Cc1c(c(c(c(c1)C=C)C=C)O)C=C			1	0	3	Search at least two confirmations		Derivative		2
679	4,4'-bi-o-toluidine sulphate	74753-18-7			Cc1c(ccc(c1)-c2cc(c(cc2)N)C)N	Cc1c(ccc(c1)-c2cc(c(cc2)N)C)N	2	0	2	Search at least one confirmation				1
723	1,2-dichloropropane; propylene dichloride	78-87-5		CC(Cl)CCl			1	0	3	Search at least two confirmations		Illegal Name		2
742	N-[6,9-dihydro-9-[[2-hydroxy-1-(hydroxymethyl)ethoxy]methyl]-6-oxo-1H-purin-2-yl]acetamide	84245-12-5	CC(=O)Nc1[nH]c(c2c(n1)n(cn2)COC(CO)CO)=O				1	0	3	Search at least two confirmations				2
743	dicyclohexylphthalate(dchp)	84-61-7		O=C(OC1CCCCC1)c2c(cccc2)C(=O)OC3CCCCC3		O=C(OC1CCCCC1)c2c(cccc2)C(=O)OC3CCCCC3	2	0	2	Verify Name	dicyclohexylphthalate 84-61-7 ergoplastfdc unimoll66 ergoplast.fdc howflexcp phthalicacid,dicyclohexylester dicyclohexylbenzene-1,2-dicarboxylate hf191 kp201 phthalicaciddicyclohexylester 1,2-benzenedicarboxylicacid,dicyclohexylester unii-cgd15m7h2n nsc6101 ccris6190 hsdb5246 diclohexyl1,2-benzenedicarboxylate ai3-00515(usda) einecs201-545-9 brn1889288 cgd15m7h2n ai3-00515 mls000736536 chebi:3469…			1
747	Dibutyl phthalate, DBP	84-74-2		CCCCOC(=O)c1c(cccc1)C(=O)OCCCC			1	0	3	Search at least two confirmations				2
748	dihexylphthalate(dhp)	84-75-3		CCCCCCOC(=O)c1c(cccc1)C(=O)OCCCCCC		CCCCCCOC(=O)c1c(cccc1)C(=O)OCCCCCC	2	0	2	Verify Name	dihexylphthalate di-n-hexylphthalate 84-75-3 di-n-hexylphthalate phthalicacid,dihexylester 1,2-benzenedicarboxylicacid,dihexylester phthalicaciddi-n-hexylester phthalicaciddihexylester n-dihexylphthalate bis(n-hexyl)phthalate dihexyl1,2-benzenedicarboxylate hexylphthalate,1,2- unii-42mah1qfg5 68515-50-4 dihexylesterkyselinyftalove ccris6192 di(n-hexyl)phthalate hsdb4490 dihexylbenzene-1,2-dicarbo…			1
751	4-nonylphenol, branched	84852-15-3	CC(C)CCCCCCc1ccc(cc1)O	CC(C)CCCCCCc1ccc(cc1)O			2	0	2	Search at least one confirmation				0
756	DBDPE	84852-53-9				Brc1c(c(c(c(c1Br)Br)CCc2c(c(c(c(c2Br)Br)Br)Br)Br)Br)Br	1	0	3	Search at least two confirmations				2
764	6-hydroxy-1-(3-isopropoxypropyl)-4-methyl-2-oxo-5-[4-(phenylazo)phenylazo]-1,2-dihydro-3-pyridinecarbonitrile	85136-74-9	Cc1c(c(n(c(c1N=Nc2ccc(cc2)N=Nc3ccccc3)O)CCCOC(C)C)=O)C#N				1	0	3	Search at least two confirmations				2
766	cyclohexane-1,2-dicarboxylicanhydride[1],cis-cyclohexane-1,2-dicarboxylicanhydride[2],trans-cyclohexane-1,2-dicarboxylicanhydride[3]<i>[theindividualcis-[2]andtrans-[3]isomersubstancesandallpossiblecombinationsofthecis-andtrans-isomers[1]arecoveredbythisentry]</i>	85-42-7		O=C1C2C(C(O1)=O)CCCC2		O=C1C2C(C(O1)=O)CCCC2	2	0	2	Verify Name	hexahydrophthalicanhydride 85-42-7 hexahydroisobenzofuran-1,3-dione hhpa 1,2-cyclohexanedicarboxylicanhydride lekuthermhardenerh hexahydrophthalicacidanhydride 1,3-isobenzofurandione,hexahydro- aralditeht907 cyclohexane-1,2-dicarboxylicanhydride 1,2-cyclohexanedicarboxylicacidanhydride nt907 hexahydro-2-benzofuran-1,3-dione nsc8622 hexahydrophthalicanhydride,hhpa chebi:103210 octahydro-2-benzofur…	Isomeric mix		0
770	nickel(II) neodecanoate	85508-44-7	CC(C)(C)CCCCCC(=O)O				1	0	3	Search at least two confirmations		Organometallic, Organic counterion		0
777	Benzyl butyl phthalate, BBP	85-68-7		CCCCOC(=O)c1c(cccc1)C(=O)OCc2ccccc2			1	0	3	Search at least two confirmations				1
786	pentachlorophenol (PCP)	87-86-5		Oc1c(c(c(c(c1Cl)Cl)Cl)Cl)Cl			1	0	3	Search at least one confirmation			Checked on PubChem	1
789	glycols,polyethylene,mono(p-(1,1,3,3-t=octoxynol=poly(oxy-1,2-ethanediyl),alpha-(4-(1.1.3.3.-tetramethyl-butyl)phenyl)-omega-hydroxy-	9002-93-1		CC(C)(C)CC(C)(C)c1ccc(cc1)OCCO		CC(C)(C)CC(C)(C)c1ccc(cc1)OCCO	2	0	2	Verify Name	tritonx-100 octoxynol tritonx preceptin 9002-93-1 tritonx-45 2315-67-5 tritonx45 octoxynol-3 octoxynol-9 hydrolsw tritonx100 tritonx305 alfenol3 alfenol9 marlophen820 neutronyx605 octoxinolum poletoxol conconix-100 hyonicpe-250 tritonx35 antaroxa-200 ortho-gynol igepalca-630 tritonx165 tritonx405 tritonx705 tritonx-102 octoxynol-11 octoxynol-12 octoxynol-25 octoxynol-33 octoxynol-40 peg4-isooctyl…			0
790	flocoumafen(iso)	90035-08-8		O=c1c2c(oc(c1C3c4c(CC(C3)c5ccc(cc5)OCc6ccc(cc6)C(F)(F)F)cccc4)O)cccc2		O=c1c(c(c2c(o1)cccc2)O)C3c4c(CC(C3)c5ccc(cc5)OCc6ccc(cc6)C(F)(F)F)cccc4	2	0	2	Verify Name	flocoumafen 90035-08-8 flocoumafene storm stratgem flocoumafen[bsi:iso] flocoumafene[iso-french] hsdb6643 wl108366 4-hydroxy-3-(1,2,3,4-tetrahydro-3-(4-(4-trifluoromethylbenzyloxy)phenyl)-1-naphthyl)coumarin 2-hydroxy-3-[3-(4-{[4-(trifluoromethyl)benzyl]oxy}phenyl)-1,2,3,4-tetrahydronaphthalen-1-yl]-4h-chromen-4-one 2h-1-benzopyran-2-one,4-hydroxy-3-(1,2,3,4-tetrahydro-3-(4-((4-(trifluoromethyl)p…			1
849	benzidineanditssalts	92-87-5		Nc1ccc(cc1)-c2ccc(cc2)N		Nc1ccc(cc1)-c2ccc(cc2)N	2	0	2	Verify Name	benzidine 92-87-5 4,4'-diaminobiphenyl p-diaminodiphenyl [1,1'-biphenyl]-4,4'-diamine 4,4'-bianiline 4,4'-biphenyldiamine 4,4'-diaminodiphenyl biphenyl-4,4'-diamine 4,4'-biphenylenediamine 4,4'-diphenylenediamine p,p'-diaminobiphenyl p,p-bianiline fastcorinthbaseb 4-(4-aminophenyl)aniline p,p'-dianiline benzidin benzidina benzydyna p,p'-bianiline benzioine rcrawastenumberu021 4,4'-diamino-1,1'-bi…			1
860	nickel(II) neoundecanoate	93920-09-3	CC(C)(C)CCCCCCC(=O)O				1	0	3	Search at least two confirmations		Organometallic, Organic counterion		0
861	nickel(II) neononanoate	93920-10-6	CC(C)(C)CCCCC(=O)O				1	0	3	Search at least one confirmation		Organometallic, Organic counterion	Checked on PubChem	0
865	dimethylhexanoic acid nickel salt	93983-68-7				CCCCC(C)(C)C(=O)O	1	0	3	Search at least two confirmations		Organometallic, Organic counterion		0
867	propylparaben;propyl4-hydroxybenzoate	94-13-3		CCCOC(=O)c1ccc(cc1)O		CCCOC(=O)c1ccc(cc1)O	2	0	2	Verify Name	propyl4-hydroxybenzoate propylparaben 94-13-3 propylparaben 4-hydroxybenzoicacidpropylester propylp-hydroxybenzoate nipasol nipazol propylbutex betacidep propylparahydroxybenzoate propylparasept propagin chemacidepk chemocidepk propylparasept aseptoformp propylchemosept protabenp tegoseptp propylaseptoform nipaginp nipasolp solbrolp n-propylp-hydroxybenzoate n-propyl4-hydroxybenzoate paseptol p-h…	Illegal Name		1
868	butylparaben;butyl4-hydroxybenzoate	94-26-8		CCCCOC(=O)c1ccc(cc1)O		CCCCOC(=O)c1ccc(cc1)O	2	0	2	Verify Name	butyl4-hydroxybenzoate butylparaben 94-26-8 butylparaben butylp-hydroxybenzoate nipabutyl butoben butylchemosept butylparasept butyltegosept butylbutex tegoseptbutyl aseptoformbutyl preservalb tegoseptb solbrolb n-butylp-hydroxybenzoate butyl-parasept butylparahydroxybenzoate 4-(butoxycarbonyl)phenol n-butylparahydroxybenzoate benzoicacid,4-hydroxy-,butylester n-butylhydroxybenzoate n-butyl-p-hyd…	Illegal Name		1
888	a,a,a-trichlorotoluene	98-07-7		ClC(Cl)(Cl)c1ccccc1			1	0	3	Search at least one confirmation			Checked on PubChem	1
897	Hydrazine bis(3-carboxy-4-hydroxybenzensulfonate)	EC-405-030-1	O=C(O)c1c(ccc(c1)S(=O)(=O)O)O				1	0	3	Search at least two confirmations		Missing CAS		0
899	Hydrazine-tri-nitromethane	EC-414-850-9	O=[N+]([O-])C([N+](=O)[O-])[N+](=O)[O-]				1	0	3	Search at least two confirmations		Missing CAS		0
900	2-[2-hydroxy-3-(2-chlorophenyl)carbamoyl-1-naphthylazo]-7-[2-hydroxy-3-(3-methylphenyl)carbamoyl-1-naphthylazo]fluoren-9-one	EC-420-580-2	Cc1cc(ccc1)NC(=O)c2c(c(c3c(c2)cccc3)N=Nc4cc5c(cc4)-c6c(C5=O)cc(N=Nc7c8c(cc(c7O)C(=O)Nc9c(cccc9)Cl)cccc8)cc6)O				1	0	3	Search at least two confirmations		Missing CAS		0
904	diethyl (2-(hydroxymethylcarbamoyl)ethyl)phosphonate	EC-435-960-3	CCOP(=O)(CCC(=O)NCO)OCC				1	0	3	Search at least two confirmations		Missing CAS		0

## Sheet: FullOutput
Original ID	New ID	CHEMICAL	CAS_NO	smiles_CIR_Name - Neutralized	smiles_CIR_CAS - Neutralized	Equal (Tautomers)	Different (Tautomers)	Missing (Tautomers)	Different SMILES more than equals?	Different SMILES from CAS?	Check	Notes	smiles_CompTox_Name - Neutralized	smiles_CompTox_CAS - Neutralized	Duplicates	Warnings
1	188	4-nitrophenol	100-02-7	O=[N+]([O-])c1ccc(cc1)O	O=[N+]([O-])c1ccc(cc1)O	3	0	1	NO	NO	Mantain	Medium Reliability	O=[N+]([O-])c1ccc(cc1)O
2		Dibutyltin (DBT)	1002-53-5	CCCC[Sn+2]CCCC	CCCC[Sn]CCCC	3	0	1	NO	NO	Eliminate	-		CCCC[Sn]CCCC		Unusual elements
3		nickel difluoride	10028-18-9	[Ni+2]	[Ni+2]	2	2	0	YES	NO	Eliminate	-	F[Ni]F	F[Ni]F		Unusual elements, Inorganic, Missing/ambiguous
4	217	Styrene	100-42-5	C=Cc1ccccc1	C=Cc1ccccc1	4	0	0	NO	NO	Mantain	High Reliability	C=Cc1ccccc1	C=Cc1ccccc1
5		Boric acid	10043-35-3	OB(O)O	OB(O)O	3	0	1	NO	NO	Eliminate	-	OB(O)O			Unusual elements, Inorganic
6	206	a-chlorotoluene	100-44-7		ClCc1ccccc1	2	0	2	NO	NO	Mantain	Medium Reliability		ClCc1ccccc1		Name verified in PubChem
7		Phenol, 4-(5- methylhexyl)-	100532-36-3			0	0	4	YES	NO	Eliminate	-				Missing/ambiguous
8	194	Phenylhydrazine	100-63-0	NNc1ccccc1	NNc1ccccc1	4	0	0	NO	NO	Mantain	High Reliability	NNc1ccccc1	NNc1ccccc1	310, 430, 391	Differences in counterions
9		Petrolatum (petroleum), clay-treated	100684-33-1			0	0	4	YES	NO	Eliminate	-				Missing/ambiguous
10		Lead dinitrate	10099-74-8	[Pb+2]	[Pb+2]	4	0	0	NO	NO	Eliminate	-	[Pb+2]	[Pb+2]		Unusual elements, Inorganic
11		nickel(II) selenite	10101-96-9	O=[Se]([O-])[O-]		2	0	2	NO	NO	Eliminate	-		O=[Se]([O-])[O-]		Organometallic, Unusual elements, Inorganic
12		Cadmium chloride	10108-64-2	[Cd+2]	[Cd+2]	2	0	2	NO	NO	Eliminate	-				Unusual elements, Inorganic
13	36	4,4'-methylenebis[2-chloroaniline]	101-14-4	Nc1c(cc(cc1)Cc2cc(c(cc2)N)Cl)Cl	Nc1c(cc(cc1)Cc2cc(c(cc2)N)Cl)Cl	4	0	0	NO	NO	Mantain	High Reliability	Nc1c(cc(cc1)Cc2cc(c(cc2)N)Cl)Cl	Nc1c(cc(cc1)Cc2cc(c(cc2)N)Cl)Cl
14		Cadmium sulphate	10124-36-4	[Cd+2]	[Cd+2]	4	0	0	NO	NO	Eliminate	-	[Cd+2]	[Cd+2]		Unusual elements, Inorganic
15		Cobalt sulphate	10124-43-3	O=S(=O)(O)O	O=S(=O)(O)O	4	0	0	NO	NO	Eliminate	-	O=S(=O)(O)O	O=S(=O)(O)O		Organometallic, Organic counterion, Inorganic
16		Distillates (petroleum), hydrodesulfurized middle coker	101316-59-0			0	0	4	YES	NO	Eliminate	-				Missing/ambiguous
17		Extract residues (coal), light oil alk., acid ext., indene fraction	101316-62-5			0	0	4	YES	NO	Eliminate	-				Missing/ambiguous
18		Hydrocarbons, C6-8, hydrogenated sorption-dearomatized, toluene raffination	101316-66-9			0	0	4	YES	NO	Eliminate	-				Missing/ambiguous
19		Hydrocarbons, C6-rich, hydrotreated light naphtha distillates, solvent-refined	101316-67-0			0	0	4	YES	NO	Eliminate	-				Missing/ambiguous
20		Lubricating oils (petroleum), C>25, solvent-extd., deasphalted, dewaxed, hydrogenated	101316-69-2			0	0	4	YES	NO	Eliminate	-				Missing/ambiguous
21		Lubricating oils (petroleum), C24-50, solvent-extd., dewaxed, hydrogenated	101316-72-7			0	0	4	YES	NO	Eliminate	-				Missing/ambiguous
22		Naphtha (petroleum), hydrodesulfurized full-range coker	101316-76-1			0	0	4	YES	NO	Eliminate	-				Missing/ambiguous
23		Tar, brown-coal, low-temp.	101316-84-1			0	0	4	YES	NO	Eliminate	-				Missing/ambiguous
24		Cobalt nitrate	10141-05-6	O=[N+]([O-])O	O=[N+]([O-])O	3	0	1	NO	NO	Eliminate	-	O=[N+]([O-])O			Organometallic, Inorganic
25	66	N,N,N',N'-tetramethyl-4,4'-methylenedianiline	101-61-1	CN(C)c1ccc(cc1)Cc2ccc(cc2)N(C)C	CN(C)c1ccc(cc1)Cc2ccc(cc2)N(C)C	3	0	1	NO	NO	Mantain	Medium Reliability		CN(C)c1ccc(cc1)Cc2ccc(cc2)N(C)C
26		Distillates (petroleum), heavy steam-cracked	101631-14-5			0	0	4	YES	NO	Eliminate	-				Missing/ambiguous
27		4,4'-methylenedianiline,mda	101-77-9		Nc1ccc(cc1)Cc2ccc(cc2)N	2	0	2	NO	NO	Manual Check	Verify Name		Nc1ccc(cc1)Cc2ccc(cc2)N
28		Naphtha (petroleum), sweetened light	101795-01-1			0	0	4	YES	NO	Eliminate	-				Missing/ambiguous
29	22	4,4'-oxydianiline	101-80-4	Nc1ccc(cc1)Oc2ccc(cc2)N	Nc1ccc(cc1)Oc2ccc(cc2)N	4	0	0	NO	NO	Mantain	High Reliability	Nc1ccc(cc1)Oc2ccc(cc2)N	Nc1ccc(cc1)Oc2ccc(cc2)N
30		Hydrocarbons, C3-6, C5-rich, steam-cracked naphtha	102110-14-5			0	0	4	YES	NO	Eliminate	-				Missing/ambiguous
31		Hydrocarbons, C5-rich, dicyclopentadiene-contg.	102110-15-6			0	0	4	YES	NO	Eliminate	-				Missing/ambiguous
32		Residues (petroleum), steam-cracked light, arom.	102110-55-4			0	0	4	YES	NO	Eliminate	-				Missing/ambiguous
33		Phenol, 4-(3- methylhexyl)-	102570-52-5			0	0	4	YES	NO	Eliminate	-				Missing/ambiguous
34	30	ethyl 1-(2,4-dichlorophenyl)-5-trichloromethyl-1,2,4-(1H)-triazol-3-carboxylate	103112-35-2	CCOC(=O)c1nn(c(n1)C(Cl)(Cl)Cl)-c2c(cc(cc2)Cl)Cl	CCOC(=O)c1nn(c(n1)C(Cl)(Cl)Cl)-c2c(cc(cc2)Cl)Cl	3	0	1	NO	NO	Mantain	Medium Reliability		CCOC(=O)c1nn(c(n1)C(Cl)(Cl)Cl)-c2c(cc(cc2)Cl)Cl
35		O-isobutyl-N-ethoxy carbonylthiocarbamate	103122-66-3		CCOC(=O)NC(=S)OCC(C)C	1	0	3	NO	NO	Manual Check	Search at least one confirmation				Checked on PubChem
36		cadmium nitrate; cadmium dinitrate	10325-94-7		[Cd+2]	0	2	2	YES	NO	Eliminate	-		O=[N+]([O-])O[Cd]O[N+](=O)[O-]		Illegal Name, Unusual elements, Inorganic, Missing/ambiguous
37		perboric acid (HBO(O2)), sodium salt, monohydrate	10332-33-9		O=BOO	3	0	1	NO	NO	Eliminate	-	O=BOO	O=BOO		Unusual elements, Inorganic
38	16	Azobenzene	103-33-3	c1ccc(cc1)N=Nc2ccccc2	c1ccc(cc1)N=Nc2ccccc2	3	0	1	NO	NO	Mantain	Medium Reliability	c1ccc(cc1)N=Nc2ccccc2
39		trinickel bis(orthophosphate)	10381-36-9	O=P(O)(O)O	O=P(O)(O)O	3	0	1	NO	NO	Eliminate	-		O=P(O)(O)O		Organometallic, Inorganic
40	67	4-nonylphenolmonoethoxylate	104-35-8		CCCCCCCCCc1ccc(cc1)OCCO	2	0	2	NO	NO	Mantain	Medium Reliability		CCCCCCCCCc1ccc(cc1)OCCO		Name verified in PubChem
41	59	p-nonylphenol	104-40-5	CCCCCCCCCc1ccc(cc1)O	CCCCCCCCCc1ccc(cc1)O	3	0	1	NO	NO	Mantain	Medium Reliability	CCCCCCCCCc1ccc(cc1)O
42		perboric acid (HBO(O2)), sodium salt, tetrahydrate	10486-00-7	O=BOO	O[B-]1(O)OO[B-](O)(O)OO1	0	2	2	YES	NO	Eliminate	-				Unusual elements, Inorganic, Missing/ambiguous
43		(4-ethoxyphenyl)(3-(4-fluoro-3-phenoxyphenyl)propyl)dimethylsilane	105024-66-6	CCOc1ccc(cc1)[Si](C)(C)CCCc2cc(c(cc2)F)Oc3ccccc3	CCOc1ccc(cc1)[Si](C)(C)CCCc2cc(c(cc2)F)Oc3ccccc3	3	0	1	NO	NO	Eliminate	-		CCOc1ccc(cc1)[Si](C)(C)CCCc2cc(c(cc2)F)Oc3ccccc3		Unusual elements
44		Sodium dichromate	10588-01-9	O=[Cr](=O)([O-])O[Cr](=O)(=O)[O-]	O=[Cr](=O)([O-])O[Cr](=O)(=O)[O-]	4	0	0	NO	NO	Eliminate	-	O=[Cr](=O)([O-])O[Cr](=O)(=O)[O-]	O=[Cr](=O)([O-])O[Cr](=O)(=O)[O-]		Unusual elements, Inorganic
45	190	4-chloroaniline	106-47-8	Nc1ccc(cc1)Cl	Nc1ccc(cc1)Cl	4	0	0	NO	NO	Mantain	High Reliability	Nc1ccc(cc1)Cl	Nc1ccc(cc1)Cl
46		bis(tripropyltin) oxide	1067-29-4			2	0	2	NO	NO	Eliminate	-	CCC[Sn](CCC)(CCC)O[Sn](CCC)(CCC)CCC	CCC[Sn](CCC)(CCC)O[Sn](CCC)(CCC)CCC		Unusual elements
47	126	1-chloro-2,3-epoxypropane	106-89-8	ClCC1OC1	ClCC1OC1	4	0	0	NO	NO	Mantain	High Reliability	ClCC1OC1	ClCC1OC1	388
48		2,3-epoxypropylmethacrylate;glycidylmethacrylate	106-91-2		C=C(C)C(=O)OCC1OC1	2	0	2	NO	NO	Manual Check	Verify Name		C=C(C)C(=O)OCC1OC1		Illegal Name
49	101	1,2-dibromoethane	106-93-4	BrCCBr	BrCCBr	4	0	0	NO	NO	Mantain	High Reliability	BrCCBr	BrCCBr
50	135	1-bromopropane	106-94-5	CCCBr	CCCBr	4	0	0	NO	NO	Mantain	High Reliability	CCCBr	CCCBr
51	155	Buta-1,3-diene	106-99-0	C=CC=C	C=CC=C	4	0	0	NO	NO	Mantain	High Reliability	C=CC=C	C=CC=C
52	102	1,2-dichloroethane	107-06-2	ClCCCl	ClCCCl	3	0	1	NO	NO	Mantain	Medium Reliability	ClCCCl
53	121	Acrylonitrile	107-13-1	C=CC#N	C=CC#N	4	0	0	NO	NO	Mantain	High Reliability	C=CC#N	C=CC#N
54	107	Chloromethyl methyl ether	107-30-2	COCCl	COCCl	4	0	0	NO	NO	Mantain	High Reliability	COCCl	COCCl
55		(6-(4-hydroxy-3-(2-methoxyphenylazo)-2-sulfonato -7-naphthylamino)- 1,3,5-triazin-2,4-diyl)bis[(amino-1-methylethyl)ammonium] formate	108225-03-2	COc1c(cccc1)N=Nc2c(c3c(cc2S(=O)(=O)O)cc(Nc4nc(nc(n4)NC(C)(C)N)NC(C)(C)N)cc3)O		1	0	3	NO	NO	Manual Check	Search at least two confirmations
56	192	Resorcinol	108-46-3	Oc1cc(ccc1)O	Oc1cc(ccc1)O	4	0	0	NO	NO	Mantain	High Reliability	Oc1cc(ccc1)O	Oc1cc(ccc1)O
57	145	2-methoxyethanol	109-86-4	COCCO	COCCO	4	0	0	NO	NO	Mantain	High Reliability	COCCO	COCCO
58	153	Furan	110-00-9	c1cocc1	c1cocc1	4	0	0	NO	NO	Mantain	High Reliability	c1cocc1	c1cocc1
59	163	2-methoxyethyl acetate	110-49-6	COCCOC(C)=O	COCCOC(C)=O	4	0	0	NO	NO	Mantain	High Reliability	COCCOC(C)=O	COCCOC(C)=O
60	174	Hexane	110-54-3	CCCCCC	CCCCCC	4	0	0	NO	NO	Mantain	High Reliability	CCCCCC	CCCCCC
61	150	1,2-dimethoxyethane	110-71-4	COCCOC	COCCOC	4	0	0	NO	NO	Mantain	High Reliability	COCCOC	COCCOC
62	148	2-ethoxyethanol	110-80-5	CCOCCO	CCOCCO	4	0	0	NO	NO	Mantain	High Reliability	CCOCCO	CCOCCO
63		Nickel oxide	11099-02-8	O=[Ni]		0	0	4	YES	NO	Eliminate	-	O=[Ni]			Unusual elements, Inorganic, Missing/ambiguous
64		Potassium hydroxyoctaoxodizincatedichromate(1-)	11103-86-9	O=[Cr](=O)([O-])[O-]	O=[Cr](=O)([O-])[O-]	2	0	2	NO	NO	Eliminate	-				Organometallic, Unusual elements, Inorganic
65		boric acid, crude natural	11113-50-1		OB(O)O	1	0	3	NO	NO	Eliminate	-				Unusual elements, Inorganic
66		nickel hydroxide	11113-74-9	[Ni+2]	[Ni+2]	2	1	1	NO	YES	Eliminate	-	O[Ni]O			Unusual elements, Inorganic, Missing/ambiguous
67		Nickel Sulfide	11113-75-0	S=[Ni]	S=[Ni]	2	0	2	NO	NO	Eliminate	-				Unusual elements, Inorganic
68	172	2-ethoxyethyl acetate	111-15-9	CCOCCOC(C)=O	CCOCCOC(C)=O	4	0	0	NO	NO	Mantain	High Reliability	CCOCCOC(C)=O	CCOCCOC(C)=O
69		Silicic acid, lead salt	11120-22-2	[Pb+2]	[Pb+2]	2	2	0	YES	NO	Eliminate	-	[Pb+4]	[Pb+4]		Unusual elements, Inorganic, Missing/ambiguous
70		nickel potassium fluoride	11132-10-8	[Ni+2]		1	0	3	NO	NO	Eliminate	-				Unusual elements, Inorganic
71		perboric acid, sodium salt	11138-47-9	O=BOO	O=BOO	2	0	2	NO	NO	Eliminate	-				Unusual elements, Inorganic
72	152	2-(2-aminoethylamino)ethanol	111-41-1	NCCNCCO	NCCNCCO	4	0	0	NO	NO	Mantain	High Reliability	NCCNCCO	NCCNCCO
73	147	2,2'-(nitrosoimino)bisethanol	1116-54-7	O=NN(CCO)CCO	O=NN(CCO)CCO	3	0	1	NO	NO	Mantain	Medium Reliability		O=NN(CCO)CCO
74	178	Bis(2-methoxyethyl) ether	111-96-6	COCCOCCOC	COCCOCCOC	4	0	0	NO	NO	Mantain	High Reliability	COCCOCCOC	COCCOCCOC
75	134	1,3-propanesultone	1120-71-4	O=S1(OCCC1)=O	O=S1(OCCC1)=O	4	0	0	NO	NO	Mantain	High Reliability	O=S1(OCCC1)=O	O=S1(OCCC1)=O
76	216	1,2-bis(2-methoxyethoxy)ethane	112-49-2	COCCOCCOCCOC	COCCOCCOCCOC	4	0	0	NO	NO	Mantain	High Reliability	COCCOCCOCCOC	COCCOCCOCCOC
77		Phenol, 4-(4- methylhexyl)-	1139800-98-8			0	0	4	YES	NO	Eliminate	-				Missing/ambiguous
78	71	Triphenyl phosphate	115-86-6	O=P(Oc1ccccc1)(Oc2ccccc2)Oc3ccccc3	O=P(Oc1ccccc1)(Oc2ccccc2)Oc3ccccc3	4	0	0	NO	NO	Mantain	High Reliability	O=P(Oc1ccccc1)(Oc2ccccc2)Oc3ccccc3	O=P(Oc1ccccc1)(Oc2ccccc2)Oc3ccccc3
79	170	tris(2-chloroethyl)phosphate	115-96-8	O=P(OCCCl)(OCCCl)OCCCl	O=P(OCCCl)(OCCCl)OCCCl	4	0	0	NO	NO	Mantain	High Reliability	O=P(OCCCl)(OCCCl)OCCCl	O=P(OCCCl)(OCCCl)OCCCl
80	14	Deca-BDE	1163-19-5		Brc1c(c(c(c(c1Br)Br)Oc2c(c(c(c(c2Br)Br)Br)Br)Br)Br)Br	3	0	1	NO	NO	Mantain	Medium Reliability	Brc1c(c(c(c(c1Br)Br)Oc2c(c(c(c(c2Br)Br)Br)Br)Br)Br)Br	Brc1c(c(c(c(c1Br)Br)Oc2c(c(c(c(c2Br)Br)Br)Br)Br)Br)Br
81		DEHP; Bis(2-ethylhexyl) phthalate	117-81-7		CCCCC(CC)COC(=O)c1c(cccc1)C(=O)OCC(CC)CCCC	1	0	3	NO	NO	Manual Check	Search at least two confirmations				Illegal Name
82	45	Bis(2-methoxyethyl) phthalate	117-82-8	COCCOC(=O)c1c(cccc1)C(=O)OCCOC	COCCOC(=O)c1c(cccc1)C(=O)OCCOC	4	0	0	NO	NO	Mantain	High Reliability	COCCOC(=O)c1c(cccc1)C(=O)OCCOC	COCCOC(=O)c1c(cccc1)C(=O)OCCOC
83		Dioctyl phthalate	117-84-0	CCCCCCCCOC(=O)c1c(cccc1)C(=O)OCCCCCCCC	CCCCCCCCOC(=O)c1c(cccc1)C(=O)OCCCCCCCC	2	1	1	NO	YES	Eliminate	-	CCCCC(CC)COC(=O)c1c(cccc1)C(=O)OCC(CC)CCCC			Missing/ambiguous
84	167	Hexachlorobenzene	118-74-1	Clc1c(c(c(c(c1Cl)Cl)Cl)Cl)Cl	Clc1c(c(c(c(c1Cl)Cl)Cl)Cl)Cl	3	0	1	NO	NO	Mantain	Medium Reliability	Clc1c(c(c(c(c1Cl)Cl)Cl)Cl)Cl
85	180	2,4,6-tribromophenol	118-79-6	Oc1c(cc(cc1Br)Br)Br	Oc1c(cc(cc1Br)Br)Br	3	0	1	NO	NO	Mantain	Medium Reliability	Oc1c(cc(cc1Br)Br)Br
86	34	Benzophenone	119-61-9	O=C(c1ccccc1)c2ccccc2	O=C(c1ccccc1)c2ccccc2	4	0	0	NO	NO	Mantain	High Reliability	O=C(c1ccccc1)c2ccccc2	O=C(c1ccccc1)c2ccccc2
87		(+-)-tetrahydrofurfuryl-(R)-2-[4-(6-klorkinoxalin-2-yloxi)fenyloxi]propanoat	119738-06-6		CC(Oc1ccc(cc1)Oc2nc3c(nc2)cc(Cl)cc3)C(=O)OCC4OCCC4	1	0	3	NO	NO	Manual Check	Search at least two confirmations
88	44	3,3'-dimethoxybenzidine	119-90-4	COc1c(ccc(c1)-c2cc(c(cc2)N)OC)N	COc1c(ccc(c1)-c2cc(c(cc2)N)OC)N	4	0	0	NO	NO	Mantain	High Reliability	COc1c(ccc(c1)-c2cc(c(cc2)N)OC)N	COc1c(ccc(c1)-c2cc(c(cc2)N)OC)N
89	43	4,4'-bi-o-toluidine	119-93-7	Cc1c(ccc(c1)-c2cc(c(cc2)N)C)N	Cc1c(ccc(c1)-c2cc(c(cc2)N)C)N	4	0	0	NO	NO	Mantain	High Reliability	Cc1c(ccc(c1)-c2cc(c(cc2)N)C)N	Cc1c(ccc(c1)-c2cc(c(cc2)N)C)N	440, 537
90		Crocidolite	12001-28-4			0	0	4	YES	NO	Eliminate	-				Missing/ambiguous
91		Chrysotile	12001-29-5	[O-][Si]([O-])([O-])O	[O-][Si]([O-])([O-])O	2	0	2	NO	NO	Eliminate	-				Unusual elements, Inorganic
92		dialuminium nickel tetraoxide	12004-35-2			1	0	3	NO	NO	Eliminate	-		[Ni+2]		Organometallic, Unusual elements, Inorganic
93		nickel boride (NiB)	12007-00-0	B#[Ni]	B#[Ni]	0	0	4	YES	NO	Eliminate	-	B#[Ni]	B#[Ni]		Unusual elements, Inorganic, Missing/ambiguous
94		dinickel boride	12007-01-1	[Ni]	[Ni]	2	0	2	NO	NO	Eliminate	-				Organometallic, Unusual elements, Inorganic
95		trinickel boride	12007-02-2	[Ni]	[Ni]	2	0	2	NO	NO	Eliminate	-				Organometallic, Unusual elements, Inorganic
96		disodium octaborate anhydrous	12008-41-2		OB(O)O	0	2	2	YES	NO	Eliminate	-		O=BOB1OB2OB(OB(OB(OB(O1)OB=O)O2)O)O		Unusual elements, Inorganic, Missing/ambiguous
97	39	Anthracene	120-12-7	c1cc2c(cc1)cc3c(cccc3)c2	c1cc2c(cc1)cc3c(cccc3)c2	4	0	0	NO	NO	Mantain	High Reliability	c1cc2c(cc1)cc3c(cccc3)c2	c1cc2c(cc1)cc3c(cccc3)c2
98		lithium nickel dioxide	12031-65-1			0	0	4	YES	NO	Eliminate	-				Missing/ambiguous
99		Nickel dioxide	12035-36-8			0	0	4	YES	NO	Eliminate	-				Missing/ambiguous
100		nickel stannate	12035-38-0			0	0	4	YES	NO	Eliminate	-				Missing/ambiguous
101		nickel titanium trioxide	12035-39-1			2	0	2	NO	NO	Eliminate	-	[Ni+2]	[Ni+2]		Unusual elements, Inorganic
102		dinickel phosphide	12035-64-2	[Ni+2]	[Ni+2]	2	0	2	NO	NO	Eliminate	-				Organometallic, Unusual elements, Inorganic
103		Heazlewoodite	12035-71-1			0	0	4	YES	NO	Eliminate	-				Missing/ambiguous
104		Trinickel disulphide	12035-72-2	S=S=[Ni][Ni][Ni]	S=S=[Ni][Ni][Ni]	2	0	2	NO	NO	Eliminate	-				Unusual elements, Inorganic
105		Lead oxide sulfate	12036-76-9	O=[Pb+2]	[Pb+2]	2	1	1	NO	NO	Eliminate	-		[Pb+2]		Unusual elements, Inorganic
106		perboric acid, sodium salt, monohydrate	12040-72-1	O=BOO		2	0	2	NO	NO	Eliminate	-	O=BOO			Unusual elements, Inorganic
107		nickel dihydroxide	12054-48-7	[Ni+2]	[Ni+2]	2	2	0	YES	NO	Eliminate	-	O[Ni]O	O[Ni]O		Unusual elements, Inorganic, Missing/ambiguous
108		dinickel silicide	12059-14-2			0	0	4	YES	NO	Eliminate	-				Missing/ambiguous
109		Lead titanium trioxide	12060-00-3			2	0	2	NO	NO	Eliminate	-	[Pb+2]	[Pb+2]		Unusual elements, Inorganic
110		Pentalead tetraoxide sulphate	12065-90-6	[Pb+2]	[Pb+2]	2	0	2	NO	NO	Eliminate	-		O=[Pb]		Unusual elements, Inorganic
111		nickel diarsenide	12068-61-0	[As-]=[AsH]		1	0	3	NO	NO	Eliminate	-				Organometallic, Unusual elements, Inorganic
112	212	6-methoxy-m-toluidine	120-71-8	COc1c(cc(cc1)C)N	COc1c(cc(cc1)C)N	3	0	1	NO	NO	Mantain	Medium Reliability		COc1c(cc(cc1)C)N
113	181	1,2,4-trichlorobenzene	120-82-1	Clc1cc(c(cc1)Cl)Cl	Clc1cc(c(cc1)Cl)Cl	4	0	0	NO	NO	Mantain	High Reliability	Clc1cc(c(cc1)Cl)Cl	Clc1cc(c(cc1)Cl)Cl
114	199	2,4-dinitrotoluene	121-14-2	Cc1c(cc(cc1)[N+](=O)[O-])[N+](=O)[O-]	Cc1c(cc(cc1)[N+](=O)[O-])[N+](=O)[O-]	4	0	0	NO	NO	Mantain	High Reliability	Cc1c(cc(cc1)[N+](=O)[O-])[N+](=O)[O-]	Cc1c(cc(cc1)[N+](=O)[O-])[N+](=O)[O-]
115	63	phenol, dodecyl-, branched	121158-58-5	CCC(C)C(C)C(C)CCc1ccc(cc1)O	CCC(C)C(C)C(C)CCc1ccc(cc1)O	2	0	2	NO	NO	Mantain	High Reliability				Checked on ChemID, Checked on PubChem
116	159	Zineb	12122-67-7	S=C(S)NCCNC(=S)S	S=C(S)NCCNC(=S)S	4	0	0	NO	NO	Mantain	High Reliability	S=C(S)NCCNC(=S)S	S=C(S)NCCNC(=S)S
117		trinickel tetrasulfide	12137-12-1			0	0	4	YES	NO	Eliminate	-				Missing/ambiguous
118		Trilead dioxide phosphonate	12141-20-7			1	0	3	NO	NO	Eliminate	-		O=[Pb]		Unusual elements, Inorganic
119		nickel telluride	12142-88-0	[Ni]=[Te]		1	0	3	NO	NO	Eliminate	-				Unusual elements, Inorganic
120		Pitch, coal tar, high-temp., heat-treated	121575-60-8			0	0	4	YES	NO	Eliminate	-				Missing/ambiguous
121		Amosite (Grunerite)	12172-73-5			0	0	4	YES	NO	Eliminate	-				Missing/ambiguous
122		borax pentahydrate, disodium tetraborate pentahydrate	12179-04-3		OB(O)O	0	2	2	YES	NO	Eliminate	-		O=BOB(O)OB(O)OB=O		Unusual elements, Inorganic, Missing/ambiguous
123		nickel disilicide	12201-89-7			0	0	4	YES	NO	Eliminate	-				Missing/ambiguous
124		Tetralead trioxide sulphate	12202-17-4		O=[Pb]	0	0	4	YES	NO	Eliminate	-		O=[Pb]		Unusual elements, Inorganic, Missing/ambiguous
125	73	Galaxolide	1222-05-5	CC1c2c(COC1)cc3C(C(C(c3c2)(C)C)C)(C)C	CC1c2c(COC1)cc3C(C(C(c3c2)(C)C)C)(C)C	4	0	0	NO	NO	Mantain	High Reliability	CC1c2c(COC1)cc3C(C(C(c3c2)(C)C)C)(C)C	CC1c2c(COC1)cc3C(C(C(c3c2)(C)C)C)(C)C
126	220	2,3-epoxypropyl phenyl ether	122-60-1	c1ccc(cc1)OCC2OC2	c1ccc(cc1)OCC2OC2	4	0	0	NO	NO	Mantain	High Reliability	c1ccc(cc1)OCC2OC2	c1ccc(cc1)OCC2OC2
127	20	Hydrazobenzene	122-66-7	c1ccc(cc1)NNc2ccccc2	c1ccc(cc1)NNc2ccccc2	3	0	1	NO	NO	Mantain	Medium Reliability	c1ccc(cc1)NNc2ccccc2
128		tetraboron disodium heptaoxide, hydrate	12267-73-1			0	0	4	YES	NO	Eliminate	-				Missing/ambiguous
129		disodium octaborate tetrahydrate	12280-03-4	OB(O)O	OB(O)O	2	2	0	YES	NO	Eliminate	-	O=BOB1OB2OB(OB(OB(OB(O1)OB=O)O2)O)O	O=BOB1OB2OB(OB(OB(OB(O1)OB=O)O2)O)O		Unusual elements, Inorganic, Missing/ambiguous
130	110	N-methylformamide	123-39-7	CNC=O	CNC=O	4	0	0	NO	NO	Mantain	High Reliability	CNC=O	CNC=O
131	104	Diazene-1,2-dicarboxamide (C,C'-azodi(formamide))	123-77-3	NC(=O)N=NC(N)=O	NC(=O)N=NC(N)=O	3	0	1	NO	NO	Mantain	Medium Reliability		NC(=O)N=NC(N)=O
132		Erionite	12510-42-8	O=[Si]([O-])O[Si](=O)[O-]	O=[Si]([O-])O[Si](=O)[O-]	2	0	2	NO	NO	Eliminate	-				Organometallic, Unusual elements, Inorganic
133		trihydrogen hydroxybis[orthosilicato(4-)]trinickelate(3-)	12519-85-6			0	0	4	YES	NO	Eliminate	-				Missing/ambiguous
134		Dioxobis(stearato)trilead	12578-12-0	CCCCCCCCCCCCCCCCCC(=O)O[Pb]O[Pb]O[Pb]OC(=O)CCCCCCCCCCCCCCCCC	CCCCCCCCCCCCCCCCCC(=O)O[Pb]O[Pb]O[Pb]OC(=O)CCCCCCCCCCCCCCCCC	2	1	1	NO	YES	Eliminate	-		CCCCCCCCCCCCCCCCCC[Pb]O[Pb]O[Pb]CCCCCCCCCCCCCCCCCC		Unusual elements, Missing/ambiguous
135		[carbonato(2-)] tetrahydroxytrinickel	12607-70-4		[*]	0	0	4	YES	NO	Eliminate	-		[*]		Organometallic, Unusual elements, Inorganic, Missing/ambiguous
136		nickel boride	12619-90-8	[Ni]		1	0	3	NO	NO	Eliminate	-				Organometallic, Unusual elements, Inorganic
137		Lead titanium zirconium oxide	12626-81-2	[Pb+2]	[Pb+2]	3	0	1	NO	NO	Eliminate	-		[Pb+2]		Unusual elements, Inorganic
138		nickel titanium oxide	12653-76-8	[Ni+2]	[Ni+2]	2	0	2	NO	NO	Eliminate	-				Unusual elements, Inorganic
139		Lead chromate molybdate sulfate red	12656-85-8			2	0	2	NO	NO	Eliminate	-	[Pb+2]	[Pb+2]		Organometallic, Unusual elements, Inorganic
140		molybdenum nickel oxide	12673-58-4			0	0	4	YES	NO	Eliminate	-				Missing/ambiguous
141	154	2-chlorobuta-1,3-diene	126-99-8	C=CC(=C)Cl	C=CC(=C)Cl	4	0	0	NO	NO	Mantain	High Reliability	C=CC(=C)Cl	C=CC(=C)Cl
142		4-Nonylphenol, branched, ethoxylated	127087-87-0			0	0	4	YES	NO	Eliminate	-				Missing/ambiguous
143		Perchloroethylene; tetrachloroethylene	127-18-4		ClC(Cl)=C(Cl)Cl	1	0	3	NO	NO	Manual Check	Search at least two confirmations				Illegal Name
144	160	N,N-dimethylacetamide	127-19-5	CC(=O)N(C)C	CC(=O)N(C)C	4	0	0	NO	NO	Mantain	High Reliability	CC(=O)N(C)C	CC(=O)N(C)C
145		cobalt nickel oxide	12737-30-3			2	0	2	NO	NO	Eliminate	-	[Co+2]	[Co+2]		Organometallic, Unusual elements, Inorganic
146	57	Butylated Hydroxytoluene	128-37-0	Cc1cc(c(c(c1)C(C)(C)C)O)C(C)(C)C	Cc1cc(c(c(c1)C(C)(C)C)O)C(C)(C)C	4	0	0	NO	NO	Mantain	High Reliability	Cc1cc(c(c(c1)C(C)(C)C)O)C(C)(C)C	Cc1cc(c(c(c1)C(C)(C)C)O)C(C)(C)C
147		Gallium arsenide	1303-00-0	[Ga]#[As]	[Ga]#[As]	0	0	4	YES	NO	Eliminate	-	[Ga]#[As]	[Ga]#[As]		Unusual elements, Inorganic, Missing/ambiguous
148		Diarsenic pentaoxide	1303-28-2	O=[As](=O)O[As](=O)=O	O=[As](=O)O[As](=O)=O	3	0	1	NO	NO	Eliminate	-	O=[As](=O)O[As](=O)=O			Unusual elements, Inorganic
149		boric oxide	1303-86-2	O=BOB=O	O=BOB=O	2	2	0	YES	NO	Eliminate	-	[O-2]	[O-2]		Unusual elements, Inorganic, Missing/ambiguous
150		borax decahydrate, disodium tetraborate decahydrate	1303-96-4		O=BOB(O)OB(O)OB=O	0	2	2	YES	NO	Eliminate	-		OB1OB2OB(OB(O1)O2)O		Unusual elements, Inorganic, Missing/ambiguous
151		Beryllium oxide	1304-56-9	[Be]=O	[Be]=O	0	0	4	YES	NO	Eliminate	-	[Be]=O	[Be]=O		Unusual elements, Inorganic, Missing/ambiguous
152		Cadmium oxide	1306-19-0	O=[Cd]	O=[Cd]	0	0	4	YES	NO	Eliminate	-	O=[Cd]	O=[Cd]		Unusual elements, Inorganic, Missing/ambiguous
153		Cadmium sulphide	1306-23-6	S=[Cd]	S=[Cd]	0	0	4	YES	NO	Eliminate	-		S=[Cd]		Unusual elements, Inorganic, Missing/ambiguous
154		Antimony Trioxide	1309-64-4	[Sb+3]	[Sb+3]	2	0	2	NO	NO	Eliminate	-	O=[Sb]O[Sb]=O	O=[Sb]O[Sb]=O		Unusual elements, Inorganic
155	77	Dipentyl phthalate	131-18-0	CCCCCOC(=O)c1c(cccc1)C(=O)OCCCCC	CCCCCOC(=O)c1c(cccc1)C(=O)OCCCCC	3	0	1	NO	NO	Mantain	Medium Reliability	CCCCCOC(=O)c1c(cccc1)C(=O)OCCCCC
156		nickel dinitrate	13138-45-9	O=[N+]([O-])O	O=[N+]([O-])O	4	0	0	NO	NO	Eliminate	-	O=[N+]([O-])O	O=[N+]([O-])O		Organometallic, Inorganic
157		Nickel monoxide	1313-99-1	O=[Ni]	O=[Ni]	0	0	4	YES	NO	Eliminate	-	O=[Ni]	O=[Ni]		Unusual elements, Inorganic, Missing/ambiguous
158		Millerite	1314-04-1	S=[Ni]	S=[Ni]	2	0	2	NO	NO	Eliminate	-				Unusual elements, Inorganic
159		nickel selenide	1314-05-2	[Ni]=[Se]	[Ni]=[Se]	0	0	4	YES	NO	Eliminate	-		[Ni]=[Se]		Unusual elements, Inorganic, Missing/ambiguous
160		Dinickel trioxide	1314-06-3			2	0	2	NO	NO	Eliminate	-	[Ni+3]	[Ni+3]		Organometallic, Unusual elements, Inorganic
161		Orange lead	1314-41-6		O1[Pb]O[Pb]2O[Pb]1O2	0	0	4	YES	NO	Eliminate	-	O1[Pb]O[PbH]2O[PbH]1O2	O1[Pb]O[PbH]2O[PbH]1O2		Unusual elements, Inorganic, Missing/ambiguous
162		Cyclohexane-1,2-dicarboxylic anhydride [1], cis-cyclohexane-1,2-dicarboxylic anhydride [2], trans-cyclohexane-1,2-dicarboxylic anhydride [3] <i>[The individual cis- [2] and trans- [3] isomer substances and all possible combinations of the cis- and trans-isomers [1] are covered by this entry]</i>	13149-00-3		O=C1C2C(C(O1)=O)CCCC2	1	0	3	NO	NO	Manual Check	Search at least two confirmations				Isomeric mix
163		benzophenone-2(bp-2);2,2',4,4'-tetrahydroxybenzophenone	131-55-5		O=C(c1c(cc(cc1)O)O)c2c(cc(cc2)O)O	2	0	2	NO	NO	Manual Check	Verify Name		O=C(c1c(cc(cc1)O)O)c2c(cc(cc2)O)O		Illegal Name
164		2,4-dihydroxybenzophenon;resbenzophenone	131-56-6		O=C(c1ccccc1)c2c(cc(cc2)O)O	2	0	2	NO	NO	Manual Check	Verify Name		O=C(c1ccccc1)c2c(cc(cc2)O)O		Illegal Name
165		benzophenone-3;oxybenzone	131-57-7		COc1cc(c(cc1)C(=O)c2ccccc2)O	2	0	2	NO	NO	Manual Check	Verify Name		COc1cc(c(cc1)C(=O)c2ccccc2)O		Illegal Name
166		Lead monoxide	1317-36-8	O=[Pb]	O=[Pb]	0	0	4	YES	NO	Eliminate	-	O=[Pb]	O=[Pb]		Unusual elements, Inorganic, Missing/ambiguous
167		Trilead bis(carbonate) dihydroxide	1319-46-6	[Pb+2]	[Pb+2]	4	0	0	NO	NO	Eliminate	-	[Pb+2]	[Pb+2]		Organic counterion, Unusual elements, Inorganic
168	41	3-amino-9-ethyl carbazole	132-32-1	CCn1c2c(c3c1cccc3)cc(N)cc2	CCn1c2c(c3c1cccc3)cc(N)cc2	4	0	0	NO	NO	Mantain	High Reliability	CCn1c2c(c3c1cccc3)cc(N)cc2	CCn1c2c(c3c1cccc3)cc(N)cc2
169		Diarsenic trioxide	1327-53-3	[As+3]	[As+3]	4	0	0	NO	NO	Eliminate	-	[As+3]	[As+3]		Unusual elements, Inorganic
170		boric acid, disodium salt, disodium tetraborate, anhydrous	1330-43-4		[Na+]	0	2	2	YES	NO	Eliminate	-		O=BOB(O)OB(O)OB=O		Unusual elements, Inorganic, Missing/ambiguous
171		Asbestos	1332-21-4			0	0	4	YES	NO	Eliminate	-				Missing/ambiguous
172		Chromium trioxide	1333-82-0	O=[Cr](=O)=O	O=[Cr](=O)=O	0	0	4	YES	NO	Eliminate	-	O=[Cr](=O)=O	O=[Cr](=O)=O		Unusual elements, Inorganic, Missing/ambiguous
173	195	Pentachlorobenzenethiol	133-49-3	Sc1c(c(c(c(c1Cl)Cl)Cl)Cl)Cl	Sc1c(c(c(c(c1Cl)Cl)Cl)Cl)Cl	4	0	0	NO	NO	Mantain	High Reliability	Sc1c(c(c(c(c1Cl)Cl)Cl)Cl)Cl	Sc1c(c(c(c(c1Cl)Cl)Cl)Cl)Cl
174		Lead, bis(acetato-O)tetrahydroxytri-	1335-32-6		[Pb+2]	1	0	3	NO	NO	Eliminate	-				Unusual elements, Inorganic
175	113	Dimethylsulphamoyl chloride	13360-57-1	CN(C)S(=O)(=O)Cl	CN(C)S(=O)(=O)Cl	3	0	1	NO	NO	Mantain	Medium Reliability		CN(C)S(=O)(=O)Cl
176		alfa-Hexabromocyclododecane	134237-50-6			1	0	3	NO	NO	Manual Check	Search at least two confirmations		BrC1C(CCC(C(CCC(C(CC1)Br)Br)Br)Br)Br		Stereochemistry removed
177		beta-Hexabromocyclododecane	134237-51-7			2	0	2	NO	NO	Manual Check	Search at least one confirmation	BrC1C(CCC(C(CCC(C(CC1)Br)Br)Br)Br)Br	BrC1C(CCC(C(CCC(C(CC1)Br)Br)Br)Br)Br		Stereochemistry removed
178		gamma-Hexabromocyclododecane	134237-52-8			2	0	2	NO	NO	Manual Check	Search at least one confirmation	BrC1C(CCC(C(CCC(C(CC1)Br)Br)Br)Br)Br	BrC1C(CCC(C(CCC(C(CC1)Br)Br)Br)Br)Br		Stereochemistry removed
179		Lead diazide	13424-46-9	[N-]=[N+]=N[Pb]N=[N+]=[N-]	[N-]=[N+]=N[Pb]N=[N+]=[N-]	3	0	1	NO	NO	Eliminate	-		[N-]=[N+]=N[Pb]N=[N+]=[N-]		Unusual elements, Inorganic
180		Lead sulfochromate yellow	1344-37-2			2	0	2	NO	NO	Eliminate	-	[Pb+2]	[Pb+2]		Organometallic, Unusual elements, Inorganic
181		nickel dibromide	13462-88-9	Br[Ni]Br	Br	0	2	2	YES	NO	Eliminate	-				Organometallic, Unusual elements, Inorganic, Missing/ambiguous
182		nickel diiodide	13462-90-3	I[Ni]I	I	2	1	1	NO	YES	Eliminate	-		I[Ni]I		Organometallic, Unusual elements, Inorganic, Missing/ambiguous
183		Tetracarbonylnickel	13463-39-3	O=C=[Ni](=C=O)(=C=O)=C=O	[Ni]	1	0	3	NO	NO	Eliminate	-	[Ni]	[Ni]		Unusual elements, Inorganic
184		Hydrazinium nitrate	13464-97-6	O=[N+]([O-])O	O=[N+]([O-])O	3	0	1	NO	NO	Eliminate	-		O=[N+]([O-])O		Inorganic
185		nickel(II) arsenate, trinickel bis(arsenate)	13477-70-8		O=[As](O)(O)O	2	0	2	NO	NO	Eliminate	-		O=[As](O)(O)O		Organometallic, Unusual elements, Inorganic
186		perboric acid (H3BO2(O2)), monosodium salt trihydrate	13517-20-9			0	0	4	YES	NO	Eliminate	-				Missing/ambiguous
187		Acids generated from chromium trioxide and their oligomers. Names of the acids and their oligomers: Chromic acid, Dichromic acid, Oligomers of chromic acid and dichromic acid.	13530-68-2		O=[Cr](=O)(O)O[Cr](=O)(=O)O	2	0	2	NO	NO	Eliminate	-		O=[Cr](=O)(O)O[Cr](=O)(=O)O		Unusual elements, Inorganic
188	70	dechloraneplus	13560-89-9	ClC1(C2(C3(C4(C1(C5(C4(Cl)C(Cl)(Cl)C3(C25Cl)Cl)Cl)Cl)Cl)Cl)Cl)Cl	ClC=1C2(C3C(C(C1Cl)(C2(Cl)Cl)Cl)CCC4C5(C(=C(C(C4CC3)(C5(Cl)Cl)Cl)Cl)Cl)Cl)Cl	3	1	0	NO	NO	Mantain	High Reliability	ClC=1C2(C3C(C(C1Cl)(C2(Cl)Cl)Cl)CCC4C5(C(=C(C(C4CC3)(C5(Cl)Cl)Cl)Cl)Cl)Cl)Cl	ClC=1C2(C3C(C(C1Cl)(C2(Cl)Cl)Cl)CCC4C5(C(=C(C(C4CC3)(C5(Cl)Cl)Cl)Cl)Cl)Cl)Cl		Name verified in PubChem
189		nickel diperchlorate, perchloric acid, nickel(II) salt	13637-71-3		[O-][Cl+3]([O-])([O-])[O-]	2	0	2	NO	NO	Eliminate	-		[O-][Cl+3]([O-])([O-])[O-]		Organometallic, Inorganic
190		nickel(II) palmitate	13654-40-5	CCCCCCCCCCCCCCCC(=O)O		1	0	3	NO	NO	Manual Check	Search at least two confirmations				Organometallic, Organic counterion
191		tdcipp	13674-87-8		O=P(OC(CCl)CCl)(OC(CCl)CCl)OC(CCl)CCl	2	0	2	NO	NO	Manual Check	Verify Name		O=P(OC(CCl)CCl)(OC(CCl)CCl)OC(CCl)CCl
192		nickel dithiocyanate	13689-92-4	N#CS[Ni]SC#N	N#CS	0	2	2	YES	NO	Eliminate	-				Organometallic, Unusual elements, Missing/ambiguous
193	221	2,4,5-trimethylaniline	137-17-7	Cc1c(cc(c(c1)C)N)C	Cc1c(cc(c(c1)C)N)C	4	0	0	NO	NO	Mantain	High Reliability	Cc1c(cc(c(c1)C)N)C	Cc1c(cc(c(c1)C)N)C	279
194	171	Thiram	137-26-8	CN(C)C(=S)SSC(=S)N(C)C	CN(C)C(=S)SSC(=S)N(C)C	3	0	1	NO	NO	Mantain	Medium Reliability	CN(C)C(=S)SSC(=S)N(C)C
195	143	Ziram	137-30-4	CN(C)C(=S)S	CN(C)C(=S)S	4	0	0	NO	NO	Mantain	High Reliability	CN(C)C(=S)S	CN(C)C(=S)S		Organic counterion
196	112	Metam-sodium	137-42-8	CNC(=S)S	CNC(=S)S	4	0	0	NO	NO	Mantain	High Reliability	CNC(=S)S	CNC(=S)S
197		Calcium chromate	13765-19-0	O=[Cr](=O)([O-])[O-]	O=[Cr](=O)([O-])[O-]	4	0	0	NO	NO	Eliminate	-	O=[Cr](=O)([O-])[O-]	O=[Cr](=O)([O-])[O-]		Unusual elements, Inorganic
198		nickel bis(sulfamidate), nickel sulfamate	13770-89-3		NS(=O)(=O)O	2	0	2	NO	NO	Eliminate	-		NS(=O)(=O)O		Organometallic, Inorganic
199		dinickel orthosilicate	13775-54-7	[O-][Si]([O-])([O-])[O-]		1	0	3	NO	NO	Eliminate	-				Organometallic, Unusual elements, Inorganic
200		Lead bis(tetrafluoroborate)	13814-96-5	[Pb+2]		2	0	2	NO	NO	Eliminate	-		[Pb+2]		Unusual elements, Inorganic
201		orthoboric acid, sodium salt	13840-56-7	OB(O)O	OB(O)O	2	0	2	NO	NO	Eliminate	-				Unusual elements, Inorganic
202		nickel dipotassium bis(sulfate)	13842-46-1	O=S(=O)(O)O		1	0	3	NO	NO	Eliminate	-				Organometallic, Inorganic
203	23	4,4'-thiodianiline	139-65-1	Nc1ccc(cc1)Sc2ccc(cc2)N	Nc1ccc(cc1)Sc2ccc(cc2)N	4	0	0	NO	NO	Mantain	High Reliability	Nc1ccc(cc1)Sc2ccc(cc2)N	Nc1ccc(cc1)Sc2ccc(cc2)N
204	46	4-(1,1,3,3-tetramethylbutyl)phenol	140-66-9	CC(C)(C)CC(C)(C)c1ccc(cc1)O	CC(C)(C)CC(C)(C)c1ccc(cc1)O	4	0	0	NO	NO	Mantain	High Reliability	CC(C)(C)CC(C)(C)c1ccc(cc1)O	CC(C)(C)CC(C)(C)c1ccc(cc1)O
205		Cyclohexane-1,2-dicarboxylic anhydride [1], cis-cyclohexane-1,2-dicarboxylic anhydride [2], trans-cyclohexane-1,2-dicarboxylic anhydride [3] <i>[The individual cis- [2] and trans- [3] isomer substances and all possible combinations of the cis- and trans-isomers [1] are covered by this entry]</i>	14166-21-3		O=C1C2C(C(O1)=O)CCCC2	1	0	3	NO	NO	Manual Check	Search at least two confirmations				Isomeric mix
206		nickel tungsten tetraoxide	14177-51-6	O=[W](=O)(=O)=O	O=[W](=O)([O-])[O-]	2	0	2	NO	NO	Eliminate	-		O=[W](=O)([O-])[O-]		Organometallic, Unusual elements, Inorganic
207		molybdenum nickel tetraoxide	14177-55-0	[O-][Mo+2]([O-])([O-])[O-]	[O-][Mo+2]([O-])([O-])[O-]	2	1	1	NO	YES	Eliminate	-		[Mo+6]		Organometallic, Unusual elements, Inorganic, Missing/ambiguous
208		nitric acid, nickel salt	14216-75-2	O=[N+]([O-])O	O=[N+]([O-])O	3	0	1	NO	NO	Eliminate	-		O=[N+]([O-])O		Organometallic, Inorganic
209		4-(3,6-Dimethyl-3-heptyl)phenol	142731-63-3	CCC(C)(CCC(C)C)c1ccc(cc1)O		1	0	3	NO	NO	Manual Check	Search at least one confirmation				Checked on PubChem
210		Aluminosilicate Refractory Ceramic Fibres	142844-00-6			0	0	4	YES	NO	Eliminate	-				Missing/ambiguous
211		Zirconia Aluminosilicate Refractory Ceramic Fibres	142844-00-6			0	0	4	YES	NO	Eliminate	-				Missing/ambiguous
212		nickel hydrogen phosphate	14332-34-4	O=P(O)(O)O	O=P(O)(O)O	2	0	2	NO	NO	Eliminate	-				Organometallic, Inorganic
213		Zoldine MS-PLUS	143860-04-2			1	0	3	NO	NO	Manual Check	Search at least two confirmations		CCN1C(OCC1)(C)CCC(C)C
214		Nonaethylene glycol p-nonylphenyl ether	14409-72-4			1	0	3	NO	NO	Manual Check	Search at least two confirmations		CCCCCCCCCc1ccc(cc1)OCCOCCOCCOCCOCCOCCOCCOCCOCCO
215		dinickel diphosphate	14448-18-1	O=P(O)(O)OP(=O)(O)O	O=P(O)(O)OP(=O)(O)O	3	0	1	NO	NO	Eliminate	-		O=P(O)(O)OP(=O)(O)O		Organometallic, Inorganic
216		nickel bis(phosphinate)	14507-36-9	O=PO		1	0	3	NO	NO	Eliminate	-				Organometallic, Inorganic
217		nickel dibromate	14550-87-9	[O-][Br+2]([O-])[O-]	[O-][Br+2]([O-])[O-]	3	0	1	NO	NO	Eliminate	-		[O-][Br+2]([O-])[O-]		Organometallic, Inorganic
218		Tributyltin chloride	1461-22-9	CCCC[Sn](Cl)(CCCC)CCCC		2	0	2	NO	NO	Eliminate	-	CCCC[Sn](Cl)(CCCC)CCCC			Unusual elements
219	157	2,2'-bioxirane	1464-53-5	C1C(O1)C2OC2	C1C(O1)C2OC2	4	0	0	NO	NO	Mantain	High Reliability	C1C(O1)C2OC2	C1C(O1)C2OC2
220		nickel bis(tetrafluoroborate)	14708-14-6	F[B-](F)(F)F	F[B-](F)(F)F	3	0	1	NO	NO	Eliminate	-		F[B-](F)(F)F		Organometallic, Unusual elements, Inorganic
221		nickel chromate	14721-18-7	O=[Cr](=O)([O-])[O-]	O=[Cr](=O)([O-])[O-]	2	0	2	NO	NO	Eliminate	-				Organometallic, Unusual elements, Inorganic
222		quinolin-8-ol;8-hydroxyquinoline	148-24-3		Oc1c2c(ccc1)cccn2	1	0	3	NO	NO	Manual Check	Search at least two confirmations				Illegal Name
223		dinickel hexacyanoferrate	14874-78-3			0	0	4	YES	NO	Eliminate	-				Missing/ambiguous
224		Chromyl dichloride	14977-61-8			1	0	3	NO	NO	Eliminate	-		O=[Cr](=O)(Cl)Cl		Unusual elements, Inorganic
225		nickel acetate	14998-37-9	CC(=O)O		2	0	2	NO	NO	Manual Check	Search at least one confirmation	CC(=O)O			Organometallic, Organic counterion, Checked on PubChem
226	72	Tonalide	1506-02-1	CC(=O)c1c(cc2c(c1)C(CC(C2(C)C)C)(C)C)C	CC(=O)c1c(cc2c(c1)C(CC(C2(C)C)C)(C)C)C	3	0	1	NO	NO	Mantain	Medium Reliability		CC(=O)c1c(cc2c(c1)C(CC(C2(C)C)C)(C)C)C
227		nickel selenate	15060-62-5	O=[Se](=O)(O)O		1	0	3	NO	NO	Eliminate	-				Organometallic, Unusual elements, Inorganic
228		3-benzylidenecamphor(3-bc);1,7,7-trimethyl-3-(phenylmethylene)bicyclo[2.2.1]heptan-2-one	15087-24-8		CC12C(C(C(CC1)C2(C)C)=Cc3ccccc3)=O	2	0	2	NO	NO	Manual Check	Verify Name		CC12C(C(C(CC1)C2(C)C)=Cc3ccccc3)=O		Illegal Name, Stereochemistry removed
229		sodium perborate	15120-21-5	O=BOO	O[B-]1(O)OO[B-](O)(O)OO1	0	2	2	YES	NO	Eliminate	-				Unusual elements, Inorganic, Missing/ambiguous
230	108	Aziridine	151-56-4	C1NC1	C1NC1	4	0	0	NO	NO	Mantain	High Reliability	C1NC1	C1NC1
231	184	Lead 2,4,6-trinitro-m-phenylene dioxide	15245-44-0	O=[N+]([O-])c1c(c(c(c(c1)[N+](=O)[O-])O)[N+](=O)[O-])O	O=[N+]([O-])c1c(c(c(c(c1)[N+](=O)[O-])O)[N+](=O)[O-])O	4	0	0	NO	NO	Mantain	High Reliability	O=[N+]([O-])c1c(c(c(c(c1)[N+](=O)[O-])O)[N+](=O)[O-])O	O=[N+]([O-])c1c(c(c(c(c1)[N+](=O)[O-])O)[N+](=O)[O-])O
232		2-ethylhexyl 10-ethyl-4,4-dioctyl-7-oxo-8-oxa-3,5-dithia-4-stannatetradecanoate	15571-58-1	CCCCCCCC[Sn](CCCCCCCC)(SCC(=O)OCC(CC)CCCC)SCC(=O)OCC(CC)CCCC		2	0	2	NO	NO	Eliminate	-		CCCCCCCC[Sn](CCCCCCCC)(SCC(=O)OCC(CC)CCCC)SCC(=O)OCC(CC)CCCC		Unusual elements
233		nickel dichromate	15586-38-6	O=[Cr](=O)([O-])O[Cr](=O)(=O)[O-]	O=[Cr](=O)([O-])O[Cr](=O)(=O)[O-]	2	0	2	NO	NO	Eliminate	-				Organometallic, Unusual elements, Inorganic
234		Triethyl arsenate	15606-95-8	CCO[As](=O)(OCC)OCC		2	0	2	NO	NO	Eliminate	-		CCO[As](=O)(OCC)OCC		Unusual elements
235		4-TERT-NONYLPHENOLDIETHOXYLATE	156609-10-8			0	0	4	YES	NO	Eliminate	-				Missing/ambiguous
236		diammonium nickel bis(sulfate)	15699-18-0	O=S(=O)(O)O	O=S(=O)(O)O	3	0	1	NO	NO	Eliminate	-		O=S(=O)(O)O		Organometallic, Inorganic
237		nickel triuranium decaoxide	15780-33-3	O=[U](=O)([O-])O[U](=O)(=O)O[U](=O)(=O)[O-]	O=[U](=O)([O-])O[U](=O)(=O)O[U](=O)(=O)[O-]	2	0	2	NO	NO	Eliminate	-				Organometallic, Unusual elements, Inorganic
238		formic acid, nickel salt	15843-02-4	[Ni+2]	[Ni+2]	2	0	2	NO	NO	Eliminate	-				Unusual elements, Inorganic
239		nickel tellurium trioxide	15851-52-2	O=[Te](=O)=O	O=[Te]([O-])[O-]	0	2	2	YES	NO	Eliminate	-				Organometallic, Unusual elements, Inorganic, Missing/ambiguous
240		nickel tellurium tetraoxide	15852-21-8	O=[Te](=O)([O-])[O-]	O=[Te](=O)([O-])[O-]	2	0	2	NO	NO	Eliminate	-				Organometallic, Unusual elements, Inorganic
241	149	2-methoxypropanol	1589-47-5	COC(C)CO	COC(C)CO	4	0	0	NO	NO	Mantain	High Reliability	COC(C)CO	COC(C)CO
242		nickel dilactate	16039-61-5	CC(O)C(=O)O		2	0	2	NO	NO	Manual Check	Search at least one confirmation		CC(O)C(=O)O		Organometallic, Organic counterion
243		Disodium [5-[[4'-[[2,6-dihydroxy-3-[(2-hydroxy-5-sulphophenyl)azo]phenyl]azo][1,1'-biphenyl]-4-yl]azo]salicylato(4-)]cuprate(2-)	16071-86-6		O=C(O)c1c(ccc(c1)N=Nc2ccc(cc2)-c3ccc(cc3)NN=c4c(c(ccc4=O)=NNc5c(ccc(c5)S(=O)(=O)O)O)=O)O	2	0	2	NO	NO	Manual Check	Verify Name		O=C(O)c1c(ccc(c1)N=Nc2ccc(cc2)-c3ccc(cc3)N=Nc4c(c(ccc4O)N=Nc5c(ccc(c5)S(=O)(=O)O)O)O)O		Stereochemistry removed, Organometallic
244		nickel(II) trifluoroacetate	16083-14-0	O=C(O)C(F)(F)F		1	0	3	NO	NO	Manual Check	Search at least two confirmations				Organometallic, Organic counterion
245	227	Carbonic acid, nickel salt	16337-84-1	O=C(O)O	O=C(O)O	3	0	1	NO	NO	Mantain	Medium Reliability	O=C(O)O		385	Organometallic
246		tert-butylmethylether;mtbe;2-methoxy-2-methylpropane	1634-04-4		COC(C)(C)C	2	0	2	NO	NO	Manual Check	Verify Name		COC(C)(C)C		Illegal Name
247		Trisodium [4'-(8-acetylamino-3,6-disulfonato-2-naphthylazo) -4''-(6-benzoylamino-3-sulfonato-2-naphthylazo)-biphenyl- 1,3',3'',1'''-tetraolato-O,O',O'',O''']copper(II)	164058-22-4			0	0	4	YES	NO	Eliminate	-				Missing/ambiguous
248		Nickel (II) sulphide	16812-54-7	S=[Ni]	[Ni]	0	0	4	YES	NO	Eliminate	-		S=[Ni]		Unusual elements, Inorganic, Missing/ambiguous
249		phosphoric acid, calcium nickel salt	17169-61-8			0	0	4	YES	NO	Eliminate	-				Missing/ambiguous
250	60	p-(1-methyloctyl)phenol	17404-66-9	CCCCCCCC(C)c1ccc(cc1)O	CCCCCCCC(C)c1ccc(cc1)O	4	0	0	NO	NO	Mantain	High Reliability	CCCCCCCC(C)c1ccc(cc1)O	CCCCCCCC(C)c1ccc(cc1)O
251		Lead(II) methanesulphonate	17570-76-2	[Pb+2]		2	0	2	NO	NO	Eliminate	-		[Pb+2]		Unusual elements, Inorganic
252		pfos,heptadecafluorooctane-1-sulfonicacid,perfluorooctanesulfonicacid	1763-23-1		O=S(=O)(O)C(F)(F)C(F)(F)C(F)(F)C(F)(F)C(F)(F)C(F)(F)C(F)(F)C(F)(F)F	2	0	2	NO	NO	Manual Check	Verify Name		O=S(=O)(O)C(F)(F)C(F)(F)C(F)(F)C(F)(F)C(F)(F)C(F)(F)C(F)(F)C(F)(F)F
253		Phenol, 4-[2methyl-1-(1- methylethyl)prop yl]-	1824346-00-0			0	0	4	YES	NO	Eliminate	-				Missing/ambiguous
254		citric acid, ammonium nickel salt	18283-82-4			0	0	4	YES	NO	Eliminate	-				Missing/ambiguous
255		potassium 1-methyl-3-morpholinocarbonyl-4-[3-(1-methyl-3-morpholinocarbonyl-5-oxo-2-pyrazolin-4-ylidene)-1-propenyl]pyrazole-5-olate	183196-57-8	CN1C(C(C(=N1)C(=O)N2CCOCC2)=CC=CC3C(N(N=C3C(=O)N4CCOCC4)C)=O)=O		1	0	3	NO	NO	Manual Check	Search at least two confirmations
256		4-(3,5-Dimethyl-3-heptyl)phenol	186825-36-5	CCC(C)CC(C)(CC)c1ccc(cc1)O		1	0	3	NO	NO	Manual Check	Search at least one confirmation				Checked on PubChem
257		nickel bis(dihydrogen phosphate)	18718-11-1	O=P(O)(O)O		1	0	3	NO	NO	Eliminate	-				Organometallic, Inorganic
258		nickel(II) hydrogen citrate	18721-51-2	O=C(O)CC(O)(CC(=O)O)C(=O)O		1	0	3	NO	NO	Manual Check	Search at least two confirmations				Organometallic
259	87	Benzo[e]pyrene	192-97-2	c1cc2c(cc1)c3cccc4ccc5cccc2c5c43	c1cc2c(cc1)c3cccc4ccc5cccc2c5c43	4	0	0	NO	NO	Mantain	High Reliability	c1cc2c(cc1)c3cccc4ccc5cccc2c5c43	c1cc2c(cc1)c3cccc4ccc5cccc2c5c43
260		diphosphoric acid, nickel(II) salt	19372-20-4			0	0	4	YES	NO	Eliminate	-				Missing/ambiguous
261		Disodium 4-amino-3-[[4'-[(2,4-diaminophenyl)azo][1,1'-biphenyl]-4-yl]azo] -5-hydroxy-6-(phenylazo)naphthalene-2,7-disulphonate	1937-37-7	Nc1cc(c(cc1)N=Nc2ccc(cc2)-c3ccc(cc3)N=Nc4c(c5c(cc4S(=O)(=O)O)cc(S(=O)(=O)O)c(N=Nc6ccccc6)c5O)N)N		2	0	2	NO	NO	Manual Check	Search at least one confirmation		Nc1cc(c(cc1)N=Nc2ccc(cc2)-c3ccc(cc3)N=Nc4c(c5c(cc4S(=O)(=O)O)cc(S(=O)(=O)O)c(N=Nc6ccccc6)c5O)N)N		Stereochemistry removed
262		hexahydromethylphthalicanhydride[1],hexahydro-4-methylphthalicanhydride[2],hexahydro-1-methylphthalicanhydride[3],hexahydro-3-methylphthalicanhydride[4]<i>[theindividualisomers[2],[3]and[4](includingtheircis-andtrans-stereoisomericforms)andallpossiblecombinationsoftheisomers[1]arecoveredbythisentry]</i>	19438-60-9		CC1CC2C(CC1)C(=O)OC2=O	2	0	2	NO	NO	Manual Check	Verify Name		CC1CC2C(CC1)C(=O)OC2=O		Isomeric mix
263		p-n-heptylphenol4-heptylphenolphenol,4-heptyl-phenol,p-heptyl-	1987-50-4		CCCCCCCc1ccc(cc1)O	2	0	2	NO	NO	Manual Check	Verify Name		CCCCCCCc1ccc(cc1)O
264		7-methoxy-6-(3-morpholin-4-yl-propoxy)-3H-quinazolin-4-one	199327-61-2	COc1c(cc2c(c1)nc[nH]c2=O)OCCCN3CCOCC3		2	0	2	NO	NO	Manual Check	Search at least one confirmation		COc1c(cc2c(c1)[nH]cnc2=O)OCCCN3CCOCC3
265		Pyridinium dichromate	20039-37-6	O=[Cr](=O)([O-])O[Cr](=O)(=O)[O-]	O=[Cr](=O)(O)O[Cr](=O)(=O)O	3	1	0	NO	YES	Eliminate	-	O=[Cr](=O)([O-])O[Cr](=O)(=O)[O-]	O=[Cr](=O)([O-])O[Cr](=O)(=O)[O-]		Organic counterion, Unusual elements, Inorganic, Missing/ambiguous
266	186	2-chloro-6-fluoro-phenol	2040-90-6	Oc1c(cccc1F)Cl	Oc1c(cccc1F)Cl	3	0	1	NO	NO	Mantain	Medium Reliability		Oc1c(cccc1F)Cl
267	82	2-[2-(4-nonylphenoxy)ethoxy]ethanol	20427-84-3	CCCCCCCCCc1ccc(cc1)OCCOCCO	CCCCCCCCCc1ccc(cc1)OCCOCCO	4	0	0	NO	NO	Mantain	High Reliability	CCCCCCCCCc1ccc(cc1)OCCOCCO	CCCCCCCCCc1ccc(cc1)OCCOCCO
268		oxalic acid, nickel salt	20543-06-0			0	0	4	YES	NO	Eliminate	-				Missing/ambiguous
269	86	Benzo[j]fluoranthene	205-82-3	c1cc2c(cc1)c3-c4cccc5cccc(-c3cc2)c54	c1cc2c(cc1)c3-c4cccc5cccc(-c3cc2)c54	4	0	0	NO	NO	Mantain	High Reliability	c1cc2c(cc1)c3-c4cccc5cccc(-c3cc2)c54	c1cc2c(cc1)c3-c4cccc5cccc(-c3cc2)c54
270	13	Henicosafluoroundecanoic acid	2058-94-8	O=C(O)C(F)(F)C(F)(F)C(F)(F)C(F)(F)C(F)(F)C(F)(F)C(F)(F)C(F)(F)C(F)(F)C(F)(F)F	O=C(O)C(F)(F)C(F)(F)C(F)(F)C(F)(F)C(F)(F)C(F)(F)C(F)(F)C(F)(F)C(F)(F)C(F)(F)F	4	0	0	NO	NO	Mantain	High Reliability	O=C(O)C(F)(F)C(F)(F)C(F)(F)C(F)(F)C(F)(F)C(F)(F)C(F)(F)C(F)(F)C(F)(F)C(F)(F)F	O=C(O)C(F)(F)C(F)(F)C(F)(F)C(F)(F)C(F)(F)C(F)(F)C(F)(F)C(F)(F)C(F)(F)C(F)(F)F
271	84	Benzo(e)acephenanthrylene	205-99-2	c1cc-2c(cc1)-c3c4c2cccc4c5c(c3)cccc5	c1cc-2c(cc1)-c3c4c2cccc4c5c(c3)cccc5	4	0	0	NO	NO	Mantain	High Reliability	c1cc-2c(cc1)-c3c4c2cccc4c5c(c3)cccc5	c1cc-2c(cc1)-c3c4c2cccc4c5c(c3)cccc5
272	83	Benzo(k)fluoranthene	207-08-9	c1cc2c(cc1)cc3-c4cccc5cccc(-c3c2)c54	c1cc2c(cc1)cc3-c4cccc5cccc(-c3c2)c54	4	0	0	NO	NO	Mantain	High Reliability	c1cc2c(cc1)cc3-c4cccc5cccc(-c3c2)c54	c1cc2c(cc1)cc3-c4cccc5cccc(-c3c2)c54
273		Lead cyanamidate	20837-86-9		[Pb+2]	3	0	1	NO	NO	Eliminate	-	[Pb+2]	[Pb+2]		Unusual elements, Inorganic
274		cadmium hydroxide; cadmium dihydroxide	21041-95-2			1	0	3	NO	NO	Eliminate	-		O[Cd]O		Illegal Name, Unusual elements, Inorganic
275		Sodium salts of perfluorononan-1-oic-acid Sodium salts of perfluorononan-1-oic-acid Sodium salts of perfluorononan-1-oic-acid	21049-39-8			1	0	3	NO	NO	Manual Check	Search at least two confirmations		O=C(O)C(F)(F)C(F)(F)C(F)(F)C(F)(F)C(F)(F)C(F)(F)C(F)(F)C(F)(F)F
276	79	phenol, 4-dodecyl-, branched	210555-94-5	CCC(C)CC(C)CC(C)CCc1ccc(cc1)O	CCC(C)CC(C)CC(C)CCc1ccc(cc1)O	2	0	2	NO	NO	Mantain	High Reliability				Checked on ChemID, Checked on PubChem
277	21	Benzidine sulphate	21136-70-9	Nc1ccc(cc1)-c2ccc(cc2)N	Nc1ccc(cc1)-c2ccc(cc2)N	3	0	1	NO	NO	Mantain	Medium Reliability		Nc1ccc(cc1)-c2ccc(cc2)N	352, 396, 397
278		1-(2-amino-5-chlorophenyl)-2,2,2-trifluoro-1,1-ethanediol, hydrochloride	214353-17-0	Nc1c(cc(cc1)Cl)C(O)(O)C(F)(F)F		1	0	3	NO	NO	Manual Check	Search at least two confirmations
279	221	2,4,5-trimethylaniline hydrochloride	21436-97-5	Cc1c(cc(c(c1)C)N)C	Cc1c(cc(c(c1)C)N)C	4	0	0	NO	NO	Mantain	High Reliability	Cc1c(cc(c(c1)C)N)C	Cc1c(cc(c(c1)C)N)C	193	Differences in counterions
280		nickel(II) silicate	21784-78-1	[O-][Si]([O-])([O-])[O-]		1	0	3	NO	NO	Eliminate	-				Organometallic, Unusual elements, Inorganic
281	69	Chrysene	218-01-9	c1cc2c(cc1)c3c(cc2)c4c(cccc4)cc3	c1cc2c(cc1)c3c(cc2)c4c(cccc4)cc3	4	0	0	NO	NO	Mantain	High Reliability	c1cc2c(cc1)c3c(cc2)c4c(cccc4)cc3	c1cc2c(cc1)c3c(cc2)c4c(cccc4)cc3
282		nickel(ii)octadecanoate,nickel(ii)stearate	2223-95-2		CCCCCCCCCCCCCCCCCC(=O)O	2	0	2	NO	NO	Manual Check	Verify Name		CCCCCCCCCCCCCCCCCC(=O)O		Organometallic
283		indium phosphide	22398-80-7	P#[In]	P#[In]	0	0	4	YES	NO	Eliminate	-	P#[In]	P#[In]		Unusual elements, Inorganic, Missing/ambiguous
284		citric acid, nickel salt	22605-92-1			0	0	4	YES	NO	Eliminate	-				Missing/ambiguous
285		Tripropyltin chloride	2279-76-7	CCC[Sn](Cl)(CCC)CCC		3	0	1	NO	NO	Eliminate	-	CCC[Sn](Cl)(CCC)CCC	CCC[Sn](Cl)(CCC)CCC		Unusual elements
286		Ethanol, 2-[2- [4-(1,1,3,3-tetramethylbutyl)phenoxy]et hoxy]-	2315-61-9			1	0	3	NO	NO	Manual Check	Search at least two confirmations		CC(C)(C)CC(C)(C)c1ccc(cc1)OCCOCCO
287	64	ethanol,2-[4-(1,1,3,3-tetramethylbutyl)phenoxy]-	2315-67-5		CC(C)(C)CC(C)(C)c1ccc(cc1)OCCO	2	0	2	NO	NO	Mantain	Medium Reliability		CC(C)(C)CC(C)(C)c1ccc(cc1)OCCO		Name verified in PubChem
288	27	1,3,5-tris(oxiranylmethyl)-1,3,5-triazine-2,4,6(1H,3H,5H)-trione	2451-62-9	O=c1n(c(n(c(n1CC2OC2)=O)CC3OC3)=O)CC4OC4	O=c1n(c(n(c(n1CC2OC2)=O)CC3OC3)=O)CC4OC4	3	0	1	NO	NO	Mantain	Medium Reliability		O=c1n(c(n(c(n1CC2OC2)=O)CC3OC3)=O)CC4OC4
289		Dichromium tris(chromate)	24613-89-6	O=[Cr](=O)([O-])[O-]	O=[Cr](=O)([O-])[O-]	3	0	1	NO	NO	Eliminate	-		O=[Cr](=O)([O-])[O-]		Organometallic, Unusual elements, Inorganic
290	40	1,4,5,8-tetraaminoanthraquinone	2475-45-8	Nc1c2c(c(cc1)N)C(c3c(C2=O)c(N)ccc3N)=O	Nc1c2c(c(cc1)N)C(c3c(C2=O)c(N)ccc3N)=O	4	0	0	NO	NO	Mantain	High Reliability	Nc1c2c(c(cc1)N)C(c3c(C2=O)c(N)ccc3N)=O	Nc1c2c(c(cc1)N)C(c3c(C2=O)c(N)ccc3N)=O
291	96	20-[4-(1,1,3,3-tetramethylbutyl)phenoxy]-3,6,9,12,15,18-hexaoxaicosan-1-ol	2497-59-8	CC(C)(C)CC(C)(C)c1ccc(cc1)OCCOCCOCCOCCOCCOCCOCCO	CC(C)(C)CC(C)(C)c1ccc(cc1)OCCOCCOCCOCCOCCOCCOCCO	3	0	1	NO	NO	Mantain	Medium Reliability		CC(C)(C)CC(C)(C)c1ccc(cc1)OCCOCCOCCOCCOCCOCCOCCO
292		tert.-Butylhydroxyanisole (BHA); tert-butyl-4-methoxyphenol	25013-16-5		COc1cc(c(cc1)O)C(C)(C)C	1	0	3	NO	NO	Manual Check	Search at least two confirmations				Illegal Name
293		Nonylphenol	25154-52-3	CCCCCCCCCc1c(cccc1)O	CCCCCCCCCc1c(cccc1)O	2	0	2	NO	NO	Manual Check	Search at least one confirmation
294		trixylyl phosphate	25155-23-1	Cc1c(c(ccc1)OP(=O)(Oc2c(c(ccc2)C)C)Oc3c(c(ccc3)C)C)C	Cc1cc(cc(c1)C)OP(=O)(Oc2cc(cc(c2)C)C)Oc3cc(cc(c3)C)C	0	2	2	YES	NO	Eliminate	-	[*]C	[*]C		Unusual elements, Missing/ambiguous
295		Formaldehyde, oligomeric reaction products with aniline	25214-70-4		Nc1ccccc1	1	0	3	NO	NO	Manual Check	Search at least one confirmation				Organic counterion, Reaction mass/product, Checked on PubChem
296		Dinitrotoluene	25321-14-6	Cc1c(c(ccc1)[N+](=O)[O-])[N+](=O)[O-]	Cc1c(cc(cc1)[N+](=O)[O-])[N+](=O)[O-]	0	2	2	YES	NO	Eliminate	-				Missing/ambiguous
297		Diaminotoluene	25376-45-8	Cc1c(c(ccc1)N)N	Cc1c(ccc(c1)N)N	0	2	2	YES	NO	Eliminate	-				Missing/ambiguous
298		Hexahydromethylphthalic anhydride [1], Hexahydro-4-methylphthalic anhydride [2], Hexahydro-1-methylphthalic anhydride [3], Hexahydro-3-methylphthalic anhydride [4] <i>[The individual isomers [2], [3] and [4] (including their cis- and trans- stereo isomeric forms) and all possible combinations of the isomers [1] are covered by this entry]</i>	25550-51-0		CC1CC2C(CC1)C(=O)OC2=O	1	0	3	NO	NO	Manual Check	Search at least two confirmations				Isomeric mix
299		Hexabromocyclododecane	25637-99-4	BrC1(C(C(CCCCCCCCC1)(Br)Br)(Br)Br)Br	BrC1CC(CC(CC(CC(CC(C1)Br)Br)Br)Br)Br	0	2	2	YES	NO	Eliminate	-				Missing/ambiguous
300		[4-[[4-anilino-1-naphthyl][4-(dimethylamino)phenyl]methylene]cyclohexa-2,5-dien-1-ylidene] dimethylammonium chloride (C.I. Basic Blue 26) [with 0.1% of Michler's ketone (EC No. 202-027-5) or Michler's base (EC No. 202-959-2)]	2580-56-5		[*]	0	0	4	YES	NO	Eliminate	-		[*]		Unusual elements, Inorganic, Mixture, Missing/ambiguous
301		Lead hexafluorosilicate	25808-74-6	[Pb+2]	[Pb+2]	3	0	1	NO	NO	Eliminate	-		[Pb+2]		Unusual elements, Inorganic
302		uv-328	25973-55-1		CCC(C)(C)c1cc(c(c(c1)-n2nc3c(n2)cccc3)O)C(C)(C)CC	2	0	2	NO	NO	Manual Check	Verify Name		CCC(C)(C)c1cc(c(c(c1)-n2nc3c(n2)cccc3)O)C(C)(C)CC
303	119	Tetrasodium 3,3'-[[1,1'-biphenyl]-4,4'-diylbis(azo)]bis[5-amino-4-hydroxynaphthalene-2,7-disulphonate]	2602-46-2	Nc1c2c(cc(c1)S(=O)(=O)O)cc(S(=O)(=O)O)c(N=Nc3ccc(cc3)-c4ccc(cc4)N=Nc5c(c6c(cc5S(=O)(=O)O)cc(S(=O)(=O)O)cc6N)O)c2O	Nc1c2c(cc(c1)S(=O)(=O)O)C=C(C(C2=O)=NNc3ccc(cc3)-c4ccc(cc4)NN=C5C(=Cc6c(C5=O)c(N)cc(S(=O)(=O)O)c6)S(=O)(=O)O)S(=O)(=O)O	3	0	1	NO	NO	Mantain	Medium Reliability		Nc1c2c(cc(c1)S(=O)(=O)O)cc(S(=O)(=O)O)c(N=Nc3ccc(cc3)-c4ccc(cc4)N=Nc5c(c6c(cc5S(=O)(=O)O)cc(S(=O)(=O)O)cc6N)O)c2O		Stereochemistry removed
304		4-Nonylphenol, ethoxylated	26027-38-3		CCCCCCCCCc1ccc(cc1)OCCO	1	0	3	NO	NO	Manual Check	Search at least two confirmations
305		BEH-TEBP	26040-51-7		CCCCC(CC)COC(=O)c1c(c(c(c(c1Br)Br)Br)Br)C(=O)OCC(CC)CCCC	1	0	3	NO	NO	Manual Check	Search at least two confirmations
306		nickel hexafluorosilicate	26043-11-8		[Ni+2]	1	0	3	NO	NO	Eliminate	-				Organometallic, Unusual elements, Inorganic
307	58	p-isononylphenol	26543-97-5	CC(C)CCCCCCc1ccc(cc1)O		1	0	3	NO	NO	Mantain	Medium Reliability				Checked on ChemID, Checked on PubChem
308	169	N-Ethyl-2-pyrrolidone	2687-91-4	CCN1C(CCC1)=O	CCN1C(CCC1)=O	3	0	1	NO	NO	Mantain	Medium Reliability		CCN1C(CCC1)=O
309		nickel arsenide	27016-75-7	[Ni]#[As]	[Ni]#[As]	0	0	4	YES	NO	Eliminate	-		[Ni]#[As]		Unusual elements, Inorganic, Missing/ambiguous
310	194	Phenylhydrazine hydrochloride	27140-08-5	NNc1ccccc1	NNc1ccccc1	3	0	1	NO	NO	Mantain	Medium Reliability	NNc1ccccc1		8, 430, 391	Differences in counterions
311		(1,1,3,3-tetramethylbutyl)phenol	27193-28-8	CC(C)(C)CC(C)(C)c1c(cccc1)O	CC(C)(C)CC(C)(C)c1c(cccc1)O	2	0	2	NO	NO	Eliminate	-	[*]O	[*]O		Unusual elements, Inorganic
312		N,N-(dimethylamino)thioacetamide hydrochloride	27366-72-9			0	0	4	YES	NO	Eliminate	-				Missing/ambiguous
313	215	nickel isooctanoate	27637-46-3	CC(C)CCCCC(=O)O		1	0	3	NO	NO	Mantain	Medium Reliability			320	Organometallic, Organic counterion, Checked on ChemID, Checked on PubChem
314	97	20-(4-nonylphenoxy)-3,6,9,12,15,18-hexaoxaicosan-1-ol	27942-27-4	CCCCCCCCCc1ccc(cc1)OCCOCCOCCOCCOCCOCCOCCO	CCCCCCCCCc1ccc(cc1)OCCOCCOCCOCCOCCOCCOCCO	4	0	0	NO	NO	Mantain	High Reliability	CCCCCCCCCc1ccc(cc1)OCCOCCOCCOCCOCCOCCOCCO	CCCCCCCCCc1ccc(cc1)OCCOCCOCCOCCOCCOCCOCCO
315		potassiumheptadecafluorooctane-1-sulfonate,potassiumperfluorooctanesulfonate	2795-39-3		O=S(=O)(O)C(F)(F)C(F)(F)C(F)(F)C(F)(F)C(F)(F)C(F)(F)C(F)(F)C(F)(F)F	2	0	2	NO	NO	Manual Check	Verify Name		O=S(=O)(O)C(F)(F)C(F)(F)C(F)(F)C(F)(F)C(F)(F)C(F)(F)C(F)(F)C(F)(F)F
316		Diisononyl phthalate	28553-12-0	CC(C)CCCCCCOC(=O)c1c(cccc1)C(=O)OCCCCCCC(C)C	CC(C)CCCCCCOC(=O)c1c(cccc1)C(=O)OCCCCCCC(C)C	2	0	2	NO	NO	Eliminate	-	[*]C	[*]C		Unusual elements
317	122	Imidazole	288-32-4	c1nc[nH]c1	c1nc[nH]c1	4	0	0	NO	NO	Mantain	High Reliability	c1nc[nH]c1	c1nc[nH]c1
318		Phenol, 4-tert- heptyl-	288864-02-8	CCCCC(C)(C)c1ccc(cc1)O		1	0	3	NO	NO	Manual Check	Search at least two confirmations
319		ammoniumheptadecafluorooctanesulfonate,ammoniumperfluorooctanesulfonate	29081-56-9		O=S(=O)(O)C(F)(F)C(F)(F)C(F)(F)C(F)(F)C(F)(F)C(F)(F)C(F)(F)C(F)(F)F	2	0	2	NO	NO	Manual Check	Verify Name		O=S(=O)(O)C(F)(F)C(F)(F)C(F)(F)C(F)(F)C(F)(F)C(F)(F)C(F)(F)C(F)(F)F
320	215	nickel(II) isooctanoate	29317-63-3	CC(C)CCCCC(=O)O		1	0	3	NO	NO	Mantain	Medium Reliability			313	Organometallic, Organic counterion, Checked on ChemID, Checked on PubChem
321		lithiumheptadecafluorooctanesulfonate,lithiumperfluorooctanesulfonate	29457-72-5		O=S(=O)(O)C(F)(F)C(F)(F)C(F)(F)C(F)(F)C(F)(F)C(F)(F)C(F)(F)C(F)(F)F	2	0	2	NO	NO	Manual Check	Verify Name		O=S(=O)(O)C(F)(F)C(F)(F)C(F)(F)C(F)(F)C(F)(F)C(F)(F)C(F)(F)C(F)(F)F
322	28	Cyclododecane	294-62-2	C1CCCCCCCCCCC1	C1CCCCCCCCCCC1	4	0	0	NO	NO	Mantain	High Reliability	C1CCCCCCCCCCC1	C1CCCCCCCCCCC1
323		c8sampap	2965-52-8		CCN(CCOP(=O)(O)OCCN(CC)S(=O)(=O)C(F)(F)C(F)(F)C(F)(F)C(F)(F)C(F)(F)C(F)(F)C(F)(F)C(F)(F)F)S(=O)(=O)C(F)(F)C(F)(F)C(F)(F)C(F)(F)C(F)(F)C(F)(F)C(F)(F)C(F)(F)F	2	0	2	NO	NO	Manual Check	Verify Name		CCN(CCOP(=O)(O)OCCN(CC)S(=O)(=O)C(F)(F)C(F)(F)C(F)(F)C(F)(F)C(F)(F)C(F)(F)C(F)(F)C(F)(F)F)S(=O)(=O)C(F)(F)C(F)(F)C(F)(F)C(F)(F)C(F)(F)C(F)(F)C(F)(F)C(F)(F)F
324		Lead di(acetate)	301-04-2	[Pb+2]	[Pb+2]	4	0	0	NO	NO	Eliminate	-	[Pb+2]	[Pb+2]		Organic counterion, Unusual elements, Inorganic
325		Hydrazine	302-01-2	NN	NN	4	0	0	NO	NO	Eliminate	-	NN	NN		Inorganic
326		3-oxoandrost-4-ene-17-?-carboxylicacid	302-97-6		CC12C(=CC(CC1)=O)CCC3C4C(CCC23)(C)C(C(=O)O)CC4	2	0	2	NO	NO	Manual Check	Verify Name		CC12C(=CC(CC1)=O)CCC3C4C(CCC23)(C)C(C(=O)O)CC4		Stereochemistry removed
327	176	2,3-epoxypropyltrimethylammonium chloride	3033-77-0	C[N+](C)(C)CC1OC1	C[N+](C)(C)CC1OC1	4	0	0	NO	NO	Mantain	High Reliability	C[N+](C)(C)CC1OC1	C[N+](C)(C)CC1OC1
328	33	Tricosafluorododecanoic acid	307-55-1	O=C(O)C(F)(F)C(F)(F)C(F)(F)C(F)(F)C(F)(F)C(F)(F)C(F)(F)C(F)(F)C(F)(F)C(F)(F)C(F)(F)F	O=C(O)C(F)(F)C(F)(F)C(F)(F)C(F)(F)C(F)(F)C(F)(F)C(F)(F)C(F)(F)C(F)(F)C(F)(F)C(F)(F)F	4	0	0	NO	NO	Mantain	High Reliability	O=C(O)C(F)(F)C(F)(F)C(F)(F)C(F)(F)C(F)(F)C(F)(F)C(F)(F)C(F)(F)C(F)(F)C(F)(F)C(F)(F)F	O=C(O)C(F)(F)C(F)(F)C(F)(F)C(F)(F)C(F)(F)C(F)(F)C(F)(F)C(F)(F)C(F)(F)C(F)(F)C(F)(F)F
329		Phenol, 4-(1- ethyl-1,2- dimethylpropyl)-	30784-27-1			0	0	4	YES	NO	Eliminate	-				Missing/ambiguous
330	61	p-(1,1-dimethylheptyl)phenol	30784-30-6	CCCCCCC(C)(C)c1ccc(cc1)O	CCCCCCC(C)(C)c1ccc(cc1)O	4	0	0	NO	NO	Mantain	High Reliability	CCCCCCC(C)(C)c1ccc(cc1)O	CCCCCCC(C)(C)c1ccc(cc1)O
331		Phenol, 4-(1,1- dimethylpentyl)-	30784-31-7			0	0	4	YES	NO	Eliminate	-				Missing/ambiguous
332		Phenol, 4-(1- ethyl-1- methylbutyl)-	30784-32-8			0	0	4	YES	NO	Eliminate	-				Missing/ambiguous
333		nonadecafluorodecanoicacid(pfda)anditsammoniumsalts	3108-42-7		O=C(O)C(F)(F)C(F)(F)C(F)(F)C(F)(F)C(F)(F)C(F)(F)C(F)(F)C(F)(F)C(F)(F)F	2	0	2	NO	NO	Manual Check	Verify Name		O=C(O)C(F)(F)C(F)(F)C(F)(F)C(F)(F)C(F)(F)C(F)(F)C(F)(F)C(F)(F)C(F)(F)F
334	209	4-chloro-o-toluidinium chloride	3165-93-3	Cc1c(ccc(c1)Cl)N	Cc1c(ccc(c1)Cl)N	3	0	1	NO	NO	Mantain	Medium Reliability		Cc1c(ccc(c1)Cl)N	877	Differences in counterions
335		nickel silicate (3:4)	31748-25-1	O[Si](O)(O)O	O=[Si]([O-])[O-]	0	2	2	YES	NO	Eliminate	-				Organometallic, Unusual elements, Inorganic, Missing/ambiguous
336		hexabromocyclododecane	3194-55-6	BrC1(C(C(CCCCCCCCC1)(Br)Br)(Br)Br)Br	BrC1C(CCC(C(CCC(C(CC1)Br)Br)Br)Br)Br	2	1	1	NO	NO	Manual Check	Verify Name		BrC1C(CCC(C(CCC(C(CC1)Br)Br)Br)Br)Br
337		Diphenyl ether, octabromo derivative	32536-52-0	Brc1c(cc(c(c1)Br)Oc2c(c(c(c(c2Br)Br)Br)Br)Br)Br	Brc1c(c(c(c(c1)Oc2c(c(c(c(c2)Br)Br)Br)Br)Br)Br)Br	0	2	2	YES	NO	Eliminate	-		[*]c1c([*])c([*])c(Oc2c([*])c([*])c([*])c([*])c2[*])c([*])c1[*]		Unusual elements, Derivative, Missing/ambiguous
338		Phenol, 4-(1,1,3- trimethylbutyl)-	33104-11-9			0	0	4	YES	NO	Eliminate	-				Missing/ambiguous
339		Quadrosilan; 2,6-cis-Diphenylhexamethylcyclotetrasiloxane	33204-76-1		C[Si]1(O[Si](O[Si](O[Si](O1)(C)c2ccccc2)(C)C)(C)c3ccccc3)C	1	0	3	NO	NO	Eliminate	-				Illegal Name, Unusual elements
340		basicnickelcarbonate,carbonicacid,nickel(2+)salt,nickelcarbonate	3333-67-3		O=C(O)O	2	0	2	NO	NO	Manual Check	Verify Name		O=C(O)O		Organometallic
341	225	Diazomethane	334-88-3	C=[N+]=[N-]	C=[N+]=[N-]	4	0	0	NO	NO	Mantain	High Reliability	C=[N+]=[N-]	C=[N+]=[N-]
342		nickel diformate	3349-06-02	[Ni+2]		1	0	3	NO	NO	Eliminate	-				Unusual elements, Inorganic
343		nickel(II) propionate	3349-08-04	CCC(=O)O		1	0	3	NO	NO	Manual Check	Search at least two confirmations				Organometallic
344	219	Perfluorooctanoic acid (PFOA)	335-67-1		O=C(O)C(F)(F)C(F)(F)C(F)(F)C(F)(F)C(F)(F)C(F)(F)C(F)(F)F	3	0	1	NO	NO	Mantain	Medium Reliability	O=C(O)C(F)(F)C(F)(F)C(F)(F)C(F)(F)C(F)(F)C(F)(F)C(F)(F)F	O=C(O)C(F)(F)C(F)(F)C(F)(F)C(F)(F)C(F)(F)C(F)(F)C(F)(F)F
345		nonadecafluorodecanoicacid(pfda)	335-76-2		O=C(O)C(F)(F)C(F)(F)C(F)(F)C(F)(F)C(F)(F)C(F)(F)C(F)(F)C(F)(F)C(F)(F)F	2	0	2	NO	NO	Manual Check	Verify Name		O=C(O)C(F)(F)C(F)(F)C(F)(F)C(F)(F)C(F)(F)C(F)(F)C(F)(F)C(F)(F)C(F)(F)F
346	11	PFDS	335-77-3		O=S(=O)(O)C(F)(F)C(F)(F)C(F)(F)C(F)(F)C(F)(F)C(F)(F)C(F)(F)C(F)(F)C(F)(F)C(F)(F)F	3	0	1	NO	NO	Mantain	Medium Reliability	O=S(=O)(O)C(F)(F)C(F)(F)C(F)(F)C(F)(F)C(F)(F)C(F)(F)C(F)(F)C(F)(F)C(F)(F)C(F)(F)F	O=S(=O)(O)C(F)(F)C(F)(F)C(F)(F)C(F)(F)C(F)(F)C(F)(F)C(F)(F)C(F)(F)C(F)(F)C(F)(F)F
347	29	Triclosan	3380-34-5	Oc1c(ccc(c1)Cl)Oc2c(cc(cc2)Cl)Cl	Oc1c(ccc(c1)Cl)Oc2c(cc(cc2)Cl)Cl	4	0	0	NO	NO	Mantain	High Reliability	Oc1c(ccc(c1)Cl)Oc2c(cc(cc2)Cl)Cl	Oc1c(ccc(c1)Cl)Oc2c(cc(cc2)Cl)Cl
348	95	2-[2-[2-[2-[2-[2-(4-nonylphenoxy)ethoxy]ethoxy]ethoxy]ethoxy]ethoxy]ethanol	34166-38-6	CCCCCCCCCc1ccc(cc1)OCCOCCOCCOCCOCCOCCO	CCCCCCCCCc1ccc(cc1)OCCOCCOCCOCCOCCOCCO	3	0	1	NO	NO	Mantain	Medium Reliability		CCCCCCCCCc1ccc(cc1)OCCOCCOCCOCCOCCOCCO
349		Bunsenite	34492-97-2	O=[Ni]	O=[Ni]	0	0	4	YES	NO	Eliminate	-	O=[Ni]			Unusual elements, Inorganic, Missing/ambiguous
350	196	pfhxs	355-46-4		O=S(=O)(O)C(F)(F)C(F)(F)C(F)(F)C(F)(F)C(F)(F)C(F)(F)F	2	0	2	NO	NO	Mantain	Medium Reliability		O=S(=O)(O)C(F)(F)C(F)(F)C(F)(F)C(F)(F)C(F)(F)C(F)(F)F		Name verified in PubChem
351		nickel phosphinate	36026-88-7	O=PO		1	0	3	NO	NO	Eliminate	-				Organometallic, Inorganic
352	21	Benzidine acetate	36341-27-2	Nc1ccc(cc1)-c2ccc(cc2)N	Nc1ccc(cc1)-c2ccc(cc2)N	4	0	0	NO	NO	Mantain	High Reliability	Nc1ccc(cc1)-c2ccc(cc2)N	Nc1ccc(cc1)-c2ccc(cc2)N	277, 396, 397	Organic counterion
353	89	uv-350	36437-37-3		CCC(C)c1c(c(cc(c1)C(C)(C)C)-n2nc3c(n2)cccc3)O	2	0	2	NO	NO	Mantain	Medium Reliability		CCC(C)c1c(c(cc(c1)C(C)(C)C)-n2nc3c(n2)cccc3)O		Name verified in PubChem
354		diundecylphtalate,dudp,branchedandlinear	3648-20-2		CCCCCCCCCCCOC(=O)c1c(cccc1)C(=O)OCCCCCCCCCCC	2	0	2	NO	NO	Manual Check	Verify Name		CCCCCCCCCCCOC(=O)c1c(cccc1)C(=O)OCCCCCCCCCCC
355		3-(4-Methylbenzylidene)camphor; 1,7,7-trimethyl-3-[(4-methylphenyl)methylene]bicyclo[2.2.1]heptan-2-one	36861-47-9		Cc1ccc(cc1)C=C2C3CCC(C2=O)(C3(C)C)C	0	2	2	YES	NO	Eliminate	-		Cc1ccc(cc1)C=C2C3CCC(C2=O)C3(C)C		Illegal Name, Stereochemistry removed, Missing/ambiguous
356		Trilead diarsenate	3687-31-8	[Pb+2]	[Pb+2]	2	0	2	NO	NO	Eliminate	-				Unusual elements, Inorganic
357		Isononylphenol-ethoxylate	37205-87-1			0	0	4	YES	NO	Eliminate	-				Missing/ambiguous
358	137	chloro-n,n-dimethylformiminiumchloride	3724-43-4		CN(C)[CH+]Cl	2	0	2	NO	NO	Mantain	Medium Reliability		C[N+](C)=CCl		Name verified in PubChem
359		perboric acid, sodium salt, tetrahydrate	37244-98-7	O=BOO		1	0	3	NO	NO	Eliminate	-				Unusual elements, Inorganic
360	106	nickel di(acetate)	373-02-4	CC(=O)O	CC(=O)O	4	0	0	NO	NO	Mantain	High Reliability	CC(=O)O	CC(=O)O	655	Organometallic, Organic counterion
361		silicic acid, nickel salt	37321-15-6	O=[Si]([O-])[O-]	O=[Si]([O-])[O-]	4	0	0	NO	NO	Eliminate	-	O=[Si]([O-])[O-]	O=[Si]([O-])[O-]		Organometallic, Unusual elements, Inorganic
362	224	PFNA	375-95-1	O=C(O)C(F)(F)C(F)(F)C(F)(F)C(F)(F)C(F)(F)C(F)(F)C(F)(F)C(F)(F)F	O=C(O)C(F)(F)C(F)(F)C(F)(F)C(F)(F)C(F)(F)C(F)(F)C(F)(F)C(F)(F)F	4	0	0	NO	NO	Mantain	High Reliability	O=C(O)C(F)(F)C(F)(F)C(F)(F)C(F)(F)C(F)(F)C(F)(F)C(F)(F)C(F)(F)F	O=C(O)C(F)(F)C(F)(F)C(F)(F)C(F)(F)C(F)(F)C(F)(F)C(F)(F)C(F)(F)F
363	49	Heptacosafluorotetradecanoic acid	376-06-7	O=C(O)C(F)(F)C(F)(F)C(F)(F)C(F)(F)C(F)(F)C(F)(F)C(F)(F)C(F)(F)C(F)(F)C(F)(F)C(F)(F)C(F)(F)C(F)(F)F	O=C(O)C(F)(F)C(F)(F)C(F)(F)C(F)(F)C(F)(F)C(F)(F)C(F)(F)C(F)(F)C(F)(F)C(F)(F)C(F)(F)C(F)(F)C(F)(F)F	4	0	0	NO	NO	Mantain	High Reliability	O=C(O)C(F)(F)C(F)(F)C(F)(F)C(F)(F)C(F)(F)C(F)(F)C(F)(F)C(F)(F)C(F)(F)C(F)(F)C(F)(F)C(F)(F)C(F)(F)F	O=C(O)C(F)(F)C(F)(F)C(F)(F)C(F)(F)C(F)(F)C(F)(F)C(F)(F)C(F)(F)C(F)(F)C(F)(F)C(F)(F)C(F)(F)C(F)(F)F
364	47	BTBPE	37853-59-1		Brc1cc(c(c(c1)Br)OCCOc2c(cc(cc2Br)Br)Br)Br	3	0	1	NO	NO	Mantain	Medium Reliability	Brc1cc(c(c(c1)Br)OCCOc2c(cc(cc2Br)Br)Br)Br	Brc1cc(c(c(c1)Br)OCCOc2c(cc(cc2Br)Br)Br)Br
365		Phenol, 4-(1,1- diethylpropyl)-	37872-24-5			0	0	4	YES	NO	Eliminate	-				Missing/ambiguous
366		6-(2-chloroethyl)-6-(2-methoxyethoxy)-2,5,7,10-tetraoxa-6-silaundecane	37894-46-5	COCCO[Si](CCCl)(OCCOC)OCCOC	COCCO[Si](CCCl)(OCCOC)OCCOC	4	0	0	NO	NO	Eliminate	-	COCCO[Si](CCCl)(OCCOC)OCCOC	COCCO[Si](CCCl)(OCCOC)OCCOC		Unusual elements
367		perfluorooctanoicacid(pfoa)ammoniumsalt	3825-26-1		O=C(O)C(F)(F)C(F)(F)C(F)(F)C(F)(F)C(F)(F)C(F)(F)C(F)(F)F	2	0	2	NO	NO	Manual Check	Verify Name		O=C(O)C(F)(F)C(F)(F)C(F)(F)C(F)(F)C(F)(F)C(F)(F)C(F)(F)F
368		Nonadecafluorodecanoic acid (PFDA) and its sodium salts	3830-45-3			1	0	3	NO	NO	Manual Check	Search at least two confirmations		O=C(O)C(F)(F)C(F)(F)C(F)(F)C(F)(F)C(F)(F)C(F)(F)C(F)(F)C(F)(F)C(F)(F)F
369		UV-320	3846-71-7		CC(C)(C)c1cc(c(c(c1)-n2nc3c(n2)cccc3)O)C(C)(C)C	1	0	3	NO	NO	Manual Check	Search at least one confirmation				Checked on PubChem
370		uv-327	3864-99-1		CC(C)(C)c1cc(c(c(c1)-n2nc3c(n2)ccc(Cl)c3)O)C(C)(C)C	2	0	2	NO	NO	Manual Check	Verify Name		CC(C)(C)c1cc(c(c(c1)-n2nc3c(n2)ccc(Cl)c3)O)C(C)(C)C
371	5	nickel bis(4-cyclohexylbutyrate)	3906-55-6	O=C(O)CCCC1CCCCC1	O=C(O)CCCC1CCCCC1	3	0	1	NO	NO	Mantain	Medium Reliability		O=C(O)CCCC1CCCCC1		Organometallic
372	198	4-methoxy-m-phenylenediammonium sulphate	39156-41-7	COc1c(cc(cc1)N)N	COc1c(cc(cc1)N)N	3	0	1	NO	NO	Mantain	Medium Reliability		COc1c(cc(cc1)N)N	443	Differences in counterions
373		nickel bis(benzenesulfonate)	39819-65-3	O=S(=O)(O)c1ccccc1		1	0	3	NO	NO	Manual Check	Search at least two confirmations				Organometallic, Organic counterion
374	191	4-amino-3-fluorophenol	399-95-1	Nc1c(cc(cc1)O)F	Nc1c(cc(cc1)O)F	4	0	0	NO	NO	Mantain	High Reliability	Nc1c(cc(cc1)O)F	Nc1c(cc(cc1)O)F
375		(2-chloroethyl)(3-hydroxypropyl)ammonium chloride	40722-80-3	OCCCNCCCl		1	0	3	NO	NO	Manual Check	Search at least two confirmations
376		Ammonium salts of perfluorononan-1-oic-acid	4149-60-4			2	0	2	NO	NO	Manual Check	Search at least one confirmation	O=C(O)C(F)(F)C(F)(F)C(F)(F)C(F)(F)C(F)(F)C(F)(F)C(F)(F)C(F)(F)F	O=C(O)C(F)(F)C(F)(F)C(F)(F)C(F)(F)C(F)(F)C(F)(F)C(F)(F)C(F)(F)F
377		sulfluramid(pfosa)	4151-50-2		CCNS(=O)(=O)C(F)(F)C(F)(F)C(F)(F)C(F)(F)C(F)(F)C(F)(F)C(F)(F)C(F)(F)F	2	0	2	NO	NO	Manual Check	Verify Name		CCNS(=O)(=O)C(F)(F)C(F)(F)C(F)(F)C(F)(F)C(F)(F)C(F)(F)C(F)(F)C(F)(F)F
378	214	nickel bis(2-ethylhexanoate)	4454-16-4	CCCCC(CC)C(=O)O	CCCCC(CC)C(=O)O	4	0	0	NO	NO	Mantain	High Reliability	CCCCC(CC)C(=O)O	CCCCC(CC)C(=O)O	690	Organometallic, Organic counterion
379		Hexahydromethylphthalic anhydride [1], Hexahydro-4-methylphthalic anhydride [2], Hexahydro-1-methylphthalic anhydride [3], Hexahydro-3-methylphthalic anhydride [4] <i>[The individual isomers [2], [3] and [4] (including their cis- and trans- stereo isomeric forms) and all possible combinations of the isomers [1] are covered by this entry]</i>	48122-14-1		CC12C(CCCC1)C(=O)OC2=O	1	0	3	NO	NO	Manual Check	Search at least two confirmations				Isomeric mix
380		Pentazinc chromate octahydroxide	49663-84-5	O=[Cr](=O)([O-])[O-]	O=[Cr](=O)([O-])[O-]	4	0	0	NO	NO	Eliminate	-	O=[Cr](=O)([O-])[O-]	O=[Cr](=O)([O-])[O-]		Organometallic, Unusual elements, Inorganic
381	213	nickel(II) octanoate	4995-91-9	CCCCCCCC(=O)O	CCCCCCCC(=O)O	3	0	1	NO	NO	Mantain	Medium Reliability		CCCCCCCC(=O)O		Organometallic
382	226	Formaldehyde	50-00-0	C=O	C=O	4	0	0	NO	NO	Mantain	High Reliability	C=O	C=O
383	85	Benzo[def]chrysene	50-32-8	c1cc2c(cc1)c3ccc4cccc5ccc(c2)c3c54	c1cc2c(cc1)c3ccc4cccc5ccc(c2)c3c54	4	0	0	NO	NO	Mantain	High Reliability	c1cc2c(cc1)c3ccc4cccc5ccc(c2)c3c54	c1cc2c(cc1)c3ccc4cccc5ccc(c2)c3c54
384		cadmium carbonate	513-78-0	[Cd+2]	[Cd+2]	4	0	0	NO	NO	Eliminate	-	[Cd+2]	[Cd+2]		Organic counterion, Unusual elements, Inorganic
385	227	Cobalt carbonate	513-79-1	O=C(O)O	O=C(O)O	4	0	0	NO	NO	Mantain	High Reliability	O=C(O)O	O=C(O)O	245	Organometallic, Organic counterion
386		Acetic acid, lead salt, basic	51404-69-4			0	0	4	YES	NO	Eliminate	-				Missing/ambiguous
387	4	3,7-dimethylocta-2,6-dienenitrile	5146-66-7	CC(C)=CCCC(C)=CC#N	CC(C)=CCCC(C)=CC#N	4	0	0	NO	NO	Mantain	High Reliability	CC(C)=CCCC(C)=CC#N	CC(C)=CCCC(C)=CC#N		Stereochemistry removed
388	126	(R)-1-chloro-2,3-epoxypropane	51594-55-9	ClCC1OC1	ClCC1OC1	2	0	2	NO	NO	Mantain	Medium Reliability			47	Stereochemistry removed, Checked on PubChem
389	141	Urethane	51-79-6	CCOC(N)=O	CCOC(N)=O	4	0	0	NO	NO	Mantain	High Reliability	CCOC(N)=O	CCOC(N)=O
390	6	neodecanoic acid, nickel salt	51818-56-5	CC(C)(C)CCCCCC(=O)O	CC(C)(C)CCCCCC(=O)O	2	0	2	NO	NO	Mantain	Medium Reliability				Organometallic, Organic counterion, Checked on ChemID
391	194	Phenylhydrazinium sulphate (2:1)	52033-74-6	NNc1ccccc1	NNc1ccccc1	2	0	2	NO	NO	Mantain	High Reliability			8, 310, 430	Organic counterion, Checked on ChemID, Checked on PubChem
392		a,a,a,4-tetrachlorotoluene	5216-25-1		Clc1ccc(cc1)C(Cl)(Cl)Cl	2	0	2	NO	NO	Manual Check	Verify Name		Clc1ccc(cc1)C(Cl)(Cl)Cl
393		4-(1-ethyl-1-methylhexyl)phenol	52427-13-1	CCCCCC(C)(CC)c1ccc(cc1)O	CCC(C)CCCCCc1ccc(cc1)O	3	1	0	NO	YES	Eliminate	-	CCCCCC(C)(CC)c1ccc(cc1)O	CCCCCC(C)(CC)c1ccc(cc1)O		Missing/ambiguous
394		nickel divanadium hexaoxide	52502-12-2	[Ni]	[Ni]	2	0	2	NO	NO	Eliminate	-				Organometallic, Unusual elements, Inorganic
395	55	nickel 3,5-bis(tert-butyl)-4-hydroxybenzoate (1:2)	52625-25-9	CC(C)(C)c1c(c(cc(c1)C(=O)O)C(C)(C)C)O	CC(C)(C)c1c(c(cc(c1)C(=O)O)C(C)(C)C)O	3	0	1	NO	NO	Mantain	Medium Reliability		CC(C)(C)c1c(c(cc(c1)C(=O)O)C(C)(C)C)O		Organometallic
396	21	Benzidine dihydrochloride	531-85-1	Nc1ccc(cc1)-c2ccc(cc2)N	Nc1ccc(cc1)-c2ccc(cc2)N	4	0	0	NO	NO	Mantain	High Reliability	Nc1ccc(cc1)-c2ccc(cc2)N	Nc1ccc(cc1)-c2ccc(cc2)N	277, 352, 397	Differences in counterions
397	21	[[1,1'-biphenyl]-4,4'-diyl]diammonium sulphate	531-86-2	Nc1ccc(cc1)-c2ccc(cc2)N	Nc1ccc(cc1)-c2ccc(cc2)N	3	0	1	NO	NO	Mantain	Medium Reliability		Nc1ccc(cc1)-c2ccc(cc2)N	277, 352, 396	Differences in counterions
398	90	Dibenz[a,h]anthracene	53-70-3	c1cc2c(cc1)c3c(cc2)cc4c5c(ccc4c3)cccc5	c1cc2c(cc1)c3c(cc2)cc4c5c(ccc4c3)cccc5	4	0	0	NO	NO	Mantain	High Reliability	c1cc2c(cc1)c3c(cc2)cc4c5c(ccc4c3)cccc5	c1cc2c(cc1)c3c(cc2)cc4c5c(ccc4c3)cccc5
399	116	1,2-dimethylhydrazine	540-73-8	CNNC	CNNC	3	0	1	NO	NO	Mantain	Medium Reliability	CNNC
400	161	Isobutyl nitrite	542-56-3	CC(C)CON=O	CC(C)CON=O	4	0	0	NO	NO	Mantain	High Reliability	CC(C)CON=O	CC(C)CON=O
401	103	Oxybis[chloromethane]	542-88-1	ClCOCCl	ClCOCCl	4	0	0	NO	NO	Mantain	High Reliability	ClCOCCl	ClCOCCl
402	74	2-ethylhexyl 4-methoxycinnamate	5466-77-3	CCCCC(CC)COC(=O)C=Cc1ccc(cc1)OC	CCCCC(CC)COC(=O)C=Cc1ccc(cc1)OC	4	0	0	NO	NO	Mantain	High Reliability	CCCCC(CC)COC(=O)C=Cc1ccc(cc1)OC	CCCCC(CC)COC(=O)C=Cc1ccc(cc1)OC		Stereochemistry removed
403		Lead tetraacetate	546-67-8	[Pb+4]	[Pb+2]	3	1	0	NO	YES	Eliminate	-	[Pb+4]	[Pb+4]		Organic counterion, Unusual elements, Inorganic, Missing/ambiguous
404	98	nickel oxalate	547-67-1	O=C(O)C(=O)O	O=C(O)C(=O)O	3	0	1	NO	NO	Mantain	Medium Reliability	O=C(O)C(=O)O			Organometallic
405		[4-[4,4'-bis(dimethylamino) benzhydrylidene]cyclohexa-2,5-dien-1-ylidene]dimethylammonium chloride (C.I. Basic Violet 3) [with 0.1% of Michler's ketone (EC No. 202-027-5) or Michler's base (EC No. 202-959-2)]	548-62-9		CN(C)c1ccc(cc1)[C+](c2ccc(cc2)N(C)C)c3ccc(cc3)N(C)C	2	0	2	NO	NO	Eliminate	-		CN(C)c1ccc(cc1)C(=C2C=CC(C=C2)=[N+](C)C)c3ccc(cc3)N(C)C		Mixture
406	10	2-naphthylammonium acetate	553-00-4	Nc1cc2c(cc1)cccc2	Nc1cc2c(cc1)cccc2	2	0	2	NO	NO	Mantain	High Reliability			815, 439	Organic counterion, Checked on ChemID, Checked on PubChem
407	205	nickel dibenzoate	553-71-9	O=C(O)c1ccccc1	O=C(O)c1ccccc1	2	0	2	NO	NO	Mantain	High Reliability				Organometallic, Organic counterion, Checked on ChemID, Checked on PubChem
408	80	(S)-4-hydroxy-3-(3-oxo-1-phenylbutyl)-2-benzopyrone	5543-57-7	CC(=O)CC(c1ccccc1)c2c(oc3c(c2O)cccc3)=O	CC(=O)CC(c1ccccc1)c2c(c3c(oc2O)cccc3)=O	4	0	0	NO	NO	Mantain	High Reliability	CC(=O)CC(c1ccccc1)c2c(oc3c(c2O)cccc3)=O	CC(=O)CC(c1ccccc1)c2c(oc3c(c2O)cccc3)=O	739	Stereochemistry removed
409		(R)-4-hydroxy-3-(3-oxo-1-phenylbutyl)-2-benzopyrone	5543-58-8	CC(=O)CC(c1ccccc1)c2c(oc3c(c2O)cccc3)=O	CC(=O)CC(c1ccccc1)c2c(c3c(oc2O)cccc3)=O	2	2	0	YES	NO	Eliminate	-	CC(=O)CC(c1ccccc1)C2C(c3c(OC2=O)cccc3)O	CC(=O)CC(c1ccccc1)C2C(c3c(OC2=O)cccc3)O		Stereochemistry removed, Missing/ambiguous
410	132	2,3-epoxypropan-1-ol	556-52-5	OCC1OC1	OCC1OC1	4	0	0	NO	NO	Mantain	High Reliability	OCC1OC1	OCC1OC1	420
411		Octamethylcyclotetrasiloxane	556-67-2	C[Si]1(O[Si](O[Si](O[Si](O1)(C)C)(C)C)(C)C)C	C[Si]1(O[Si](O[Si](O[Si](O1)(C)C)(C)C)(C)C)C	4	0	0	NO	NO	Eliminate	-	C[Si]1(O[Si](O[Si](O[Si](O1)(C)C)(C)C)(C)C)C	C[Si]1(O[Si](O[Si](O[Si](O1)(C)C)(C)C)(C)C)C		Unusual elements
412		cyclic 3-(1,2-ethanediylacetale)-estra-5(10),9(11)-diene-3,17-dione	5571-36-8			1	0	3	NO	NO	Manual Check	Search at least two confirmations		CC12C(C3C(=CC1)C=4CCC5(CC4CC3)OCCO5)CCC2=O		Stereochemistry removed
413		nickel dicyanide	557-19-7	N#C[Ni]C#N	[Ni+2]	0	2	2	YES	NO	Eliminate	-				Unusual elements, Inorganic, Missing/ambiguous
414		4,4'-bis(dimethylamino)-4''-(methylamino)trityl alcohol [with 0.1% of Michler's ketone (EC No. 202-027-5) or Michler's base (EC No. 202-959-2)]	561-41-1		CNc1ccc(cc1)C(O)(c2ccc(cc2)N(C)C)c3ccc(cc3)N(C)C	2	0	2	NO	NO	Eliminate	-		CNc1ccc(cc1)C(O)(c2ccc(cc2)N(C)C)c3ccc(cc3)N(C)C		Mixture
415		n,n'-methylenedimorpholine;n,n'-methylenebismorpholine;[formaldehydereleasedfromn,n'-methylenebismorpholine];[mbm]	5625-90-1		C1OCCN(C1)CN2CCOCC2	2	0	2	NO	NO	Manual Check	Verify Name		C1OCCN(C1)CN2CCOCC2		Illegal Name
416		Tributyltin oxide (TBTO)	56-35-9			1	0	3	NO	NO	Eliminate	-		CCCC[Sn](CCCC)(CCCC)O[Sn](CCCC)(CCCC)CCCC		Unusual elements
417	68	Benz[a]anthracene	56-55-3	c1cc2c(cc1)cc3c4c(ccc3c2)cccc4	c1cc2c(cc1)cc3c4c(ccc3c2)cccc4	4	0	0	NO	NO	Mantain	High Reliability	c1cc2c(cc1)cc3c4c(ccc3c2)cccc4	c1cc2c(cc1)cc3c4c(ccc3c2)cccc4
418		Tributyltin	56573-85-4	CCCC[SnH](CCCC)CCCC		2	0	2	NO	NO	Eliminate	-	CCCC[SnH](CCCC)CCCC			Unusual elements
419	81	4,4'-(4-iminocyclohexa-2,5-dienylidenemethylene)dianiline hydrochloride	569-61-9	N=C1C=CC(C=C1)=C(c2ccc(cc2)N)c3ccc(cc3)N	N=C1C=CC(C=C1)=C(c2ccc(cc2)N)c3ccc(cc3)N	4	0	0	NO	NO	Mantain	High Reliability	N=C1C=CC(C=C1)=C(c2ccc(cc2)N)c3ccc(cc3)N	N=C1C=CC(C=C1)=C(c2ccc(cc2)N)c3ccc(cc3)N		Differences in counterions
420	132	R-2,3-epoxy-1-propanol	57044-25-4		OCC1OC1	1	0	3	NO	NO	Mantain	Medium Reliability			410	Stereochemistry removed, Checked on ChemID, Checked on PubChem
421		hexahydromethylphthalicanhydride[1],hexahydro-4-methylphthalicanhydride[2],hexahydro-1-methylphthalicanhydride[3],hexahydro-3-methylphthalicanhydride[4]<i>[theindividualisomers[2],[3]and[4](includingtheircis-andtrans-stereoisomericforms)andallpossiblecombinationsoftheisomers[1]arecoveredbythisentry]</i>	57110-29-9		CC1C2C(CCC1)C(=O)OC2=O	2	0	2	NO	NO	Manual Check	Verify Name		CC1C2C(CCC1)C(=O)OC2=O		Isomeric mix
422	117	N,N-dimethylhydrazine	57-14-7	CN(C)N	CN(C)N	4	0	0	NO	NO	Mantain	High Reliability	CN(C)N	CN(C)N
423	120	Disodium 3,3'-[[1,1'-biphenyl]-4,4'-diylbis(azo)]bis(4-aminonaphthalene-1-sulphonate)	573-58-0	Nc1c2c(c(cc1N=Nc3ccc(cc3)-c4ccc(cc4)N=Nc5c(c6c(c(c5)S(=O)(=O)O)cccc6)N)S(=O)(=O)O)cccc2	Nc1c2c(c(cc1N=Nc3ccc(cc3)-c4ccc(cc4)N=Nc5c(c6c(c(c5)S(=O)(=O)O)cccc6)N)S(=O)(=O)O)cccc2	4	0	0	NO	NO	Mantain	High Reliability	Nc1c2c(c(cc1N=Nc3ccc(cc3)-c4ccc(cc4)N=Nc5c(c6c(c(c5)S(=O)(=O)O)cccc6)N)S(=O)(=O)O)cccc2	Nc1c2c(c(cc1N=Nc3ccc(cc3)-c4ccc(cc4)N=Nc5c(c6c(c(c5)S(=O)(=O)O)cccc6)N)S(=O)(=O)O)cccc2		Stereochemistry removed
424	123	Propiolactone	57-57-8	O=C1OCC1	O=C1OCC1	3	0	1	NO	NO	Mantain	Medium Reliability	O=C1OCC1
425	8	2-nitronaphthalene	581-89-5	O=[N+]([O-])c1cc2c(cc1)cccc2	O=[N+]([O-])c1cc2c(cc1)cccc2	4	0	0	NO	NO	Mantain	High Reliability	O=[N+]([O-])c1cc2c(cc1)cccc2	O=[N+]([O-])c1cc2c(cc1)cccc2
426		cobalt nickel dioxide	58591-45-0	[Co+2]	[Co+2]	2	0	2	NO	NO	Eliminate	-				Organometallic, Unusual elements, Inorganic
427	158	(methyl-ONN-azoxy)methyl acetate	592-62-1	CC(=O)OCN=[N+](C)[O-]	CC(=O)OC[N-][N+](C)=O	3	0	1	NO	NO	Mantain	Medium Reliability		CC(=O)OCN=[N+](C)[O-]		Stereochemistry removed
428	99	Bromoethylene	593-60-2	C=CBr	C=CBr	4	0	0	NO	NO	Mantain	High Reliability	C=CBr	C=CBr
429		1,3,5-tris[(2S and 2R)-2,3-epoxypropyl]-1,3,5-triazine-2,4,6-(1H,3H,5H)-trione	59653-74-6		O=c1n(c(n(c(n1CC2OC2)=O)CC3OC3)=O)CC4OC4	1	0	3	NO	NO	Manual Check	Search at least two confirmations				Stereochemistry removed
430	194	Phenylhydrazinium chloride	59-88-1	NNc1ccccc1	NNc1ccccc1	4	0	0	NO	NO	Mantain	High Reliability	NNc1ccccc1	NNc1ccccc1	8, 310, 391	Differences in counterions
431	19	4-aminoazobenzene	60-09-3	Nc1ccc(cc1)N=Nc2ccccc2	Nc1ccc(cc1)N=Nc2ccccc2	4	0	0	NO	NO	Mantain	High Reliability	Nc1ccc(cc1)N=Nc2ccccc2	Nc1ccc(cc1)N=Nc2ccccc2		Stereochemistry removed
432	202	2,3-dinitrotoluene	602-01-7	Cc1c(c(ccc1)[N+](=O)[O-])[N+](=O)[O-]	Cc1c(c(ccc1)[N+](=O)[O-])[N+](=O)[O-]	4	0	0	NO	NO	Mantain	High Reliability	Cc1c(c(ccc1)[N+](=O)[O-])[N+](=O)[O-]	Cc1c(c(ccc1)[N+](=O)[O-])[N+](=O)[O-]
433	31	1,2-dihydro-5-nitroacenaphthylene	602-87-9	O=[N+]([O-])c1c2c3c(cc1)CCc3ccc2	O=[N+]([O-])c1c2c3c(cc1)CCc3ccc2	3	0	1	NO	NO	Mantain	Medium Reliability		O=[N+]([O-])c1c2c3c(cc1)CCc3ccc2
434	229	methylhydrazine	60-34-4	CNN	CNN	4	0	0	NO	NO	Mantain	High Reliability	CNN	CNN
435	76	Diisopentyl phthalate	605-50-5	CC(C)CCOC(=O)c1c(cccc1)C(=O)OCCC(C)C	CC(C)CCOC(=O)c1c(cccc1)C(=O)OCCC(C)C	4	0	0	NO	NO	Mantain	High Reliability	CC(C)CCOC(=O)c1c(cccc1)C(=O)OCCC(C)C	CC(C)CCOC(=O)c1c(cccc1)C(=O)OCCC(C)C
436	204	2,6-dinitrotoluene	606-20-2	Cc1c(cccc1[N+](=O)[O-])[N+](=O)[O-]	Cc1c(cccc1[N+](=O)[O-])[N+](=O)[O-]	4	0	0	NO	NO	Mantain	High Reliability	Cc1c(cccc1[N+](=O)[O-])[N+](=O)[O-]	Cc1c(cccc1[N+](=O)[O-])[N+](=O)[O-]
437	200	3,4-dinitrotoluene	610-39-9	Cc1cc(c(cc1)[N+](=O)[O-])[N+](=O)[O-]	Cc1cc(c(cc1)[N+](=O)[O-])[N+](=O)[O-]	4	0	0	NO	NO	Mantain	High Reliability	Cc1cc(c(cc1)[N+](=O)[O-])[N+](=O)[O-]	Cc1cc(c(cc1)[N+](=O)[O-])[N+](=O)[O-]
438	35	4,4'-dihydroxybenzophenone	611-99-4	O=C(c1ccc(cc1)O)c2ccc(cc2)O	O=C(c1ccc(cc1)O)c2ccc(cc2)O	4	0	0	NO	NO	Mantain	High Reliability	O=C(c1ccc(cc1)O)c2ccc(cc2)O	O=C(c1ccc(cc1)O)c2ccc(cc2)O
439	10	2-naphthylammonium chloride	612-52-2	Nc1cc2c(cc1)cccc2	Nc1cc2c(cc1)cccc2	2	0	2	NO	NO	Mantain	Medium Reliability			815, 406	Organic counterion, Checked on PubChem
440	43	4,4'-bi-o-toluidine dihydrochloride	612-82-8	Cc1c(ccc(c1)-c2cc(c(cc2)N)C)N	Cc1c(ccc(c1)-c2cc(c(cc2)N)C)N	3	0	1	NO	NO	Mantain	Medium Reliability		Cc1c(ccc(c1)-c2cc(c(cc2)N)C)N	89, 537	Differences in counterions
441	15	3,3'-dichlorobenzidine dihydrochloride	612-83-9	Nc1c(cc(cc1)-c2cc(c(cc2)N)Cl)Cl	Nc1c(cc(cc1)-c2cc(c(cc2)N)Cl)Cl	4	0	0	NO	NO	Mantain	High Reliability	Nc1c(cc(cc1)-c2cc(c(cc2)N)Cl)Cl	Nc1c(cc(cc1)-c2cc(c(cc2)N)Cl)Cl	536, 818	Differences in counterions
442		n,n-[1,1-biphenyl]-4,4-diylbisacetamide	613-35-4		CC(=O)Nc1ccc(cc1)-c2ccc(cc2)NC(C)=O	2	0	2	NO	NO	Manual Check	Verify Name		CC(=O)Nc1ccc(cc1)-c2ccc(cc2)NC(C)=O
443	198	4-methoxy-m-phenylenediamine	615-05-4	COc1c(cc(cc1)N)N	COc1c(cc(cc1)N)N	3	0	1	NO	NO	Mantain	Medium Reliability		COc1c(cc(cc1)N)N	372
444	168	Tetrahydrothiopyran-3-carboxaldehyde	61571-06-0	O=CC1CSCCC1		3	0	1	NO	NO	Mantain	Medium Reliability	O=CC1CSCCC1	O=CC1CSCCC1
445	201	3,5-dinitrotoluene	618-85-9	Cc1cc(cc(c1)[N+](=O)[O-])[N+](=O)[O-]	Cc1cc(cc(c1)[N+](=O)[O-])[N+](=O)[O-]	4	0	0	NO	NO	Mantain	High Reliability	Cc1cc(cc(c1)[N+](=O)[O-])[N+](=O)[O-]	Cc1cc(cc(c1)[N+](=O)[O-])[N+](=O)[O-]
446	203	2,5-dinitrotoluene	619-15-8	Cc1c(ccc(c1)[N+](=O)[O-])[N+](=O)[O-]	Cc1c(ccc(c1)[N+](=O)[O-])[N+](=O)[O-]	3	0	1	NO	NO	Mantain	Medium Reliability	Cc1c(ccc(c1)[N+](=O)[O-])[N+](=O)[O-]
447		Bisphenol F	620-92-8	Oc1c(cccc1)Cc2c(cccc2)O	Oc1ccc(cc1)Cc2ccc(cc2)O	0	2	2	YES	NO	Eliminate	-				Missing/ambiguous
448	175	Nitrosodipropylamine	621-64-7	CCCN(CCC)N=O	CCCN(CCC)N=O	3	0	1	NO	NO	Mantain	Medium Reliability		CCCN(CCC)N=O
449		Sulfurous acid, lead salt, dibasic	62229-08-7	[Pb+2]	[Pb+2]	2	0	2	NO	NO	Eliminate	-				Unusual elements, Inorganic
450	193	Aniline	62-53-3	Nc1ccccc1	Nc1ccccc1	4	0	0	NO	NO	Mantain	High Reliability	Nc1ccccc1	Nc1ccccc1
451	133	Methoxyacetic acid	625-45-6	COCC(=O)O	COCC(=O)O	3	0	1	NO	NO	Mantain	Medium Reliability	COCC(=O)O
452	111	Thioacetamide	62-55-5	CC(N)=S	CC(N)=S	4	0	0	NO	NO	Mantain	High Reliability	CC(N)=S	CC(N)=S
453	114	Dimethylnitrosoamine	62-75-9	CN(C)N=O	CN(C)N=O	3	0	1	NO	NO	Mantain	Medium Reliability	CN(C)N=O
454	177	1,2-diethoxyethane	629-14-1	CCOCCOCC	CCOCCOCC	4	0	0	NO	NO	Mantain	High Reliability	CCOCCOCC	CCOCCOCC
455	230	carbonmonoxide	630-08-0	C=O	[C-]#[O+]	3	1	0	NO	NO	Mantain	High Reliability	[C-]#[O+]	[C-]#[O+]		Name verified in PubChem
456		Chlorinated paraffins (CPs)	63449-39-8		CCCC(Cl)CCCC(Cl)CCC(Cl)CCC(Cl)CCC(Cl)CCCC(Cl)CCC	1	0	3	NO	NO	Manual Check	Search at least two confirmations
457		Triphenyltin chloride	639-58-7	Cl[Sn](c1ccccc1)(c2ccccc2)c3ccccc3		3	0	1	NO	NO	Eliminate	-	Cl[Sn](c1ccccc1)(c2ccccc2)c3ccccc3	Cl[Sn](c1ccccc1)(c2ccccc2)c3ccccc3		Unusual elements
458		phenol, 4-(1- propylbutyl)-	6465-71-0			1	0	3	NO	NO	Manual Check	Search at least two confirmations		CCCC(CCC)c1ccc(cc1)O
459		phenol, 4-(1- ethylpentyl)-	6465-74-3			0	0	4	YES	NO	Eliminate	-				Missing/ambiguous
460	151	Diethyl sulphate	64-67-5	CCOS(=O)(=O)OCC	CCOS(=O)(=O)OCC	4	0	0	NO	NO	Mantain	High Reliability	CCOS(=O)(=O)OCC	CCOS(=O)(=O)OCC
461		Naphtha (petroleum), heavy straight-run	64741-41-9			0	0	4	YES	NO	Eliminate	-				Missing/ambiguous
462		Naphtha (petroleum), full-range straight-run	64741-42-0			0	0	4	YES	NO	Eliminate	-				Missing/ambiguous
463		Residues (petroleum), atm. tower	64741-45-3			0	0	4	YES	NO	Eliminate	-				Missing/ambiguous
464		Naphtha (petroleum), light straight-run	64741-46-4			0	0	4	YES	NO	Eliminate	-				Missing/ambiguous
465		Natural gas condensates (petroleum)	64741-47-5			0	0	4	YES	NO	Eliminate	-				Missing/ambiguous
466		Natural gas (petroleum), raw liq. Mix	64741-48-6			0	0	4	YES	NO	Eliminate	-				Mixture, Missing/ambiguous
467		Distillates (petroleum), light paraffinic	64741-50-0			0	0	4	YES	NO	Eliminate	-				Missing/ambiguous
468		Distillates (petroleum), heavy paraffinic	64741-51-1			0	0	4	YES	NO	Eliminate	-				Missing/ambiguous
469		Distillates (petroleum), light naphthenic	64741-52-2			0	0	4	YES	NO	Eliminate	-				Missing/ambiguous
470		Distillates (petroleum), heavy naphthenic	64741-53-3			0	0	4	YES	NO	Eliminate	-				Missing/ambiguous
471		Naphtha (petroleum), heavy catalytic cracked	64741-54-4			0	0	4	YES	NO	Eliminate	-				Missing/ambiguous
472		Naphtha (petroleum), light catalytic cracked	64741-55-5			0	0	4	YES	NO	Eliminate	-				Missing/ambiguous
473		Gas oils (petroleum), heavy vacuum	64741-57-7			0	0	4	YES	NO	Eliminate	-				Missing/ambiguous
474		Distillates (petroleum), light catalytic cracked	64741-59-9			0	0	4	YES	NO	Eliminate	-				Missing/ambiguous
475		Distillates (petroleum), intermediate catalytic cracked	64741-60-2			0	0	4	YES	NO	Eliminate	-				Missing/ambiguous
476		Distillates (petroleum), heavy catalytic cracked	64741-61-3			0	0	4	YES	NO	Eliminate	-				Missing/ambiguous
477		Clarified oils (petroleum), catalytic cracked	64741-62-4			0	0	4	YES	NO	Eliminate	-				Missing/ambiguous
478		Naphtha (petroleum), light catalytic reformed	64741-63-5			0	0	4	YES	NO	Eliminate	-				Missing/ambiguous
479		Naphtha (petroleum), full-range alkylate	64741-64-6			0	0	4	YES	NO	Eliminate	-				Missing/ambiguous
480		Naphtha (petroleum), light alkylate	64741-66-8			0	0	4	YES	NO	Eliminate	-				Missing/ambiguous
481		Residues (petroleum), catalytic reformer fractionator	64741-67-9			0	0	4	YES	NO	Eliminate	-				Missing/ambiguous
482		Naphtha (petroleum), heavy catalytic reformed	64741-68-0			0	0	4	YES	NO	Eliminate	-				Missing/ambiguous
483		Naphtha (petroleum), light hydrocracked	64741-69-1			0	0	4	YES	NO	Eliminate	-				Missing/ambiguous
484		Naphtha (petroleum), isomerization	64741-70-4			0	0	4	YES	NO	Eliminate	-				Isomeric mix, Missing/ambiguous
485		Naphtha (petroleum), light thermal cracked	64741-74-8			0	0	4	YES	NO	Eliminate	-				Missing/ambiguous
486		Residues (petroleum), hydrocracked	64741-75-9			0	0	4	YES	NO	Eliminate	-				Missing/ambiguous
487		Distillates (petroleum), heavy hydrocracked	64741-76-0			0	0	4	YES	NO	Eliminate	-				Missing/ambiguous
488		Naphtha (petroleum), heavy hydrocracked	64741-78-2			0	0	4	YES	NO	Eliminate	-				Missing/ambiguous
489		Residues (petroleum), thermal cracked	64741-80-6			0	0	4	YES	NO	Eliminate	-				Missing/ambiguous
490		Distillates (petroleum), heavy thermal cracked	64741-81-7			0	0	4	YES	NO	Eliminate	-				Missing/ambiguous
491		Distillates (petroleum), light thermal cracked	64741-82-8			0	0	4	YES	NO	Eliminate	-				Missing/ambiguous
492		Naphtha (petroleum), heavy thermal cracked	64741-83-9			0	0	4	YES	NO	Eliminate	-				Missing/ambiguous
493		Naphtha (petroleum), solvent-refined light	64741-84-0			0	0	4	YES	NO	Eliminate	-				Missing/ambiguous
494		Distillates (petroleum), sweetened middle	64741-86-2			0	0	4	YES	NO	Eliminate	-				Missing/ambiguous
495		Naphtha (petroleum), sweetened	64741-87-3			0	0	4	YES	NO	Eliminate	-				Missing/ambiguous
496		Distillates (petroleum), solvent-refined heavy paraffinic	64741-88-4			0	0	4	YES	NO	Eliminate	-				Missing/ambiguous
497		Distillates (petroleum), solvent-refined light paraffinic	64741-89-5			0	0	4	YES	NO	Eliminate	-				Missing/ambiguous
498		Residual oils (petroleum), solvent deasphalted	64741-95-3			0	0	4	YES	NO	Eliminate	-				Missing/ambiguous
499		Distillates (petroleum), solvent-refined heavy naphthenic	64741-96-4			0	0	4	YES	NO	Eliminate	-				Missing/ambiguous
500		Distillates (petroleum), solvent-refined light naphthenic	64741-97-5			0	0	4	YES	NO	Eliminate	-				Missing/ambiguous
501		Residual oils (petroleum), solvent-refined	64742-01-4			0	0	4	YES	NO	Eliminate	-				Missing/ambiguous
502		Extracts (petroleum), heavy paraffinic distillate solvent	64742-04-7			0	0	4	YES	NO	Eliminate	-				Missing/ambiguous
503		Extracts (petroleum), light paraffinic distillate solvent	64742-05-8			0	0	4	YES	NO	Eliminate	-				Missing/ambiguous
504		Extracts (petroleum), heavy naphthenic distillate solvent	64742-11-6			0	0	4	YES	NO	Eliminate	-				Missing/ambiguous
505		Distillates (petroleum), clay-treated heavy naphthenic	64742-44-5			0	0	4	YES	NO	Eliminate	-				Missing/ambiguous
506		Distillates (petroleum), hydrotreated middle	64742-46-7			0	0	4	YES	NO	Eliminate	-				Missing/ambiguous
507		Naphtha (petroleum), hydrotreated heavy	64742-48-9			0	0	4	YES	NO	Eliminate	-				Missing/ambiguous
508		Naphtha (petroleum), hydrotreated light	64742-49-0			0	0	4	YES	NO	Eliminate	-				Missing/ambiguous
509		Distillates (petroleum), hydrotreated heavy naphthenic	64742-52-5			0	0	4	YES	NO	Eliminate	-				Missing/ambiguous
510		Distillates (petroleum), hydrotreated light naphthenic	64742-53-6			0	0	4	YES	NO	Eliminate	-				Missing/ambiguous
511		Distillates (petroleum), hydrotreated heavy paraffinic	64742-54-7			0	0	4	YES	NO	Eliminate	-				Missing/ambiguous
512		Distillates (petroleum), hydrotreated light paraffinic	64742-55-8			0	0	4	YES	NO	Eliminate	-				Missing/ambiguous
513		Distillates (petroleum), solvent-dewaxed light paraffinic	64742-56-9			0	0	4	YES	NO	Eliminate	-				Missing/ambiguous
514		Residual oils (petroleum), hydrotreated	64742-57-0			0	0	4	YES	NO	Eliminate	-				Missing/ambiguous
515		Gas oils (petroleum), hydrotreated vacuum	64742-59-2			0	0	4	YES	NO	Eliminate	-				Missing/ambiguous
516		Slack wax (petroleum)	64742-61-6			0	0	4	YES	NO	Eliminate	-				Missing/ambiguous
517		Residual oils (petroleum), solvent-dewaxed	64742-62-7			0	0	4	YES	NO	Eliminate	-				Missing/ambiguous
518		Distillates (petroleum), solvent-dewaxed heavy paraffinic	64742-65-0			0	0	4	YES	NO	Eliminate	-				Missing/ambiguous
519		Naphtha (petroleum), catalytic dewaxed	64742-66-1			0	0	4	YES	NO	Eliminate	-				Missing/ambiguous
520		Foots oil (petroleum)	64742-67-2			0	0	4	YES	NO	Eliminate	-				Missing/ambiguous
521		Paraffin oils (petroleum), catalytic dewaxed heavy	64742-70-7			0	0	4	YES	NO	Eliminate	-				Missing/ambiguous
522		Paraffin oils (petroleum), catalytic dewaxed light	64742-71-8			0	0	4	YES	NO	Eliminate	-				Missing/ambiguous
523		Naphtha (petroleum), hydrodesulfurized light	64742-73-0			0	0	4	YES	NO	Eliminate	-				Missing/ambiguous
524		Residues (petroleum), hydrodesulfurized atmospheric tower	64742-78-5			0	0	4	YES	NO	Eliminate	-				Missing/ambiguous
525		Gas oils (petroleum), hydrodesulfurized	64742-79-6			0	0	4	YES	NO	Eliminate	-				Missing/ambiguous
526		Distillates (petroleum), hydrodesulfurized middle	64742-80-9			0	0	4	YES	NO	Eliminate	-				Missing/ambiguous
527		Stoddard Solvent; Naphtha (petroleum), hydrodesulfurized heavy	64742-82-1			0	0	4	YES	NO	Eliminate	-				Illegal Name, Missing/ambiguous
528		Naphtha (petroleum), light steam-cracked	64742-83-2			0	0	4	YES	NO	Eliminate	-				Missing/ambiguous
529		Gas oils (petroleum), hydrodesulfurized heavy vacuum	64742-86-5			0	0	4	YES	NO	Eliminate	-				Missing/ambiguous
530		Solvent naphtha (petroleum), light aliph.	64742-89-8			0	0	4	YES	NO	Eliminate	-				Missing/ambiguous
531		Residues (petroleum), steam-cracked	64742-90-1			0	0	4	YES	NO	Eliminate	-				Missing/ambiguous
532		Solvent naphtha (petroleum), light arom.	64742-95-6			0	0	4	YES	NO	Eliminate	-				Missing/ambiguous
533		Petrolatum (petroleum), oxidized	64743-01-7			0	0	4	YES	NO	Eliminate	-				Missing/ambiguous
534	183	Lead dipicrate	6477-64-1	O=[N+]([O-])c1cc(c(c(c1)[N+](=O)[O-])O)[N+](=O)[O-]	O=[N+]([O-])c1cc(c(c(c1)[N+](=O)[O-])O)[N+](=O)[O-]	4	0	0	NO	NO	Mantain	High Reliability	O=[N+]([O-])c1cc(c(c(c1)[N+](=O)[O-])O)[N+](=O)[O-]	O=[N+]([O-])c1cc(c(c(c1)[N+](=O)[O-])O)[N+](=O)[O-]		Organic counterion
535	91	colchicine	64-86-8	COc1c(c(c-2c(c1)CCC(c3c2ccc(OC)c(=O)c3)NC(C)=O)OC)OC	COc1c(c(c-2c(c1)CCC(c3c2ccc(OC)c(=O)c3)NC(C)=O)OC)OC	4	0	0	NO	NO	Mantain	High Reliability	COc1c(c(c-2c(c1)CCC(c3c2ccc(OC)c(=O)c3)NC(C)=O)OC)OC	COc1c(c(c-2c(c1)CCC(c3c2ccc(OC)c(=O)c3)NC(C)=O)OC)OC		Stereochemistry removed
536	15	3,3'-dichlorobenzidine dihydrogen bis(sulphate)	64969-34-2	Nc1c(cc(cc1)-c2cc(c(cc2)N)Cl)Cl	Nc1c(cc(cc1)-c2cc(c(cc2)N)Cl)Cl	3	0	1	NO	NO	Mantain	Medium Reliability		Nc1c(cc(cc1)-c2cc(c(cc2)N)Cl)Cl	441, 818
537	43	[3,3'-dimethyl[1,1'-biphenyl]-4,4'-diyl]diammonium bis(hydrogen sulphate)	64969-36-4	Cc1c(ccc(c1)-c2cc(c(cc2)N)C)N	Cc1c(ccc(c1)-c2cc(c(cc2)N)C)N	2	0	2	NO	NO	Mantain	High Reliability			89, 440	Checked on ChemID, Checked on PubChem
538		nickel boron phosphide	65229-23-4			0	0	4	YES	NO	Eliminate	-				Missing/ambiguous
539		1-[4-[4-[[(2sr,4rs)-2-(2,4-dichlorophenyl)-2-(imidazol-1-ylmethyl)-1,3-dioxolan-4-yl]methoxy]phenyl]piperazin-1-yl]ethanoneketoconazole	65277-42-1		CC(=O)N1CCN(CC1)c2ccc(cc2)OCC3OC(OC3)(Cn4cncc4)c5c(cc(cc5)Cl)Cl	2	0	2	NO	NO	Manual Check	Verify Name		CC(=O)N1CCN(CC1)c2ccc(cc2)OCC3OC(OC3)(Cn4cncc4)c5c(cc(cc5)Cl)Cl		Stereochemistry removed
540	197	Toluene-2,4-diammonium sulphate	65321-67-7	Cc1c(cc(cc1)N)N	Cc1c(cc(cc1)N)N	2	0	2	NO	NO	Mantain	High Reliability			878	Checked on ChemID, Checked on PubChem
541		[u-[carbonato(2-)-O:O']] dihydroxy trinickel	65405-96-1		[*]	1	0	3	NO	NO	Eliminate	-				Organometallic, Unusual elements, Inorganic
542		Solvent naphtha (coal)	65996-79-4			0	0	4	YES	NO	Eliminate	-				Missing/ambiguous
543		Pitch, coal tar, high-temp.	65996-93-2			0	0	4	YES	NO	Eliminate	-				Missing/ambiguous
544	56	Cicloheximide	66-81-9	CC1CC(C(C(C1)C)=O)C(O)CC2CC(NC(C2)=O)=O	CC1CC(C(C(C1)C)=O)C(O)CC2CC(NC(C2)=O)=O	4	0	0	NO	NO	Mantain	High Reliability	CC1CC(C(C(C1)C)=O)C(O)CC2CC(NC(C2)=O)=O	CC1CC(C(C(C1)C)=O)C(O)CC2CC(NC(C2)=O)=O		Stereochemistry removed
545		Triphenyltin (TPhT)	668-34-8		c1ccc([Sn+](c2ccccc2)c2ccccc2)cc1	2	0	2	NO	NO	Eliminate	-		c1ccc([Sn+](c2ccccc2)c2ccccc2)cc1		Unusual elements
546		8:2-dipap	678-41-1		O=P(O)(OCCC(F)(F)C(F)(F)C(F)(F)C(F)(F)C(F)(F)C(F)(F)C(F)(F)C(F)(F)F)OCCC(F)(F)C(F)(F)C(F)(F)C(F)(F)C(F)(F)C(F)(F)C(F)(F)C(F)(F)F	2	0	2	NO	NO	Manual Check	Verify Name		O=P(O)(OCCC(F)(F)C(F)(F)C(F)(F)C(F)(F)C(F)(F)C(F)(F)C(F)(F)C(F)(F)F)OCCC(F)(F)C(F)(F)C(F)(F)C(F)(F)C(F)(F)C(F)(F)C(F)(F)C(F)(F)F
547		alpha,alpha-bis[4-(dimethylamino)phenyl]-4 (phenylamino)naphthalene-1-methanol (C.I. Solvent Blue 4)[with 0.1% of Michler's ketone (EC No. 202-027-5) or Michler's base (EC No. 202-959-2)]	6786-83-0		CN(C)c1ccc(cc1)C(O)(c2ccc(cc2)N(C)C)c3c4c(c(cc3)Nc5ccccc5)cccc4	2	0	2	NO	NO	Eliminate	-		CN(C)c1ccc(cc1)C(O)(c2ccc(cc2)N(C)C)c3c4c(c(cc3)Nc5ccccc5)cccc4		Mixture
548		nickel dichlorate	67952-43-6	[O-][Cl+2]([O-])[O-]	[O-][Cl+2]([O-])[O-]	3	0	1	NO	NO	Eliminate	-		[O-][Cl+2]([O-])[O-]		Organometallic, Inorganic
549		cobalt dimolybdenum nickel octaoxide	68016-03-5	[Mo]	[Mo]	1	0	3	NO	NO	Eliminate	-		O=[Mo](=O)([O-])[O-]		Organometallic, Unusual elements, Inorganic
550	179	Hexamethylphosphoric triamide	680-31-9	CN(C)P(=O)(N(C)C)N(C)C	CN(C)P(=O)(N(C)C)N(C)C	4	0	0	NO	NO	Mantain	High Reliability	CN(C)P(=O)(N(C)C)N(C)C	CN(C)P(=O)(N(C)C)N(C)C
551		Carbadox	6804-07-05	COC(=O)N=NC=C1N(c2c([N+](=C1)[O-])cccc2)O		2	0	2	NO	NO	Manual Check	VErify correctness of CAS; Search at least one confirmation	COC(=O)NN=Cc1[n+](c2c([n+](c1)[O-])cccc2)[O-]			Stereochemistry removed
552	51	Azafenidin	68049-83-2	C#CCOc1c(cc(c(c1)-n2c(n3c(n2)CCCC3)=O)Cl)Cl	C#CCOc1c(cc(c(c1)-n2c(n3c(n2)CCCC3)=O)Cl)Cl	4	0	0	NO	NO	Mantain	High Reliability	C#CCOc1c(cc(c(c1)-n2c(n3c(n2)CCCC3)=O)Cl)Cl	C#CCOc1c(cc(c(c1)-n2c(n3c(n2)CCCC3)=O)Cl)Cl
553		4,4-isobutylethylidenediphenol	6807-17-6		CC(C)CC(C)(c1ccc(cc1)O)c2ccc(cc2)O	2	0	2	NO	NO	Manual Check	Verify Name		CC(C)CC(C)(c1ccc(cc1)O)c2ccc(cc2)O
554	140	N,N-dimethylformamide	68-12-2	CN(C)C=O	CN(C)C=O	4	0	0	NO	NO	Mantain	High Reliability	CN(C)C=O	CN(C)C=O
555		silicic acid, lead nickel salt	68130-19-8			0	0	4	YES	NO	Eliminate	-				Missing/ambiguous
556		molybdenum nickel hydroxide oxide phosphate	68130-36-9	[Mo]	[Mo]	2	0	2	NO	NO	Eliminate	-				Organometallic, Unusual elements, Inorganic
557		Gases (petroleum), C3-4	68131-75-9			0	0	4	YES	NO	Eliminate	-				Missing/ambiguous
558		formic acid, copper nickel salt	68134-59-8	[Cu+2]	[Cu+2]	2	0	2	NO	NO	Eliminate	-				Organometallic, Unusual elements, Inorganic
559		C.I. 77332, C.I. Pigment Black 25, cobalt nickel gray periclase	68186-89-0			0	0	4	YES	NO	Eliminate	-				Missing/ambiguous
560		Dibutyltin dichloride	683-18-1	CCCC[Sn](Cl)(Cl)CCCC		3	0	1	NO	NO	Eliminate	-	CCCC[Sn](Cl)(Cl)CCCC	CCCC[Sn](Cl)(Cl)CCCC		Unusual elements
561		Residues (petroleum), atmospheric	68333-22-2			0	0	4	YES	NO	Eliminate	-				Missing/ambiguous
562		Distillates (petroleum), hydrodesulfurized light catalytic cracked	68333-25-5			0	0	4	YES	NO	Eliminate	-				Missing/ambiguous
563		Pyridine, alkyl derivs.	68391-11-7			0	0	4	YES	NO	Eliminate	-				Missing/ambiguous
564		Gases (petroleum), catalytic cracked overheads	68409-99-4			0	0	4	YES	NO	Eliminate	-				Missing/ambiguous
565		Distillates (petroleum), straight-run light	68410-05-9			0	0	4	YES	NO	Eliminate	-				Missing/ambiguous
566		Raffinates (petroleum), catalytic reformer ethylene glycol-water countercurrent exts.	68410-71-9			0	0	4	YES	NO	Eliminate	-				Missing/ambiguous
567		Distillates (petroleum), hydrotreated middle, intermediate boiling	68410-96-8			0	0	4	YES	NO	Eliminate	-				Missing/ambiguous
568		Distillates (petroleum), light distillate hydrotreating process, low-boiling	68410-97-9			0	0	4	YES	NO	Eliminate	-				Missing/ambiguous
569		Copper Lead Resorcylate Salicylate Complex	68411-07-4			0	0	4	YES	NO	Eliminate	-				Missing/ambiguous
570		Nonylphenol, branched, ethoxylated	68412-54-4			0	0	4	YES	NO	Eliminate	-				Missing/ambiguous
571	164	Alkanes, C4-5	68475-60-5	CCCCC	CCCCC	2	0	2	NO	NO	Mantain	Medium Reliability			583	Checked on ChemID
572		Aromatic hydrocarbons, C6-8, naphtha-raffinate pyrolyzate-derived	68475-70-7			0	0	4	YES	NO	Eliminate	-				Missing/ambiguous
573		Distillates (petroleum), catalytic reformed depentanizer	68475-79-6			0	0	4	YES	NO	Eliminate	-				Missing/ambiguous
574		Distillates (petroleum), light steam-cracked naphtha	68475-80-9			0	0	4	YES	NO	Eliminate	-				Missing/ambiguous
575		Fuel gases	68476-26-6			0	0	4	YES	NO	Eliminate	-				Missing/ambiguous
576		Fuel gases, crude oil distillates	68476-29-9			0	0	4	YES	NO	Eliminate	-				Missing/ambiguous
577		Fuel oil, residues-straight-run gas oils, high-sulfur	68476-32-4			0	0	4	YES	NO	Eliminate	-				Missing/ambiguous
578		Fuel oil, residual	68476-33-5			0	0	4	YES	NO	Eliminate	-				Missing/ambiguous
579		Hydrocarbons, C3-4	68476-40-4			0	0	4	YES	NO	Eliminate	-				Missing/ambiguous
580		Hydrocarbons, C3-11, catalytic cracker distillates	68476-46-0			0	0	4	YES	NO	Eliminate	-				Missing/ambiguous
581	144	Hydrocarbons, C2-4, C3-rich	68476-49-3	CCC	CCC	2	0	2	NO	NO	Mantain	High Reliability			621	Checked on ChemID, Checked on PubChem
582		Hydrocarbons, C"e5, C5-6-rich	68476-50-6			0	0	4	YES	NO	Eliminate	-				Missing/ambiguous
583	164	Hydrocarbons, C5-rich	68476-55-1	CCCCC	CCCCC	2	0	2	NO	NO	Mantain	Medium Reliability			571	Checked on PubChem
584		Petroleum gases, liquefied	68476-85-7			0	0	4	YES	NO	Eliminate	-				Missing/ambiguous
585		Petroleum gases, liquefied, sweetened	68476-86-8			0	0	4	YES	NO	Eliminate	-				Missing/ambiguous
586		Gases (petroleum), C3-4, isobutane-rich	68477-33-8			0	0	4	YES	NO	Eliminate	-				Missing/ambiguous
587		Distillates (petroleum), C3-6, piperylene-rich	68477-35-0			0	0	4	YES	NO	Eliminate	-				Missing/ambiguous
588		Distillates (petroleum), cracked steam-cracked petroleum distillates	68477-38-3			0	0	4	YES	NO	Eliminate	-				Missing/ambiguous
589		Distillates (petroleum), polymd. steam-cracked petroleum distillates, C5-12 fraction	68477-50-9			0	0	4	YES	NO	Eliminate	-				Missing/ambiguous
590		Distillates (petroleum), steam-cracked, C5-12 fraction	68477-53-2			0	0	4	YES	NO	Eliminate	-				Missing/ambiguous
591		Gases (petroleum), butane splitter overheads	68477-69-0			0	0	4	YES	NO	Eliminate	-				Missing/ambiguous
592		Gases (petroleum), catalytic-cracked gas oil depropanizer bottoms, C4-rich acid-free	68477-71-4			0	0	4	YES	NO	Eliminate	-				Missing/ambiguous
593		Gases (petroleum), catalytic reformed naphtha stripper overheads	68477-77-0			0	0	4	YES	NO	Eliminate	-				Missing/ambiguous
594		Gases (petroleum), C3-5 olefinic-paraffinic alkylation feed	68477-83-8			0	0	4	YES	NO	Eliminate	-				Missing/ambiguous
595		Gases (petroleum), deisobutanizer tower overheads	68477-87-2			0	0	4	YES	NO	Eliminate	-				Missing/ambiguous
596		Gases (petroleum), depropanizer dry, propene-rich	68477-90-7			0	0	4	YES	NO	Eliminate	-				Missing/ambiguous
597		Residues (petroleum), heavy coker gas oil and vacuum gas oil	68478-17-1			0	0	4	YES	NO	Eliminate	-				Missing/ambiguous
598		Residues (petroleum), light vacuum	68512-62-9			0	0	4	YES	NO	Eliminate	-				Missing/ambiguous
599		Hydrocarbons, C3-4-rich, petroleum distillate	68512-91-4			0	0	4	YES	NO	Eliminate	-				Missing/ambiguous
600		Naphtha (petroleum), full-range coker	68513-02-0			0	0	4	YES	NO	Eliminate	-				Missing/ambiguous
601		Naphtha (petroleum), light catalytic reformed, arom.-free	68513-03-1			0	0	4	YES	NO	Eliminate	-				Missing/ambiguous
602		Residues (petroleum), alkylation splitter, C4-rich	68513-66-6			0	0	4	YES	NO	Eliminate	-				Missing/ambiguous
603		Residues (petroleum), steam-cracked light	68513-69-9			0	0	4	YES	NO	Eliminate	-				Missing/ambiguous
604		Petroleum products, hydrofiner-powerformer reformates	68514-79-4			0	0	4	YES	NO	Eliminate	-				Product, Missing/ambiguous
605		1,2-Benzenedicarboxylic acid, di-C7-11-branched and linear alkyl esters (DHNUP)	68515-42-4			0	0	4	YES	NO	Eliminate	-				Missing/ambiguous
606		1,2-benzenedicarboxylic acid, di-C8-10- branched alkyl esters, C9-rich	68515-48-0		CC(C)CCCCCCOC(=O)c1c(cccc1)C(=O)OCCCCCCC(C)C	1	0	3	NO	NO	Manual Check	Search at least two confirmations
607		Diisodecyl phthalate, DiDP	68515-49-1		CC(C)CCCCCCCOC(=O)c1c(cccc1)C(=O)OCCCCCCCC(C)C	1	0	3	NO	NO	Manual Check	Search at least two confirmations
608		1,2-Benzenedicarboxylic acid, dihexyl ester, branched and linear	68515-50-4	CC(C)CCCOC(=O)c1c(cccc1)C(=O)OCCCC(C)C	CC(C)CCCOC(=O)c1c(cccc1)C(=O)OCCCC(C)C	2	0	2	NO	NO	Manual Check	Search at least one confirmation
609		1,2-benzenedicarboxylic acid, di-C6-10-alkyl esters	68515-51-5			0	0	4	YES	NO	Eliminate	-				Missing/ambiguous
610		olivine, nickel green	68515-84-4			0	0	4	YES	NO	Eliminate	-				Missing/ambiguous
611		Naphtha (petroleum), steam-cracked middle arom.	68516-20-1			0	0	4	YES	NO	Eliminate	-				Missing/ambiguous
612		Gas oils (petroleum), steam-cracked	68527-18-4			0	0	4	YES	NO	Eliminate	-				Missing/ambiguous
613		Naphtha (petroleum), light steam-cracked arom.	68527-23-1			0	0	4	YES	NO	Eliminate	-				Missing/ambiguous
614		Naphtha (petroleum), light steam-cracked, debenzenized	68527-26-4			0	0	4	YES	NO	Eliminate	-				Missing/ambiguous
615		Naphtha (petroleum), full-range alkylate, butane-contg.	68527-27-5			0	0	4	YES	NO	Eliminate	-				Missing/ambiguous
616		Fuel oil, no. 6	68553-00-4			0	0	4	YES	NO	Eliminate	-				Missing/ambiguous
617		Gases (petroleum), C1-5, wet	68602-83-5			0	0	4	YES	NO	Eliminate	-				Missing/ambiguous
618		Naphtha (petroleum), arom	68603-08-7			0	0	4	YES	NO	Eliminate	-				Missing/ambiguous
619		Gasoline, pyrolysis, debutanizer bottoms	68606-10-0			0	0	4	YES	NO	Eliminate	-				Missing/ambiguous
620		Gasoline, straight-run, topping-plant	68606-11-1			0	0	4	YES	NO	Eliminate	-				Missing/ambiguous
621	144	Hydrocarbons, C3	68606-26-8	CCC	CCC	2	0	2	NO	NO	Mantain	Medium Reliability			581	Checked on ChemID
622		Residues (petroleum), topping plant, low-sulfur	68607-30-7			0	0	4	YES	NO	Eliminate	-				Missing/ambiguous
623		C.I. 77900	68610-24-2			0	0	4	YES	NO	Eliminate	-				Missing/ambiguous
624		phenol, 4-(1- methylhexyl)-	6863-24-7			0	0	4	YES	NO	Eliminate	-				Missing/ambiguous
625		Extracts (petroleum), solvent-refined heavy paraffinic distillate solvent	68783-04-0			0	0	4	YES	NO	Eliminate	-				Missing/ambiguous
626		Gases (petroleum), refinery blend	68783-07-3			0	0	4	YES	NO	Eliminate	-				Missing/ambiguous
627		Gas oils (petroleum), heavy atmospheric	68783-08-4			0	0	4	YES	NO	Eliminate	-				Missing/ambiguous
628		Naphtha (petroleum), unsweetened	68783-12-0			0	0	4	YES	NO	Eliminate	-				Missing/ambiguous
629		Gases (petroleum), C2-4, sweetened	68783-65-3			0	0	4	YES	NO	Eliminate	-				Missing/ambiguous
630		Naphtha (petroleum), light, sweetened	68783-66-4			0	0	4	YES	NO	Eliminate	-				Missing/ambiguous
631		Silicic acid (H2Si2O5), barium salt (1:1), lead-doped	68784-75-8			0	0	4	YES	NO	Eliminate	-				Missing/ambiguous
632		Gases (petroleum), refinery	68814-67-5			0	0	4	YES	NO	Eliminate	-				Missing/ambiguous
633		Extracts (petroleum), heavy paraffinic distillates, solvent-deasphalted	68814-89-1			0	0	4	YES	NO	Eliminate	-				Missing/ambiguous
634		Tributyltin hydride	688-73-3	CCCC[SnH](CCCC)CCCC	CCCC[SnH](CCCC)CCCC	3	0	1	NO	NO	Eliminate	-	CCCC[SnH](CCCC)CCCC			Unusual elements
635		Gases (petroleum), straight-run stabilizer off	68919-10-8			0	0	4	YES	NO	Eliminate	-				Missing/ambiguous
636		Naphtha (petroleum), full-range reformed	68919-37-9			0	0	4	YES	NO	Eliminate	-				Missing/ambiguous
637		Distillates (petroleum), light straight-run gasoline fractionation stabilizer overheads	68921-08-4			0	0	4	YES	NO	Eliminate	-				Missing/ambiguous
638		Distillates (petroleum), petroleum residues vacuum	68955-27-1			0	0	4	YES	NO	Eliminate	-				Missing/ambiguous
639		Gases (petroleum), light steam-cracked, butadiene conc.	68955-28-2			0	0	4	YES	NO	Eliminate	-				Missing/ambiguous
640		Distillates (petroleum), light thermal cracked, debutanized arom.	68955-29-3			0	0	4	YES	NO	Eliminate	-				Missing/ambiguous
641		Naphtha (petroleum), catalytic reformed	68955-35-1			0	0	4	YES	NO	Eliminate	-				Missing/ambiguous
642		Poly(oxy-1,2-ethanediyl), alpha-(octylphenyl)-omega-hydroxy-branched	68987-90-6		CCCCC(CC)Cc1ccc(cc1)OCCO	1	0	3	NO	NO	Manual Check	Search at least two confirmations
643		Gases (petroleum), crude distn. and catalytic cracking	68989-88-8			0	0	4	YES	NO	Eliminate	-				Missing/ambiguous
644		[Phthalato(2-)]dioxotrilead	69011-06-9			0	0	4	YES	NO	Eliminate	-				Missing/ambiguous
645		Nickel matte	69012-50-6			0	0	4	YES	NO	Eliminate	-				Missing/ambiguous
646		diethanolamineperfluorooctanesulfonate	70225-14-8	CCCCCCCCS(=O)(=O)OF	O=S(=O)(O)C(F)(F)C(F)(F)C(F)(F)C(F)(F)C(F)(F)C(F)(F)C(F)(F)C(F)(F)F	2	1	1	NO	NO	Manual Check	Verify Name		O=S(=O)(O)C(F)(F)C(F)(F)C(F)(F)C(F)(F)C(F)(F)C(F)(F)C(F)(F)C(F)(F)F
647	109	1-methyl-3-nitro-1-nitrosoguanidine	70-25-7	CN(N=O)C(=N)N[N+](=O)[O-]	CN(N=O)C(N)=N[N+](=O)[O-]	4	0	0	NO	NO	Mantain	High Reliability	CN(N=O)C(=N)N[N+](=O)[O-]	CN(N=O)C(=N)N[N+](=O)[O-]		Stereochemistry removed
648		Distillates (petroleum), intermediate vacuum	70592-76-6			0	0	4	YES	NO	Eliminate	-				Missing/ambiguous
649		Distillates (petroleum), light vacuum	70592-77-7			0	0	4	YES	NO	Eliminate	-				Missing/ambiguous
650		Distillates (petroleum), vacuum	70592-78-8			0	0	4	YES	NO	Eliminate	-				Missing/ambiguous
651	173	2-methoxypropylacetate	70657-70-4	COC(C)COC(C)=O	COC(C)COC(C)=O	3	1	0	NO	NO	Mantain	High Reliability	COCC(C)OC(C)=O	COC(C)COC(C)=O		Name verified in PubChem
652		nickel zirkonium trioxide	70692-93-2		[Zr+4]	1	0	3	NO	NO	Eliminate	-				Organometallic, Unusual elements, Inorganic
653		Oxiranemethanol, 4-methylbenzene-sulfonate, (S)-	70987-78-9	Cc1ccc(cc1)S(=O)(=O)O	Cc1ccc(cc1)S(=O)(=O)OCC2OC2	0	2	2	YES	NO	Eliminate	-				Stereochemistry removed, Missing/ambiguous
654	189	Benzene	71-43-2	c1ccccc1	c1ccccc1	3	0	1	NO	NO	Mantain	Medium Reliability	c1ccccc1
655	106	Cobalt acetate	71-48-7	CC(=O)O	CC(=O)O	4	0	0	NO	NO	Mantain	High Reliability	CC(=O)O	CC(=O)O	360	Organometallic, Organic counterion
656		ethyl hydrogen sulfate, nickel(II) salt	71720-48-4			0	0	4	YES	NO	Eliminate	-				Missing/ambiguous
657	54	2-methyl-1-(4-methylthiophenyl)-2-morpholinopropan-1-one	71868-10-5	Cc1cc(sc1)C(=O)C(C)(C)N2CCOCC2	CSc1ccc(cc1)C(=O)C(C)(C)N2CCOCC2	2	1	1	NO	NO	Mantain	Medium Reliability		CSc1ccc(cc1)C(=O)C(C)(C)N2CCOCC2		Name verified in PubChem
658		1,2-benzenedicarboxylic acid, di-C6-8-branched alkylesters, C7-rich (DIHP)	71888-89-6		CC(C)CCCCOC(=O)c1c(cccc1)C(=O)OCCCCC(C)C	1	0	3	NO	NO	Manual Check	Search at least two confirmations
659		Phenol, 4-(1,3- dimethylpentyl)-	71945-81-8			0	0	4	YES	NO	Eliminate	-				Missing/ambiguous
660		bis(d-gluconato-O1,O2)nickel	71957-07-8			1	0	3	NO	NO	Manual Check	Search at least two confirmations		O=C(O)C(O)C(O)C(O)C(O)CO		Stereochemistry removed, Organometallic, Organic counterion
661		2,7-naphthalenedisulfonic acid, nickel(II) salt	72319-19-8			1	0	3	NO	NO	Manual Check	Search at least two confirmations		O=S(=O)(O)c1cc2c(cc1)ccc(S(=O)(=O)O)c2		Organometallic
662		Lubricating oils (petroleum), C20-50, hydrotreated neutral oil-based, high-viscosity	72623-85-9			0	0	4	YES	NO	Eliminate	-				Missing/ambiguous
663		Lubricating oils (petroleum), C15-30, hydrotreated neutral oil-based	72623-86-0			0	0	4	YES	NO	Eliminate	-				Missing/ambiguous
664		Lubricating oils (petroleum), C20-50, hydrotreated neutral oil-based	72623-87-1			0	0	4	YES	NO	Eliminate	-				Missing/ambiguous
665	37	Phenol, heptyl derivs.	72624-02-3	CCCCCCCc1ccc(cc1)O	CCCCCCCc1ccc(cc1)O	2	0	2	NO	NO	Mantain	High Reliability				Checked on ChemID, Checked on PubChem
666	38	Pentacosafluorotridecanoic acid	72629-94-8	O=C(O)C(F)(F)C(F)(F)C(F)(F)C(F)(F)C(F)(F)C(F)(F)C(F)(F)C(F)(F)C(F)(F)C(F)(F)C(F)(F)C(F)(F)F	O=C(O)C(F)(F)C(F)(F)C(F)(F)C(F)(F)C(F)(F)C(F)(F)C(F)(F)C(F)(F)C(F)(F)C(F)(F)C(F)(F)C(F)(F)F	4	0	0	NO	NO	Mantain	High Reliability	O=C(O)C(F)(F)C(F)(F)C(F)(F)C(F)(F)C(F)(F)C(F)(F)C(F)(F)C(F)(F)C(F)(F)C(F)(F)C(F)(F)C(F)(F)F	O=C(O)C(F)(F)C(F)(F)C(F)(F)C(F)(F)C(F)(F)C(F)(F)C(F)(F)C(F)(F)C(F)(F)C(F)(F)C(F)(F)C(F)(F)F
667		Phenol, 4(1,1,2,2tetramethylpropy l)-	72861-06-4			0	0	4	YES	NO	Eliminate	-				Missing/ambiguous
668	92	2-[2-[2-[2-(4-nonylphenoxy)ethoxy]ethoxy]ethoxy]ethanol	7311-27-5	CCCCCCCCCc1ccc(cc1)OCCOCCOCCOCCO	CCCCCCCCCc1ccc(cc1)OCCOCCOCCOCCO	3	0	1	NO	NO	Mantain	Medium Reliability		CCCCCCCCCc1ccc(cc1)OCCOCCOCCOCCO
669	78	2,4,6-Tri-tert-butylphenol	732-26-3	CC(C)(C)c1cc(c(c(c1)C(C)(C)C)O)C(C)(C)C	CC(C)(C)c1cc(c(c(c1)C(C)(C)C)O)C(C)(C)C	4	0	0	NO	NO	Mantain	High Reliability	CC(C)(C)c1cc(c(c(c1)C(C)(C)C)O)C(C)(C)C	CC(C)(C)c1cc(c(c(c1)C(C)(C)C)O)C(C)(C)C
670		diammonium nickel hexacyanoferrate	74195-78-1			0	0	4	YES	NO	Eliminate	-				Missing/ambiguous
671		3,3'-dichlorobenzidine sulphate	74332-73-3	Nc1c(cc(cc1)-c2cc(c(cc2)N)Cl)Cl	Nc1c(cc(cc1)-c2cc(c(cc2)N)Cl)Cl	2	0	2	NO	NO	Manual Check	Search at least one confirmation
672		Lead	7439-92-1	[Pb+2]	[Pb+2]	3	0	1	NO	NO	Eliminate	-	[Pb+2]			Unusual elements, Inorganic
673		Mercury	7439-97-6	[Hg]	[Hg]	0	0	4	YES	NO	Eliminate	-	[Hg]	[Hg]		Unusual elements, Inorganic, Missing/ambiguous
674		Beryllium	7440-41-7	[Be+2]	[Be+2]	4	0	0	NO	NO	Eliminate	-	[Be+2]	[Be+2]		Unusual elements, Inorganic
675		Cadmium	7440-43-9	[Cd]	[Cd+2]	1	0	3	NO	NO	Eliminate	-	[Cd]			Unusual elements, Inorganic
676		Trilead bis(orthophosphate)	7446-27-7	[Pb+2]	[Pb+2]	3	0	1	NO	NO	Eliminate	-		[Pb+2]		Unusual elements, Inorganic
677		phenol, (tetrapropenyl) derivatives	74499-35-7		C=Cc1c(c(c(c(c1)C=C)C=C)O)C=C	1	0	3	NO	NO	Manual Check	Search at least two confirmations				Derivative
678		trinickel bis(arsenite)	74646-29-0	O[As](O)O		1	0	3	NO	NO	Eliminate	-				Organometallic, Unusual elements, Inorganic
679		4,4'-bi-o-toluidine sulphate	74753-18-7			2	0	2	NO	NO	Manual Check	Search at least one confirmation	Cc1c(ccc(c1)-c2cc(c(cc2)N)C)N	Cc1c(ccc(c1)-c2cc(c(cc2)N)C)N
680		Lubricating oils	74869-22-0			0	0	4	YES	NO	Eliminate	-				Missing/ambiguous
681	100	Chloroethylene	75-01-4	C=CCl	C=CCl	4	0	0	NO	NO	Mantain	High Reliability	C=CCl	C=CCl
682		dibutyltin hydrogen borate	75113-37-0	CCCC[Sn+2]CCCC		1	0	3	NO	NO	Eliminate	-				Unusual elements
683	228	Formamide	75-12-7	NC=O	NC=O	4	0	0	NO	NO	Mantain	High Reliability	NC=O	NC=O
684	231	Carbon disulphide	75-15-0	S=C=S	S=C=S	3	0	1	NO	NO	Mantain	Medium Reliability	S=C=S
685	105	Ethylene oxide	75-21-8	C1OC1	C1OC1	4	0	0	NO	NO	Mantain	High Reliability	C1OC1	C1OC1
686	136	2-bromopropane	75-26-3	CC(C)Br	CC(C)Br	4	0	0	NO	NO	Mantain	High Reliability	CC(C)Br	CC(C)Br
687	138	2-methylaziridine	75-55-8	CC1NC1	CC1NC1	4	0	0	NO	NO	Mantain	High Reliability	CC1NC1	CC1NC1
688	131	Methyloxirane	75-56-9	CC1OC1	CC1OC1	4	0	0	NO	NO	Mantain	High Reliability	CC1OC1	CC1OC1
689		Tetramethyllead	75-74-1	C[Pb](C)(C)C	C[Pb](C)(C)C	4	0	0	NO	NO	Eliminate	-	C[Pb](C)(C)C	C[Pb](C)(C)C		Unusual elements
690	214	2-ethylhexanoic acid, nickel salt	7580-31-6	CCCCC(CC)C(=O)O	CCCCC(CC)C(=O)O	2	0	2	NO	NO	Mantain	High Reliability			378	Organometallic, Checked on ChemID, Checked on PubChem
691		Tripropyltin hydride	761-44-4	CCC[SnH](CCC)CCC	CCC[SnH](CCC)CCC	4	0	0	NO	NO	Eliminate	-	CCC[SnH](CCC)CCC	CCC[SnH](CCC)CCC		Unusual elements
692		sodium peroxometaborate	7632-04-04	O=BOO		2	0	2	NO	NO	Eliminate	-	O=BOO			Unusual elements, Inorganic, Metabolite
693	156	1,4-dichlorobut-2-ene	764-41-0	ClCC=CCCl	ClCC=CCCl	4	0	0	NO	NO	Mantain	High Reliability	ClCC=CCCl	ClCC=CCCl		Stereochemistry removed
694		Cobalt dichloride	7646-79-9	Cl[Co]Cl	[Co+2]	3	1	0	NO	NO	Eliminate	-	[Co+2]	[Co+2]		Unusual elements, Inorganic
695		Triphenyltin hydroxide	76-87-9	c1ccc([Sn+](c2ccccc2)c2ccccc2)cc1		2	1	1	NO	YES	Eliminate	-	O[Sn](c1ccccc1)(c2ccccc2)c3ccccc3	O[Sn](c1ccccc1)(c2ccccc2)c3ccccc3		Unusual elements, Missing/ambiguous
696	88	phenolphthalein	77-09-8	O=C1c2c(C(O1)(c3ccc(cc3)O)c4ccc(cc4)O)cccc2	O=C1c2c(C(O1)(c3ccc(cc3)O)c4ccc(cc4)O)cccc2	4	0	0	NO	NO	Mantain	High Reliability	O=C1c2c(C(O1)(c3ccc(cc3)O)c4ccc(cc4)O)cccc2	O=C1c2c(C(O1)(c3ccc(cc3)O)c4ccc(cc4)O)cccc2
697		Nickel dichloride	7718-54-9	Cl[Ni]Cl	[Ni+2]	3	1	0	NO	NO	Eliminate	-	[Ni+2]	[Ni+2]		Unusual elements, Inorganic
698		Acids generated from chromium trioxide and their oligomers. Names of the acids and their oligomers: Chromic acid, Dichromic acid, Oligomers of chromic acid and dichromic acid.	7738-94-5		O=[Cr](=O)(O)O	2	0	2	NO	NO	Eliminate	-		O=[Cr](=O)(O)O		Unusual elements, Inorganic
699		Actinolite	77536-66-4			0	0	4	YES	NO	Eliminate	-				Missing/ambiguous
700		Anthophyllite	77536-67-5			0	0	4	YES	NO	Eliminate	-				Missing/ambiguous
701		Tremolite	77536-68-6			0	0	4	YES	NO	Eliminate	-				Missing/ambiguous
702		nickel(II) sulfite	7757-95-1	O=S([O-])[O-]	O=S([O-])[O-]	3	0	1	NO	NO	Eliminate	-		O=S([O-])[O-]		Organometallic, Inorganic
703		Potassium bromate	7758-01-02	[O-][Br+2]([O-])[O-]		2	0	2	NO	NO	Eliminate	-	[O-][Br+2]([O-])[O-]			Inorganic
704		Dibutyltin (dilaurate)	77-58-7	CCCC[Sn+2]CCCC		0	2	2	YES	NO	Eliminate	-		CCCCCCCCCCCC(=O)O[Sn](CCCC)(CCCC)OC(=O)CCCCCCCCCCC		Unusual elements, Missing/ambiguous
705		Lead dichloride	7758-95-4	Cl	[Pb+2]	3	1	0	NO	YES	Eliminate	-	Cl	Cl		Unusual elements, Inorganic, Missing/ambiguous
706		Lead chromate	7758-97-6	[Pb+2]	[Pb+2]	4	0	0	NO	NO	Eliminate	-	[Pb+2]	[Pb+2]		Organometallic, Unusual elements, Inorganic
707		N-pentyl-isopentylphthalate	776297-69-9			0	0	4	YES	NO	Eliminate	-				Missing/ambiguous
708		Sodium chromate	7775-11-03	O=[Cr](=O)([O-])[O-]		2	0	2	NO	NO	Eliminate	-	O=[Cr](=O)([O-])[O-]			Unusual elements, Inorganic
709	115	Dimethyl sulphate	77-78-1	COS(=O)(=O)OC	COS(=O)(=O)OC	4	0	0	NO	NO	Mantain	High Reliability	COS(=O)(=O)OC	COS(=O)(=O)OC
710		Arsenic acid	7778-39-4	O=[As](O)(O)O	O=[As](O)(O)O	4	0	0	NO	NO	Eliminate	-	O=[As](O)(O)O	O=[As](O)(O)O		Unusual elements, Inorganic
711		Calcium arsenate	7778-44-1	O=[As](O)(O)O	O=[As](O)(O)O	4	0	0	NO	NO	Eliminate	-	O=[As](O)(O)O	O=[As](O)(O)O		Unusual elements, Inorganic
712		Potassium dichromate	7778-50-9	O=[Cr](=O)([O-])O[Cr](=O)(=O)[O-]	O=[Cr](=O)([O-])O[Cr](=O)(=O)[O-]	3	0	1	NO	NO	Eliminate	-	O=[Cr](=O)([O-])O[Cr](=O)(=O)[O-]			Unusual elements, Inorganic
713		Lead hydrogen arsenate	7784-40-9	[Pb+2]	[Pb+2]	4	0	0	NO	NO	Eliminate	-	[Pb+2]	[Pb+2]		Unusual elements, Inorganic
714		Nickel sulphate	7786-81-4	O=S(=O)(O)O	O=S(=O)(O)O	4	0	0	NO	NO	Eliminate	-	O=S(=O)(O)O	O=S(=O)(O)O		Organometallic, Inorganic
715		Potassium chromate	7789-00-6	O=[Cr](=O)([O-])[O-]	O=[Cr](=O)([O-])[O-]	4	0	0	NO	NO	Eliminate	-	O=[Cr](=O)([O-])[O-]	O=[Cr](=O)([O-])[O-]		Unusual elements, Inorganic
716		Strontium chromate	7789-06-02	O=[Cr](=O)([O-])[O-]		2	0	2	NO	NO	Eliminate	-	O=[Cr](=O)([O-])[O-]			Unusual elements, Inorganic
717		Ammonium dichromate	7789-09-05	O=[Cr](=O)([O-])O[Cr](=O)(=O)[O-]		2	0	2	NO	NO	Eliminate	-	O=[Cr](=O)([O-])O[Cr](=O)(=O)[O-]			Unusual elements, Inorganic
718		Sodium dichromate, dihydrate	7789-12-0	O=[Cr](=O)([O-])O[Cr](=O)(=O)[O-]	O=[Cr](=O)([O-])O[Cr](=O)(=O)[O-]	3	0	1	NO	NO	Eliminate	-		O=[Cr](=O)([O-])O[Cr](=O)(=O)[O-]		Unusual elements, Inorganic
719		Cadmium fluoride	7790-79-6	[Cd+2]	[Cd+2]	2	2	0	YES	NO	Eliminate	-	F[Cd]F	F[Cd]F		Unusual elements, Inorganic, Missing/ambiguous
720		Tetraethyl lead	78-00-2	CC[Pb](CC)(CC)CC	CC[Pb](CC)(CC)CC	4	0	0	NO	NO	Eliminate	-	CC[Pb](CC)(CC)CC	CC[Pb](CC)(CC)CC		Unusual elements
721		Hydrazine hydrate(s)	7803-57-8		NN	2	0	2	NO	NO	Eliminate	-		NN		Inorganic
722	165	Isoprene	78-79-5	C=CC(=C)C	C=CC(=C)C	4	0	0	NO	NO	Mantain	High Reliability	C=CC(=C)C	C=CC(=C)C
723		1,2-dichloropropane; propylene dichloride	78-87-5		CC(Cl)CCl	1	0	3	NO	NO	Manual Check	Search at least two confirmations				Illegal Name
724	118	Trichloroethylene	79-01-6	ClC=C(Cl)Cl	ClC=C(Cl)Cl	3	0	1	NO	NO	Mantain	Medium Reliability	ClC=C(Cl)Cl
725	127	Acrylamide	79-06-1	C=CC(N)=O	C=CC(N)=O	4	0	0	NO	NO	Mantain	High Reliability	C=CC(N)=O	C=CC(N)=O
726	139	N-methylacetamide	79-16-3	CNC(C)=O	CNC(C)=O	4	0	0	NO	NO	Mantain	High Reliability	CNC(C)=O	CNC(C)=O
727	130	Dimethylcarbamoyl chloride	79-44-7	CN(C)C(=O)Cl	CN(C)C(=O)Cl	4	0	0	NO	NO	Mantain	High Reliability	CN(C)C(=O)Cl	CN(C)C(=O)Cl
728	142	2-nitropropane	79-46-9	CC(C)[N+](=O)[O-]	CC(C)[N+](=O)[O-]	4	0	0	NO	NO	Mantain	High Reliability	CC(C)[N+](=O)[O-]	CC(C)[N+](=O)[O-]
729	50	Tetrabromobisphenol A (TBBPA)	79-94-7		CC(C)(c1cc(c(c(c1)Br)O)Br)c2cc(c(c(c2)Br)O)Br	3	0	1	NO	NO	Mantain	Medium Reliability	CC(C)(c1cc(c(c(c1)Br)O)Br)c2cc(c(c(c2)Br)O)Br	CC(C)(c1cc(c(c(c1)Br)O)Br)c2cc(c(c(c2)Br)O)Br
730	52	Bisphenol A	80-05-7	CC(C)(c1ccc(cc1)O)c2ccc(cc2)O	CC(C)(c1ccc(cc1)O)c2ccc(cc2)O	4	0	0	NO	NO	Mantain	High Reliability	CC(C)(c1ccc(cc1)O)c2ccc(cc2)O	CC(C)(c1ccc(cc1)O)c2ccc(cc2)O
731		Gasoline, natural	8006-61-9			0	0	4	YES	NO	Eliminate	-				Missing/ambiguous
732		Petrolatum	8009-03-08			0	0	4	YES	NO	Eliminate	-				Missing/ambiguous
733	17	Bisphenol S	80-09-1	O=S(=O)(c1ccc(cc1)O)c2ccc(cc2)O	O=S(=O)(c1ccc(cc1)O)c2ccc(cc2)O	4	0	0	NO	NO	Mantain	High Reliability	O=S(=O)(c1ccc(cc1)O)c2ccc(cc2)O	O=S(=O)(c1ccc(cc1)O)c2ccc(cc2)O
734		Pyrochlore, antimony lead yellow	8012-00-8			0	0	4	YES	NO	Eliminate	-				Missing/ambiguous
735		Naphtha	8030-30-6			0	0	4	YES	NO	Eliminate	-				Missing/ambiguous
736		Ligroine	8032-32-4			0	0	4	YES	NO	Eliminate	-				Missing/ambiguous
737	93	2-ethylhexyl [[[3,5-bis(1,1-dimethylethyl)-4-hydroxyphenyl]methyl]thio]acetate	80387-97-9	CCCCC(CC)COC(=O)CSCc1cc(c(c(c1)C(C)(C)C)O)C(C)(C)C	CCCCC(CC)COC(=O)CSCc1cc(c(c(c1)C(C)(C)C)O)C(C)(C)C	3	0	1	NO	NO	Mantain	Medium Reliability		CCCCC(CC)COC(=O)CSCc1cc(c(c(c1)C(C)(C)C)O)C(C)(C)C
738	26	Musk Xylene	81-15-2	Cc1c(c(c(c(c1[N+](=O)[O-])C)[N+](=O)[O-])C(C)(C)C)[N+](=O)[O-]	Cc1c(c(c(c(c1[N+](=O)[O-])C)[N+](=O)[O-])C(C)(C)C)[N+](=O)[O-]	4	0	0	NO	NO	Mantain	High Reliability	Cc1c(c(c(c(c1[N+](=O)[O-])C)[N+](=O)[O-])C(C)(C)C)[N+](=O)[O-]	Cc1c(c(c(c(c1[N+](=O)[O-])C)[N+](=O)[O-])C(C)(C)C)[N+](=O)[O-]
739	80	Warfarin	81-81-2	CC(=O)CC(c1ccccc1)c2c(c3c(oc2O)cccc3)=O	CC(=O)CC(c1ccccc1)c2c(c3c(oc2O)cccc3)=O	3	0	1	NO	NO	Mantain	Medium Reliability	CC(=O)CC(c1ccccc1)c2c(oc3c(c2O)cccc3)=O		408
740	94	(E)-3-[1-[4-[2-(dimethylamino)ethoxy]phenyl]-2-phenylbut-1-enyl]phenol	82413-20-5	CCC(=C(c1ccc(cc1)OCCN(C)C)c2cc(ccc2)O)c3ccccc3	CCC(=C(c1ccc(cc1)OCCN(C)C)c2cc(ccc2)O)c3ccccc3	4	0	0	NO	NO	Mantain	High Reliability	CCC(=C(c1ccc(cc1)OCCN(C)C)c2cc(ccc2)O)c3ccccc3	CCC(=C(c1ccc(cc1)OCCN(C)C)c2cc(ccc2)O)c3ccccc3		Stereochemistry removed
741	53	4,4'-methylenedi-o-toluidine	838-88-0	Cc1c(ccc(c1)Cc2cc(c(cc2)N)C)N	Cc1c(ccc(c1)Cc2cc(c(cc2)N)C)N	4	0	0	NO	NO	Mantain	High Reliability	Cc1c(ccc(c1)Cc2cc(c(cc2)N)C)N	Cc1c(ccc(c1)Cc2cc(c(cc2)N)C)N
742		N-[6,9-dihydro-9-[[2-hydroxy-1-(hydroxymethyl)ethoxy]methyl]-6-oxo-1H-purin-2-yl]acetamide	84245-12-5	CC(=O)Nc1[nH]c(c2c(n1)n(cn2)COC(CO)CO)=O		1	0	3	NO	NO	Manual Check	Search at least two confirmations
743		dicyclohexylphthalate(dchp)	84-61-7		O=C(OC1CCCCC1)c2c(cccc2)C(=O)OC3CCCCC3	2	0	2	NO	NO	Manual Check	Verify Name		O=C(OC1CCCCC1)c2c(cccc2)C(=O)OC3CCCCC3
744	48	anthraquinone	84-65-1	O=C1c2c(C(c3c1cccc3)=O)cccc2	O=C1c2c(C(c3c1cccc3)=O)cccc2	4	0	0	NO	NO	Mantain	High Reliability	O=C1c2c(C(c3c1cccc3)=O)cccc2	O=C1c2c(C(c3c1cccc3)=O)cccc2
745	25	diethyl phthalate (DEP)	84-66-2		CCOC(=O)c1c(cccc1)C(=O)OCC	3	0	1	NO	NO	Mantain	Medium Reliability	CCOC(=O)c1c(cccc1)C(=O)OCC	CCOC(=O)c1c(cccc1)C(=O)OCC
746	62	diisobutyl phthalate	84-69-5	CC(C)COC(=O)c1c(cccc1)C(=O)OCC(C)C	CC(C)COC(=O)c1c(cccc1)C(=O)OCC(C)C	3	0	1	NO	NO	Mantain	Medium Reliability	CC(C)COC(=O)c1c(cccc1)C(=O)OCC(C)C
747		Dibutyl phthalate, DBP	84-74-2		CCCCOC(=O)c1c(cccc1)C(=O)OCCCC	1	0	3	NO	NO	Manual Check	Search at least two confirmations
748		dihexylphthalate(dhp)	84-75-3		CCCCCCOC(=O)c1c(cccc1)C(=O)OCCCCCC	2	0	2	NO	NO	Manual Check	Verify Name		CCCCCCOC(=O)c1c(cccc1)C(=O)OCCCCCC
749		fatty acids, C8-18 and C18-unsaturated, nickel salts	84776-45-4			0	0	4	YES	NO	Eliminate	-				Missing/ambiguous
750	75	1,2-Benzenedicarboxylic acid, dipentyl ester, branched and linear	84777-06-0	CC(C)CCc1c(c(c(cc1)C(=O)O)C(=O)O)CCC(C)C	CC(C)CCc1c(c(c(cc1)C(=O)O)C(=O)O)CCC(C)C	2	0	2	NO	NO	Mantain	High Reliability				Checked on ChemID, Checked on PubChem
751		4-nonylphenol, branched	84852-15-3	CC(C)CCCCCCc1ccc(cc1)O	CC(C)CCCCCCc1ccc(cc1)O	2	0	2	NO	NO	Manual Check	Search at least one confirmation
752		(isooctanoato-O)(neodecanoato-O)nickel	84852-35-7			0	0	4	YES	NO	Eliminate	-				Missing/ambiguous
753		(isodecanoato-O)(isononanoato-O)nickel	84852-36-8			0	0	4	YES	NO	Eliminate	-				Missing/ambiguous
754	222	nickel bis(isononanoate)	84852-37-9	CC(C)CCCCCC(=O)O	CC(C)CCCCCC(=O)O	2	0	2	NO	NO	Mantain	High Reliability				Organometallic, Organic counterion, Checked on ChemID, Checked on PubChem
755		(2-ethylhexanoato-O)(isodecanoato-O)nickel	84852-39-1			0	0	4	YES	NO	Eliminate	-				Missing/ambiguous
756		DBDPE	84852-53-9			1	0	3	NO	NO	Manual Check	Search at least two confirmations		Brc1c(c(c(c(c1Br)Br)CCc2c(c(c(c(c2Br)Br)Br)Br)Br)Br)Br
757		Tar acids, methylphenol fraction	84989-04-8			0	0	4	YES	NO	Eliminate	-				Missing/ambiguous
758		Tar acids, xylenol fraction	84989-06-0			0	0	4	YES	NO	Eliminate	-				Missing/ambiguous
759		Tar acids, 3,5-xylenol fraction	84989-07-1			0	0	4	YES	NO	Eliminate	-				Missing/ambiguous
760		Distillates (petroleum), hydrodesulfurized thermal cracked middle	85116-53-6			0	0	4	YES	NO	Eliminate	-				Missing/ambiguous
761		Distillates (petroleum), catalytic reformed hydrotreated light, C8-12 arom. fraction	85116-58-1			0	0	4	YES	NO	Eliminate	-				Missing/ambiguous
762		Naphtha (petroleum), catalytic reformed light, arom.-free fraction	85116-59-2			0	0	4	YES	NO	Eliminate	-				Missing/ambiguous
763		(2-ethylhexanoato-O)(neodecanoato-O)nickel	85135-77-9			0	0	4	YES	NO	Eliminate	-				Missing/ambiguous
764		6-hydroxy-1-(3-isopropoxypropyl)-4-methyl-2-oxo-5-[4-(phenylazo)phenylazo]-1,2-dihydro-3-pyridinecarbonitrile	85136-74-9	Cc1c(c(n(c(c1N=Nc2ccc(cc2)N=Nc3ccccc3)O)CCCOC(C)C)=O)C#N		1	0	3	NO	NO	Manual Check	Search at least two confirmations
765		(isodecanoato-O)(isooctanoato-O)nickel	85166-19-4			0	0	4	YES	NO	Eliminate	-				Missing/ambiguous
766		cyclohexane-1,2-dicarboxylicanhydride[1],cis-cyclohexane-1,2-dicarboxylicanhydride[2],trans-cyclohexane-1,2-dicarboxylicanhydride[3]<i>[theindividualcis-[2]andtrans-[3]isomersubstancesandallpossiblecombinationsofthecis-andtrans-isomers[1]arecoveredbythisentry]</i>	85-42-7		O=C1C2C(C(O1)=O)CCCC2	2	0	2	NO	NO	Manual Check	Verify Name		O=C1C2C(C(O1)=O)CCCC2		Isomeric mix
767		Phenol, 4-(1- ethyl-3- methylbutyl)-	854904-92-0			0	0	4	YES	NO	Eliminate	-				Missing/ambiguous
768		Phenol, 4-(1,2- dimethylpentyl)-	854904-93-1			0	0	4	YES	NO	Eliminate	-				Missing/ambiguous
769	7	nickel(II) isodecanoate	85508-43-6	CC(C)CCCCCCC(=O)O		3	0	1	NO	NO	Mantain	Medium Reliability	CC(C)CCCCCCC(=O)O	CC(C)CCCCCCC(=O)O		Organometallic
770		nickel(II) neodecanoate	85508-44-7	CC(C)(C)CCCCCC(=O)O		1	0	3	NO	NO	Manual Check	Search at least two confirmations				Organometallic, Organic counterion
771		(2-ethylhexanoato-O)(isononanoato-O)nickel	85508-45-8			0	0	4	YES	NO	Eliminate	-				Missing/ambiguous
772		(isononanoato-O)(isooctanoato-O)nickel	85508-46-9			0	0	4	YES	NO	Eliminate	-				Missing/ambiguous
773		A mixture of: 4-[[bis-(4-fluorophenyl)methylsilyl]methyl]-4H-1,2,4-triazole; 1-[[bis-(4-fluorophenyl)methylsilyl]methyl]-1H-1,2,4-triazole	85509-19-9		C[Si](Cn1ncnc1)(c2ccc(cc2)F)c3ccc(cc3)F	2	0	2	NO	NO	Eliminate	-		C[Si](Cn1ncnc1)(c2ccc(cc2)F)c3ccc(cc3)F		Illegal Name, Unusual elements, Mixture
774		Alkanes, C10-13, chloro, SCCP	85535-84-8			0	0	4	YES	NO	Eliminate	-				Missing/ambiguous
775		Solvent naphtha (coal), xylene-styrene cut	85536-20-5			0	0	4	YES	NO	Eliminate	-				Missing/ambiguous
776		(isononanoato-O)(neodecanoato-O)nickel	85551-28-6			0	0	4	YES	NO	Eliminate	-				Missing/ambiguous
777		Benzyl butyl phthalate, BBP	85-68-7		CCCCOC(=O)c1c(cccc1)C(=O)OCc2ccccc2	1	0	3	NO	NO	Manual Check	Search at least two confirmations
778		Phenol, 4-(1,4- dimethylpentyl)-	857629-71-1			0	0	4	YES	NO	Eliminate	-				Missing/ambiguous
779		Phenol, 4-(1- ethyl-2,2- dimethylpropyl)-	861010-65-3			0	0	4	YES	NO	Eliminate	-				Missing/ambiguous
780		Phenol, 4-(1,1,2- trimethylbutyl)-	861011-60-1			0	0	4	YES	NO	Eliminate	-				Missing/ambiguous
781		Gasoline	86290-81-5			0	0	4	YES	NO	Eliminate	-				Missing/ambiguous
782	166	N-methyl-2-pyrrolidone	872-50-4	CN1C(CCC1)=O	CN1C(CCC1)=O	4	0	0	NO	NO	Mantain	High Reliability	CN1C(CCC1)=O	CN1C(CCC1)=O
783	182	1,2,3-trichlorobenzene	87-61-6	Clc1c(c(ccc1)Cl)Cl	Clc1c(c(ccc1)Cl)Cl	3	0	1	NO	NO	Mantain	Medium Reliability	Clc1c(c(ccc1)Cl)Cl
784	146	Hexachlorobuta-1,3-diene	87-68-3	ClC(Cl)=C(Cl)C(Cl)=C(Cl)Cl	ClC(Cl)=C(Cl)C(Cl)=C(Cl)Cl	4	0	0	NO	NO	Mantain	High Reliability	ClC(Cl)=C(Cl)C(Cl)=C(Cl)Cl	ClC(Cl)=C(Cl)C(Cl)=C(Cl)Cl
785		Hydrocarbons, C4	87741-01-3			0	0	4	YES	NO	Eliminate	-				Missing/ambiguous
786		pentachlorophenol (PCP)	87-86-5		Oc1c(c(c(c(c1Cl)Cl)Cl)Cl)Cl	1	0	3	NO	NO	Manual Check	Search at least one confirmation				Checked on PubChem
787	207	2-nitrotoluene	88-72-2	Cc1c(cccc1)[N+](=O)[O-]	Cc1c(cccc1)[N+](=O)[O-]	3	0	1	NO	NO	Mantain	Medium Reliability	Cc1c(cccc1)[N+](=O)[O-]
788	2	Dinoseb	88-85-7	CCC(C)c1c(c(cc(c1)[N+](=O)[O-])[N+](=O)[O-])O	CCC(C)c1c(c(cc(c1)[N+](=O)[O-])[N+](=O)[O-])O	4	0	0	NO	NO	Mantain	High Reliability	CCC(C)c1c(c(cc(c1)[N+](=O)[O-])[N+](=O)[O-])O	CCC(C)c1c(c(cc(c1)[N+](=O)[O-])[N+](=O)[O-])O
789		glycols,polyethylene,mono(p-(1,1,3,3-t=octoxynol=poly(oxy-1,2-ethanediyl),alpha-(4-(1.1.3.3.-tetramethyl-butyl)phenyl)-omega-hydroxy-	9002-93-1		CC(C)(C)CC(C)(C)c1ccc(cc1)OCCO	2	0	2	NO	NO	Manual Check	Verify Name		CC(C)(C)CC(C)(C)c1ccc(cc1)OCCO
790		flocoumafen(iso)	90035-08-8		O=c1c2c(oc(c1C3c4c(CC(C3)c5ccc(cc5)OCc6ccc(cc6)C(F)(F)F)cccc4)O)cccc2	2	0	2	NO	NO	Manual Check	Verify Name		O=c1c(c(c2c(o1)cccc2)O)C3c4c(CC(C3)c5ccc(cc5)OCc6ccc(cc6)C(F)(F)F)cccc4
791	211	O-anisidine	90-04-0	COc1c(cccc1)N	COc1c(cccc1)N	4	0	0	NO	NO	Mantain	High Reliability	COc1c(cccc1)N	COc1c(cccc1)N
792		Triphenyltin acetate	900-95-8	c1ccc([Sn+](c2ccccc2)c2ccccc2)cc1		2	1	1	NO	YES	Eliminate	-	CC(=O)O[Sn](c1ccccc1)(c2ccccc2)c3ccccc3	CC(=O)O[Sn](c1ccccc1)(c2ccccc2)c3ccccc3		Unusual elements, Missing/ambiguous
793		Nonylphenol, ethoxylated	9016-45-9		CCCCCCCCCc1ccc(cc1)OCCOCCO	1	0	3	NO	NO	Eliminate	-	*OCCO	*OCCO		Unusual elements
794		Glycols, polyethylene, mono((1,1,3,3-tet = Poly(oxy-1,2-ethanediyl), .alpha.-[(1,1,3,3-tetramethylbutyl) phenyl]-.omega.-hydroxy-	9036-19-5		CC(C)(C)CC(C)(C)c1ccc(cc1)OCCOCCO	1	0	3	NO	NO	Eliminate	-		*OCCO		Unusual elements
795		Phenol, nonyl-, branched	90481-04-2			0	0	4	YES	NO	Eliminate	-				Missing/ambiguous
796		Alkanes, C12-26-branched and linear	90622-53-0			0	0	4	YES	NO	Eliminate	-				Missing/ambiguous
797		Anthracene oil	90640-80-5			0	0	4	YES	NO	Eliminate	-				Missing/ambiguous
798		Anthracene oil, anthracene paste	90640-81-6			0	0	4	YES	NO	Eliminate	-				Missing/ambiguous
799		Anthracene oil, anthracenelow	90640-82-7			0	0	4	YES	NO	Eliminate	-				Missing/ambiguous
800		Creosote oil, acenaphthene fraction	90640-84-9			0	0	4	YES	NO	Eliminate	-				Missing/ambiguous
801		Distillates (coal tar), heavy oils	90640-86-1			0	0	4	YES	NO	Eliminate	-				Missing/ambiguous
802		Residual oils (petroleum), hydrotreated solvent dewaxed	90669-74-2			0	0	4	YES	NO	Eliminate	-				Missing/ambiguous
803		Residues (petroleum), vacuum, light	90669-76-4			0	0	4	YES	NO	Eliminate	-				Missing/ambiguous
804		Slack wax (petroleum), clay-treated	90669-78-6			0	0	4	YES	NO	Eliminate	-				Missing/ambiguous
805	65	4,4'-bis(dimethylamino)benzophenone	90-94-8	CN(C)c1ccc(cc1)C(=O)c2ccc(cc2)N(C)C	CN(C)c1ccc(cc1)C(=O)c2ccc(cc2)N(C)C	4	0	0	NO	NO	Mantain	High Reliability	CN(C)c1ccc(cc1)C(=O)c2ccc(cc2)N(C)C	CN(C)c1ccc(cc1)C(=O)c2ccc(cc2)N(C)C
806		Aromatic hydrocarbons, C8	90989-38-1			0	0	4	YES	NO	Eliminate	-				Missing/ambiguous
807		Aromatic hydrocarbons, C6-10, C8-rich	90989-41-6			0	0	4	YES	NO	Eliminate	-				Missing/ambiguous
808		Fatty acids, C16-18, lead salts	91031-62-8			0	0	4	YES	NO	Eliminate	-				Missing/ambiguous
809		Phenol, 4-(3- ethylpentyl)-	911370-98-4			0	0	4	YES	NO	Eliminate	-				Missing/ambiguous
810		Phenol, 4-(1,2,2- trimethylbutyl)-	911371-06-7			0	0	4	YES	NO	Eliminate	-				Missing/ambiguous
811		Phenol, 4-(1,3,3- trimethylbutyl)-	911371-07-8			0	0	4	YES	NO	Eliminate	-				Missing/ambiguous
812	9	Naphthalene	91-20-3	c1cc2c(cc1)cccc2	c1cc2c(cc1)cccc2	3	0	1	NO	NO	Mantain	Medium Reliability	c1cc2c(cc1)cccc2
813	223	quinoline	91-22-5	c1cc2c(cc1)nccc2	c1cc2c(cc1)nccc2	4	0	0	NO	NO	Mantain	High Reliability	c1cc2c(cc1)nccc2	c1cc2c(cc1)nccc2
814	208	2-nitroanisole	91-23-6	COc1c(cccc1)[N+](=O)[O-]	COc1c(cccc1)[N+](=O)[O-]	4	0	0	NO	NO	Mantain	High Reliability	COc1c(cccc1)[N+](=O)[O-]	COc1c(cccc1)[N+](=O)[O-]
815	10	2-naphthylamine	91-59-8	Nc1cc2c(cc1)cccc2	Nc1cc2c(cc1)cccc2	4	0	0	NO	NO	Mantain	High Reliability	Nc1cc2c(cc1)cccc2	Nc1cc2c(cc1)cccc2	406, 439
816		fatty acids, C6-19-branched, nickel salts	91697-41-5			0	0	4	YES	NO	Eliminate	-				Missing/ambiguous
817		Residual oils (petroleum), catalytic dewaxed	91770-57-9			0	0	4	YES	NO	Eliminate	-				Missing/ambiguous
818	15	3,3'-dichlorobenzidine	91-94-1	Nc1c(cc(cc1)-c2cc(c(cc2)N)Cl)Cl	Nc1c(cc(cc1)-c2cc(c(cc2)N)Cl)Cl	4	0	0	NO	NO	Mantain	High Reliability	Nc1c(cc(cc1)-c2cc(c(cc2)N)Cl)Cl	Nc1c(cc(cc1)-c2cc(c(cc2)N)Cl)Cl	441, 536
819	24	biphenyl-3,3',4,4'-tetrayltetraamine	91-95-2	Nc1c(cc(cc1)-c2cc(c(cc2)N)N)N	Nc1c(cc(cc1)-c2cc(c(cc2)N)N)N	4	0	0	NO	NO	Mantain	High Reliability	Nc1c(cc(cc1)-c2cc(c(cc2)N)N)N	Nc1c(cc(cc1)-c2cc(c(cc2)N)N)N
820		Anthracene oil, anthracene paste, anthracene fraction	91995-15-2			0	0	4	YES	NO	Eliminate	-				Missing/ambiguous
821		Anthracene oil, anthracene paste, distn. Lights	91995-17-4			0	0	4	YES	NO	Eliminate	-				Missing/ambiguous
822		Aromatic hydrocarbons, C8, catalytic reforming-derived	91995-18-5			0	0	4	YES	NO	Eliminate	-				Missing/ambiguous
823		Hydrocarbons, C4-6, depentanizer lights, arom. Hydrotreater	91995-38-9			0	0	4	YES	NO	Eliminate	-				Missing/ambiguous
824		Distillates (petroleum), dewaxed light paraffinic, hydrotreated	91995-40-3			0	0	4	YES	NO	Eliminate	-				Missing/ambiguous
825		Distillates (petroleum), heat-soaked steam-cracked naphtha, C5-rich	91995-41-4			0	0	4	YES	NO	Eliminate	-				Missing/ambiguous
826		Distillates (petroleum), naphtha steam cracking-derived, hydrotreated light arom.	91995-50-5			0	0	4	YES	NO	Eliminate	-				Missing/ambiguous
827		Extracts (petroleum), catalytic reformed light naphtha solvent	91995-68-5			0	0	4	YES	NO	Eliminate	-				Missing/ambiguous
828		Foots oil (petroleum), hydrotreated	92045-12-0			0	0	4	YES	NO	Eliminate	-				Missing/ambiguous
829		Fuel oil, heavy, high-sulfur	92045-14-2			0	0	4	YES	NO	Eliminate	-				Missing/ambiguous
830		Hydrocarbons, C4, steam-cracker distillate	92045-23-3			0	0	4	YES	NO	Eliminate	-				Missing/ambiguous
831		Gas oils (petroleum), thermal-cracked, hydrodesulfurized	92045-29-9			0	0	4	YES	NO	Eliminate	-				Missing/ambiguous
832		Naphtha (petroleum), heavy catalytic cracked, sweetened	92045-50-6			0	0	4	YES	NO	Eliminate	-				Missing/ambiguous
833		Naphtha (petroleum), hydrodesulfurized full-range	92045-52-8			0	0	4	YES	NO	Eliminate	-				Missing/ambiguous
834		Naphtha (petroleum), hydrodesulfurized light, dearomatized	92045-53-9			0	0	4	YES	NO	Eliminate	-				Missing/ambiguous
835		Naphtha (petroleum), hydrotreated light steam-cracked	92045-57-3			0	0	4	YES	NO	Eliminate	-				Missing/ambiguous
836		Naphtha (petroleum), isomerization, C6-fraction	92045-58-4			0	0	4	YES	NO	Eliminate	-				Isomeric mix, Missing/ambiguous
837		Naphtha (petroleum), light catalytic cracked sweetened	92045-59-5			0	0	4	YES	NO	Eliminate	-				Missing/ambiguous
838		Naphtha (petroleum), light, C5-rich, sweetened	92045-60-8			0	0	4	YES	NO	Eliminate	-				Missing/ambiguous
839		Hydrocarbons, C4-12, naphtha-cracking, hydrotreated	92045-61-9			0	0	4	YES	NO	Eliminate	-				Missing/ambiguous
840		Hydrocarbons, C4-11, naphtha-cracking, arom.-free	92045-63-1			0	0	4	YES	NO	Eliminate	-				Missing/ambiguous
841		Hydrocarbons, C6-7, naphtha-cracking, solvent-refined	92045-64-2			0	0	4	YES	NO	Eliminate	-				Missing/ambiguous
842		Petrolatum (petroleum), hydrotreated	92045-77-7			0	0	4	YES	NO	Eliminate	-				Missing/ambiguous
843		Petroleum gases, liquefied, sweetened, C4 fraction	92045-80-2			0	0	4	YES	NO	Eliminate	-				Missing/ambiguous
844		Residues (petroleum), catalytic cracking	92061-97-7			0	0	4	YES	NO	Eliminate	-				Missing/ambiguous
845		Slack wax (petroleum), hydrotreated	92062-09-4			0	0	4	YES	NO	Eliminate	-				Missing/ambiguous
846		Aromatic hydrocarbons, C9-12, benzene distn.	92062-36-7			0	0	4	YES	NO	Eliminate	-				Missing/ambiguous
847		slimes and sludges, copper electrolytic refining, decopperised, nickel sulfate	92129-57-2			0	0	4	YES	NO	Eliminate	-				Missing/ambiguous
848	18	Biphenyl-4-ylamine	92-67-1	Nc1ccc(cc1)-c2ccccc2	Nc1ccc(cc1)-c2ccccc2	4	0	0	NO	NO	Mantain	High Reliability	Nc1ccc(cc1)-c2ccccc2	Nc1ccc(cc1)-c2ccccc2
849		benzidineanditssalts	92-87-5		Nc1ccc(cc1)-c2ccc(cc2)N	2	0	2	NO	NO	Manual Check	Verify Name		Nc1ccc(cc1)-c2ccc(cc2)N
850	32	4-nitrobiphenyl	92-93-3	O=[N+]([O-])c1ccc(cc1)-c2ccccc2	O=[N+]([O-])c1ccc(cc1)-c2ccccc2	4	0	0	NO	NO	Mantain	High Reliability	O=[N+]([O-])c1ccc(cc1)-c2ccccc2	O=[N+]([O-])c1ccc(cc1)-c2ccccc2
851		Distillates (petroleum), C6-rich	93165-19-6			0	0	4	YES	NO	Eliminate	-				Missing/ambiguous
852		Aromatic hydrocarbons, C7-12, C8-rich	93571-75-6			0	0	4	YES	NO	Eliminate	-				Missing/ambiguous
853		Gasoline, C5-11, high-octane stabilized reformed	93572-29-3			0	0	4	YES	NO	Eliminate	-				Missing/ambiguous
854		Hydrocarbons, C7-12, C>9-arom.-rich, reforming heavy fraction	93572-35-1			0	0	4	YES	NO	Eliminate	-				Missing/ambiguous
855		Hydrocarbons, C5-11, nonaroms.-rich, reforming light fraction	93572-36-2			0	0	4	YES	NO	Eliminate	-				Missing/ambiguous
856		Lubricating oils (petroleum), base oils, paraffinic	93572-43-1			0	0	4	YES	NO	Eliminate	-				Missing/ambiguous
857		Hydrocarbons, C6-11, hydrotreated, dearomatized	93763-33-8			0	0	4	YES	NO	Eliminate	-				Missing/ambiguous
858		Slags, lead-zinc smelting	93763-87-2			0	0	4	YES	NO	Eliminate	-				Missing/ambiguous
859		Residual oils (petroleum)	93821-66-0			0	0	4	YES	NO	Eliminate	-				Missing/ambiguous
860		nickel(II) neoundecanoate	93920-09-3	CC(C)(C)CCCCCCC(=O)O		1	0	3	NO	NO	Manual Check	Search at least two confirmations				Organometallic, Organic counterion
861		nickel(II) neononanoate	93920-10-6	CC(C)(C)CCCCC(=O)O		1	0	3	NO	NO	Manual Check	Search at least one confirmation				Organometallic, Organic counterion, Checked on PubChem
862		Foots oil (petroleum), clay-treated	93924-32-4			0	0	4	YES	NO	Eliminate	-				Missing/ambiguous
863		Gas oils, paraffinic	93924-33-5			0	0	4	YES	NO	Eliminate	-				Missing/ambiguous
864		Reaction products of 1,3,4-thiadiazolidine-2,5-dithione, formaldehyde and 4-heptylphenol, branched and linear (RP-HP)	93925-00-9			0	0	4	YES	NO	Eliminate	-				Reaction mass/product, Missing/ambiguous
865		dimethylhexanoic acid nickel salt	93983-68-7			1	0	3	NO	NO	Manual Check	Search at least two confirmations		CCCCC(C)(C)C(=O)O		Organometallic, Organic counterion
866		Gasoline, pyrolysis, hydrogenated	94114-03-1			0	0	4	YES	NO	Eliminate	-				Missing/ambiguous
867		propylparaben;propyl4-hydroxybenzoate	94-13-3		CCCOC(=O)c1ccc(cc1)O	2	0	2	NO	NO	Manual Check	Verify Name		CCCOC(=O)c1ccc(cc1)O		Illegal Name
868		butylparaben;butyl4-hydroxybenzoate	94-26-8		CCCCOC(=O)c1ccc(cc1)O	2	0	2	NO	NO	Manual Check	Verify Name		CCCCOC(=O)c1ccc(cc1)O		Illegal Name
869		slimes and sludges, copper electrolyte refining, decopperised	94551-87-8			0	0	4	YES	NO	Eliminate	-				Missing/ambiguous
870	1	5-allyl-1,3-benzodioxole	94-59-7	C=CCc1cc2c(cc1)OCO2	C=CCc1cc2c(cc1)OCO2	4	0	0	NO	NO	Mantain	High Reliability	C=CCc1cc2c(cc1)OCO2	C=CCc1cc2c(cc1)OCO2
871		2-butyryl-3-hydroxy-5-thiocyclohexan-3-yl-cyclohex-2-en-1-one	94723-86-1			0	0	4	YES	NO	Eliminate	-				Missing/ambiguous
872		Distillates (petroleum), solvent-refined hydrotreated heavy, hydrogenated	94733-08-1			0	0	4	YES	NO	Eliminate	-				Missing/ambiguous
873		Lubricating oils (petroleum), C18-40, solvent-dewaxed hydrocracked distillate-based	94733-15-0			0	0	4	YES	NO	Eliminate	-				Missing/ambiguous
874		Hydrocarbons, C4, 1,3-butadiene- and isobutene-free	95465-89-7			0	0	4	YES	NO	Eliminate	-				Missing/ambiguous
875	185	1,2-dichlorobenzene	95-50-1	Clc1c(cccc1)Cl	Clc1c(cccc1)Cl	4	0	0	NO	NO	Mantain	High Reliability	Clc1c(cccc1)Cl	Clc1c(cccc1)Cl
876	210	O-toluidine	95-53-4	Cc1c(cccc1)N	Cc1c(cccc1)N	4	0	0	NO	NO	Mantain	High Reliability	Cc1c(cccc1)N	Cc1c(cccc1)N
877	209	4-chloro-o-toluidine	95-69-2	Cc1c(ccc(c1)Cl)N	Cc1c(ccc(c1)Cl)N	3	0	1	NO	NO	Mantain	Medium Reliability	Cc1c(ccc(c1)Cl)N		334
878	197	4-methyl-m-phenylenediamine	95-80-7	Cc1c(cc(cc1)N)N	Cc1c(cc(cc1)N)N	4	0	0	NO	NO	Mantain	High Reliability	Cc1c(cc(cc1)N)N	Cc1c(cc(cc1)N)N	540
879	218	(epoxyethyl)benzene	96-09-3	c1ccc(cc1)C2OC2	c1ccc(cc1)C2OC2	4	0	0	NO	NO	Mantain	High Reliability	c1ccc(cc1)C2OC2	c1ccc(cc1)C2OC2
880	124	1,2-dibromo-3-chloropropane	96-12-8	ClCC(Br)CBr	ClCC(Br)CBr	4	0	0	NO	NO	Mantain	High Reliability	ClCC(Br)CBr	ClCC(Br)CBr
881	128	2,3-dibromopropan-1-ol	96-13-9	OCC(Br)CBr	OCC(Br)CBr	4	0	0	NO	NO	Mantain	High Reliability	OCC(Br)CBr	OCC(Br)CBr
882	125	1,2,3-trichloropropane	96-18-4	ClCC(Cl)CCl	ClCC(Cl)CCl	3	0	1	NO	NO	Mantain	Medium Reliability	ClCC(Cl)CCl
883	129	1,3-dichloropropan-2-ol	96-23-1	OC(CCl)CCl	OC(CCl)CCl	4	0	0	NO	NO	Mantain	High Reliability	OC(CCl)CCl	OC(CCl)CCl
884		Ethylene thiourea	96-45-7	NC(N)=S	S=C1NCCN1	2	1	1	NO	YES	Eliminate	-	S=C1NCCN1			Missing/ambiguous
885	42	4-o-tolylazo-o-toluidine	97-56-3	Cc1c(cccc1)NN=NNc2c(cc(cc2)-c3c(cccc3)C)C	Cc1c(ccc(c1)N=Nc2c(cccc2)C)N	2	1	1	NO	NO	Mantain	Medium Reliability		Cc1c(ccc(c1)N=Nc2c(cccc2)C)N		Name verified in PubChem
886		Hydrocarbons, C17-30, hydrotreated distillates, distn. lights	97862-82-3			0	0	4	YES	NO	Eliminate	-				Missing/ambiguous
887	162	Tetrahydrofurfuryl alcohol	97-99-4	OCC1OCCC1	OCC1OCCC1	4	0	0	NO	NO	Mantain	High Reliability	OCC1OCCC1	OCC1OCCC1
888		a,a,a-trichlorotoluene	98-07-7		ClC(Cl)(Cl)c1ccccc1	1	0	3	NO	NO	Manual Check	Search at least one confirmation				Checked on PubChem
889		Naphtha (petroleum), light steam-cracked, thermally treated	98219-47-7			0	0	4	YES	NO	Eliminate	-				Missing/ambiguous
890		Residues, steam cracked, thermally treated	98219-64-8			0	0	4	YES	NO	Eliminate	-				Missing/ambiguous
891	3	4-Tert-Butylphenol	98-54-4	CC(C)(C)c1ccc(cc1)O	CC(C)(C)c1ccc(cc1)O	4	0	0	NO	NO	Mantain	High Reliability	CC(C)(C)c1ccc(cc1)O	CC(C)(C)c1ccc(cc1)O
892	12	4-tert-butylbenzoic acid	98-73-7	CC(C)(C)c1ccc(cc1)C(=O)O	CC(C)(C)c1ccc(cc1)C(=O)O	4	0	0	NO	NO	Mantain	High Reliability	CC(C)(C)c1ccc(cc1)C(=O)O	CC(C)(C)c1ccc(cc1)C(=O)O
893	187	nitrobenzene	98-95-3	O=[N+]([O-])c1ccccc1	O=[N+]([O-])c1ccccc1	4	0	0	NO	NO	Mantain	High Reliability	O=[N+]([O-])c1ccccc1	O=[N+]([O-])c1ccccc1
894		Nitric acid, barium salt, reaction products with ammonia, chromic acid (H2CrO4) diammonium salt and copper(2+) dinitrate, calcined	99328-50-4			0	0	4	YES	NO	Eliminate	-				Reaction mass/product, Missing/ambiguous
895		(methylenebis(4,1-phenylenazo(1-(3-(dimethylamino)propyl) -1,2-dihydro-6-hydroxy-4-methyl-2-oxopyridine-5,3-diyl))) -1,1'-dipyridinium dichloride dihydrochloride	EC-401-500-5			0	0	4	YES	NO	Eliminate	-				Missing CAS, Missing/ambiguous
896		Dye K	EC-402-660-9			0	0	4	YES	NO	Eliminate	-				Missing CAS, Missing/ambiguous
897		Hydrazine bis(3-carboxy-4-hydroxybenzensulfonate)	EC-405-030-1	O=C(O)c1c(ccc(c1)S(=O)(=O)O)O		1	0	3	NO	NO	Manual Check	Search at least two confirmations				Missing CAS
898		Vernetzer Tmag	EC-412-790-8			0	0	4	YES	NO	Eliminate	-				Missing CAS, Missing/ambiguous
899		Hydrazine-tri-nitromethane	EC-414-850-9	O=[N+]([O-])C([N+](=O)[O-])[N+](=O)[O-]		1	0	3	NO	NO	Manual Check	Search at least two confirmations				Missing CAS
900		2-[2-hydroxy-3-(2-chlorophenyl)carbamoyl-1-naphthylazo]-7-[2-hydroxy-3-(3-methylphenyl)carbamoyl-1-naphthylazo]fluoren-9-one	EC-420-580-2	Cc1cc(ccc1)NC(=O)c2c(c(c3c(c2)cccc3)N=Nc4cc5c(cc4)-c6c(C5=O)cc(N=Nc7c8c(cc(c7O)C(=O)Nc9c(cccc9)Cl)cccc8)cc6)O		1	0	3	NO	NO	Manual Check	Search at least two confirmations				Missing CAS
901		A mixture of: 1,3,5-tris(3-aminomethylphenyl)-1,3,5-(1H,3H,5H)-triazine-2,4,6-trione; a mixture of oligomers of 3,5-bis(3-aminomethylphenyl)-1-poly[3,5-bis(3-aminomethylphenyl)-2,4,6-trioxo-1,3,5-(1H,3H,5H)-triazin-1-yl]-1,3,5-(1H,3H,5H))-triazine-2,4,6-t	EC-421-550-1			0	0	4	YES	NO	Eliminate	-				Missing CAS, Illegal Name, Mixture, Missing/ambiguous
902		reaction mass of: 4,7-bis(mercaptomethyl)-3,6,9-trithia-1,11-undecanedithiol; 4,8-bis(mercaptomethyl)-3,6,9-trithia-1,11-undecanedithiol; 5,7-bis(mercaptomethyl)-3,6,9-trithia-1,11-undecanedithiol	EC-427-050-1			0	0	4	YES	NO	Eliminate	-				Missing CAS, Illegal Name, Reaction mass/product, Missing/ambiguous
903		O-hexyl-N-ethoxy carbonylthiocarbamate	EC-432-750-3			0	0	4	YES	NO	Eliminate	-				Missing CAS, Missing/ambiguous
904		diethyl (2-(hydroxymethylcarbamoyl)ethyl)phosphonate	EC-435-960-3	CCOP(=O)(CCC(=O)NCO)OCC		1	0	3	NO	NO	Manual Check	Search at least two confirmations				Missing CAS
905		cobalt lithium nickel oxide	EC-442-750-5			0	0	4	YES	NO	Eliminate	-				Missing CAS, Missing/ambiguous
906		Saponification and oxidation product of carnauba wax with acidic sodium dichromate solution	EC-700-660-6			0	0	4	YES	NO	Eliminate	-				Missing CAS, Product, Missing/ambiguous
907		Saponification and oxidation product of carnauba wax with acidic sodium dichromate solution esterified with ethylene glycol	EC-700-720-1			0	0	4	YES	NO	Eliminate	-				Missing CAS, Product, Missing/ambiguous
908		Saponification and oxidation product of carnauba wax with acidic sodium dichromate solution esterified with 1-methyl-1,3-propanediol and subsequent saponification with calcium dihydroxide	EC-700-725-9			0	0	4	YES	NO	Eliminate	-				Missing CAS, Product, Missing/ambiguous
909		reaction products of paraformaldehyde and 2- hydroxypropylamine (ratio 3:2);[formaldehyde released from 3,3'-methylenebis[5- methyloxazolidine] formaldehyde released from oxazolidin];[MBO]	NoCas1			0	0	4	YES	NO	Eliminate	-				Missing CAS, Illegal Name, Reaction mass/product, Missing/ambiguous
910		reaction products of paraformaldehyde with 2- hydroxypropylamine (ratio 1:1);[formaldehyde released from a,a,a-trimethyl-1,3,5-triazine- 1,3,5(2H,4H,6H)-triethanol];[HPT]	NoCas2			0	0	4	YES	NO	Eliminate	-				Missing CAS, Illegal Name, Reaction mass/product, Missing/ambiguous
911		e-glass microfibres of representative composition; [Calcium-aluminium-silicate fibres with random orientation with the following representative composition (% given by weight): SiO2 50,0-56,0 %, Al2O3 13,0-16,0 %, B2O3 5,8-10,0 %, Na2O < 0,6 %, K2O < 0,4 %, CaO 15,0-24,0 %, MgO < 5,5 %, Fe2O3 < 0,5 %, F2 < 1,0 %. Process: typically produced by flame attenuation and rotary process. (Additional ind…	NoCas3			0	0	4	YES	NO	Eliminate	-				Missing CAS, Illegal Name, Mixture, Missing/ambiguous
912		reaction mass of 2-ethylhexyl 10-ethyl-4,4-dioctyl-7-oxo-8-oxa-3,5-dithia-4-stannatetradecanoate and 2-ethylhexyl 10-ethyl-4-[[2-[(2-ethylhexyl)oxy]-2-oxoethyl]thio]-4-octyl-7-oxo-8-oxa-3,5-dithia-4-stannatetradecanoate (reaction mass of DOTE and MOTE). [Mixture of CAS# 15571-58-1 & 27107-89-7 // EC# 239-622-4 & 248-227-6]	Various1			0	0	4	YES	NO	Eliminate	-				Missing CAS, Mixture, Missing/ambiguous
913		5-sec-butyl-2-(2,4-dimethylcyclohex-3-en-1-yl)-5-methyl-1,3-dioxane [1], 5-sec-butyl-2-(4,6-dimethylcyclohex-3-en-1-yl)-5-methyl-1,3-dioxane [2] [covering any of the individual stereoisomers of [1] and [2] or any combination thereof, including CAS#: 117933-89-8, 186309-28-4, 343934-04-3, 343934-05-4, 676367-02-5, 676367-03-6, 676367-04-7, 676367-05-8, 676367-06-9, 676367-07-0, 676367-08-1, 676367…	Various2			0	0	4	YES	NO	Eliminate	-				Missing CAS, Isomeric mix, Missing/ambiguous

## Sheet: PubChem&ChemID
Original ID	CAS_NO	SMILES, ChemID_Name	SMILES Neutralized,ChemID_Name	Counterions, ChemID_Name	SMILES, ChemID_CAS	SMILES Neutralized, ChemID_CAS	Counterions, ChemID_CAS	SMILES, PubChem_Name	SMILES Neutralized, PubChem_Name	Counterions, PubChem_Name	SMILES, PubChem_CAS	SMILES Neutralized, PubChem_CAS	Counterions, PubChem_CAS	Warning (organometallic)	Warning (organic counterion)
35	103122-66-3	CCOC(=O)NC(=S)OCC(C)C	CCOC(=O)NC(=S)OCC(C)C					CCOC(=O)NC(=S)OCC(C)C	CCOC(=O)NC(=S)OCC(C)C		CCOC(=O)NC(=S)OCC(C)C	CCOC(=O)NC(=S)OCC(C)C
55	108225-03-2
81	117-81-7				CCCCC(CC)COC(=O)c1ccccc1C(=O)OCC(CC)CCCC	CCCCC(CC)COC(=O)c1c(cccc1)C(=O)OCC(CC)CCCC					CCCCC(CC)COC(=O)c1ccccc1C(=O)OCC(CC)CCCC	CCCCC(CC)COC(=O)c1c(cccc1)C(=O)OCC(CC)CCCC
87	119738-06-6				Cc1ccc2c(c1)C=C2Oc1ccc(OC(C)C(=O)OCC2CCCO2)cc1	Cc1cc2c(cc1)C(=C2)Oc3ccc(cc3)OC(C)C(=O)OCC4OCCC4					CC(Oc1ccc(Oc2cnc3cc(Cl)ccc3n2)cc1)C(=O)OCC1CCCO1	CC(Oc1ccc(cc1)Oc2nc3c(nc2)cc(Cl)cc3)C(=O)OCC4OCCC4
115	121158-58-5				CCC(C)C(C)C(C)CCc1ccc(O)cc1	CCC(C)C(C)C(C)CCc1ccc(cc1)O		CCC(C)C(C)C(C)CCc1ccc(O)cc1	CCC(C)C(C)C(C)CCc1ccc(cc1)O		CCC(C)C(C)C(C)CCc1ccc(O)cc1	CCC(C)C(C)C(C)CCc1ccc(cc1)O
143	127-18-4				CC(C)=C(C)C	CC(C)=C(C)C					ClC(Cl)=C(Cl)Cl	ClC(Cl)=C(Cl)Cl
162	13149-00-3				O=C1OC(=O)C2CCCCC12	O=C1C2C(C(O1)=O)CCCC2					O=C1OC(=O)C2CCCCC12	O=C1C2C(C(O1)=O)CCCC2
176	134237-50-6										BrC1CCC(Br)C(Br)CCC(Br)C(Br)CCC1Br	BrC1C(CCC(C(CCC(C(CC1)Br)Br)Br)Br)Br
177	134237-51-7							BrC1CCC(Br)C(Br)CCC(Br)C(Br)CCC1Br	BrC1C(CCC(C(CCC(C(CC1)Br)Br)Br)Br)Br		BrC1CCC(Br)C(Br)CCC(Br)C(Br)CCC1Br	BrC1C(CCC(C(CCC(C(CC1)Br)Br)Br)Br)Br
178	134237-52-8							BrC1CCC(Br)C(Br)CCC(Br)C(Br)CCC1Br	BrC1C(CCC(C(CCC(C(CC1)Br)Br)Br)Br)Br		BrC1CCC(Br)C(Br)CCC(Br)C(Br)CCC1Br	BrC1C(CCC(C(CCC(C(CC1)Br)Br)Br)Br)Br
190	13654-40-5										CCCCCCCCCCCCCCCC(=O)[O-]	CCCCCCCCCCCCCCCC(=O)O	CCCCCCCCCCCCCCCC(=O)[O-](1), [Ni+2](1)	Organometallic	Organic counterion
205	14166-21-3				O=C1OC(=O)C2CCCCC12	O=C1C2C(C(O1)=O)CCCC2					O=C1OC(=O)C2CCCCC12	O=C1C2C(C(O1)=O)CCCC2
209	142731-63-3				CCC(C)(CCC(C)C)c1ccc(O)cc1	CCC(C)(CCC(C)C)c1ccc(cc1)O		CCC(C)(CCC(C)C)c1ccc(O)cc1	CCC(C)(CCC(C)C)c1ccc(cc1)O		CCC(C)(CCC(C)C)c1ccc(O)cc1	CCC(C)(CCC(C)C)c1ccc(cc1)O
213	143860-04-2										CCN1CCOC1(C)CCC(C)C	CCN1C(OCC1)(C)CCC(C)C
214	14409-72-4										CCCCCCCCCc1ccc(OCCOCCOCCOCCOCCOCCOCCOCCOCCO)cc1	CCCCCCCCCc1ccc(cc1)OCCOCCOCCOCCOCCOCCOCCOCCOCCO
222	148-24-3										Oc1cccc2cccnc12	Oc1c2c(ccc1)cccn2
225	14998-37-9							CC(=O)[O-]	CC(=O)O	CC(=O)[O-](1), [Ni+2](1)	CC(=O)[O-]	CC(=O)O	[Ni+2](1)	Organometallic	Organic counterion
242	16039-61-5										CC(O)C(=O)O	CC(O)C(=O)O	CC(C(=O)O)O(1), [Ni](1)	Organometallic	Organic counterion
244	16083-14-0										O=C([O-])C(F)(F)F	O=C(O)C(F)(F)F	C(=O)(C(F)(F)F)[O-](1), [Ni+2](1)	Organometallic	Organic counterion
255	183196-57-8
256	186825-36-5				CCC(C)CC(C)(CC)c1ccc(O)cc1	CCC(C)CC(C)(CC)c1ccc(cc1)O		CCC(C)CC(C)(CC)c1ccc(O)cc1	CCC(C)CC(C)(CC)c1ccc(cc1)O		CCC(C)CC(C)(CC)c1ccc(O)cc1	CCC(C)CC(C)(CC)c1ccc(cc1)O
258	18721-51-2										O=C([O-])CC(O)(CC(=O)O)C(=O)[O-]	O=C(O)CC(O)(CC(=O)O)C(=O)O	[Ni+2](1)	Organometallic
261	1937-37-7										Nc1ccc(N=Nc2ccc(-c3ccc(N=Nc4c(S(=O)(=O)[O-])cc5c(c4N)C(=O)C(=NNc4ccccc4)C(S(=O)(=O)[O-])=C5)cc3)cc2)c(N)c1	Nc1cc(c(cc1)N=Nc2ccc(cc2)-c3ccc(cc3)N=Nc4c(c5c(cc4S(=O)(=O)O)C=C(C(C5=O)=NNc6ccccc6)S(=O)(=O)O)N)N	[Na+](2)
264	199327-61-2							COc1cc2[nH]cnc(=O)c2cc1OCCCN1CCOCC1	COc1c(cc2c(c1)[nH]cnc2=O)OCCCN3CCOCC3		COc1cc2[nH]cnc(=O)c2cc1OCCCN1CCOCC1	COc1c(cc2c(c1)[nH]cnc2=O)OCCCN3CCOCC3
275	21049-39-8										O=C([O-])C(F)(F)C(F)(F)C(F)(F)C(F)(F)C(F)(F)C(F)(F)C(F)(F)C(F)(F)F	O=C(O)C(F)(F)C(F)(F)C(F)(F)C(F)(F)C(F)(F)C(F)(F)C(F)(F)C(F)(F)F	[Na+](1)
276	210555-94-5	CCC(C)CC(C)CC(C)CCc1ccc(O)cc1	CCC(C)CC(C)CC(C)CCc1ccc(cc1)O		CCC(C)CC(C)CC(C)CCc1ccc(O)cc1	CCC(C)CC(C)CC(C)CCc1ccc(cc1)O		CCC(C)CC(C)CC(C)CCc1ccc(O)cc1	CCC(C)CC(C)CC(C)CCc1ccc(cc1)O		CCC(C)CC(C)CC(C)CCc1ccc(O)cc1	CCC(C)CC(C)CC(C)CCc1ccc(cc1)O
278	214353-17-0
286	2315-61-9				CC(C)(C)CC(C)(C)c1ccc(OCCOCCO)cc1	CC(C)(C)CC(C)(C)c1ccc(cc1)OCCOCCO					CC(C)(C)CC(C)(C)c1ccc(OCCOCCO)cc1	CC(C)(C)CC(C)(C)c1ccc(cc1)OCCOCCO
292	25013-16-5										COc1ccc(O)c(C(C)(C)C)c1	COc1cc(c(cc1)O)C(C)(C)C
293	25154-52-3
295	25214-70-4							Nc1ccccc1	Nc1ccccc1	C=O(1)	Nc1ccccc1	Nc1ccccc1	C=O(1)		Organic counterion
298	25550-51-0				CC12CCCCC1C(=O)OC2=O	CC12C(CCCC1)C(=O)OC2=O					CC12CCCCC1C(=O)OC2=O	CC12C(CCCC1)C(=O)OC2=O
304	26027-38-3	CCCCCCCCCc1ccc(OCCOCCOCCOCCOCCOCCOCCOCCOCCOCCOP(=O)(O)O)cc1	CCCCCCCCCc1ccc(cc1)OCCOCCOCCOCCOCCOCCOCCOCCOCCOCCOP(=O)(O)O
305	26040-51-7				CCCCC(CC)COC(=O)c1c(Br)c(Br)c(Br)c(Br)c1C(=O)OCC(CC)CCCC	CCCCC(CC)COC(=O)c1c(c(c(c(c1Br)Br)Br)Br)C(=O)OCC(CC)CCCC		CCCCC(C)COC(=O)c1cc(Br)c(Br)c(Br)c1Br	CCCCC(C)COC(=O)c1c(c(c(c(c1)Br)Br)Br)Br		CCCCC(CC)COC(=O)c1c(Br)c(Br)c(Br)c(Br)c1C(=O)OCC(CC)CCCC	CCCCC(CC)COC(=O)c1c(c(c(c(c1Br)Br)Br)Br)C(=O)OCC(CC)CCCC
307	26543-97-5	CC(C)CCCCCCc1ccc(O)cc1	CC(C)CCCCCCc1ccc(cc1)O		CC(C)CCCCCCc1ccc(O)cc1	CC(C)CCCCCCc1ccc(cc1)O		CC(C)CCCCCCc1ccc(O)cc1	CC(C)CCCCCCc1ccc(cc1)O		CC(C)CCCCCCc1ccc(O)cc1	CC(C)CCCCCCc1ccc(cc1)O
313	27637-46-3	CC(C)CCCCC(=O)O	CC(C)CCCCC(=O)O	[Ni+2](1)	CC(C)CCCCC(=O)O	CC(C)CCCCC(=O)O	[N+2](1)	CC(C)CCCCC(=O)O	CC(C)CCCCC(=O)O	[Ni+2](1)	CC(C)CCCCC(=O)[O-]	CC(C)CCCCC(=O)O	CC(C)CCCCC(=O)[O-](1), [Ni+2](1)	Organometallic	Organic counterion
318	288864-02-8
320	29317-63-3	CC(C)CCCCC(=O)[O-]	CC(C)CCCCC(=O)O	CC(C)CCCCC(=O)[O-](1), [Ni+2](1)	CC(C)CCCCC(=O)[O-]	CC(C)CCCCC(=O)O	CC(C)CCCCC(=O)[O-](1), [N+2](1)	CC(C)CCCCC(=O)[O-]	CC(C)CCCCC(=O)O	CC(C)CCCCC(=O)[O-](1), [Ni+2](1)	CC(C)CCCCC(=O)[O-]	CC(C)CCCCC(=O)O	CC(C)CCCCC(=O)[O-](1), [Ni+2](1)	Organometallic	Organic counterion
343	3349-08-04
368	3830-45-3
369	3846-71-7							CC(C)(C)c1cc(-n2nc3ccccc3n2)c(O)c(C(C)(C)C)c1	CC(C)(C)c1cc(c(c(c1)-n2nc3c(n2)cccc3)O)C(C)(C)C		CC(C)(C)c1cc(-n2nc3ccccc3n2)c(O)c(C(C)(C)C)c1	CC(C)(C)c1cc(c(c(c1)-n2nc3c(n2)cccc3)O)C(C)(C)C
373	39819-65-3										O=S(=O)([O-])c1ccccc1	O=S(=O)(O)c1ccccc1	c1ccc(cc1)S(=O)(=O)[O-](1), [Ni+2](1)	Organometallic	Organic counterion
375	40722-80-3										OCCCNCCCl	OCCCNCCCl	Cl(1)
376	4149-60-4				O=C([O-])C(F)(F)C(F)(F)C(F)(F)C(F)(F)C(F)(F)C(F)(F)C(F)(F)C(F)(F)F	O=C(O)C(F)(F)C(F)(F)C(F)(F)C(F)(F)C(F)(F)C(F)(F)C(F)(F)C(F)(F)F	[NH4+](1)				O=C([O-])C(F)(F)C(F)(F)C(F)(F)C(F)(F)C(F)(F)C(F)(F)C(F)(F)C(F)(F)F	O=C(O)C(F)(F)C(F)(F)C(F)(F)C(F)(F)C(F)(F)C(F)(F)C(F)(F)C(F)(F)F	[NH4+](1)
379	48122-14-1				CC12CCCCC1C(=O)OC2=O	CC12C(CCCC1)C(=O)OC2=O					CC12CCCCC1C(=O)OC2=O	CC12C(CCCC1)C(=O)OC2=O
388	51594-55-9	ClCC1CO1	ClCC1OC1		CCC1CO1	CCC1OC1		ClCC1CO1	ClCC1OC1		ClCC1CO1	ClCC1OC1
390	51818-56-5	CC(C)(C)CCCCCC(=O)[O-]	CC(C)(C)CCCCCC(=O)O	C(CCCCCC(C)(C)C)(=O)[O-](1), [Ni+2](1)	CC(C)(C)CCCCCC(=O)[O-]	CC(C)(C)CCCCCC(=O)O	C(CCCCCC(C)(C)C)(=O)[O-](1), [N+2](1)							Organometallic	Organic counterion
391	52033-74-6	NNc1ccccc1	NNc1ccccc1	c1ccc(cc1)NN(1), OS(=O)(=O)O(1)				NNc1ccccc1	NNc1ccccc1	c1ccc(cc1)NN(1), OS(=O)(=O)O(1)					Organic counterion
406	553-00-4	Nc1ccc2ccccc2c1	Nc1cc2c(cc1)cccc2	CC(O)=O(1)	Nc1ccc2ccccc2c1	Nc1cc2c(cc1)cccc2	CC(O)=O(1)	Nc1ccc2ccccc2c1	Nc1cc2c(cc1)cccc2	CC(=O)O(1)	Nc1ccc2ccccc2c1	Nc1cc2c(cc1)cccc2	CC(=O)O(1)		Organic counterion
407	553-71-9	O=C([O-])c1ccccc1	O=C(O)c1ccccc1	[O-]C(=O)c1ccccc1(1), [Ni+2](1)	O=C([O-])c1ccccc1	O=C(O)c1ccccc1	[O-]C(=O)c1ccccc1(1), [N+2](1)	O=C([O-])c1ccccc1	O=C(O)c1ccccc1	c1ccc(cc1)C(=O)[O-](1), [Ni+2](1)	O=C([O-])c1ccccc1	O=C(O)c1ccccc1	c1ccc(cc1)C(=O)[O-](1), [Ni+2](1)	Organometallic	Organic counterion
412	5571-36-8										CC12CC=C3C4=C(CCC3C1CCC2=O)CC1(CC4)OCCO1	CC12C(C3C(=CC1)C=4CCC5(CC4CC3)OCCO5)CCC2=O
420	57044-25-4	OCC1CO1	OCC1OC1		OCC1CO1	OCC1OC1		OCC1CO1	OCC1OC1		OCC1CO1	OCC1OC1
429	59653-74-6	O=c1n(CC2CO2)c(=O)n(CC2CO2)c(=O)n1CC1CO1	O=c1n(c(n(c(n1CC2OC2)=O)CC3OC3)=O)CC4OC4								O=c1n(CC2CO2)c(=O)n(CC2CO2)c(=O)n1CC1CO1	O=c1n(c(n(c(n1CC2OC2)=O)CC3OC3)=O)CC4OC4
439	612-52-2				[NH+]c1ccc2ccccc2c1	[NH+]c1ccc2ccccc2c1	[C-](1)	[NH3+]c1ccc2ccccc2c1	Nc1cc2c(cc1)cccc2	[Cl-](1)	Nc1ccc2ccccc2c1	Nc1cc2c(cc1)cccc2	Cl(1)		Organic counterion
456	63449-39-8				CCCC(C)CCCC(C)CCC(C)CCC(C)CCC(C)CCCC(C)CCC	CCCC(C)CCCC(C)CCC(C)CCC(C)CCC(C)CCCC(C)CCC					CCCC(Cl)CCCC(Cl)CCC(Cl)CCC(Cl)CCC(Cl)CCCC(Cl)CCC	CCCC(Cl)CCCC(Cl)CCC(Cl)CCC(Cl)CCC(Cl)CCCC(Cl)CCC
458	6465-71-0										CCCC(CCC)c1ccc(O)cc1	CCCC(CCC)c1ccc(cc1)O
537	64969-36-4	Cc1cc(-c2ccc([NH3+])c(C)c2)ccc1[NH3+]	Cc1c(ccc(c1)-c2cc(c(cc2)N)C)N	OS(=O)(=O)[O-](2)							Cc1cc(-c2ccc([NH3+])c(C)c2)ccc1[NH3+]	Cc1c(ccc(c1)-c2cc(c(cc2)N)C)N	OS(=O)(=O)[O-](2)
540	65321-67-7	Cc1ccc([NH3+])cc1[NH3+]	Cc1c(cc(cc1)N)N	[O-]S(=O)(=O)[O-](1)				Cc1ccc([NH3+])cc1[NH3+]	Cc1c(cc(cc1)N)N	[O-]S(=O)(=O)[O-](1)	Cc1ccc([NH3+])cc1[NH3+]	Cc1c(cc(cc1)N)N	[O-]S(=O)(=O)[O-](1)
551	6804-07-05							COC(=O)N=NC=C1C=[N+]([O-])c2ccccc2N1O	COC(=O)N=NC=C1N(c2c([N+](=C1)[O-])cccc2)O
571	68475-60-5	CCCCC	CCCCC		CCCCC	CCCCC
581	68476-49-3	CCC	CCC		CCC	CCC		CCC	CCC		CCC	CCC
583	68476-55-1							CCCCC	CCCCC		CCCCC	CCCCC
606	68515-48-0				CC(C)CCCCCCOC(=O)c1ccccc1C(=O)OCCCCCCC(C)C	CC(C)CCCCCCOC(=O)c1c(cccc1)C(=O)OCCCCCCC(C)C
607	68515-49-1				CC(C)CCCCCCCOC(=O)c1ccccc1C(=O)OCCCCCCCC(C)C	CC(C)CCCCCCCOC(=O)c1c(cccc1)C(=O)OCCCCCCCC(C)C					CC(C)CCCCCCCOC(=O)c1ccccc1C(=O)OCCCCCCCC(C)C	CC(C)CCCCCCCOC(=O)c1c(cccc1)C(=O)OCCCCCCCC(C)C
608	68515-50-4							CC(C)CCCOC(=O)c1ccccc1C(=O)OCCCC(C)C	CC(C)CCCOC(=O)c1c(cccc1)C(=O)OCCCC(C)C		CCCCCCOC(=O)c1ccccc1C(=O)OCCCCCC	CCCCCCOC(=O)c1c(cccc1)C(=O)OCCCCCC
621	68606-26-8				CCC	CCC
642	68987-90-6				CCCCC(CC)Cc1ccc(OCCO)cc1	CCCCC(CC)Cc1ccc(cc1)OCCO					CCCCC(CC)Cc1ccc(OCCO)cc1	CCCCC(CC)Cc1ccc(cc1)OCCO
658	71888-89-6
660	71957-07-8	O=C([O-])C(O)C(O)C(O)C(O)CO	O=C(O)C(O)C(O)C(O)C(O)CO	C(C(C(C(C(C(=O)[O-])O)O)O)O)O(1), [Ni+2](1)	O=C([O-])C(O)C(O)C(O)C(O)CO	O=C(O)C(O)C(O)C(O)C(O)CO	C(C(C(C(C(C(=O)[O-])O)O)O)O)O(1), [N+2](1)	O=C([O-])C(O)C(O)C(O)C(O)CO	O=C(O)C(O)C(O)C(O)C(O)CO	C(C(C(C(C(C(=O)[O-])O)O)O)O)O(1), [Ni+2](1)	O=C([O-])C(O)C(O)C(O)C(O)CO	O=C(O)C(O)C(O)C(O)C(O)CO	C(C(C(C(C(C(=O)[O-])O)O)O)O)O(1), [Ni+2](1)	Organometallic	Organic counterion
661	72319-19-8										O=S(=O)([O-])c1ccc2ccc(S(=O)(=O)[O-])cc2c1	O=S(=O)(O)c1cc2c(cc1)ccc(S(=O)(=O)O)c2	[Ni+2](1)	Organometallic
665	72624-02-3	CCCCCCCc1ccc(O)cc1	CCCCCCCc1ccc(cc1)O		CCCCCCCc1ccc(O)cc1	CCCCCCCc1ccc(cc1)O		CCCCCCCc1ccc(O)cc1	CCCCCCCc1ccc(cc1)O		CCCCCCCc1ccc(O)cc1	CCCCCCCc1ccc(cc1)O
671	74332-73-3
677	74499-35-7				C=Cc1cc(C=C)c(C=C)c(O)c1C=C	C=Cc1c(c(c(c(c1)C=C)C=C)O)C=C					C=Cc1cc(C=C)c(C=C)c(O)c1C=C	C=Cc1c(c(c(c(c1)C=C)C=C)O)C=C
679	74753-18-7	Cc1cc(-c2ccc(N)c(C)c2)ccc1N	Cc1c(ccc(c1)-c2cc(c(cc2)N)C)N	OS(=O)(=O)O(1)				Cc1cc(-c2ccc(N)c(C)c2)ccc1N	Cc1c(ccc(c1)-c2cc(c(cc2)N)C)N	OS(=O)(=O)O(1)	Cc1cc(-c2ccc(N)c(C)c2)ccc1N	Cc1c(ccc(c1)-c2cc(c(cc2)N)C)N	OS(=O)(=O)O(1)
690	7580-31-6	CCCCC(CC)C(=O)O	CCCCC(CC)C(=O)O	[Ni](1)	CCCCC(CC)C(=O)O	CCCCC(CC)C(=O)O	[N](1)	CCCCC(CC)C(=O)O	CCCCC(CC)C(=O)O	[Ni](1)	CCCCC(CC)C(=O)O	CCCCC(CC)C(=O)O	[Ni](1)	Organometallic
723	78-87-5				CCC(C)C	CCC(C)C					CC(Cl)CCl	CC(Cl)CCl
742	84245-12-5							CC(=O)Nc1nc(=O)c2ncn(COC(CO)CO)c2[nH]1	CC(=O)Nc1[nH]c2c(c(n1)=O)ncn2COC(CO)CO		CC(=O)Nc1nc(=O)c2ncn(COC(CO)CO)c2[nH]1	CC(=O)Nc1[nH]c2c(c(n1)=O)ncn2COC(CO)CO
747	84-74-2				CCCCOC(=O)c1ccccc1C(=O)OCCCC	CCCCOC(=O)c1c(cccc1)C(=O)OCCCC					CCCCOC(=O)c1ccccc1C(=O)OCCCC	CCCCOC(=O)c1c(cccc1)C(=O)OCCCC
750	84777-06-0	CC(C)CCc1ccc(C(=O)[O-])c(C(=O)[O-])c1CCC(C)C	CC(C)CCc1c(c(c(cc1)C(=O)O)C(=O)O)CCC(C)C		CC(C)CCc1ccc(C(=O)[O-])c(C(=O)[O-])c1CCC(C)C	CC(C)CCc1c(c(c(cc1)C(=O)O)C(=O)O)CCC(C)C		CC(C)CCc1ccc(C(=O)[O-])c(C(=O)[O-])c1CCC(C)C	CC(C)CCc1c(c(c(cc1)C(=O)O)C(=O)O)CCC(C)C
751	84852-15-3							CC(C)CCCCCCc1ccc(O)cc1	CC(C)CCCCCCc1ccc(cc1)O		CCCCCCCCCc1ccccc1O	CCCCCCCCCc1c(cccc1)O
754	84852-37-9	CC(C)CCCCCC(=O)[O-]	CC(C)CCCCCC(=O)O	C(CCCCCC(C)C)(=O)[O-](1), [Ni+2](1)	CC(C)CCCCCC(=O)[O-]	CC(C)CCCCCC(=O)O	C(CCCCCC(C)C)(=O)[O-](1), [N+2](1)	CC(C)CCCCCC(=O)[O-]	CC(C)CCCCCC(=O)O	CC(C)CCCCCC(=O)[O-](1), [Ni+2](1)				Organometallic	Organic counterion
756	84852-53-9	Brc1c(Br)c(Br)c(CCc2c(Br)c(Br)c(Br)c(Br)c2Br)c(Br)c1Br	Brc1c(c(c(c(c1Br)Br)CCc2c(c(c(c(c2Br)Br)Br)Br)Br)Br)Br		Brc1c(Br)c(Br)c(CCc2c(Br)c(Br)c(Br)c(Br)c2Br)c(Br)c1Br	Brc1c(c(c(c(c1Br)Br)CCc2c(c(c(c(c2Br)Br)Br)Br)Br)Br)Br					Brc1c(Br)c(Br)c(CCc2c(Br)c(Br)c(Br)c(Br)c2Br)c(Br)c1Br	Brc1c(c(c(c(c1Br)Br)CCc2c(c(c(c(c2Br)Br)Br)Br)Br)Br)Br
764	85136-74-9										CC1=C(C#N)C(=O)N(CCCOC(C)C)C(=O)C1=NNc1ccc(N=Nc2ccccc2)cc1	CC=1C(C(N(C(C1C#N)=O)CCCOC(C)C)=O)=NNc2ccc(cc2)N=Nc3ccccc3
770	85508-44-7				CC(C)(C)CCCCCC(=O)[O-]	CC(C)(C)CCCCCC(=O)O	C(=O)([O-])CCCCCC(C)(C)C(1), [N+2](1)				CC(C)(C)CCCCCC(=O)[O-]	CC(C)(C)CCCCCC(=O)O	CC(C)(C)CCCCCC(=O)[O-](1), [Ni+2](1)	Organometallic	Organic counterion
777	85-68-7				CCCCOC(=O)c1ccccc1C(=O)OCc1ccccc1	CCCCOC(=O)c1c(cccc1)C(=O)OCc2ccccc2					CCCCOC(=O)c1ccccc1C(=O)OCc1ccccc1	CCCCOC(=O)c1c(cccc1)C(=O)OCc2ccccc2
786	87-86-5				Cc1c(C)c(C)c(O)c(C)c1C	Cc1c(c(c(c(c1C)C)O)C)C		Oc1c(Cl)c(Cl)c(Cl)c(Cl)c1Cl	Oc1c(c(c(c(c1Cl)Cl)Cl)Cl)Cl		Oc1c(Cl)c(Cl)c(Cl)c(Cl)c1Cl	Oc1c(c(c(c(c1Cl)Cl)Cl)Cl)Cl
860	93920-09-3							CC(C)(C)CCCCCCC(=O)[O-]	CC(C)(C)CCCCCCC(=O)O	CC(C)(C)CCCCCCC(=O)[O-](1), [Ni+2](1)				Organometallic	Organic counterion
861	93920-10-6							CC(C)(C)CCCCC(=O)[O-]	CC(C)(C)CCCCC(=O)O	CC(C)(C)CCCCC(=O)[O-](1), [Ni+2](1)	CC(C)(C)CCCCC(=O)[O-]	CC(C)(C)CCCCC(=O)O	CC(C)(C)CCCCC(=O)[O-](1), [Ni+2](1)	Organometallic	Organic counterion
865	93983-68-7				CCCCC(C)(C)C(=O)[O-]	CCCCC(C)(C)C(=O)O	C(CC)CC(C(=O)[O-])(C)C(1), [N+2](1)				CCCCC(C)(C)C(=O)[O-]	CCCCC(C)(C)C(=O)O	CCCCC(C)(C)C(=O)[O-](1), [Ni+2](1)	Organometallic	Organic counterion
888	98-07-7				CC(C)(C)c1ccccc1	CC(C)(C)c1ccccc1		ClC(Cl)(Cl)c1ccccc1	ClC(Cl)(Cl)c1ccccc1		ClC(Cl)(Cl)c1ccccc1	ClC(Cl)(Cl)c1ccccc1
897	EC-405-030-1
899	EC-414-850-9
900	EC-420-580-2
904	EC-435-960-3

## Sheet: Summary
row ID	Count
Maintain (w/ duplicates) (H reliability)	175
Maintain (w/ duplicates) (M reliability)	81
Maintain (w/o duplicates) (H reliability)	163
Maintain (w/o duplicates) (M reliability)	68
Manual check	115
Rejected (all)	542
Rejected (inorganic or unusual elements)	194
Rejected (mixtures)	23
Rejected (missing/ambiguous)	394

## Sheet: Neutalized_and_Counter...
Original ID	CAS_NO	SMILES, CIR_Name	SMILES Neutralized, CIR_Name	Counterions, CIR_Name	SMILES, CIR_CAS	SMILES Neutralized, CIR_CAS	Counterions, CIR_CAS	SMILES, CompTox_Name	SMILES Neutralized, CompTox_Name	Counterions, CompTox_Name	SMILES, CompTox_CAS	SMILES Neutralized, CompTox_CAS	Counterions, CompTox_CAS	Warning (organometallic)	Warning (organic counterion)
1	100-02-7	O=[N+]([O-])c1ccc(O)cc1	O=[N+]([O-])c1ccc(cc1)O		O=[N+]([O-])c1ccc(O)cc1	O=[N+]([O-])c1ccc(cc1)O		O=[N+]([O-])c1ccc(O)cc1	O=[N+]([O-])c1ccc(cc1)O
2	1002-53-5	CCCC[Sn+2]CCCC	CCCC[Sn+2]CCCC		CCCC[Sn]CCCC	CCCC[Sn]CCCC					CCCC[SnH2]CCCC	CCCC[Sn]CCCC
3	10028-18-9	[Ni+2]	[Ni+2]	[F-](2)	[Ni+2]	[Ni+2]	[F-](2)	F[Ni]F	F[Ni]F		F[Ni]F	F[Ni]F
4	100-42-5	C=Cc1ccccc1	C=Cc1ccccc1		C=Cc1ccccc1	C=Cc1ccccc1		C=Cc1ccccc1	C=Cc1ccccc1		C=Cc1ccccc1	C=Cc1ccccc1
5	10043-35-3	OB(O)O	OB(O)O		OB(O)O	OB(O)O		OB(O)O	OB(O)O
6	100-44-7				ClCc1ccccc1	ClCc1ccccc1					ClCc1ccccc1	ClCc1ccccc1
7	100532-36-3
8	100-63-0	NNc1ccccc1	NNc1ccccc1		NNc1ccccc1	NNc1ccccc1	[Cl-](1), [H+](1)	NNc1ccccc1	NNc1ccccc1		NNc1ccccc1	NNc1ccccc1
9	100684-33-1
10	10099-74-8	[Pb+2]	[Pb+2]	[O-][N+]([O-])=O(2)	[Pb+2]	[Pb+2]	[O-][N+]([O-])=O(2)	[PbH2+2]	[Pb+2]	[O-][N+]([O-])=O(2)	[PbH2+2]	[Pb+2]	[O-][N+]([O-])=O(2)
11	10101-96-9	O=[Se]([O-])[O-]	O=[Se]([O-])[O-]	[Ni+2](1)							O=[Se]([O-])[O-]	O=[Se]([O-])[O-]	[Ni+2](1)	Organometallic
12	10108-64-2	[Cd+2]	[Cd+2]	[Cl-](2)	[Cd+2]	[Cd+2]	[Cl-](2)
13	101-14-4	Nc1ccc(Cc2ccc(N)c(Cl)c2)cc1Cl	Nc1c(cc(cc1)Cc2cc(c(cc2)N)Cl)Cl		Nc1ccc(Cc2ccc(N)c(Cl)c2)cc1Cl	Nc1c(cc(cc1)Cc2cc(c(cc2)N)Cl)Cl		Nc1ccc(Cc2ccc(N)c(Cl)c2)cc1Cl	Nc1c(cc(cc1)Cc2cc(c(cc2)N)Cl)Cl		Nc1ccc(Cc2ccc(N)c(Cl)c2)cc1Cl	Nc1c(cc(cc1)Cc2cc(c(cc2)N)Cl)Cl
14	10124-36-4	[Cd+2]	[Cd+2]	[O-]S([O-])(=O)=O(1)	[Cd+2]	[Cd+2]	[O-]S([O-])(=O)=O(1)	[Cd+2]	[Cd+2]	[O-]S([O-])(=O)=O(1)	[Cd+2]	[Cd+2]	[O-]S([O-])(=O)=O(1)
15	10124-43-3	O=S(=O)([O-])[O-]	O=S(=O)(O)O	[Co+2](1)	O=S(=O)([O-])[O-]	O=S(=O)(O)O	[Co+2](1), O(4)	O=S(=O)([O-])[O-]	O=S(=O)(O)O	[Co+2](1)	O=S(=O)([O-])[O-]	O=S(=O)(O)O	[Co+2](1)	Organometallic	Organic counterion
16	101316-59-0
17	101316-62-5
18	101316-66-9
19	101316-67-0
20	101316-69-2
21	101316-72-7
22	101316-76-1
23	101316-84-1
24	10141-05-6	O=[N+]([O-])[O-]	O=[N+]([O-])O	[O-][N+]([O-])=O(1), [Co+2](1)	O=[N+]([O-])[O-]	O=[N+]([O-])O	[O-][N+]([O-])=O(1), [Co+2](1)	O=[N+]([O-])[O-]	O=[N+]([O-])O	[O-][N+]([O-])=O(1), [Co+2](1)				Organometallic
25	101-61-1	CN(C)c1ccc(Cc2ccc(N(C)C)cc2)cc1	CN(C)c1ccc(cc1)Cc2ccc(cc2)N(C)C		CN(C)c1ccc(Cc2ccc(N(C)C)cc2)cc1	CN(C)c1ccc(cc1)Cc2ccc(cc2)N(C)C					CN(C)c1ccc(Cc2ccc(N(C)C)cc2)cc1	CN(C)c1ccc(cc1)Cc2ccc(cc2)N(C)C
26	101631-14-5
27	101-77-9				Nc1ccc(Cc2ccc(N)cc2)cc1	Nc1ccc(cc1)Cc2ccc(cc2)N					Nc1ccc(Cc2ccc(N)cc2)cc1	Nc1ccc(cc1)Cc2ccc(cc2)N
28	101795-01-1
29	101-80-4	Nc1ccc(Oc2ccc(N)cc2)cc1	Nc1ccc(cc1)Oc2ccc(cc2)N		Nc1ccc(Oc2ccc(N)cc2)cc1	Nc1ccc(cc1)Oc2ccc(cc2)N		Nc1ccc(Oc2ccc(N)cc2)cc1	Nc1ccc(cc1)Oc2ccc(cc2)N		Nc1ccc(Oc2ccc(N)cc2)cc1	Nc1ccc(cc1)Oc2ccc(cc2)N
30	102110-14-5
31	102110-15-6
32	102110-55-4
33	102570-52-5
34	103112-35-2	CCOC(=O)c1nc(C(Cl)(Cl)Cl)n(-c2ccc(Cl)cc2Cl)n1	CCOC(=O)c1nn(c(n1)C(Cl)(Cl)Cl)-c2c(cc(cc2)Cl)Cl		CCOC(=O)c1nc(C(Cl)(Cl)Cl)n(-c2ccc(Cl)cc2Cl)n1	CCOC(=O)c1nn(c(n1)C(Cl)(Cl)Cl)-c2c(cc(cc2)Cl)Cl					CCOC(=O)c1nc(C(Cl)(Cl)Cl)n(-c2ccc(Cl)cc2Cl)n1	CCOC(=O)c1nn(c(n1)C(Cl)(Cl)Cl)-c2c(cc(cc2)Cl)Cl
35	103122-66-3				CCOC(=O)NC(=S)OCC(C)C	CCOC(=O)NC(=S)OCC(C)C
36	10325-94-7				[Cd+2]	[Cd+2]	O[N+]([O-])=O(2)				O=[N+]([O-])O[Cd]O[N+](=O)[O-]	O=[N+]([O-])O[Cd]O[N+](=O)[O-]
37	10332-33-9				O=BO[O-]	O=BOO	[Na+](1), O(1)	O=BO[O-]	O=BOO	[Na+](1), O(1)	O=BO[O-]	O=BOO	[Na+](1), O(1)
38	103-33-3	c1ccc(N=Nc2ccccc2)cc1	c1ccc(cc1)N=Nc2ccccc2		c1ccc(N=Nc2ccccc2)cc1	c1ccc(cc1)N=Nc2ccccc2		c1ccc(N=Nc2ccccc2)cc1	c1ccc(cc1)N=Nc2ccccc2
39	10381-36-9	O=P([O-])([O-])[O-]	O=P(O)(O)O	[O-]P([O-])([O-])=O(1), [Ni+2](3)	O=P([O-])([O-])[O-]	O=P(O)(O)O	[O-]P([O-])([O-])=O(1), [Ni+2](3)				O=P([O-])([O-])[O-]	O=P(O)(O)O	[O-]P([O-])([O-])=O(1), [Ni+2](3)	Organometallic
40	104-35-8				CCCCCCCCCc1ccc(OCCO)cc1	CCCCCCCCCc1ccc(cc1)OCCO					CCCCCCCCCc1ccc(OCCO)cc1	CCCCCCCCCc1ccc(cc1)OCCO
41	104-40-5	CCCCCCCCCc1ccc(O)cc1	CCCCCCCCCc1ccc(cc1)O		CCCCCCCCCc1ccc(O)cc1	CCCCCCCCCc1ccc(cc1)O		CCCCCCCCCc1ccc(O)cc1	CCCCCCCCCc1ccc(cc1)O
42	10486-00-7	O=BOO	O=BOO	[Na](5)	O[B-]1(O)OO[B-](O)(O)OO1	O[B-]1(O)OO[B-](O)(O)OO1	[Na+](2), O(3)			[Na+](1), O(4)			[Na+](1), O(4)
43	105024-66-6	CCOc1ccc([Si](C)(C)CCCc2ccc(F)c(Oc3ccccc3)c2)cc1	CCOc1ccc(cc1)[Si](C)(C)CCCc2cc(c(cc2)F)Oc3ccccc3		CCOc1ccc([Si](C)(C)CCCc2ccc(F)c(Oc3ccccc3)c2)cc1	CCOc1ccc(cc1)[Si](C)(C)CCCc2cc(c(cc2)F)Oc3ccccc3					CCOc1ccc([Si](C)(C)CCCc2ccc(F)c(Oc3ccccc3)c2)cc1	CCOc1ccc(cc1)[Si](C)(C)CCCc2cc(c(cc2)F)Oc3ccccc3
44	10588-01-9	O=[Cr](=O)([O-])O[Cr](=O)(=O)[O-]	O=[Cr](=O)([O-])O[Cr](=O)(=O)[O-]	[Na+](2)	O=[Cr](=O)([O-])O[Cr](=O)(=O)[O-]	O=[Cr](=O)([O-])O[Cr](=O)(=O)[O-]	[Na+](2)	O=[Cr](=O)([O-])O[Cr](=O)(=O)[O-]	O=[Cr](=O)([O-])O[Cr](=O)(=O)[O-]	[Na+](2)	O=[Cr](=O)([O-])O[Cr](=O)(=O)[O-]	O=[Cr](=O)([O-])O[Cr](=O)(=O)[O-]	[Na+](2)
45	106-47-8	Nc1ccc(Cl)cc1	Nc1ccc(cc1)Cl		Nc1ccc(Cl)cc1	Nc1ccc(cc1)Cl		Nc1ccc(Cl)cc1	Nc1ccc(cc1)Cl		Nc1ccc(Cl)cc1	Nc1ccc(cc1)Cl
46	1067-29-4							CCC[Sn](CCC)(CCC)O[Sn](CCC)(CCC)CCC	CCC[Sn](CCC)(CCC)O[Sn](CCC)(CCC)CCC		CCC[Sn](CCC)(CCC)O[Sn](CCC)(CCC)CCC	CCC[Sn](CCC)(CCC)O[Sn](CCC)(CCC)CCC
47	106-89-8	ClCC1CO1	ClCC1OC1		ClCC1CO1	ClCC1OC1		ClCC1CO1	ClCC1OC1		ClCC1CO1	ClCC1OC1
48	106-91-2				C=C(C)C(=O)OCC1CO1	C=C(C)C(=O)OCC1OC1					C=C(C)C(=O)OCC1CO1	C=C(C)C(=O)OCC1OC1
49	106-93-4	BrCCBr	BrCCBr		BrCCBr	BrCCBr		BrCCBr	BrCCBr		BrCCBr	BrCCBr
50	106-94-5	CCCBr	CCCBr		CCCBr	CCCBr		CCCBr	CCCBr		CCCBr	CCCBr
51	106-99-0	C=CC=C	C=CC=C		C=CC=C	C=CC=C		C=CC=C	C=CC=C		C=CC=C	C=CC=C
52	107-06-2	ClCCCl	ClCCCl		ClCCCl	ClCCCl		ClCCCl	ClCCCl
53	107-13-1	C=CC#N	C=CC#N		C=CC#N	C=CC#N		C=CC#N	C=CC#N		C=CC#N	C=CC#N
54	107-30-2	COCCl	COCCl		COCCl	COCCl		COCCl	COCCl		COCCl	COCCl
55	108225-03-2	COc1ccccc1N=Nc1c(S(=O)(=O)[O-])cc2cc(Nc3nc([NH2+]C(C)(C)N)nc([NH2+]C(C)(C)N)n3)ccc2c1O	COc1c(cccc1)N=Nc2c(c3c(cc2S(=O)(=O)O)cc(Nc4nc(nc(n4)NC(C)(C)N)NC(C)(C)N)cc3)O	[O-]C=O(1)
56	108-46-3	Oc1cccc(O)c1	Oc1cc(ccc1)O		Oc1cccc(O)c1	Oc1cc(ccc1)O		Oc1cccc(O)c1	Oc1cc(ccc1)O		Oc1cccc(O)c1	Oc1cc(ccc1)O
57	109-86-4	COCCO	COCCO		COCCO	COCCO		COCCO	COCCO		COCCO	COCCO
58	110-00-9	c1ccoc1	c1cocc1		c1ccoc1	c1cocc1		c1ccoc1	c1cocc1		c1ccoc1	c1cocc1
59	110-49-6	COCCOC(C)=O	COCCOC(C)=O		COCCOC(C)=O	COCCOC(C)=O		COCCOC(C)=O	COCCOC(C)=O		COCCOC(C)=O	COCCOC(C)=O
60	110-54-3	CCCCCC	CCCCCC		CCCCCC	CCCCCC		CCCCCC	CCCCCC		CCCCCC	CCCCCC
61	110-71-4	COCCOC	COCCOC		COCCOC	COCCOC		COCCOC	COCCOC		COCCOC	COCCOC
62	110-80-5	CCOCCO	CCOCCO		CCOCCO	CCOCCO		CCOCCO	CCOCCO		CCOCCO	CCOCCO
63	11099-02-8	O=[Ni]	O=[Ni]					O=[Ni]	O=[Ni]
64	11103-86-9	O=[Cr](=O)([O-])[O-]	O=[Cr](=O)([O-])[O-]	[O-][Cr]([O-])(=O)=O(1), [Zn+2](2), [K+](1), [OH-](1)	O=[Cr](=O)([O-])[O-]	O=[Cr](=O)([O-])[O-]	[O-][Cr]([O-])(=O)=O(1), [Zn+2](2), [K+](1), [OH-](1)							Organometallic
65	11113-50-1				OB(O)O	OB(O)O
66	11113-74-9	[Ni+2]	[Ni+2]	[OH-](2)	[Ni+2]	[Ni+2]	[OH-](2)	O[Ni]O	O[Ni]O
67	11113-75-0	S=[Ni]	S=[Ni]		S=[Ni]	S=[Ni]
68	111-15-9	CCOCCOC(C)=O	CCOCCOC(C)=O		CCOCCOC(C)=O	CCOCCOC(C)=O		CCOCCOC(C)=O	CCOCCOC(C)=O		CCOCCOC(C)=O	CCOCCOC(C)=O
69	11120-22-2	[Pb+2]	[Pb+2]	[O-][Si]([O-])=O(1)	[Pb+2]	[Pb+2]	[O-][Si]([O-])=O(1)	[Pb+4]	[Pb+4]	[O-][Si]([O-])=O(2)	[Pb+4]	[Pb+4]	[O-][Si]([O-])=O(2)
70	11132-10-8	[Ni+2]	[Ni+2]	[K+](1), [F-](3)
71	11138-47-9	O=BO[O-]	O=BOO	[Na+](1)	O=BOO	O=BOO	[Na](5)
72	111-41-1	NCCNCCO	NCCNCCO		NCCNCCO	NCCNCCO		NCCNCCO	NCCNCCO		NCCNCCO	NCCNCCO
73	1116-54-7	O=NN(CCO)CCO	O=NN(CCO)CCO		O=NN(CCO)CCO	O=NN(CCO)CCO					O=NN(CCO)CCO	O=NN(CCO)CCO
74	111-96-6	COCCOCCOC	COCCOCCOC		COCCOCCOC	COCCOCCOC		COCCOCCOC	COCCOCCOC		COCCOCCOC	COCCOCCOC
75	1120-71-4	O=S1(=O)CCCO1	O=S1(OCCC1)=O		O=S1(=O)CCCO1	O=S1(OCCC1)=O		O=S1(=O)CCCO1	O=S1(OCCC1)=O		O=S1(=O)CCCO1	O=S1(OCCC1)=O
76	112-49-2	COCCOCCOCCOC	COCCOCCOCCOC		COCCOCCOCCOC	COCCOCCOCCOC		COCCOCCOCCOC	COCCOCCOCCOC		COCCOCCOCCOC	COCCOCCOCCOC
77	1139800-98-8
78	115-86-6	O=P(Oc1ccccc1)(Oc1ccccc1)Oc1ccccc1	O=P(Oc1ccccc1)(Oc2ccccc2)Oc3ccccc3		O=P(Oc1ccccc1)(Oc1ccccc1)Oc1ccccc1	O=P(Oc1ccccc1)(Oc2ccccc2)Oc3ccccc3		O=P(Oc1ccccc1)(Oc1ccccc1)Oc1ccccc1	O=P(Oc1ccccc1)(Oc2ccccc2)Oc3ccccc3		O=P(Oc1ccccc1)(Oc1ccccc1)Oc1ccccc1	O=P(Oc1ccccc1)(Oc2ccccc2)Oc3ccccc3
79	115-96-8	O=P(OCCCl)(OCCCl)OCCCl	O=P(OCCCl)(OCCCl)OCCCl		O=P(OCCCl)(OCCCl)OCCCl	O=P(OCCCl)(OCCCl)OCCCl		O=P(OCCCl)(OCCCl)OCCCl	O=P(OCCCl)(OCCCl)OCCCl		O=P(OCCCl)(OCCCl)OCCCl	O=P(OCCCl)(OCCCl)OCCCl
80	1163-19-5				Brc1c(Br)c(Br)c(Oc2c(Br)c(Br)c(Br)c(Br)c2Br)c(Br)c1Br	Brc1c(c(c(c(c1Br)Br)Oc2c(c(c(c(c2Br)Br)Br)Br)Br)Br)Br		Brc1c(Br)c(Br)c(Oc2c(Br)c(Br)c(Br)c(Br)c2Br)c(Br)c1Br	Brc1c(c(c(c(c1Br)Br)Oc2c(c(c(c(c2Br)Br)Br)Br)Br)Br)Br		Brc1c(Br)c(Br)c(Oc2c(Br)c(Br)c(Br)c(Br)c2Br)c(Br)c1Br	Brc1c(c(c(c(c1Br)Br)Oc2c(c(c(c(c2Br)Br)Br)Br)Br)Br)Br
81	117-81-7				CCCCC(CC)COC(=O)c1ccccc1C(=O)OCC(CC)CCCC	CCCCC(CC)COC(=O)c1c(cccc1)C(=O)OCC(CC)CCCC
82	117-82-8	COCCOC(=O)c1ccccc1C(=O)OCCOC	COCCOC(=O)c1c(cccc1)C(=O)OCCOC		COCCOC(=O)c1ccccc1C(=O)OCCOC	COCCOC(=O)c1c(cccc1)C(=O)OCCOC		COCCOC(=O)c1ccccc1C(=O)OCCOC	COCCOC(=O)c1c(cccc1)C(=O)OCCOC		COCCOC(=O)c1ccccc1C(=O)OCCOC	COCCOC(=O)c1c(cccc1)C(=O)OCCOC
83	117-84-0	CCCCCCCCOC(=O)c1ccccc1C(=O)OCCCCCCCC	CCCCCCCCOC(=O)c1c(cccc1)C(=O)OCCCCCCCC		CCCCCCCCOC(=O)c1ccccc1C(=O)OCCCCCCCC	CCCCCCCCOC(=O)c1c(cccc1)C(=O)OCCCCCCCC		CCCCC(CC)COC(=O)c1ccccc1C(=O)OCC(CC)CCCC	CCCCC(CC)COC(=O)c1c(cccc1)C(=O)OCC(CC)CCCC
84	118-74-1	Clc1c(Cl)c(Cl)c(Cl)c(Cl)c1Cl	Clc1c(c(c(c(c1Cl)Cl)Cl)Cl)Cl		Clc1c(Cl)c(Cl)c(Cl)c(Cl)c1Cl	Clc1c(c(c(c(c1Cl)Cl)Cl)Cl)Cl		Clc1c(Cl)c(Cl)c(Cl)c(Cl)c1Cl	Clc1c(c(c(c(c1Cl)Cl)Cl)Cl)Cl
85	118-79-6	Oc1c(Br)cc(Br)cc1Br	Oc1c(cc(cc1Br)Br)Br		Oc1c(Br)cc(Br)cc1Br	Oc1c(cc(cc1Br)Br)Br		Oc1c(Br)cc(Br)cc1Br	Oc1c(cc(cc1Br)Br)Br
86	119-61-9	O=C(c1ccccc1)c1ccccc1	O=C(c1ccccc1)c2ccccc2		O=C(c1ccccc1)c1ccccc1	O=C(c1ccccc1)c2ccccc2		O=C(c1ccccc1)c1ccccc1	O=C(c1ccccc1)c2ccccc2		O=C(c1ccccc1)c1ccccc1	O=C(c1ccccc1)c2ccccc2
87	119738-06-6				CC(Oc1ccc(Oc2cnc3cc(Cl)ccc3n2)cc1)C(=O)OCC1CCCO1	CC(Oc1ccc(cc1)Oc2nc3c(nc2)cc(Cl)cc3)C(=O)OCC4OCCC4
88	119-90-4	COc1cc(-c2ccc(N)c(OC)c2)ccc1N	COc1c(ccc(c1)-c2cc(c(cc2)N)OC)N		COc1cc(-c2ccc(N)c(OC)c2)ccc1N	COc1c(ccc(c1)-c2cc(c(cc2)N)OC)N		COc1cc(-c2ccc(N)c(OC)c2)ccc1N	COc1c(ccc(c1)-c2cc(c(cc2)N)OC)N		COc1cc(-c2ccc(N)c(OC)c2)ccc1N	COc1c(ccc(c1)-c2cc(c(cc2)N)OC)N
89	119-93-7	Cc1cc(-c2ccc(N)c(C)c2)ccc1N	Cc1c(ccc(c1)-c2cc(c(cc2)N)C)N		Cc1cc(-c2ccc(N)c(C)c2)ccc1N	Cc1c(ccc(c1)-c2cc(c(cc2)N)C)N		Cc1cc(-c2ccc(N)c(C)c2)ccc1N	Cc1c(ccc(c1)-c2cc(c(cc2)N)C)N		Cc1cc(-c2ccc(N)c(C)c2)ccc1N	Cc1c(ccc(c1)-c2cc(c(cc2)N)C)N
90	12001-28-4
91	12001-29-5	[O-][Si]([O-])([O-])O	[O-][Si]([O-])([O-])O	O[Si]([O-])([O-])[O-](1), [Mg+2](3), O(1)	[O-][Si]([O-])([O-])O	[O-][Si]([O-])([O-])O	O[Si]([O-])([O-])[O-](1), [Mg+2](3), O(1)
92	12004-35-2										[Ni+2]	[Ni+2]	[Al+3](2), [O-2](3)	Organometallic
93	12007-00-0	B#[Ni]	B#[Ni]		B#[Ni]	B#[Ni]		B#[Ni]	B#[Ni]		B#[Ni]	B#[Ni]
94	12007-01-1	[Ni]	[Ni]	[Ni](2)	[Ni]	[Ni]	[Ni](2)							Organometallic
95	12007-02-2	[Ni]	[Ni]	[Ni](3)	[Ni]	[Ni]	[Ni](3)							Organometallic
96	12008-41-2				[O-]B([O-])[O-]	OB(O)O	[O-]B([O-])[O-](5)				O=BOB1OB(OB=O)OB2OB([O-])OB([O-])OB(O1)O2	O=BOB1OB2OB(OB(OB(OB(O1)OB=O)O2)O)O	[Na+](2)
97	120-12-7	c1ccc2cc3ccccc3cc2c1	c1cc2c(cc1)cc3c(cccc3)c2		c1ccc2cc3ccccc3cc2c1	c1cc2c(cc1)cc3c(cccc3)c2		c1ccc2cc3ccccc3cc2c1	c1cc2c(cc1)cc3c(cccc3)c2		c1ccc2cc3ccccc3cc2c1	c1cc2c(cc1)cc3c(cccc3)c2
98	12031-65-1
99	12035-36-8
100	12035-38-0
101	12035-39-1							[Ni+2]	[Ni+2]	[Ti+4](1), [O-2](3)	[Ni+2]	[Ni+2]	[Ti+4](1), [O-2](3)
102	12035-64-2	[Ni+2]	[Ni+2]	[Ni+2](2), [P-3](2)	[Ni+2]	[Ni+2]	[Ni+2](2), [P-3](2)							Organometallic
103	12035-71-1
104	12035-72-2	S=S=[Ni][Ni][Ni]	S=S=[Ni][Ni][Ni]		S=S=[Ni][Ni][Ni]	S=S=[Ni][Ni][Ni]
105	12036-76-9	O=[Pb+2]	O=[Pb+2]	[O-]S([O-])(=O)=O(1)	[Pb]	[Pb+2]	OS(O)(=O)=O(1), O(1)				[Pb+2]	[Pb+2]	[Pb+2](1), [O-]S([O-])(=O)=O(1), [O-2](1)
106	12040-72-1	O=BO[O-]	O=BOO	[Na+](1), O(1)				O=BO[O-]	O=BOO	[Na+](1), O(1)
107	12054-48-7	[Ni+2]	[Ni+2]	[OH-](2)	[Ni+2]	[Ni+2]	[OH2-](2)	O[Ni]O	O[Ni]O		O[Ni]O	O[Ni]O
108	12059-14-2
109	12060-00-3							[Pb+2]	[Pb+2]	[O-][Ti]([O-])=O(1)	[Pb+2]	[Pb+2]	[O-][Ti]([O-])=O(1)
110	12065-90-6	[Pb]	[Pb+2]	[Pb](4), [O-]S([O-])(=O)=O(1)	[Pb]	[Pb+2]	[Pb](4), [O-]S([O-])(=O)=O(1)				O=[Pb]	O=[Pb]	O=[Pb](3), [PbH2+2](1), [O-]S([O-])(=O)=O(1)
111	12068-61-0	[As-]=[AsH]	[As-]=[AsH]	[AsH]=[As-](1), [Ni+2](1)										Organometallic
112	120-71-8	COc1ccc(C)cc1N	COc1c(cc(cc1)C)N		COc1ccc(C)cc1N	COc1c(cc(cc1)C)N					COc1ccc(C)cc1N	COc1c(cc(cc1)C)N
113	120-82-1	Clc1ccc(Cl)c(Cl)c1	Clc1cc(c(cc1)Cl)Cl		Clc1ccc(Cl)c(Cl)c1	Clc1cc(c(cc1)Cl)Cl		Clc1ccc(Cl)c(Cl)c1	Clc1cc(c(cc1)Cl)Cl		Clc1ccc(Cl)c(Cl)c1	Clc1cc(c(cc1)Cl)Cl
114	121-14-2	Cc1ccc([N+](=O)[O-])cc1[N+](=O)[O-]	Cc1c(cc(cc1)[N+](=O)[O-])[N+](=O)[O-]		Cc1ccc([N+](=O)[O-])cc1[N+](=O)[O-]	Cc1c(cc(cc1)[N+](=O)[O-])[N+](=O)[O-]		Cc1ccc([N+](=O)[O-])cc1[N+](=O)[O-]	Cc1c(cc(cc1)[N+](=O)[O-])[N+](=O)[O-]		Cc1ccc([N+](=O)[O-])cc1[N+](=O)[O-]	Cc1c(cc(cc1)[N+](=O)[O-])[N+](=O)[O-]
115	121158-58-5	CCC(C)C(C)C(C)CCc1ccc(O)cc1	CCC(C)C(C)C(C)CCc1ccc(cc1)O		CCC(C)C(C)C(C)CCc1ccc(O)cc1	CCC(C)C(C)C(C)CCc1ccc(cc1)O
116	12122-67-7	S=C([S-])NCCNC(=S)[S-]	S=C(S)NCCNC(=S)S	[Zn+2](1)	S=C([S-])NCCNC(=S)[S-]	S=C(S)NCCNC(=S)S	[Zn+2](1)	S=C([S-])NCCNC(=S)[S-]	S=C(S)NCCNC(=S)S	[Zn+2](1)	S=C([S-])NCCNC(=S)[S-]	S=C(S)NCCNC(=S)S	[Zn+2](1)
117	12137-12-1
118	12141-20-7										O=[Pb]	O=[Pb]	O=[Pb](1), [PbH2+2](1), [O-]P([O-])=O(1)
119	12142-88-0	[Ni]=[Te]	[Ni]=[Te]
120	121575-60-8
121	12172-73-5
122	12179-04-3				[O-]B([O-])[O-]	OB(O)O	[O-]B([O-])[O-](3), [Na+](1), O(1)				O=BOB([O-])OB([O-])OB=O	O=BOB(O)OB(O)OB=O	[Na+](2), O(3)
123	12201-89-7
124	12202-17-4				O=[Pb]	O=[Pb]	O=[Pb](2), [Pb+2](1), [O-]S([O-])(=O)=O(1)				O=[Pb]	O=[Pb]	O=[Pb](2), [PbH2+2](1), [O-]S([O-])(=O)=O(1)
125	1222-05-5	CC1COCc2cc3c(cc21)C(C)(C)C(C)C3(C)C	CC1c2c(COC1)cc3C(C(C(c3c2)(C)C)C)(C)C		CC1COCc2cc3c(cc21)C(C)(C)C(C)C3(C)C	CC1c2c(COC1)cc3C(C(C(c3c2)(C)C)C)(C)C		CC1COCc2cc3c(cc21)C(C)(C)C(C)C3(C)C	CC1c2c(COC1)cc3C(C(C(c3c2)(C)C)C)(C)C		CC1COCc2cc3c(cc21)C(C)(C)C(C)C3(C)C	CC1c2c(COC1)cc3C(C(C(c3c2)(C)C)C)(C)C
126	122-60-1	c1ccc(OCC2CO2)cc1	c1ccc(cc1)OCC2OC2		c1ccc(OCC2CO2)cc1	c1ccc(cc1)OCC2OC2		c1ccc(OCC2CO2)cc1	c1ccc(cc1)OCC2OC2		c1ccc(OCC2CO2)cc1	c1ccc(cc1)OCC2OC2
127	122-66-7	c1ccc(NNc2ccccc2)cc1	c1ccc(cc1)NNc2ccccc2		c1ccc(NNc2ccccc2)cc1	c1ccc(cc1)NNc2ccccc2		c1ccc(NNc2ccccc2)cc1	c1ccc(cc1)NNc2ccccc2
128	12267-73-1
129	12280-03-4	OB(O)O	OB(O)O	OB(O)O(5)	[O-]B([O-])[O-]	OB(O)O	[O-]B([O-])[O-](5)	O=BOB1OB(OB=O)OB2OB([O-])OB([O-])OB(O1)O2	O=BOB1OB2OB(OB(OB(OB(O1)OB=O)O2)O)O	[Na+](2), O(3)	O=BOB1OB(OB=O)OB2OB([O-])OB([O-])OB(O1)O2	O=BOB1OB2OB(OB(OB(OB(O1)OB=O)O2)O)O	[Na+](2), O(3)
130	123-39-7	CNC=O	CNC=O		CNC=O	CNC=O		CNC=O	CNC=O		CNC=O	CNC=O
131	123-77-3	NC(=O)N=NC(N)=O	NC(=O)N=NC(N)=O	NC(=O)N=NC(N)=O(1)	NC(=O)N=NC(N)=O	NC(=O)N=NC(N)=O					NC(=O)N=NC(N)=O	NC(=O)N=NC(N)=O
132	12510-42-8	O=[Si]([O-])O[Si](=O)[O-]	O=[Si]([O-])O[Si](=O)[O-]	[Ca+2](1), [K+](2), [Al+3](1), O(1)	O=[Si]([O-])O[Si](=O)[O-]	O=[Si]([O-])O[Si](=O)[O-]	[Ca+2](1), [K+](2), [Al+3](1), O(1)							Organometallic
133	12519-85-6
134	12578-12-0	CCCCCCCCCCCCCCCCCC(=O)O[Pb]O[Pb]O[Pb]OC(=O)CCCCCCCCCCCCCCCCC	CCCCCCCCCCCCCCCCCC(=O)O[Pb]O[Pb]O[Pb]OC(=O)CCCCCCCCCCCCCCCCC		CCCCCCCCCCCCCCCCCC(=O)O[Pb]O[Pb]O[Pb]OC(=O)CCCCCCCCCCCCCCCCC	CCCCCCCCCCCCCCCCCC(=O)O[Pb]O[Pb]O[Pb]OC(=O)CCCCCCCCCCCCCCCCC					CCCCCCCCCCCCCCCCCC[Pb]O[Pb]O[Pb]CCCCCCCCCCCCCCCCCC	CCCCCCCCCCCCCCCCCC[Pb]O[Pb]O[Pb]CCCCCCCCCCCCCCCCCC
135	12607-70-4				[*]	[*]	[O-]C([O-])=O(1), [Ni+2](3), [OH2-](1)				[*]	[*]	O[Ni]O(2), [O-]C([O-])=O(1), [Ni+2](1)	Organometallic
136	12619-90-8	[Ni]	[Ni]	[Ni](2)										Organometallic
137	12626-81-2	[Pb+2]	[Pb+2]	[Zr+4](2), [O-2](3)	[Pb+2]	[Pb+2]	[Zr+4](2), [O-2](3)				[Pb+2]	[Pb+2]	[Zr+4](2), [O-2](3)
138	12653-76-8	[Ni+2]	[Ni+2]	[Ti+4](1), [O-2](3)	[Ni+2]	[Ni+2]	[Ti+4](1), [O-2](3)
139	12656-85-8							[PbH2+2]	[Pb+2]	[PbH2+2](2), [O-][Mo]([O-])(=O)=O(3)	[PbH2+2]	[Pb+2]	[PbH2+2](2), [O-][Mo]([O-])(=O)=O(3)	Organometallic
140	12673-58-4
141	126-99-8	C=CC(=C)Cl	C=CC(=C)Cl		C=CC(=C)Cl	C=CC(=C)Cl		C=CC(=C)Cl	C=CC(=C)Cl		C=CC(=C)Cl	C=CC(=C)Cl
142	127087-87-0
143	127-18-4				ClC(Cl)=C(Cl)Cl	ClC(Cl)=C(Cl)Cl
144	127-19-5	CC(=O)N(C)C	CC(=O)N(C)C		CC(=O)N(C)C	CC(=O)N(C)C		CC(=O)N(C)C	CC(=O)N(C)C		CC(=O)N(C)C	CC(=O)N(C)C
145	12737-30-3							[Co+2]	[Co+2]	[Ni+2](1), [O-2](4)	[Co+2]	[Co+2]	[Ni+2](1), [O-2](4)	Organometallic
146	128-37-0	Cc1cc(C(C)(C)C)c(O)c(C(C)(C)C)c1	Cc1cc(c(c(c1)C(C)(C)C)O)C(C)(C)C		Cc1cc(C(C)(C)C)c(O)c(C(C)(C)C)c1	Cc1cc(c(c(c1)C(C)(C)C)O)C(C)(C)C		Cc1cc(C(C)(C)C)c(O)c(C(C)(C)C)c1	Cc1cc(c(c(c1)C(C)(C)C)O)C(C)(C)C		Cc1cc(C(C)(C)C)c(O)c(C(C)(C)C)c1	Cc1cc(c(c(c1)C(C)(C)C)O)C(C)(C)C
147	1303-00-0	[Ga]#[As]	[Ga]#[As]		[Ga]#[As]	[Ga]#[As]		[Ga]#[As]	[Ga]#[As]		[Ga]#[As]	[Ga]#[As]
148	1303-28-2	O=[As](=O)O[As](=O)=O	O=[As](=O)O[As](=O)=O		O=[As](=O)O[As](=O)=O	O=[As](=O)O[As](=O)=O		O=[As](=O)O[As](=O)=O	O=[As](=O)O[As](=O)=O
149	1303-86-2	O=BOB=O	O=BOB=O		O=BOB=O	O=BOB=O		[O-2]	[O-2]	[O-2](2), [B+3](2)	[O-2]	[O-2]	[O-2](2), [B+3](2)
150	1303-96-4				O=BOB([O-])OB([O-])OB=O	O=BOB(O)OB(O)OB=O	[Na+](2), O(3)				[O-]B1OB2OB([O-])OB(O1)O2	OB1OB2OB(OB(O1)O2)O	[Na+](2), O(3)
151	1304-56-9	[Be]=O	[Be]=O		[Be]=O	[Be]=O		[Be]=O	[Be]=O		[Be]=O	[Be]=O
152	1306-19-0	O=[Cd]	O=[Cd]		O=[Cd]	O=[Cd]		O=[Cd]	O=[Cd]		O=[Cd]	O=[Cd]
153	1306-23-6	S=[Cd]	S=[Cd]		S=[Cd]	S=[Cd]					S=[Cd]	S=[Cd]
154	1309-64-4	[Sb+3]	[Sb+3]	[Sb+3](1), [O-2](3)	[Sb+3]	[Sb+3]	[Sb+3](1), [O-2](3)	O=[Sb]O[Sb]=O	O=[Sb]O[Sb]=O		O=[Sb]O[Sb]=O	O=[Sb]O[Sb]=O
155	131-18-0	CCCCCOC(=O)c1ccccc1C(=O)OCCCCC	CCCCCOC(=O)c1c(cccc1)C(=O)OCCCCC		CCCCCOC(=O)c1ccccc1C(=O)OCCCCC	CCCCCOC(=O)c1c(cccc1)C(=O)OCCCCC		CCCCCOC(=O)c1ccccc1C(=O)OCCCCC	CCCCCOC(=O)c1c(cccc1)C(=O)OCCCCC
156	13138-45-9	O=[N+]([O-])[O-]	O=[N+]([O-])O	[O-][N+]([O-])=O(1), [Ni+2](1)	O=[N+]([O-])[O-]	O=[N+]([O-])O	[O-]N(=O)=O(1), [Ni+2](1), O(3)	O=[N+]([O-])[O-]	O=[N+]([O-])O	[O-]N(=O)=O(1), [Ni+2](1)	O=[N+]([O-])[O-]	O=[N+]([O-])O	[O-]N(=O)=O(1), [Ni+2](1)	Organometallic
157	1313-99-1	O=[Ni]	O=[Ni]		O=[Ni]	O=[Ni]		O=[Ni]	O=[Ni]		O=[Ni]	O=[Ni]
158	1314-04-1	S=[Ni]	S=[Ni]		S=[Ni]	S=[Ni]
159	1314-05-2	[Ni]=[Se]	[Ni]=[Se]		[Ni]=[Se]	[Ni]=[Se]					[Ni]=[Se]	[Ni]=[Se]
160	1314-06-3							[Ni+3]	[Ni+3]	[Ni+3](1), [O-2](3)	[Ni+3]	[Ni+3]	[Ni+3](1), [O-2](3)	Organometallic
161	1314-41-6				O1[Pb]O[Pb]2O[Pb]1O2	O1[Pb]O[Pb]2O[Pb]1O2		O1[Pb]O[PbH]2O[PbH]1O2	O1[Pb]O[PbH]2O[PbH]1O2		O1[Pb]O[PbH]2O[PbH]1O2	O1[Pb]O[PbH]2O[PbH]1O2
162	13149-00-3				O=C1OC(=O)C2CCCCC12	O=C1C2C(C(O1)=O)CCCC2
163	131-55-5				O=C(c1ccc(O)cc1O)c1ccc(O)cc1O	O=C(c1c(cc(cc1)O)O)c2c(cc(cc2)O)O					O=C(c1ccc(O)cc1O)c1ccc(O)cc1O	O=C(c1c(cc(cc1)O)O)c2c(cc(cc2)O)O
164	131-56-6				O=C(c1ccccc1)c1ccc(O)cc1O	O=C(c1ccccc1)c2c(cc(cc2)O)O					O=C(c1ccccc1)c1ccc(O)cc1O	O=C(c1ccccc1)c2c(cc(cc2)O)O
165	131-57-7				COc1ccc(C(=O)c2ccccc2)c(O)c1	COc1cc(c(cc1)C(=O)c2ccccc2)O					COc1ccc(C(=O)c2ccccc2)c(O)c1	COc1cc(c(cc1)C(=O)c2ccccc2)O
166	1317-36-8	O=[Pb]	O=[Pb]		O=[Pb]	O=[Pb]		O=[Pb]	O=[Pb]		O=[Pb]	O=[Pb]
167	1319-46-6	[Pb+2]	[Pb+2]	[Pb+2](2), [O-]C([O-])=O(2), [OH-](1)	[Pb+2]	[Pb+2]	[Pb+2](2), [O-]C([O-])=O(2), [OH-](1)	[PbH2+2]	[Pb+2]	[PbH2+2](2), [O-]C([O-])=O(2), [OH-](1)	[PbH2+2]	[Pb+2]	[PbH2+2](2), [O-]C([O-])=O(2), [OH-](1)		Organic counterion
168	132-32-1	CCn1c2ccccc2c2cc(N)ccc21	CCn1c2c(c3c1cccc3)cc(N)cc2		CCn1c2ccccc2c2cc(N)ccc21	CCn1c2c(c3c1cccc3)cc(N)cc2		CCn1c2ccccc2c2cc(N)ccc21	CCn1c2c(c3c1cccc3)cc(N)cc2		CCn1c2ccccc2c2cc(N)ccc21	CCn1c2c(c3c1cccc3)cc(N)cc2
169	1327-53-3	[As+3]	[As+3]	[As+3](1), [O-2](3)	[As+3]	[As+3]	[As+3](1), [O-2](3)	[As+3]	[As+3]	[As+3](1), [O-2](3)	[As+3]	[As+3]	[As+3](1), [O-2](3)
170	1330-43-4				[Na+]	[Na+]	[Na+](1), O(4)				O=BOB([O-])OB([O-])OB=O	O=BOB(O)OB(O)OB=O	[Na+](2)
171	1332-21-4
172	1333-82-0	O=[Cr](=O)=O	O=[Cr](=O)=O		O=[Cr](=O)=O	O=[Cr](=O)=O		O=[Cr](=O)=O	O=[Cr](=O)=O		O=[Cr](=O)=O	O=[Cr](=O)=O
173	133-49-3	Sc1c(Cl)c(Cl)c(Cl)c(Cl)c1Cl	Sc1c(c(c(c(c1Cl)Cl)Cl)Cl)Cl		Sc1c(Cl)c(Cl)c(Cl)c(Cl)c1Cl	Sc1c(c(c(c(c1Cl)Cl)Cl)Cl)Cl		Sc1c(Cl)c(Cl)c(Cl)c(Cl)c1Cl	Sc1c(c(c(c(c1Cl)Cl)Cl)Cl)Cl		Sc1c(Cl)c(Cl)c(Cl)c(Cl)c1Cl	Sc1c(c(c(c(c1Cl)Cl)Cl)Cl)Cl
174	1335-32-6				[Pb+2]	[Pb+2]	[Pb+2](2), CC([O-])=O(2), [OH-](1)
175	13360-57-1	CN(C)S(=O)(=O)Cl	CN(C)S(=O)(=O)Cl		CN(C)S(=O)(=O)Cl	CN(C)S(=O)(=O)Cl					CN(C)S(=O)(=O)Cl	CN(C)S(=O)(=O)Cl
176	134237-50-6										BrC1CCC(Br)C(Br)CCC(Br)C(Br)CCC1Br	BrC1C(CCC(C(CCC(C(CC1)Br)Br)Br)Br)Br
177	134237-51-7							BrC1CCC(Br)C(Br)CCC(Br)C(Br)CCC1Br	BrC1C(CCC(C(CCC(C(CC1)Br)Br)Br)Br)Br		BrC1CCC(Br)C(Br)CCC(Br)C(Br)CCC1Br	BrC1C(CCC(C(CCC(C(CC1)Br)Br)Br)Br)Br
178	134237-52-8							BrC1CCC(Br)C(Br)CCC(Br)C(Br)CCC1Br	BrC1C(CCC(C(CCC(C(CC1)Br)Br)Br)Br)Br		BrC1CCC(Br)C(Br)CCC(Br)C(Br)CCC1Br	BrC1C(CCC(C(CCC(C(CC1)Br)Br)Br)Br)Br
179	13424-46-9	[N-]=[N+]=N[Pb]N=[N+]=[N-]	[N-]=[N+]=N[Pb]N=[N+]=[N-]		[N-]=[N+]=N[Pb]N=[N+]=[N-]	[N-]=[N+]=N[Pb]N=[N+]=[N-]					[N-]=[N+]=N[Pb]N=[N+]=[N-]	[N-]=[N+]=N[Pb]N=[N+]=[N-]
180	1344-37-2							[PbH2+2]	[Pb+2]	[PbH2+2](1), [O-][Cr]([O-])(=O)=O(2)	[PbH2+2]	[Pb+2]	[PbH2+2](1), [O-][Cr]([O-])(=O)=O(2)	Organometallic
181	13462-88-9	Br[Ni]Br	Br[Ni]Br		[Br-]	Br	[Br-](1), [Ni+2](1)							Organometallic
182	13462-90-3	I[Ni]I	I[Ni]I		[I-]	I	[I-](1), [Ni+2](1)				I[Ni]I	I[Ni]I		Organometallic
183	13463-39-3	O=C=[Ni](=C=O)(=C=O)=C=O	O=C=[Ni](=C=O)(=C=O)=C=O		[Ni]	[Ni]	[C-]#[O+](4)	[Ni]	[Ni]	[C-]#[O+](4)	[Ni]	[Ni]	[C-]#[O+](4)
184	13464-97-6	O=[N+]([O-])[O-]	O=[N+]([O-])O	N[NH3+](1)	O=[N+]([O-])O	O=[N+]([O-])O	NN(1)				O=[N+]([O-])O	O=[N+]([O-])O	NN(1)
185	13477-70-8				O=[As](O)(O)O	O=[As](O)(O)O	[Ni](1)				O=[As](O)(O)O	O=[As](O)(O)O	[Ni](1)	Organometallic
186	13517-20-9
187	13530-68-2				O=[Cr](=O)(O)O[Cr](=O)(=O)O	O=[Cr](=O)(O)O[Cr](=O)(=O)O					O=[Cr](=O)(O)O[Cr](=O)(=O)O	O=[Cr](=O)(O)O[Cr](=O)(=O)O
188	13560-89-9	ClC1(Cl)C2(Cl)C3(Cl)C4(Cl)C(Cl)(Cl)C5(Cl)C3(Cl)C1(Cl)C5(Cl)C24Cl	ClC1(C2(C3(C4(C1(C5(C4(Cl)C(Cl)(Cl)C3(C25Cl)Cl)Cl)Cl)Cl)Cl)Cl)Cl		ClC1=C(Cl)C2(Cl)C3CCC4C(CCC3C1(Cl)C2(Cl)Cl)C1(Cl)C(Cl)=C(Cl)C4(Cl)C1(Cl)Cl	ClC=1C2(C3C(C(C1Cl)(C2(Cl)Cl)Cl)CCC4C5(C(=C(C(C4CC3)(C5(Cl)Cl)Cl)Cl)Cl)Cl)Cl		ClC1=C(Cl)C2(Cl)C3CCC4C(CCC3C1(Cl)C2(Cl)Cl)C1(Cl)C(Cl)=C(Cl)C4(Cl)C1(Cl)Cl	ClC=1C2(C3C(C(C1Cl)(C2(Cl)Cl)Cl)CCC4C5(C(=C(C(C4CC3)(C5(Cl)Cl)Cl)Cl)Cl)Cl)Cl		ClC1=C(Cl)C2(Cl)C3CCC4C(CCC3C1(Cl)C2(Cl)Cl)C1(Cl)C(Cl)=C(Cl)C4(Cl)C1(Cl)Cl	ClC=1C2(C3C(C(C1Cl)(C2(Cl)Cl)Cl)CCC4C5(C(=C(C(C4CC3)(C5(Cl)Cl)Cl)Cl)Cl)Cl)Cl
189	13637-71-3				[O-][Cl+3]([O-])([O-])[O-]	[O-][Cl+3]([O-])([O-])[O-]	[O-]Cl(=O)(=O)=O(1), [Ni+2](1)				[O-][Cl+3]([O-])([O-])[O-]	[O-][Cl+3]([O-])([O-])[O-]	[O-]Cl(=O)(=O)=O(1), [Ni+2](1)	Organometallic
190	13654-40-5	CCCCCCCCCCCCCCCC(=O)[O-]	CCCCCCCCCCCCCCCC(=O)O	CCCCCCCCCCCCCCCC([O-])=O(1), [Ni+2](1)										Organometallic
191	13674-87-8				O=P(OC(CCl)CCl)(OC(CCl)CCl)OC(CCl)CCl	O=P(OC(CCl)CCl)(OC(CCl)CCl)OC(CCl)CCl	[3H][2H]CIPP(1)				O=P(OC(CCl)CCl)(OC(CCl)CCl)OC(CCl)CCl	O=P(OC(CCl)CCl)(OC(CCl)CCl)OC(CCl)CCl	[3H][2H]CIPP(1)
192	13689-92-4	N#CS[Ni]SC#N	N#CS[Ni]SC#N		N#C[S-]	N#CS	[S-]C#N(1), [Ni+2](1), O(3)							Organometallic
193	137-17-7	Cc1cc(C)c(N)cc1C	Cc1c(cc(c(c1)C)N)C		Cc1cc(C)c(N)cc1C	Cc1c(cc(c(c1)C)N)C		Cc1cc(C)c(N)cc1C	Cc1c(cc(c(c1)C)N)C		Cc1cc(C)c(N)cc1C	Cc1c(cc(c(c1)C)N)C
194	137-26-8	CN(C)C(=S)SSC(=S)N(C)C	CN(C)C(=S)SSC(=S)N(C)C		CN(C)C(=S)SSC(=S)N(C)C	CN(C)C(=S)SSC(=S)N(C)C		CN(C)C(=S)SSC(=S)N(C)C	CN(C)C(=S)SSC(=S)N(C)C
195	137-30-4	CN(C)C(=S)[S-]	CN(C)C(=S)S	CN(C)C([S-])=S(1), [Zn+2](1)	CN(C)C(=S)[S-]	CN(C)C(=S)S	CN(C)C([S-])=S(1), [Zn+2](1)	CN(C)C(=S)[S-]	CN(C)C(=S)S	CN(C)C([S-])=S(1), [Zn+2](1)	CN(C)C(=S)[S-]	CN(C)C(=S)S	CN(C)C([S-])=S(1), [Zn+2](1)		Organic counterion
196	137-42-8	CNC(=S)[S-]	CNC(=S)S	[Na+](1)	CNC(=S)[S-]	CNC(=S)S	[Na+](1)	CNC(=S)[S-]	CNC(=S)S	[Na+](1)	CNC(=S)[S-]	CNC(=S)S	[Na+](1)
197	13765-19-0	O=[Cr](=O)([O-])[O-]	O=[Cr](=O)([O-])[O-]	[Ca+2](1)	O=[Cr](=O)([O-])[O-]	O=[Cr](=O)([O-])[O-]	[Ca+2](1)	O=[Cr](=O)([O-])[O-]	O=[Cr](=O)([O-])[O-]	[Ca+2](1)	O=[Cr](=O)([O-])[O-]	O=[Cr](=O)([O-])[O-]	[Ca+2](1)
198	13770-89-3				NS(=O)(=O)[O-]	NS(=O)(=O)O	NS([O-])(=O)=O(1), [Ni+2](1)				NS(=O)(=O)[O-]	NS(=O)(=O)O	NS([O-])(=O)=O(1), [Ni+2](1)	Organometallic
199	13775-54-7	[O-][Si]([O-])([O-])[O-]	[O-][Si]([O-])([O-])[O-]	[Ni+2](2)										Organometallic
200	13814-96-5	[Pb+2]	[Pb+2]	F[B-](F)(F)F(2)							[Pb+2]	[Pb+2]	[F-][B+3]([F-])([F-])[F-](2)
201	13840-56-7	[O-]B([O-])[O-]	OB(O)O	[Na+](1)	[O-]B([O-])[O-]	OB(O)O	[Na+](1)
202	13842-46-1	O=S(=O)([O-])[O-]	O=S(=O)(O)O	[O-]S([O-])(=O)=O(1), [Ni+2](1), [K+](2)										Organometallic
203	139-65-1	Nc1ccc(Sc2ccc(N)cc2)cc1	Nc1ccc(cc1)Sc2ccc(cc2)N		Nc1ccc(Sc2ccc(N)cc2)cc1	Nc1ccc(cc1)Sc2ccc(cc2)N		Nc1ccc(Sc2ccc(N)cc2)cc1	Nc1ccc(cc1)Sc2ccc(cc2)N		Nc1ccc(Sc2ccc(N)cc2)cc1	Nc1ccc(cc1)Sc2ccc(cc2)N
204	140-66-9	CC(C)(C)CC(C)(C)c1ccc(O)cc1	CC(C)(C)CC(C)(C)c1ccc(cc1)O		CC(C)(C)CC(C)(C)c1ccc(O)cc1	CC(C)(C)CC(C)(C)c1ccc(cc1)O		CC(C)(C)CC(C)(C)c1ccc(O)cc1	CC(C)(C)CC(C)(C)c1ccc(cc1)O		CC(C)(C)CC(C)(C)c1ccc(O)cc1	CC(C)(C)CC(C)(C)c1ccc(cc1)O
205	14166-21-3				O=C1OC(=O)C2CCCCC12	O=C1C2C(C(O1)=O)CCCC2
206	14177-51-6	O=[W](=O)(=O)=O	O=[W](=O)(=O)=O	[Ni](1)	O=[W](=O)([O-])[O-]	O=[W](=O)([O-])[O-]	[Ni+2](1)				O=[W](=O)([O-])[O-]	O=[W](=O)([O-])[O-]	[Ni+2](1)	Organometallic
207	14177-55-0	[O-][Mo+2]([O-])([O-])[O-]	[O-][Mo+2]([O-])([O-])[O-]	[Ni+2](1)	[O-][Mo+2]([O-])([O-])[O-]	[O-][Mo+2]([O-])([O-])[O-]	[Ni+2](1)				[Mo+6]	[Mo+6]	[Ni+2](1), [O-2](4)	Organometallic
208	14216-75-2	O=[N+]([O-])[O-]	O=[N+]([O-])O	[O-][N+]([O-])=O(1), [Ni+2](1)	O=[N+]([O-])[O-]	O=[N+]([O-])O	[O-][N+]([O-])=O(1), [Ni+2](1)				O=[N+]([O-])[O-]	O=[N+]([O-])O	[O-]N(=O)=O(1), [Ni+2](1)	Organometallic
209	142731-63-3	CCC(C)(CCC(C)C)c1ccc(O)cc1	CCC(C)(CCC(C)C)c1ccc(cc1)O
210	142844-00-6
211	142844-00-6
212	14332-34-4	O=P([O-])([O-])O	O=P(O)(O)O	[Ni+2](1)	O=P([O-])([O-])O	O=P(O)(O)O	[Ni](1)							Organometallic
213	143860-04-2										CCN1CCOC1(C)CCC(C)C	CCN1C(OCC1)(C)CCC(C)C
214	14409-72-4										CCCCCCCCCc1ccc(OCCOCCOCCOCCOCCOCCOCCOCCOCCO)cc1	CCCCCCCCCc1ccc(cc1)OCCOCCOCCOCCOCCOCCOCCOCCOCCO
215	14448-18-1	O=P([O-])([O-])OP(=O)([O-])[O-]	O=P(O)(O)OP(=O)(O)O	[Ni+2](2)	O=P([O-])([O-])OP(=O)([O-])[O-]	O=P(O)(O)OP(=O)(O)O	[Ni+2](2)				O=P([O-])([O-])OP(=O)([O-])[O-]	O=P(O)(O)OP(=O)(O)O	[Ni+2](2)	Organometallic
216	14507-36-9	O=[PH2][O-]	O=PO	[O-][PH2]=O(1), [Ni+2](1)										Organometallic
217	14550-87-9	[O-][Br+2]([O-])[O-]	[O-][Br+2]([O-])[O-]	[O-]Br(=O)=O(1), [Ni+2](1)	[O-][Br+2]([O-])[O-]	[O-][Br+2]([O-])[O-]	[O-]Br(=O)=O(1), [Ni+2](1)				[O-][Br+2]([O-])[O-]	[O-][Br+2]([O-])[O-]	[O-]Br(=O)=O(1), [Ni+2](1)	Organometallic
218	1461-22-9	CCCC[Sn](Cl)(CCCC)CCCC	CCCC[Sn](Cl)(CCCC)CCCC					CCCC[Sn](Cl)(CCCC)CCCC	CCCC[Sn](Cl)(CCCC)CCCC
219	1464-53-5	C1OC1C1CO1	C1C(O1)C2OC2		C1OC1C1CO1	C1C(O1)C2OC2		C1OC1C1CO1	C1C(O1)C2OC2		C1OC1C1CO1	C1C(O1)C2OC2
220	14708-14-6	F[B-](F)(F)F	F[B-](F)(F)F	F[B-](F)(F)F(1), [Ni+2](1)	F[B-](F)(F)F	F[B-](F)(F)F	F[B-](F)(F)F(1), [Ni+2](1)				F[B-](F)(F)F	F[B-](F)(F)F	F[B-](F)(F)F(1), [Ni+2](1)	Organometallic
221	14721-18-7	O=[Cr](=O)([O-])[O-]	O=[Cr](=O)([O-])[O-]	[Ni+2](1)	O=[Cr](=O)([O-])[O-]	O=[Cr](=O)([O-])[O-]	[Ni+2](1)							Organometallic
222	148-24-3				Oc1cccc2cccnc12	Oc1c2c(ccc1)cccn2
223	14874-78-3
224	14977-61-8										O=[Cr](=O)(Cl)Cl	O=[Cr](=O)(Cl)Cl
225	14998-37-9	CC(=O)[O-]	CC(=O)O	CC([O-])=O(1), [Ni+2](1)				CC(=O)[O-]	CC(=O)O	CC([O-])=O(1), [Ni+2](1)				Organometallic
226	1506-02-1	CC(=O)c1cc2c(cc1C)C(C)(C)C(C)CC2(C)C	CC(=O)c1c(cc2c(c1)C(CC(C2(C)C)C)(C)C)C		CC(=O)c1cc2c(cc1C)C(C)(C)C(C)CC2(C)C	CC(=O)c1c(cc2c(c1)C(CC(C2(C)C)C)(C)C)C					CC(=O)c1cc2c(cc1C)C(C)(C)C(C)CC2(C)C	CC(=O)c1c(cc2c(c1)C(CC(C2(C)C)C)(C)C)C
227	15060-62-5	O=[Se](=O)([O-])[O-]	O=[Se](=O)(O)O	[Ni+2](1)										Organometallic
228	15087-24-8				CC12CCC(C(=Cc3ccccc3)C1=O)C2(C)C	CC12C(C(C(CC1)C2(C)C)=Cc3ccccc3)=O					CC12CCC(C(=Cc3ccccc3)C1=O)C2(C)C	CC12C(C(C(CC1)C2(C)C)=Cc3ccccc3)=O
229	15120-21-5	O=BO[O-]	O=BOO	[Na+](1), O(1)	O[B-]1(O)OO[B-](O)(O)OO1	O[B-]1(O)OO[B-](O)(O)OO1	[Na+](2)
230	151-56-4	C1CN1	C1NC1		C1CN1	C1NC1		C1CN1	C1NC1		C1CN1	C1NC1
231	15245-44-0	O=[N+]([O-])c1cc([N+](=O)[O-])c([O-])c([N+](=O)[O-])c1[O-]	O=[N+]([O-])c1c(c(c(c(c1)[N+](=O)[O-])O)[N+](=O)[O-])O	[Pb+2](1)	O=[N+]([O-])c1cc([N+](=O)[O-])c([O-])c([N+](=O)[O-])c1[O-]	O=[N+]([O-])c1c(c(c(c(c1)[N+](=O)[O-])O)[N+](=O)[O-])O	[Pb+2](1)	O=[N+]([O-])c1cc([N+](=O)[O-])c([O-])c([N+](=O)[O-])c1[O-]	O=[N+]([O-])c1c(c(c(c(c1)[N+](=O)[O-])O)[N+](=O)[O-])O	[Pb+2](1)	O=[N+]([O-])c1cc([N+](=O)[O-])c([O-])c([N+](=O)[O-])c1[O-]	O=[N+]([O-])c1c(c(c(c(c1)[N+](=O)[O-])O)[N+](=O)[O-])O	[Pb+2](1)
232	15571-58-1	CCCCCCCC[Sn](CCCCCCCC)(SCC(=O)OCC(CC)CCCC)SCC(=O)OCC(CC)CCCC	CCCCCCCC[Sn](CCCCCCCC)(SCC(=O)OCC(CC)CCCC)SCC(=O)OCC(CC)CCCC								CCCCCCCC[Sn](CCCCCCCC)(SCC(=O)OCC(CC)CCCC)SCC(=O)OCC(CC)CCCC	CCCCCCCC[Sn](CCCCCCCC)(SCC(=O)OCC(CC)CCCC)SCC(=O)OCC(CC)CCCC
233	15586-38-6	O=[Cr](=O)([O-])O[Cr](=O)(=O)[O-]	O=[Cr](=O)([O-])O[Cr](=O)(=O)[O-]	[Ni+2](1)	O=[Cr](=O)([O-])O[Cr](=O)(=O)[O-]	O=[Cr](=O)([O-])O[Cr](=O)(=O)[O-]	[Ni+2](1)							Organometallic
234	15606-95-8	CCO[As](=O)(OCC)OCC	CCO[As](=O)(OCC)OCC								CCO[As](=O)(OCC)OCC	CCO[As](=O)(OCC)OCC
235	156609-10-8
236	15699-18-0	O=S(=O)([O-])[O-]	O=S(=O)(O)O	[O-]S([O-])(=O)=O(1), [Ni+2](1), [NH4+](2)	O=S(=O)([O-])O	O=S(=O)(O)O	OS([O-])(=O)=O(1), [Ni+2](1), O(3)				O=S(=O)([O-])[O-]	O=S(=O)(O)O	[O-]S([O-])(=O)=O(1), [Ni+2](1), [NH4+](2)	Organometallic
237	15780-33-3	O=[U](=O)([O-])O[U](=O)(=O)O[U](=O)(=O)[O-]	O=[U](=O)([O-])O[U](=O)(=O)O[U](=O)(=O)[O-]	[Ni+2](1)	O=[U](=O)([O-])O[U](=O)(=O)O[U](=O)(=O)[O-]	O=[U](=O)([O-])O[U](=O)(=O)O[U](=O)(=O)[O-]	[Ni+2](1)							Organometallic
238	15843-02-4	[Ni+2]	[Ni+2]	[O-]C=O(2)	[Ni+2]	[Ni+2]	[O-]C=O(2)
239	15851-52-2	O=[Te](=O)=O	O=[Te](=O)=O	[Ni](1)	O=[Te]([O-])[O-]	O=[Te]([O-])[O-]	[Ni+2](1)							Organometallic
240	15852-21-8	O=[Te](=O)([O-])[O-]	O=[Te](=O)([O-])[O-]	[Ni+2](1)	O=[Te](=O)([O-])[O-]	O=[Te](=O)([O-])[O-]	[Ni+2](1)							Organometallic
241	1589-47-5	COC(C)CO	COC(C)CO		COC(C)CO	COC(C)CO		COC(C)CO	COC(C)CO		COC(C)CO	COC(C)CO
242	16039-61-5	CC(O)C(=O)[O-]	CC(O)C(=O)O	CC(O)C([O-])=O(1), [Ni+2](1)							CC(O)C(=O)O	CC(O)C(=O)O	CC(O)C(O)=O(1), [Ni](1)	Organometallic
243	16071-86-6				O=C([O-])c1cc(N=Nc2ccc(-c3ccc(NN=c4c(=O)ccc(=NNc5cc(S(=O)(=O)[O-])ccc5[O-])c4=O)cc3)cc2)ccc1[O-]	O=C(O)c1c(ccc(c1)N=Nc2ccc(cc2)-c3ccc(cc3)NN=c4c(c(ccc4=O)=NNc5c(ccc(c5)S(=O)(=O)O)O)=O)O	[Cu+2](1), [Na+](2)				O=C([O-])c1cc(N=Nc2ccc(-c3ccc(N=Nc4c(O)ccc(N=Nc5cc(S(=O)(=O)[O-])ccc5[O-])c4[O-])cc3)cc2)ccc1O	O=C(O)c1c(ccc(c1)N=Nc2ccc(cc2)-c3ccc(cc3)N=Nc4c(c(ccc4O)N=Nc5c(ccc(c5)S(=O)(=O)O)O)O)O	[Cu+2](1), [Na+](2)	Organometallic
244	16083-14-0	O=C([O-])C(F)(F)F	O=C(O)C(F)(F)F	[O-]C(=O)C(F)(F)F(1), [Ni+2](1)										Organometallic
245	16337-84-1	O=C([O-])[O-]	O=C(O)O	[Ni+2](1)	O=C([O-])[O-]	O=C(O)O	[Ni+2](1)	O=C([O-])[O-]	O=C(O)O	[Ni+2](1)				Organometallic
246	1634-04-4				COC(C)(C)C	COC(C)(C)C					COC(C)(C)C	COC(C)(C)C
247	164058-22-4
248	16812-54-7	S=[Ni]	S=[Ni]		[Ni]	[Ni]	S(1)				S=[Ni]	S=[Ni]
249	17169-61-8
250	17404-66-9	CCCCCCCC(C)c1ccc(O)cc1	CCCCCCCC(C)c1ccc(cc1)O		CCCCCCCC(C)c1ccc(O)cc1	CCCCCCCC(C)c1ccc(cc1)O		CCCCCCCC(C)c1ccc(O)cc1	CCCCCCCC(C)c1ccc(cc1)O		CCCCCCCC(C)c1ccc(O)cc1	CCCCCCCC(C)c1ccc(cc1)O
251	17570-76-2	[Pb+2]	[Pb+2]	CS([O-])(=O)=O(2)							[Pb+2]	[Pb+2]	CS([O-])(=O)=O(2)
252	1763-23-1				O=S(=O)(O)C(F)(F)C(F)(F)C(F)(F)C(F)(F)C(F)(F)C(F)(F)C(F)(F)C(F)(F)F	O=S(=O)(O)C(F)(F)C(F)(F)C(F)(F)C(F)(F)C(F)(F)C(F)(F)C(F)(F)C(F)(F)F					O=S(=O)(O)C(F)(F)C(F)(F)C(F)(F)C(F)(F)C(F)(F)C(F)(F)C(F)(F)C(F)(F)F	O=S(=O)(O)C(F)(F)C(F)(F)C(F)(F)C(F)(F)C(F)(F)C(F)(F)C(F)(F)C(F)(F)F
253	1824346-00-0
254	18283-82-4
255	183196-57-8	CN1N=C(C(=O)N2CCOCC2)C(=CC=Cc2c(C(=O)N3CCOCC3)nn(C)c2[O-])C1=O	CN1C(C(C(=N1)C(=O)N2CCOCC2)=CC=CC3C(N(N=C3C(=O)N4CCOCC4)C)=O)=O	[K+](1)
256	186825-36-5	CCC(C)CC(C)(CC)c1ccc(O)cc1	CCC(C)CC(C)(CC)c1ccc(cc1)O
257	18718-11-1	O=P([O-])(O)O	O=P(O)(O)O	OP(O)([O-])=O(1), [Ni+2](1)										Organometallic
258	18721-51-2	O=C([O-])CC(O)(CC(=O)O)C(=O)[O-]	O=C(O)CC(O)(CC(=O)O)C(=O)O	[Ni+2](1)										Organometallic
259	192-97-2	c1ccc2c(c1)c1cccc3ccc4cccc2c4c31	c1cc2c(cc1)c3cccc4ccc5cccc2c5c43		c1ccc2c(c1)c1cccc3ccc4cccc2c4c31	c1cc2c(cc1)c3cccc4ccc5cccc2c5c43		c1ccc2c(c1)c1cccc3ccc4cccc2c4c31	c1cc2c(cc1)c3cccc4ccc5cccc2c5c43		c1ccc2c(c1)c1cccc3ccc4cccc2c4c31	c1cc2c(cc1)c3cccc4ccc5cccc2c5c43
260	19372-20-4
261	1937-37-7	Nc1ccc(N=Nc2ccc(-c3ccc(N=Nc4c(S(=O)(=O)[O-])cc5cc(S(=O)(=O)[O-])c(N=Nc6ccccc6)c(O)c5c4N)cc3)cc2)c(N)c1	Nc1cc(c(cc1)N=Nc2ccc(cc2)-c3ccc(cc3)N=Nc4c(c5c(cc4S(=O)(=O)O)cc(S(=O)(=O)O)c(N=Nc6ccccc6)c5O)N)N	[Na+](2)							Nc1ccc(N=Nc2ccc(-c3ccc(N=Nc4c(S(=O)(=O)[O-])cc5cc(S(=O)(=O)[O-])c(N=Nc6ccccc6)c(O)c5c4N)cc3)cc2)c(N)c1	Nc1cc(c(cc1)N=Nc2ccc(cc2)-c3ccc(cc3)N=Nc4c(c5c(cc4S(=O)(=O)O)cc(S(=O)(=O)O)c(N=Nc6ccccc6)c5O)N)N	[Na+](2)
262	19438-60-9				CC1CCC2C(=O)OC(=O)C2C1	CC1CC2C(CC1)C(=O)OC2=O					CC1CCC2C(=O)OC(=O)C2C1	CC1CC2C(CC1)C(=O)OC2=O
263	1987-50-4				CCCCCCCc1ccc(O)cc1	CCCCCCCc1ccc(cc1)O					CCCCCCCc1ccc(O)cc1	CCCCCCCc1ccc(cc1)O
264	199327-61-2	COc1cc2nc[nH]c(=O)c2cc1OCCCN1CCOCC1	COc1c(cc2c(c1)nc[nH]c2=O)OCCCN3CCOCC3								COc1cc2[nH]cnc(=O)c2cc1OCCCN1CCOCC1	COc1c(cc2c(c1)[nH]cnc2=O)OCCCN3CCOCC3
265	20039-37-6	O=[Cr](=O)([O-])O[Cr](=O)(=O)[O-]	O=[Cr](=O)([O-])O[Cr](=O)(=O)[O-]	c1cc[nH+]cc1(2)	O=[Cr](=O)(O)O[Cr](=O)(=O)O	O=[Cr](=O)(O)O[Cr](=O)(=O)O	c1ccncc1(2)	O=[Cr](=O)([O-])O[Cr](=O)(=O)[O-]	O=[Cr](=O)([O-])O[Cr](=O)(=O)[O-]	c1cc[nH+]cc1(2)	O=[Cr](=O)([O-])O[Cr](=O)(=O)[O-]	O=[Cr](=O)([O-])O[Cr](=O)(=O)[O-]	c1cc[nH+]cc1(2)		Organic counterion
266	2040-90-6	Oc1c(F)cccc1Cl	Oc1c(cccc1F)Cl		Oc1c(F)cccc1Cl	Oc1c(cccc1F)Cl					Oc1c(F)cccc1Cl	Oc1c(cccc1F)Cl
267	20427-84-3	CCCCCCCCCc1ccc(OCCOCCO)cc1	CCCCCCCCCc1ccc(cc1)OCCOCCO		CCCCCCCCCc1ccc(OCCOCCO)cc1	CCCCCCCCCc1ccc(cc1)OCCOCCO		CCCCCCCCCc1ccc(OCCOCCO)cc1	CCCCCCCCCc1ccc(cc1)OCCOCCO		CCCCCCCCCc1ccc(OCCOCCO)cc1	CCCCCCCCCc1ccc(cc1)OCCOCCO
268	20543-06-0
269	205-82-3	c1ccc2c3c(ccc2c1)-c1cccc2cccc-3c12	c1cc2c(cc1)c3-c4cccc5cccc(-c3cc2)c54		c1ccc2c3c(ccc2c1)-c1cccc2cccc-3c12	c1cc2c(cc1)c3-c4cccc5cccc(-c3cc2)c54		c1ccc2c3c(ccc2c1)-c1cccc2cccc-3c12	c1cc2c(cc1)c3-c4cccc5cccc(-c3cc2)c54		c1ccc2c3c(ccc2c1)-c1cccc2cccc-3c12	c1cc2c(cc1)c3-c4cccc5cccc(-c3cc2)c54
270	2058-94-8	O=C(O)C(F)(F)C(F)(F)C(F)(F)C(F)(F)C(F)(F)C(F)(F)C(F)(F)C(F)(F)C(F)(F)C(F)(F)F	O=C(O)C(F)(F)C(F)(F)C(F)(F)C(F)(F)C(F)(F)C(F)(F)C(F)(F)C(F)(F)C(F)(F)C(F)(F)F		O=C(O)C(F)(F)C(F)(F)C(F)(F)C(F)(F)C(F)(F)C(F)(F)C(F)(F)C(F)(F)C(F)(F)C(F)(F)F	O=C(O)C(F)(F)C(F)(F)C(F)(F)C(F)(F)C(F)(F)C(F)(F)C(F)(F)C(F)(F)C(F)(F)C(F)(F)F		O=C(O)C(F)(F)C(F)(F)C(F)(F)C(F)(F)C(F)(F)C(F)(F)C(F)(F)C(F)(F)C(F)(F)C(F)(F)F	O=C(O)C(F)(F)C(F)(F)C(F)(F)C(F)(F)C(F)(F)C(F)(F)C(F)(F)C(F)(F)C(F)(F)C(F)(F)F		O=C(O)C(F)(F)C(F)(F)C(F)(F)C(F)(F)C(F)(F)C(F)(F)C(F)(F)C(F)(F)C(F)(F)C(F)(F)F	O=C(O)C(F)(F)C(F)(F)C(F)(F)C(F)(F)C(F)(F)C(F)(F)C(F)(F)C(F)(F)C(F)(F)C(F)(F)F
271	205-99-2	c1ccc2c(c1)-c1cccc3c1c-2cc1ccccc13	c1cc-2c(cc1)-c3c4c2cccc4c5c(c3)cccc5		c1ccc2c(c1)-c1cccc3c1c-2cc1ccccc13	c1cc-2c(cc1)-c3c4c2cccc4c5c(c3)cccc5		c1ccc2c(c1)-c1cccc3c1c-2cc1ccccc13	c1cc-2c(cc1)-c3c4c2cccc4c5c(c3)cccc5		c1ccc2c(c1)-c1cccc3c1c-2cc1ccccc13	c1cc-2c(cc1)-c3c4c2cccc4c5c(c3)cccc5
272	207-08-9	c1ccc2cc3c(cc2c1)-c1cccc2cccc-3c12	c1cc2c(cc1)cc3-c4cccc5cccc(-c3c2)c54		c1ccc2cc3c(cc2c1)-c1cccc2cccc-3c12	c1cc2c(cc1)cc3-c4cccc5cccc(-c3c2)c54		c1ccc2cc3c(cc2c1)-c1cccc2cccc-3c12	c1cc2c(cc1)cc3-c4cccc5cccc(-c3c2)c54		c1ccc2cc3c(cc2c1)-c1cccc2cccc-3c12	c1cc2c(cc1)cc3-c4cccc5cccc(-c3c2)c54
273	20837-86-9				[Pb]	[Pb+2]	NC#N(1)	[Pb+2]	[Pb+2]	[N-2]C#N(1)	[Pb+2]	[Pb+2]	[N-2]C#N(1)
274	21041-95-2										O[Cd]O	O[Cd]O
275	21049-39-8										O=C([O-])C(F)(F)C(F)(F)C(F)(F)C(F)(F)C(F)(F)C(F)(F)C(F)(F)C(F)(F)F	O=C(O)C(F)(F)C(F)(F)C(F)(F)C(F)(F)C(F)(F)C(F)(F)C(F)(F)C(F)(F)F	[Na+](1)
276	210555-94-5	CCC(C)CC(C)CC(C)CCc1ccc(O)cc1	CCC(C)CC(C)CC(C)CCc1ccc(cc1)O		CCC(C)CC(C)CC(C)CCc1ccc(O)cc1	CCC(C)CC(C)CC(C)CCc1ccc(cc1)O
277	21136-70-9	Nc1ccc(-c2ccc(N)cc2)cc1	Nc1ccc(cc1)-c2ccc(cc2)N	OS(O)(=O)=O(1)	Nc1ccc(-c2ccc(N)cc2)cc1	Nc1ccc(cc1)-c2ccc(cc2)N	OS(O)(=O)=O(1)				Nc1ccc(-c2ccc(N)cc2)cc1	Nc1ccc(cc1)-c2ccc(cc2)N	OS(O)(=O)=O(1)
278	214353-17-0	Nc1ccc(Cl)cc1C(O)(O)C(F)(F)F	Nc1c(cc(cc1)Cl)C(O)(O)C(F)(F)F	Cl(1)
279	21436-97-5	Cc1cc(C)c(N)cc1C	Cc1c(cc(c(c1)C)N)C	Cl(1)	Cc1cc(C)c([NH3+])cc1C	Cc1c(cc(c(c1)C)N)C	[Cl-](1)	Cc1cc(C)c(N)cc1C	Cc1c(cc(c(c1)C)N)C	Cl(1)	Cc1cc(C)c(N)cc1C	Cc1c(cc(c(c1)C)N)C	Cl(1)
280	21784-78-1	[O-][Si]([O-])([O-])[O-]	[O-][Si]([O-])([O-])[O-]	[Ni+2](2)										Organometallic
281	218-01-9	c1ccc2c(c1)ccc1c3ccccc3ccc21	c1cc2c(cc1)c3c(cc2)c4c(cccc4)cc3		c1ccc2c(c1)ccc1c3ccccc3ccc21	c1cc2c(cc1)c3c(cc2)c4c(cccc4)cc3		c1ccc2c(c1)ccc1c3ccccc3ccc21	c1cc2c(cc1)c3c(cc2)c4c(cccc4)cc3		c1ccc2c(c1)ccc1c3ccccc3ccc21	c1cc2c(cc1)c3c(cc2)c4c(cccc4)cc3
282	2223-95-2				CCCCCCCCCCCCCCCCCC(=O)[O-]	CCCCCCCCCCCCCCCCCC(=O)O	CCCCCCCCCCCCCCCCCC([O-])=O(1), [Ni+2](1)				CCCCCCCCCCCCCCCCCC(=O)[O-]	CCCCCCCCCCCCCCCCCC(=O)O	CCCCCCCCCCCCCCCCCC([O-])=O(1), [Ni+2](1)	Organometallic
283	22398-80-7	P#[In]	P#[In]		P#[In]	P#[In]		P#[In]	P#[In]		P#[In]	P#[In]
284	22605-92-1
285	2279-76-7	CCC[Sn](Cl)(CCC)CCC	CCC[Sn](Cl)(CCC)CCC					CCC[Sn](Cl)(CCC)CCC	CCC[Sn](Cl)(CCC)CCC		CCC[Sn](Cl)(CCC)CCC	CCC[Sn](Cl)(CCC)CCC
286	2315-61-9										CC(C)(C)CC(C)(C)c1ccc(OCCOCCO)cc1	CC(C)(C)CC(C)(C)c1ccc(cc1)OCCOCCO
287	2315-67-5				CC(C)(C)CC(C)(C)c1ccc(OCCO)cc1	CC(C)(C)CC(C)(C)c1ccc(cc1)OCCO					CC(C)(C)CC(C)(C)c1ccc(OCCO)cc1	CC(C)(C)CC(C)(C)c1ccc(cc1)OCCO
288	2451-62-9	O=c1n(CC2CO2)c(=O)n(CC2CO2)c(=O)n1CC1CO1	O=c1n(c(n(c(n1CC2OC2)=O)CC3OC3)=O)CC4OC4		O=c1n(CC2CO2)c(=O)n(CC2CO2)c(=O)n1CC1CO1	O=c1n(c(n(c(n1CC2OC2)=O)CC3OC3)=O)CC4OC4					O=c1n(CC2CO2)c(=O)n(CC2CO2)c(=O)n1CC1CO1	O=c1n(c(n(c(n1CC2OC2)=O)CC3OC3)=O)CC4OC4
289	24613-89-6	O=[Cr](=O)([O-])[O-]	O=[Cr](=O)([O-])[O-]	[O-][Cr]([O-])(=O)=O(2), [Cr+3](2)	O=[Cr](=O)([O-])[O-]	O=[Cr](=O)([O-])[O-]	[O-][Cr]([O-])(=O)=O(2), [Cr+3](2)				O=[Cr](=O)([O-])[O-]	O=[Cr](=O)([O-])[O-]	[O-][Cr]([O-])(=O)=O(2), [Cr+3](2)	Organometallic
290	2475-45-8	Nc1ccc(N)c2c1C(=O)c1c(N)ccc(N)c1C2=O	Nc1c2c(c(cc1)N)C(c3c(C2=O)c(N)ccc3N)=O		Nc1ccc(N)c2c1C(=O)c1c(N)ccc(N)c1C2=O	Nc1c2c(c(cc1)N)C(c3c(C2=O)c(N)ccc3N)=O		Nc1ccc(N)c2c1C(=O)c1c(N)ccc(N)c1C2=O	Nc1c2c(c(cc1)N)C(c3c(C2=O)c(N)ccc3N)=O		Nc1ccc(N)c2c1C(=O)c1c(N)ccc(N)c1C2=O	Nc1c2c(c(cc1)N)C(c3c(C2=O)c(N)ccc3N)=O
291	2497-59-8	CC(C)(C)CC(C)(C)c1ccc(OCCOCCOCCOCCOCCOCCOCCO)cc1	CC(C)(C)CC(C)(C)c1ccc(cc1)OCCOCCOCCOCCOCCOCCOCCO		CC(C)(C)CC(C)(C)c1ccc(OCCOCCOCCOCCOCCOCCOCCO)cc1	CC(C)(C)CC(C)(C)c1ccc(cc1)OCCOCCOCCOCCOCCOCCOCCO					CC(C)(C)CC(C)(C)c1ccc(OCCOCCOCCOCCOCCOCCOCCO)cc1	CC(C)(C)CC(C)(C)c1ccc(cc1)OCCOCCOCCOCCOCCOCCOCCO
292	25013-16-5				COc1ccc(O)c(C(C)(C)C)c1	COc1cc(c(cc1)O)C(C)(C)C
293	25154-52-3	CCCCCCCCCc1ccccc1O	CCCCCCCCCc1c(cccc1)O		CCCCCCCCCc1ccccc1[O-]	CCCCCCCCCc1c(cccc1)O	[K+](1)
294	25155-23-1	Cc1cccc(OP(=O)(Oc2cccc(C)c2C)Oc2cccc(C)c2C)c1C	Cc1c(c(ccc1)OP(=O)(Oc2c(c(ccc2)C)C)Oc3c(c(ccc3)C)C)C		Cc1cc(C)cc(OP(=O)(Oc2cc(C)cc(C)c2)Oc2cc(C)cc(C)c2)c1	Cc1cc(cc(c1)C)OP(=O)(Oc2cc(cc(c2)C)C)Oc3cc(cc(c3)C)C		[*]C	[*]C	C*(5)	[*]C	[*]C	C*(5)
295	25214-70-4				Nc1ccccc1	Nc1ccccc1	C=O(1)
296	25321-14-6	Cc1cccc([N+](=O)[O-])c1[N+](=O)[O-]	Cc1c(c(ccc1)[N+](=O)[O-])[N+](=O)[O-]		Cc1ccc([N+](=O)[O-])cc1[N+](=O)[O-]	Cc1c(cc(cc1)[N+](=O)[O-])[N+](=O)[O-]
297	25376-45-8	Cc1cccc(N)c1N	Cc1c(c(ccc1)N)N		Cc1cc(N)ccc1N	Cc1c(ccc(c1)N)N
298	25550-51-0				CC1CCC2C(=O)OC(=O)C2C1	CC1CC2C(CC1)C(=O)OC2=O
299	25637-99-4	BrC1(Br)CCCCCCCCCC(Br)(Br)C1(Br)Br	BrC1(C(C(CCCCCCCCC1)(Br)Br)(Br)Br)Br		BrC1CC(Br)CC(Br)CC(Br)CC(Br)CC(Br)C1	BrC1CC(CC(CC(CC(CC(C1)Br)Br)Br)Br)Br
300	2580-56-5				[*]	[*]	CN(C)c1ccc(cc1)[C+](c2ccc(cc2)N(C)C)c3ccc(Nc4ccccc4)c5ccccc35(1), [Cl-](1)				[*]	[*]	CN(C)c1ccc(cc1)C(=C2C=CC(C=C2)=[N+](C)C)c3ccc(Nc4ccccc4)c5c3cccc5(1), [Cl-](1)
301	25808-74-6	[Pb+2]	[Pb+2]	F[Si-2](F)(F)(F)(F)F(1)	[Pb+2]	[Pb+2]	[Si+4](1), [F-](4)				[PbH2+2]	[Pb+2]	F[Si-2](F)(F)(F)(F)F(1)
302	25973-55-1				CCC(C)(C)c1cc(-n2nc3ccccc3n2)c(O)c(C(C)(C)CC)c1	CCC(C)(C)c1cc(c(c(c1)-n2nc3c(n2)cccc3)O)C(C)(C)CC					CCC(C)(C)c1cc(-n2nc3ccccc3n2)c(O)c(C(C)(C)CC)c1	CCC(C)(C)c1cc(c(c(c1)-n2nc3c(n2)cccc3)O)C(C)(C)CC
303	2602-46-2	Nc1cc(S(=O)(=O)[O-])cc2cc(S(=O)(=O)[O-])c(N=Nc3ccc(-c4ccc(N=Nc5c(S(=O)(=O)[O-])cc6cc(S(=O)(=O)[O-])cc(N)c6c5O)cc4)cc3)c(O)c12	Nc1c2c(cc(c1)S(=O)(=O)O)cc(S(=O)(=O)O)c(N=Nc3ccc(cc3)-c4ccc(cc4)N=Nc5c(c6c(cc5S(=O)(=O)O)cc(S(=O)(=O)O)cc6N)O)c2O	[Na+](4)	Nc1cc(S(=O)(=O)[O-])cc2c1C(=O)C(=NNc1ccc(-c3ccc(NN=C4C(=O)c5c(N)cc(S(=O)(=O)[O-])cc5C=C4S(=O)(=O)[O-])cc3)cc1)C(S(=O)(=O)[O-])=C2	Nc1c2c(cc(c1)S(=O)(=O)O)C=C(C(C2=O)=NNc3ccc(cc3)-c4ccc(cc4)NN=C5C(=Cc6c(C5=O)c(N)cc(S(=O)(=O)O)c6)S(=O)(=O)O)S(=O)(=O)O	[Na+](4)				Nc1cc(S(=O)(=O)[O-])cc2cc(S(=O)(=O)[O-])c(N=Nc3ccc(-c4ccc(N=Nc5c(S(=O)(=O)[O-])cc6cc(S(=O)(=O)[O-])cc(N)c6c5O)cc4)cc3)c(O)c12	Nc1c2c(cc(c1)S(=O)(=O)O)cc(S(=O)(=O)O)c(N=Nc3ccc(cc3)-c4ccc(cc4)N=Nc5c(c6c(cc5S(=O)(=O)O)cc(S(=O)(=O)O)cc6N)O)c2O	[Na+](4)
304	26027-38-3				CCCCCCCCCc1ccc(OCCO)cc1	CCCCCCCCCc1ccc(cc1)OCCO
305	26040-51-7				CCCCC(CC)COC(=O)c1c(Br)c(Br)c(Br)c(Br)c1C(=O)OCC(CC)CCCC	CCCCC(CC)COC(=O)c1c(c(c(c(c1Br)Br)Br)Br)C(=O)OCC(CC)CCCC
306	26043-11-8			[Ni+2](1)	[Ni+2]	[Ni+2]	[Si+4](1), [F-](4)						[Ni+2](1)	Organometallic
307	26543-97-5	CC(C)CCCCCCc1ccc(O)cc1	CC(C)CCCCCCc1ccc(cc1)O
308	2687-91-4	CCN1CCCC1=O	CCN1C(CCC1)=O		CCN1CCCC1=O	CCN1C(CCC1)=O					CCN1CCCC1=O	CCN1C(CCC1)=O
309	27016-75-7	[Ni]#[As]	[Ni]#[As]		[Ni]#[As]	[Ni]#[As]					[Ni]#[As]	[Ni]#[As]
310	27140-08-5	NNc1ccccc1	NNc1ccccc1	Cl(1)	NNc1ccccc1	NNc1ccccc1	[Cl-](1), [H+](1)	NNc1ccccc1	NNc1ccccc1	Cl(1)
311	27193-28-8	CC(C)(C)CC(C)(C)c1ccccc1O	CC(C)(C)CC(C)(C)c1c(cccc1)O		CC(C)(C)CC(C)(C)c1ccccc1O	CC(C)(C)CC(C)(C)c1c(cccc1)O		[*]O	[*]O	CC(C)(C)CC(C)(C)c1ccccc1(1)	[*]O	[*]O	CC(C)(C)CC(C)(C)c1ccccc1(1)
312	27366-72-9
313	27637-46-3	CC(C)CCCCC(=O)[O-]	CC(C)CCCCC(=O)O	CC(C)CCCCC([O-])=O(1), [Ni+2](1)										Organometallic
314	27942-27-4	CCCCCCCCCc1ccc(OCCOCCOCCOCCOCCOCCOCCO)cc1	CCCCCCCCCc1ccc(cc1)OCCOCCOCCOCCOCCOCCOCCO		CCCCCCCCCc1ccc(OCCOCCOCCOCCOCCOCCOCCO)cc1	CCCCCCCCCc1ccc(cc1)OCCOCCOCCOCCOCCOCCOCCO		CCCCCCCCCc1ccc(OCCOCCOCCOCCOCCOCCOCCO)cc1	CCCCCCCCCc1ccc(cc1)OCCOCCOCCOCCOCCOCCOCCO		CCCCCCCCCc1ccc(OCCOCCOCCOCCOCCOCCOCCO)cc1	CCCCCCCCCc1ccc(cc1)OCCOCCOCCOCCOCCOCCOCCO
315	2795-39-3				O=S(=O)([O-])C(F)(F)C(F)(F)C(F)(F)C(F)(F)C(F)(F)C(F)(F)C(F)(F)C(F)(F)F	O=S(=O)(O)C(F)(F)C(F)(F)C(F)(F)C(F)(F)C(F)(F)C(F)(F)C(F)(F)C(F)(F)F	[K+](1)				O=S(=O)([O-])C(F)(F)C(F)(F)C(F)(F)C(F)(F)C(F)(F)C(F)(F)C(F)(F)C(F)(F)F	O=S(=O)(O)C(F)(F)C(F)(F)C(F)(F)C(F)(F)C(F)(F)C(F)(F)C(F)(F)C(F)(F)F	[K+](1)
316	28553-12-0	CC(C)CCCCCCOC(=O)c1ccccc1C(=O)OCCCCCCC(C)C	CC(C)CCCCCCOC(=O)c1c(cccc1)C(=O)OCCCCCCC(C)C		CC(C)CCCCCCOC(=O)c1ccccc1C(=O)OCCCCCCC(C)C	CC(C)CCCCCCOC(=O)c1c(cccc1)C(=O)OCCCCCCC(C)C		[*]C	[*]C	C*(1), CCCCCCCCOC(=O)c1c(cccc1)C(=O)OCCCCCCCC(1)	[*]C	[*]C	C*(1), CCCCCCCCOC(=O)c1c(cccc1)C(=O)OCCCCCCCC(1)
317	288-32-4	c1c[nH]cn1	c1nc[nH]c1		c1c[nH]cn1	c1nc[nH]c1		c1c[nH]cn1	c1nc[nH]c1		c1c[nH]cn1	c1nc[nH]c1
318	288864-02-8	CCCCC(C)(C)c1ccc(O)cc1	CCCCC(C)(C)c1ccc(cc1)O
319	29081-56-9				O=S(=O)(O)C(F)(F)C(F)(F)C(F)(F)C(F)(F)C(F)(F)C(F)(F)C(F)(F)C(F)(F)F	O=S(=O)(O)C(F)(F)C(F)(F)C(F)(F)C(F)(F)C(F)(F)C(F)(F)C(F)(F)C(F)(F)F	N(1)				O=S(=O)([O-])C(F)(F)C(F)(F)C(F)(F)C(F)(F)C(F)(F)C(F)(F)C(F)(F)C(F)(F)F	O=S(=O)(O)C(F)(F)C(F)(F)C(F)(F)C(F)(F)C(F)(F)C(F)(F)C(F)(F)C(F)(F)F	[NH4+](1)
320	29317-63-3	CC(C)CCCCC(=O)[O-]	CC(C)CCCCC(=O)O	CC(C)CCCCC([O-])=O(1), [Ni+2](1)										Organometallic
321	29457-72-5				O=S(=O)([O-])C(F)(F)C(F)(F)C(F)(F)C(F)(F)C(F)(F)C(F)(F)C(F)(F)C(F)(F)F	O=S(=O)(O)C(F)(F)C(F)(F)C(F)(F)C(F)(F)C(F)(F)C(F)(F)C(F)(F)C(F)(F)F	[Li+](1)				O=S(=O)([O-])C(F)(F)C(F)(F)C(F)(F)C(F)(F)C(F)(F)C(F)(F)C(F)(F)C(F)(F)F	O=S(=O)(O)C(F)(F)C(F)(F)C(F)(F)C(F)(F)C(F)(F)C(F)(F)C(F)(F)C(F)(F)F	[Li+](1)
322	294-62-2	C1CCCCCCCCCCC1	C1CCCCCCCCCCC1		C1CCCCCCCCCCC1	C1CCCCCCCCCCC1		C1CCCCCCCCCCC1	C1CCCCCCCCCCC1		C1CCCCCCCCCCC1	C1CCCCCCCCCCC1
323	2965-52-8				CCN(CCOP(=O)(O)OCCN(CC)S(=O)(=O)C(F)(F)C(F)(F)C(F)(F)C(F)(F)C(F)(F)C(F)(F)C(F)(F)C(F)(F)F)S(=O)(=O)C(F)(F)C(F)(F)C(F)(F)C(F)(F)C(F)(F)C(F)(F)C(F)(F)C(F)(F)F	CCN(CCOP(=O)(O)OCCN(CC)S(=O)(=O)C(F)(F)C(F)(F)C(F)(F)C(F)(F)C(F)(F)C(F)(F)C(F)(F)C(F)(F)F)S(=O)(=O)C(F)(F)C(F)(F)C(F)(F)C(F)(F)C(F)(F)C(F)(F)C(F)(F)C(F)(F)F					CCN(CCOP(=O)(O)OCCN(CC)S(=O)(=O)C(F)(F)C(F)(F)C(F)(F)C(F)(F)C(F)(F)C(F)(F)C(F)(F)C(F)(F)F)S(=O)(=O)C(F)(F)C(F)(F)C(F)(F)C(F)(F)C(F)(F)C(F)(F)C(F)(F)C(F)(F)F	CCN(CCOP(=O)(O)OCCN(CC)S(=O)(=O)C(F)(F)C(F)(F)C(F)(F)C(F)(F)C(F)(F)C(F)(F)C(F)(F)C(F)(F)F)S(=O)(=O)C(F)(F)C(F)(F)C(F)(F)C(F)(F)C(F)(F)C(F)(F)C(F)(F)C(F)(F)F
324	301-04-2	[Pb+2]	[Pb+2]	CC([O-])=O(2)	[Pb+2]	[Pb+2]	CC([O-])=O(2)	[PbH2+2]	[Pb+2]	CC([O-])=O(2)	[PbH2+2]	[Pb+2]	CC([O-])=O(2)		Organic counterion
325	302-01-2	NN	NN		NN	NN		NN	NN		NN	NN
326	302-97-6				CC12CCC(=O)C=C1CCC1C2CCC2(C)C(C(=O)O)CCC12	CC12C(=CC(CC1)=O)CCC3C4C(CCC23)(C)C(C(=O)O)CC4					CC12CCC(=O)C=C1CCC1C2CCC2(C)C(C(=O)O)CCC12	CC12C(=CC(CC1)=O)CCC3C4C(CCC23)(C)C(C(=O)O)CC4
327	3033-77-0	C[N+](C)(C)CC1CO1	C[N+](C)(C)CC1OC1	[Cl-](1)	C[N+](C)(C)CC1CO1	C[N+](C)(C)CC1OC1	[Cl-](1)	C[N+](C)(C)CC1CO1	C[N+](C)(C)CC1OC1	[Cl-](1)	C[N+](C)(C)CC1CO1	C[N+](C)(C)CC1OC1	[Cl-](1)
328	307-55-1	O=C(O)C(F)(F)C(F)(F)C(F)(F)C(F)(F)C(F)(F)C(F)(F)C(F)(F)C(F)(F)C(F)(F)C(F)(F)C(F)(F)F	O=C(O)C(F)(F)C(F)(F)C(F)(F)C(F)(F)C(F)(F)C(F)(F)C(F)(F)C(F)(F)C(F)(F)C(F)(F)C(F)(F)F		O=C(O)C(F)(F)C(F)(F)C(F)(F)C(F)(F)C(F)(F)C(F)(F)C(F)(F)C(F)(F)C(F)(F)C(F)(F)C(F)(F)F	O=C(O)C(F)(F)C(F)(F)C(F)(F)C(F)(F)C(F)(F)C(F)(F)C(F)(F)C(F)(F)C(F)(F)C(F)(F)C(F)(F)F		O=C(O)C(F)(F)C(F)(F)C(F)(F)C(F)(F)C(F)(F)C(F)(F)C(F)(F)C(F)(F)C(F)(F)C(F)(F)C(F)(F)F	O=C(O)C(F)(F)C(F)(F)C(F)(F)C(F)(F)C(F)(F)C(F)(F)C(F)(F)C(F)(F)C(F)(F)C(F)(F)C(F)(F)F		O=C(O)C(F)(F)C(F)(F)C(F)(F)C(F)(F)C(F)(F)C(F)(F)C(F)(F)C(F)(F)C(F)(F)C(F)(F)C(F)(F)F	O=C(O)C(F)(F)C(F)(F)C(F)(F)C(F)(F)C(F)(F)C(F)(F)C(F)(F)C(F)(F)C(F)(F)C(F)(F)C(F)(F)F
329	30784-27-1
330	30784-30-6	CCCCCCC(C)(C)c1ccc(O)cc1	CCCCCCC(C)(C)c1ccc(cc1)O		CCCCCCC(C)(C)c1ccc(O)cc1	CCCCCCC(C)(C)c1ccc(cc1)O		CCCCCCC(C)(C)c1ccc(O)cc1	CCCCCCC(C)(C)c1ccc(cc1)O		CCCCCCC(C)(C)c1ccc(O)cc1	CCCCCCC(C)(C)c1ccc(cc1)O
331	30784-31-7
332	30784-32-8
333	3108-42-7				O=C([O-])C(F)(F)C(F)(F)C(F)(F)C(F)(F)C(F)(F)C(F)(F)C(F)(F)C(F)(F)C(F)(F)F	O=C(O)C(F)(F)C(F)(F)C(F)(F)C(F)(F)C(F)(F)C(F)(F)C(F)(F)C(F)(F)C(F)(F)F	[NH4+](1)				O=C([O-])C(F)(F)C(F)(F)C(F)(F)C(F)(F)C(F)(F)C(F)(F)C(F)(F)C(F)(F)C(F)(F)F	O=C(O)C(F)(F)C(F)(F)C(F)(F)C(F)(F)C(F)(F)C(F)(F)C(F)(F)C(F)(F)C(F)(F)F	[NH4+](1)
334	3165-93-3	Cc1cc(Cl)ccc1[NH3+]	Cc1c(ccc(c1)Cl)N	[Cl-](1)	Cc1cc(Cl)ccc1N	Cc1c(ccc(c1)Cl)N	[Cl-](1), [H+](1)				Cc1cc(Cl)ccc1N	Cc1c(ccc(c1)Cl)N	Cl(1)
335	31748-25-1	O[Si](O)(O)O	O[Si](O)(O)O	O[Si](O)(O)O(1), O[Si](O)([O-])[O-](1), [O-][Si]([O-])([O-])[O-](1), [Ni+2](2)	O=[Si]([O-])[O-]	O=[Si]([O-])[O-]	[O-][Si]([O-])=O(3), [Ni+2](2)							Organometallic
336	3194-55-6	BrC1(Br)CCCCCCCCCC(Br)(Br)C1(Br)Br	BrC1(C(C(CCCCCCCCC1)(Br)Br)(Br)Br)Br		BrC1CCC(Br)C(Br)CCC(Br)C(Br)CCC1Br	BrC1C(CCC(C(CCC(C(CC1)Br)Br)Br)Br)Br					BrC1CCC(Br)C(Br)CCC(Br)C(Br)CCC1Br	BrC1C(CCC(C(CCC(C(CC1)Br)Br)Br)Br)Br
337	32536-52-0	Brc1cc(Br)c(Oc2c(Br)c(Br)c(Br)c(Br)c2Br)cc1Br	Brc1c(cc(c(c1)Br)Oc2c(c(c(c(c2Br)Br)Br)Br)Br)Br		Brc1cc(Oc2cc(Br)c(Br)c(Br)c2Br)c(Br)c(Br)c1Br	Brc1c(c(c(c(c1)Oc2c(c(c(c(c2)Br)Br)Br)Br)Br)Br)Br					[*]c1c([*])c([*])c(Oc2c([*])c([*])c([*])c([*])c2[*])c([*])c1[*]	[*]c1c([*])c([*])c(Oc2c([*])c([*])c([*])c([*])c2[*])c([*])c1[*]
338	33104-11-9
339	33204-76-1				C[Si]1(C)O[Si](C)(c2ccccc2)O[Si](C)(C)O[Si](C)(c2ccccc2)O1	C[Si]1(O[Si](O[Si](O[Si](O1)(C)c2ccccc2)(C)C)(C)c3ccccc3)C
340	3333-67-3				O=C([O-])[O-]	O=C(O)O	[Ni+2](1)				O=C([O-])[O-]	O=C(O)O	[Ni+2](1)	Organometallic
341	334-88-3	C=[N+]=[N-]	C=[N+]=[N-]		C=[N+]=[N-]	C=[N+]=[N-]		C=[N+]=[N-]	C=[N+]=[N-]		C=[N+]=[N-]	C=[N+]=[N-]
342	3349-06-02	[Ni+2]	[Ni+2]	[O-]C=O(2)
343	3349-08-04	CCC(=O)[O-]	CCC(=O)O	CCC([O-])=O(1), [Ni+2](1)										Organometallic
344	335-67-1				O=C(O)C(F)(F)C(F)(F)C(F)(F)C(F)(F)C(F)(F)C(F)(F)C(F)(F)F	O=C(O)C(F)(F)C(F)(F)C(F)(F)C(F)(F)C(F)(F)C(F)(F)C(F)(F)F		O=C(O)C(F)(F)C(F)(F)C(F)(F)C(F)(F)C(F)(F)C(F)(F)C(F)(F)F	O=C(O)C(F)(F)C(F)(F)C(F)(F)C(F)(F)C(F)(F)C(F)(F)C(F)(F)F		O=C(O)C(F)(F)C(F)(F)C(F)(F)C(F)(F)C(F)(F)C(F)(F)C(F)(F)F	O=C(O)C(F)(F)C(F)(F)C(F)(F)C(F)(F)C(F)(F)C(F)(F)C(F)(F)F
345	335-76-2				O=C(O)C(F)(F)C(F)(F)C(F)(F)C(F)(F)C(F)(F)C(F)(F)C(F)(F)C(F)(F)C(F)(F)F	O=C(O)C(F)(F)C(F)(F)C(F)(F)C(F)(F)C(F)(F)C(F)(F)C(F)(F)C(F)(F)C(F)(F)F					O=C(O)C(F)(F)C(F)(F)C(F)(F)C(F)(F)C(F)(F)C(F)(F)C(F)(F)C(F)(F)C(F)(F)F	O=C(O)C(F)(F)C(F)(F)C(F)(F)C(F)(F)C(F)(F)C(F)(F)C(F)(F)C(F)(F)C(F)(F)F
346	335-77-3				O=S(=O)(O)C(F)(F)C(F)(F)C(F)(F)C(F)(F)C(F)(F)C(F)(F)C(F)(F)C(F)(F)C(F)(F)C(F)(F)F	O=S(=O)(O)C(F)(F)C(F)(F)C(F)(F)C(F)(F)C(F)(F)C(F)(F)C(F)(F)C(F)(F)C(F)(F)C(F)(F)F	PF[2H]S(1)	O=S(=O)(O)C(F)(F)C(F)(F)C(F)(F)C(F)(F)C(F)(F)C(F)(F)C(F)(F)C(F)(F)C(F)(F)C(F)(F)F	O=S(=O)(O)C(F)(F)C(F)(F)C(F)(F)C(F)(F)C(F)(F)C(F)(F)C(F)(F)C(F)(F)C(F)(F)C(F)(F)F	PF[2H]S(1)	O=S(=O)(O)C(F)(F)C(F)(F)C(F)(F)C(F)(F)C(F)(F)C(F)(F)C(F)(F)C(F)(F)C(F)(F)C(F)(F)F	O=S(=O)(O)C(F)(F)C(F)(F)C(F)(F)C(F)(F)C(F)(F)C(F)(F)C(F)(F)C(F)(F)C(F)(F)C(F)(F)F	PF[2H]S(1)
347	3380-34-5	Oc1cc(Cl)ccc1Oc1ccc(Cl)cc1Cl	Oc1c(ccc(c1)Cl)Oc2c(cc(cc2)Cl)Cl		Oc1cc(Cl)ccc1Oc1ccc(Cl)cc1Cl	Oc1c(ccc(c1)Cl)Oc2c(cc(cc2)Cl)Cl		Oc1cc(Cl)ccc1Oc1ccc(Cl)cc1Cl	Oc1c(ccc(c1)Cl)Oc2c(cc(cc2)Cl)Cl		Oc1cc(Cl)ccc1Oc1ccc(Cl)cc1Cl	Oc1c(ccc(c1)Cl)Oc2c(cc(cc2)Cl)Cl
348	34166-38-6	CCCCCCCCCc1ccc(OCCOCCOCCOCCOCCOCCO)cc1	CCCCCCCCCc1ccc(cc1)OCCOCCOCCOCCOCCOCCO		CCCCCCCCCc1ccc(OCCOCCOCCOCCOCCOCCO)cc1	CCCCCCCCCc1ccc(cc1)OCCOCCOCCOCCOCCOCCO					CCCCCCCCCc1ccc(OCCOCCOCCOCCOCCOCCO)cc1	CCCCCCCCCc1ccc(cc1)OCCOCCOCCOCCOCCOCCO
349	34492-97-2	O=[Ni]	O=[Ni]		O=[Ni]	O=[Ni]		O=[Ni]	O=[Ni]
350	355-46-4				O=S(=O)(O)C(F)(F)C(F)(F)C(F)(F)C(F)(F)C(F)(F)C(F)(F)F	O=S(=O)(O)C(F)(F)C(F)(F)C(F)(F)C(F)(F)C(F)(F)C(F)(F)F					O=S(=O)(O)C(F)(F)C(F)(F)C(F)(F)C(F)(F)C(F)(F)C(F)(F)F	O=S(=O)(O)C(F)(F)C(F)(F)C(F)(F)C(F)(F)C(F)(F)C(F)(F)F
351	36026-88-7	O=[PH2][O-]	O=PO	[O-][PH2]=O(1), [Ni+2](1)										Organometallic
352	36341-27-2	Nc1ccc(-c2ccc(N)cc2)cc1	Nc1ccc(cc1)-c2ccc(cc2)N	CC(O)=O(1)	Nc1ccc(-c2ccc(N)cc2)cc1	Nc1ccc(cc1)-c2ccc(cc2)N	CC(O)=O(1)	Nc1ccc(-c2ccc(N)cc2)cc1	Nc1ccc(cc1)-c2ccc(cc2)N	CC(O)=O(1)	Nc1ccc(-c2ccc(N)cc2)cc1	Nc1ccc(cc1)-c2ccc(cc2)N	CC(O)=O(1)		Organic counterion
353	36437-37-3				CCC(C)c1cc(C(C)(C)C)cc(-n2nc3ccccc3n2)c1O	CCC(C)c1c(c(cc(c1)C(C)(C)C)-n2nc3c(n2)cccc3)O					CCC(C)c1cc(C(C)(C)C)cc(-n2nc3ccccc3n2)c1O	CCC(C)c1c(c(cc(c1)C(C)(C)C)-n2nc3c(n2)cccc3)O
354	3648-20-2				CCCCCCCCCCCOC(=O)c1ccccc1C(=O)OCCCCCCCCCCC	CCCCCCCCCCCOC(=O)c1c(cccc1)C(=O)OCCCCCCCCCCC					CCCCCCCCCCCOC(=O)c1ccccc1C(=O)OCCCCCCCCCCC	CCCCCCCCCCCOC(=O)c1c(cccc1)C(=O)OCCCCCCCCCCC
355	36861-47-9				Cc1ccc(C=C2C(=O)C3(C)CCC2C3(C)C)cc1	Cc1ccc(cc1)C=C2C3CCC(C2=O)(C3(C)C)C					Cc1ccc(C=C2C(=O)C3CCC2C3(C)C)cc1	Cc1ccc(cc1)C=C2C3CCC(C2=O)C3(C)C
356	3687-31-8	[Pb+2]	[Pb+2]	[Pb+2](2), [O-][As]([O-])([O-])=O(2)	[Pb+2]	[Pb+2]	[Pb+2](2), [O-][As]([O-])([O-])=O(2)
357	37205-87-1
358	3724-43-4				CN(C)[CH+]Cl	CN(C)[CH+]Cl	[Cl-](1)				C[N+](C)=CCl	C[N+](C)=CCl	[Cl-](1)
359	37244-98-7	O=BOO	O=BOO	[Na](5)						[Na+](1), O(4)
360	373-02-4	CC(=O)[O-]	CC(=O)O	CC([O-])=O(1), [Ni+2](1)	CC(=O)[O-]	CC(=O)O	CC([O-])=O(1), [Ni+2](1)	CC(=O)[O-]	CC(=O)O	CC([O-])=O(1), [Ni+2](1)	CC(=O)[O-]	CC(=O)O	CC([O-])=O(1), [Ni+2](1)	Organometallic	Organic counterion
361	37321-15-6	O=[Si]([O-])[O-]	O=[Si]([O-])[O-]	[Ni+2](1)	O=[Si]([O-])[O-]	O=[Si]([O-])[O-]	[Ni+2](1)	O=[Si]([O-])[O-]	O=[Si]([O-])[O-]	[Ni+2](1)	O=[Si]([O-])[O-]	O=[Si]([O-])[O-]	[Ni+2](1)	Organometallic
362	375-95-1	O=C(O)C(F)(F)C(F)(F)C(F)(F)C(F)(F)C(F)(F)C(F)(F)C(F)(F)C(F)(F)F	O=C(O)C(F)(F)C(F)(F)C(F)(F)C(F)(F)C(F)(F)C(F)(F)C(F)(F)C(F)(F)F		O=C(O)C(F)(F)C(F)(F)C(F)(F)C(F)(F)C(F)(F)C(F)(F)C(F)(F)C(F)(F)F	O=C(O)C(F)(F)C(F)(F)C(F)(F)C(F)(F)C(F)(F)C(F)(F)C(F)(F)C(F)(F)F		O=C(O)C(F)(F)C(F)(F)C(F)(F)C(F)(F)C(F)(F)C(F)(F)C(F)(F)C(F)(F)F	O=C(O)C(F)(F)C(F)(F)C(F)(F)C(F)(F)C(F)(F)C(F)(F)C(F)(F)C(F)(F)F		O=C(O)C(F)(F)C(F)(F)C(F)(F)C(F)(F)C(F)(F)C(F)(F)C(F)(F)C(F)(F)F	O=C(O)C(F)(F)C(F)(F)C(F)(F)C(F)(F)C(F)(F)C(F)(F)C(F)(F)C(F)(F)F
363	376-06-7	O=C(O)C(F)(F)C(F)(F)C(F)(F)C(F)(F)C(F)(F)C(F)(F)C(F)(F)C(F)(F)C(F)(F)C(F)(F)C(F)(F)C(F)(F)C(F)(F)F	O=C(O)C(F)(F)C(F)(F)C(F)(F)C(F)(F)C(F)(F)C(F)(F)C(F)(F)C(F)(F)C(F)(F)C(F)(F)C(F)(F)C(F)(F)C(F)(F)F		O=C(O)C(F)(F)C(F)(F)C(F)(F)C(F)(F)C(F)(F)C(F)(F)C(F)(F)C(F)(F)C(F)(F)C(F)(F)C(F)(F)C(F)(F)C(F)(F)F	O=C(O)C(F)(F)C(F)(F)C(F)(F)C(F)(F)C(F)(F)C(F)(F)C(F)(F)C(F)(F)C(F)(F)C(F)(F)C(F)(F)C(F)(F)C(F)(F)F		O=C(O)C(F)(F)C(F)(F)C(F)(F)C(F)(F)C(F)(F)C(F)(F)C(F)(F)C(F)(F)C(F)(F)C(F)(F)C(F)(F)C(F)(F)C(F)(F)F	O=C(O)C(F)(F)C(F)(F)C(F)(F)C(F)(F)C(F)(F)C(F)(F)C(F)(F)C(F)(F)C(F)(F)C(F)(F)C(F)(F)C(F)(F)C(F)(F)F		O=C(O)C(F)(F)C(F)(F)C(F)(F)C(F)(F)C(F)(F)C(F)(F)C(F)(F)C(F)(F)C(F)(F)C(F)(F)C(F)(F)C(F)(F)C(F)(F)F	O=C(O)C(F)(F)C(F)(F)C(F)(F)C(F)(F)C(F)(F)C(F)(F)C(F)(F)C(F)(F)C(F)(F)C(F)(F)C(F)(F)C(F)(F)C(F)(F)F
364	37853-59-1				Brc1cc(Br)c(OCCOc2c(Br)cc(Br)cc2Br)c(Br)c1	Brc1cc(c(c(c1)Br)OCCOc2c(cc(cc2Br)Br)Br)Br		Brc1cc(Br)c(OCCOc2c(Br)cc(Br)cc2Br)c(Br)c1	Brc1cc(c(c(c1)Br)OCCOc2c(cc(cc2Br)Br)Br)Br		Brc1cc(Br)c(OCCOc2c(Br)cc(Br)cc2Br)c(Br)c1	Brc1cc(c(c(c1)Br)OCCOc2c(cc(cc2Br)Br)Br)Br
365	37872-24-5
366	37894-46-5	COCCO[Si](CCCl)(OCCOC)OCCOC	COCCO[Si](CCCl)(OCCOC)OCCOC		COCCO[Si](CCCl)(OCCOC)OCCOC	COCCO[Si](CCCl)(OCCOC)OCCOC		COCCO[Si](CCCl)(OCCOC)OCCOC	COCCO[Si](CCCl)(OCCOC)OCCOC		COCCO[Si](CCCl)(OCCOC)OCCOC	COCCO[Si](CCCl)(OCCOC)OCCOC
367	3825-26-1				O=C(O)C(F)(F)C(F)(F)C(F)(F)C(F)(F)C(F)(F)C(F)(F)C(F)(F)F	O=C(O)C(F)(F)C(F)(F)C(F)(F)C(F)(F)C(F)(F)C(F)(F)C(F)(F)F	N(1)				O=C([O-])C(F)(F)C(F)(F)C(F)(F)C(F)(F)C(F)(F)C(F)(F)C(F)(F)F	O=C(O)C(F)(F)C(F)(F)C(F)(F)C(F)(F)C(F)(F)C(F)(F)C(F)(F)F	[NH4+](1)
368	3830-45-3										O=C([O-])C(F)(F)C(F)(F)C(F)(F)C(F)(F)C(F)(F)C(F)(F)C(F)(F)C(F)(F)C(F)(F)F	O=C(O)C(F)(F)C(F)(F)C(F)(F)C(F)(F)C(F)(F)C(F)(F)C(F)(F)C(F)(F)C(F)(F)F	[Na+](1)
369	3846-71-7				CC(C)(C)c1cc(-n2nc3ccccc3n2)c(O)c(C(C)(C)C)c1	CC(C)(C)c1cc(c(c(c1)-n2nc3c(n2)cccc3)O)C(C)(C)C
370	3864-99-1				CC(C)(C)c1cc(-n2nc3ccc(Cl)cc3n2)c(O)c(C(C)(C)C)c1	CC(C)(C)c1cc(c(c(c1)-n2nc3c(n2)ccc(Cl)c3)O)C(C)(C)C					CC(C)(C)c1cc(-n2nc3ccc(Cl)cc3n2)c(O)c(C(C)(C)C)c1	CC(C)(C)c1cc(c(c(c1)-n2nc3c(n2)ccc(Cl)c3)O)C(C)(C)C
371	3906-55-6	O=C([O-])CCCC1CCCCC1	O=C(O)CCCC1CCCCC1	[O-]C(=O)CCCC1CCCCC1(1), [Ni+2](1)	O=C([O-])CCCC1CCCCC1	O=C(O)CCCC1CCCCC1	[O-]C(=O)CCCC1CCCCC1(1), [Ni+2](1)				O=C([O-])CCCC1CCCCC1	O=C(O)CCCC1CCCCC1	[O-]C(=O)CCCC1CCCCC1(1), [Ni+2](1)	Organometallic
372	39156-41-7	COc1ccc([NH3+])cc1[NH3+]	COc1c(cc(cc1)N)N	[O-]S([O-])(=O)=O(1)	COc1ccc(N)cc1N	COc1c(cc(cc1)N)N	OS(O)(=O)=O(1)				COc1ccc(N)cc1N	COc1c(cc(cc1)N)N	OS(O)(=O)=O(1)
373	39819-65-3	O=S(=O)([O-])c1ccccc1	O=S(=O)(O)c1ccccc1	[O-]S(=O)(=O)c1ccccc1(1), [Ni+2](1)										Organometallic
374	399-95-1	Nc1ccc(O)cc1F	Nc1c(cc(cc1)O)F		Nc1ccc(O)cc1F	Nc1c(cc(cc1)O)F		Nc1ccc(O)cc1F	Nc1c(cc(cc1)O)F		Nc1ccc(O)cc1F	Nc1c(cc(cc1)O)F
375	40722-80-3	OCCC[NH2+]CCCl	OCCCNCCCl	[Cl-](1)
376	4149-60-4							O=C([O-])C(F)(F)C(F)(F)C(F)(F)C(F)(F)C(F)(F)C(F)(F)C(F)(F)C(F)(F)F	O=C(O)C(F)(F)C(F)(F)C(F)(F)C(F)(F)C(F)(F)C(F)(F)C(F)(F)C(F)(F)F	[NH4+](1)	O=C([O-])C(F)(F)C(F)(F)C(F)(F)C(F)(F)C(F)(F)C(F)(F)C(F)(F)C(F)(F)F	O=C(O)C(F)(F)C(F)(F)C(F)(F)C(F)(F)C(F)(F)C(F)(F)C(F)(F)C(F)(F)F	[NH4+](1)
377	4151-50-2				CCNS(=O)(=O)C(F)(F)C(F)(F)C(F)(F)C(F)(F)C(F)(F)C(F)(F)C(F)(F)C(F)(F)F	CCNS(=O)(=O)C(F)(F)C(F)(F)C(F)(F)C(F)(F)C(F)(F)C(F)(F)C(F)(F)C(F)(F)F					CCNS(=O)(=O)C(F)(F)C(F)(F)C(F)(F)C(F)(F)C(F)(F)C(F)(F)C(F)(F)C(F)(F)F	CCNS(=O)(=O)C(F)(F)C(F)(F)C(F)(F)C(F)(F)C(F)(F)C(F)(F)C(F)(F)C(F)(F)F
378	4454-16-4	CCCCC(CC)C(=O)[O-]	CCCCC(CC)C(=O)O	CCCCC(CC)C([O-])=O(1), [Ni+2](1)	CCCCC(CC)C(=O)[O-]	CCCCC(CC)C(=O)O	CCCCC(CC)C([O-])=O(1), [Ni+2](1)	CCCCC(CC)C(=O)[O-]	CCCCC(CC)C(=O)O	CCCCC(CC)C([O-])=O(1), [Ni+2](1)	CCCCC(CC)C(=O)[O-]	CCCCC(CC)C(=O)O	CCCCC(CC)C([O-])=O(1), [Ni+2](1)	Organometallic	Organic counterion
379	48122-14-1				CC12CCCCC1C(=O)OC2=O	CC12C(CCCC1)C(=O)OC2=O
380	49663-84-5	O=[Cr](=O)([O-])[O-]	O=[Cr](=O)([O-])[O-]	[Zn+2](5)	O=[Cr](=O)([O-])[O-]	O=[Cr](=O)([O-])[O-]	[O-][Cr]([O-])(=O)=O(1), [Zn+2](3), [OH-](1)	O=[Cr](=O)([O-])[O-]	O=[Cr](=O)([O-])[O-]	[Zn+2](5)	O=[Cr](=O)([O-])[O-]	O=[Cr](=O)([O-])[O-]	[Zn+2](5)	Organometallic
381	4995-91-9	CCCCCCCC(=O)[O-]	CCCCCCCC(=O)O	CCCCCCCC([O-])=O(1), [Ni+2](1)	CCCCCCCC(=O)[O-]	CCCCCCCC(=O)O	CCCCCCCC([O-])=O(1), [Ni+2](1)				CCCCCCCC(=O)[O-]	CCCCCCCC(=O)O	CCCCCCCC([O-])=O(1), [Ni+2](1)	Organometallic
382	50-00-0	C=O	C=O		C=O	C=O		C=O	C=O		C=O	C=O
383	50-32-8	c1ccc2c(c1)cc1ccc3cccc4ccc2c1c34	c1cc2c(cc1)c3ccc4cccc5ccc(c2)c3c54		c1ccc2c(c1)cc1ccc3cccc4ccc2c1c34	c1cc2c(cc1)c3ccc4cccc5ccc(c2)c3c54		c1ccc2c(c1)cc1ccc3cccc4ccc2c1c34	c1cc2c(cc1)c3ccc4cccc5ccc(c2)c3c54		c1ccc2c(c1)cc1ccc3cccc4ccc2c1c34	c1cc2c(cc1)c3ccc4cccc5ccc(c2)c3c54
384	513-78-0	[Cd+2]	[Cd+2]	[O-]C([O-])=O(1)	[Cd+2]	[Cd+2]	[O-]C([O-])=O(1)	[Cd+2]	[Cd+2]	[O-]C([O-])=O(1)	[Cd+2]	[Cd+2]	[O-]C([O-])=O(1)		Organic counterion
385	513-79-1	O=C([O-])[O-]	O=C(O)O	[Co+2](1)	O=C([O-])[O-]	O=C(O)O	[Co+2](1)	O=C([O-])[O-]	O=C(O)O	[Co+2](1)	O=C([O-])[O-]	O=C(O)O	[Co+2](1)	Organometallic	Organic counterion
386	51404-69-4
387	5146-66-7	CC(C)=CCCC(C)=CC#N	CC(C)=CCCC(C)=CC#N		CC(C)=CCCC(C)=CC#N	CC(C)=CCCC(C)=CC#N		CC(C)=CCCC(C)=CC#N	CC(C)=CCCC(C)=CC#N		CC(C)=CCCC(C)=CC#N	CC(C)=CCCC(C)=CC#N
388	51594-55-9	ClCC1CO1	ClCC1OC1		ClCC1CO1	ClCC1OC1
389	51-79-6	CCOC(N)=O	CCOC(N)=O		CCOC(N)=O	CCOC(N)=O		CCOC(N)=O	CCOC(N)=O		CCOC(N)=O	CCOC(N)=O
390	51818-56-5	CC(C)(C)CCCCCC(=O)[O-]	CC(C)(C)CCCCCC(=O)O	CC(C)(C)CCCCCC([O-])=O(1), [Ni+2](1)	CC(C)(C)CCCCCC(=O)[O-]	CC(C)(C)CCCCCC(=O)O	CC(C)(C)CCCCCC([O-])=O(1), [Ni+2](1)							Organometallic
391	52033-74-6	N[NH2+]c1ccccc1	NNc1ccccc1	N[NH2+]c1ccccc1(1), [O-]S([O-])(=O)=O(1)	NNc1ccccc1	NNc1ccccc1	NNc1ccccc1(1), OS(O)(=O)=O(1)
392	5216-25-1				Clc1ccc(C(Cl)(Cl)Cl)cc1	Clc1ccc(cc1)C(Cl)(Cl)Cl					Clc1ccc(C(Cl)(Cl)Cl)cc1	Clc1ccc(cc1)C(Cl)(Cl)Cl
393	52427-13-1	CCCCCC(C)(CC)c1ccc(O)cc1	CCCCCC(C)(CC)c1ccc(cc1)O		CCC(C)CCCCCc1ccc(O)cc1	CCC(C)CCCCCc1ccc(cc1)O		CCCCCC(C)(CC)c1ccc(O)cc1	CCCCCC(C)(CC)c1ccc(cc1)O		CCCCCC(C)(CC)c1ccc(O)cc1	CCCCCC(C)(CC)c1ccc(cc1)O
394	52502-12-2	[Ni]	[Ni]	[V](1), [O-2](1)	[Ni]	[Ni]	[V](1), [O-2](1)							Organometallic
395	52625-25-9	CC(C)(C)c1cc(C(=O)[O-])cc(C(C)(C)C)c1O	CC(C)(C)c1c(c(cc(c1)C(=O)O)C(C)(C)C)O	CC(C)(C)c1cc(cc(c1O)C(C)(C)C)C([O-])=O(1), [Ni+2](1)	CC(C)(C)c1cc(C(=O)[O-])cc(C(C)(C)C)c1O	CC(C)(C)c1c(c(cc(c1)C(=O)O)C(C)(C)C)O	CC(C)(C)c1cc(cc(c1O)C(C)(C)C)C([O-])=O(1), [Ni+2](1)				CC(C)(C)c1cc(C(=O)[O-])cc(C(C)(C)C)c1O	CC(C)(C)c1c(c(cc(c1)C(=O)O)C(C)(C)C)O	CC(C)(C)c1cc(cc(c1O)C(C)(C)C)C([O-])=O(1), [Ni+2](1)	Organometallic
396	531-85-1	Nc1ccc(-c2ccc(N)cc2)cc1	Nc1ccc(cc1)-c2ccc(cc2)N	Cl(2)	Nc1ccc(-c2ccc(N)cc2)cc1	Nc1ccc(cc1)-c2ccc(cc2)N	[Cl-](2), [H+](2)	Nc1ccc(-c2ccc(N)cc2)cc1	Nc1ccc(cc1)-c2ccc(cc2)N	Cl(2)	Nc1ccc(-c2ccc(N)cc2)cc1	Nc1ccc(cc1)-c2ccc(cc2)N	Cl(2)
397	531-86-2	[NH3+]c1ccc(-c2ccc([NH3+])cc2)cc1	Nc1ccc(cc1)-c2ccc(cc2)N	[O-]S([O-])(=O)=O(1)	Nc1ccc(-c2ccc(N)cc2)cc1	Nc1ccc(cc1)-c2ccc(cc2)N	OS(O)(=O)=O(1)				Nc1ccc(-c2ccc(N)cc2)cc1	Nc1ccc(cc1)-c2ccc(cc2)N	OS(O)(=O)=O(1)
398	53-70-3	c1ccc2c(c1)ccc1cc3c(ccc4ccccc43)cc12	c1cc2c(cc1)c3c(cc2)cc4c5c(ccc4c3)cccc5		c1ccc2c(c1)ccc1cc3c(ccc4ccccc43)cc12	c1cc2c(cc1)c3c(cc2)cc4c5c(ccc4c3)cccc5		c1ccc2c(c1)ccc1cc3c(ccc4ccccc43)cc12	c1cc2c(cc1)c3c(cc2)cc4c5c(ccc4c3)cccc5		c1ccc2c(c1)ccc1cc3c(ccc4ccccc43)cc12	c1cc2c(cc1)c3c(cc2)cc4c5c(ccc4c3)cccc5
399	540-73-8	CNNC	CNNC		CNNC	CNNC		CNNC	CNNC
400	542-56-3	CC(C)CON=O	CC(C)CON=O		CC(C)CON=O	CC(C)CON=O		CC(C)CON=O	CC(C)CON=O		CC(C)CON=O	CC(C)CON=O
401	542-88-1	ClCOCCl	ClCOCCl		ClCOCCl	ClCOCCl		ClCOCCl	ClCOCCl		ClCOCCl	ClCOCCl
402	5466-77-3	CCCCC(CC)COC(=O)C=Cc1ccc(OC)cc1	CCCCC(CC)COC(=O)C=Cc1ccc(cc1)OC		CCCCC(CC)COC(=O)C=Cc1ccc(OC)cc1	CCCCC(CC)COC(=O)C=Cc1ccc(cc1)OC		CCCCC(CC)COC(=O)C=Cc1ccc(OC)cc1	CCCCC(CC)COC(=O)C=Cc1ccc(cc1)OC		CCCCC(CC)COC(=O)C=Cc1ccc(OC)cc1	CCCCC(CC)COC(=O)C=Cc1ccc(cc1)OC
403	546-67-8	[Pb+4]	[Pb+4]	CC([O-])=O(4)	[Pb+2]	[Pb+2]	CC([O-])=O(4)	[Pb+4]	[Pb+4]	CC([O-])=O(4)	[Pb+4]	[Pb+4]	CC([O-])=O(4)		Organic counterion
404	547-67-1	O=C([O-])C(=O)[O-]	O=C(O)C(=O)O	[Ni+2](1)	O=C([O-])C(=O)[O-]	O=C(O)C(=O)O	[Ni+2](1)	O=C([O-])C(=O)[O-]	O=C(O)C(=O)O	[Ni+2](1)				Organometallic
405	548-62-9				CN(C)c1ccc([C+](c2ccc(N(C)C)cc2)c2ccc(N(C)C)cc2)cc1	CN(C)c1ccc(cc1)[C+](c2ccc(cc2)N(C)C)c3ccc(cc3)N(C)C	[Cl-](1)				CN(C)c1ccc(C(=C2C=CC(=[N+](C)C)C=C2)c2ccc(N(C)C)cc2)cc1	CN(C)c1ccc(cc1)C(=C2C=CC(C=C2)=[N+](C)C)c3ccc(cc3)N(C)C	[Cl-](1)
406	553-00-4	[NH3+]c1ccc2ccccc2c1	Nc1cc2c(cc1)cccc2	CC([O-])=O(1)	Nc1ccc2ccccc2c1	Nc1cc2c(cc1)cccc2	CC(O)=O(1)
407	553-71-9	O=C([O-])c1ccccc1	O=C(O)c1ccccc1	[O-]C(=O)c1ccccc1(1), [Ni+2](1)	O=C(O)c1ccccc1	O=C(O)c1ccccc1	[Ni](1)							Organometallic
408	5543-57-7	CC(=O)CC(c1ccccc1)c1c(O)c2ccccc2oc1=O	CC(=O)CC(c1ccccc1)c2c(oc3c(c2O)cccc3)=O		CC(=O)CC(c1ccccc1)c1c(O)oc2ccccc2c1=O	CC(=O)CC(c1ccccc1)c2c(c3c(oc2O)cccc3)=O		CC(=O)CC(c1ccccc1)c1c(O)c2ccccc2oc1=O	CC(=O)CC(c1ccccc1)c2c(oc3c(c2O)cccc3)=O		CC(=O)CC(c1ccccc1)c1c(O)c2ccccc2oc1=O	CC(=O)CC(c1ccccc1)c2c(oc3c(c2O)cccc3)=O
409	5543-58-8	CC(=O)CC(c1ccccc1)c1c(O)c2ccccc2oc1=O	CC(=O)CC(c1ccccc1)c2c(oc3c(c2O)cccc3)=O		CC(=O)CC(c1ccccc1)c1c(O)oc2ccccc2c1=O	CC(=O)CC(c1ccccc1)c2c(c3c(oc2O)cccc3)=O		CC(=O)CC(c1ccccc1)C1C(=O)Oc2ccccc2C1O	CC(=O)CC(c1ccccc1)C2C(c3c(OC2=O)cccc3)O		CC(=O)CC(c1ccccc1)C1C(=O)Oc2ccccc2C1O	CC(=O)CC(c1ccccc1)C2C(c3c(OC2=O)cccc3)O
410	556-52-5	OCC1CO1	OCC1OC1		OCC1CO1	OCC1OC1		OCC1CO1	OCC1OC1		OCC1CO1	OCC1OC1
411	556-67-2	C[Si]1(C)O[Si](C)(C)O[Si](C)(C)O[Si](C)(C)O1	C[Si]1(O[Si](O[Si](O[Si](O1)(C)C)(C)C)(C)C)C		C[Si]1(C)O[Si](C)(C)O[Si](C)(C)O[Si](C)(C)O1	C[Si]1(O[Si](O[Si](O[Si](O1)(C)C)(C)C)(C)C)C		C[Si]1(C)O[Si](C)(C)O[Si](C)(C)O[Si](C)(C)O1	C[Si]1(O[Si](O[Si](O[Si](O1)(C)C)(C)C)(C)C)C		C[Si]1(C)O[Si](C)(C)O[Si](C)(C)O[Si](C)(C)O1	C[Si]1(O[Si](O[Si](O[Si](O1)(C)C)(C)C)(C)C)C
412	5571-36-8										CC12CC=C3C4=C(CCC3C1CCC2=O)CC1(CC4)OCCO1	CC12C(C3C(=CC1)C=4CCC5(CC4CC3)OCCO5)CCC2=O
413	557-19-7	N#C[Ni]C#N	N#C[Ni]C#N		[Ni+2]	[Ni+2]	[C-]#N(2)
414	561-41-1				CNc1ccc(C(O)(c2ccc(N(C)C)cc2)c2ccc(N(C)C)cc2)cc1	CNc1ccc(cc1)C(O)(c2ccc(cc2)N(C)C)c3ccc(cc3)N(C)C					CNc1ccc(C(O)(c2ccc(N(C)C)cc2)c2ccc(N(C)C)cc2)cc1	CNc1ccc(cc1)C(O)(c2ccc(cc2)N(C)C)c3ccc(cc3)N(C)C
415	5625-90-1				C1CN(CN2CCOCC2)CCO1	C1OCCN(C1)CN2CCOCC2					C1CN(CN2CCOCC2)CCO1	C1OCCN(C1)CN2CCOCC2
416	56-35-9										CCCC[Sn](CCCC)(CCCC)O[Sn](CCCC)(CCCC)CCCC	CCCC[Sn](CCCC)(CCCC)O[Sn](CCCC)(CCCC)CCCC
417	56-55-3	c1ccc2cc3c(ccc4ccccc43)cc2c1	c1cc2c(cc1)cc3c4c(ccc3c2)cccc4		c1ccc2cc3c(ccc4ccccc43)cc2c1	c1cc2c(cc1)cc3c4c(ccc3c2)cccc4		c1ccc2cc3c(ccc4ccccc43)cc2c1	c1cc2c(cc1)cc3c4c(ccc3c2)cccc4		c1ccc2cc3c(ccc4ccccc43)cc2c1	c1cc2c(cc1)cc3c4c(ccc3c2)cccc4
418	56573-85-4	CCCC[Sn](CCCC)CCCC	CCCC[SnH](CCCC)CCCC					CCCC[SnH](CCCC)CCCC	CCCC[SnH](CCCC)CCCC
419	569-61-9	N=C1C=CC(=C(c2ccc(N)cc2)c2ccc(N)cc2)C=C1	N=C1C=CC(C=C1)=C(c2ccc(cc2)N)c3ccc(cc3)N	Cl(1)	N=C1C=CC(=C(c2ccc(N)cc2)c2ccc(N)cc2)C=C1	N=C1C=CC(C=C1)=C(c2ccc(cc2)N)c3ccc(cc3)N	[Cl-](1), [H+](1)	N=C1C=CC(=C(c2ccc(N)cc2)c2ccc(N)cc2)C=C1	N=C1C=CC(C=C1)=C(c2ccc(cc2)N)c3ccc(cc3)N	Cl(1)	N=C1C=CC(=C(c2ccc(N)cc2)c2ccc(N)cc2)C=C1	N=C1C=CC(C=C1)=C(c2ccc(cc2)N)c3ccc(cc3)N	Cl(1)
420	57044-25-4				OCC1CO1	OCC1OC1
421	57110-29-9				CC1CCCC2C(=O)OC(=O)C12	CC1C2C(CCC1)C(=O)OC2=O					CC1CCCC2C(=O)OC(=O)C12	CC1C2C(CCC1)C(=O)OC2=O
422	57-14-7	CN(C)N	CN(C)N		CN(C)N	CN(C)N		CN(C)N	CN(C)N		CN(C)N	CN(C)N
423	573-58-0	Nc1c(N=Nc2ccc(-c3ccc(N=Nc4cc(S(=O)(=O)[O-])c5ccccc5c4N)cc3)cc2)cc(S(=O)(=O)[O-])c2ccccc12	Nc1c2c(c(cc1N=Nc3ccc(cc3)-c4ccc(cc4)N=Nc5c(c6c(c(c5)S(=O)(=O)O)cccc6)N)S(=O)(=O)O)cccc2	[Na+](2)	Nc1c(N=Nc2ccc(-c3ccc(N=Nc4cc(S(=O)(=O)[O-])c5ccccc5c4N)cc3)cc2)cc(S(=O)(=O)[O-])c2ccccc12	Nc1c2c(c(cc1N=Nc3ccc(cc3)-c4ccc(cc4)N=Nc5c(c6c(c(c5)S(=O)(=O)O)cccc6)N)S(=O)(=O)O)cccc2	[Na+](2)	Nc1c(N=Nc2ccc(-c3ccc(N=Nc4cc(S(=O)(=O)[O-])c5ccccc5c4N)cc3)cc2)cc(S(=O)(=O)[O-])c2ccccc12	Nc1c2c(c(cc1N=Nc3ccc(cc3)-c4ccc(cc4)N=Nc5c(c6c(c(c5)S(=O)(=O)O)cccc6)N)S(=O)(=O)O)cccc2	[Na+](2)	Nc1c(N=Nc2ccc(-c3ccc(N=Nc4cc(S(=O)(=O)[O-])c5ccccc5c4N)cc3)cc2)cc(S(=O)(=O)[O-])c2ccccc12	Nc1c2c(c(cc1N=Nc3ccc(cc3)-c4ccc(cc4)N=Nc5c(c6c(c(c5)S(=O)(=O)O)cccc6)N)S(=O)(=O)O)cccc2	[Na+](2)
424	57-57-8	O=C1CCO1	O=C1OCC1		O=C1CCO1	O=C1OCC1		O=C1CCO1	O=C1OCC1
425	581-89-5	O=[N+]([O-])c1ccc2ccccc2c1	O=[N+]([O-])c1cc2c(cc1)cccc2		O=[N+]([O-])c1ccc2ccccc2c1	O=[N+]([O-])c1cc2c(cc1)cccc2		O=[N+]([O-])c1ccc2ccccc2c1	O=[N+]([O-])c1cc2c(cc1)cccc2		O=[N+]([O-])c1ccc2ccccc2c1	O=[N+]([O-])c1cc2c(cc1)cccc2
426	58591-45-0	[Co+2]	[Co+2]	[Ni+2](1), [O-2](2)	[Co+2]	[Co+2]	[Ni+2](1), [O-2](2)							Organometallic
427	592-62-1	CC(=O)OCN=[N+](C)[O-]	CC(=O)OCN=[N+](C)[O-]		CC(=O)OC[N-][N+](C)=O	CC(=O)OC[N-][N+](C)=O					CC(=O)OCN=[N+](C)[O-]	CC(=O)OCN=[N+](C)[O-]
428	593-60-2	C=CBr	C=CBr		C=CBr	C=CBr		C=CBr	C=CBr		C=CBr	C=CBr
429	59653-74-6				O=c1n(CC2CO2)c(=O)n(CC2CO2)c(=O)n1CC1CO1	O=c1n(c(n(c(n1CC2OC2)=O)CC3OC3)=O)CC4OC4
430	59-88-1	N[NH2+]c1ccccc1	NNc1ccccc1	[Cl-](1)	NNc1ccccc1	NNc1ccccc1	[Cl-](1), [H+](1)	NNc1ccccc1	NNc1ccccc1	Cl(1)	NNc1ccccc1	NNc1ccccc1	Cl(1)
431	60-09-3	Nc1ccc(N=Nc2ccccc2)cc1	Nc1ccc(cc1)N=Nc2ccccc2		Nc1ccc(N=Nc2ccccc2)cc1	Nc1ccc(cc1)N=Nc2ccccc2		Nc1ccc(N=Nc2ccccc2)cc1	Nc1ccc(cc1)N=Nc2ccccc2		Nc1ccc(N=Nc2ccccc2)cc1	Nc1ccc(cc1)N=Nc2ccccc2
432	602-01-7	Cc1cccc([N+](=O)[O-])c1[N+](=O)[O-]	Cc1c(c(ccc1)[N+](=O)[O-])[N+](=O)[O-]		Cc1cccc([N+](=O)[O-])c1[N+](=O)[O-]	Cc1c(c(ccc1)[N+](=O)[O-])[N+](=O)[O-]		Cc1cccc([N+](=O)[O-])c1[N+](=O)[O-]	Cc1c(c(ccc1)[N+](=O)[O-])[N+](=O)[O-]		Cc1cccc([N+](=O)[O-])c1[N+](=O)[O-]	Cc1c(c(ccc1)[N+](=O)[O-])[N+](=O)[O-]
433	602-87-9	O=[N+]([O-])c1ccc2c3c(cccc13)CC2	O=[N+]([O-])c1c2c3c(cc1)CCc3ccc2		O=[N+]([O-])c1ccc2c3c(cccc13)CC2	O=[N+]([O-])c1c2c3c(cc1)CCc3ccc2					O=[N+]([O-])c1ccc2c3c(cccc13)CC2	O=[N+]([O-])c1c2c3c(cc1)CCc3ccc2
434	60-34-4	CNN	CNN		CNN	CNN		CNN	CNN		CNN	CNN
435	605-50-5	CC(C)CCOC(=O)c1ccccc1C(=O)OCCC(C)C	CC(C)CCOC(=O)c1c(cccc1)C(=O)OCCC(C)C		CC(C)CCOC(=O)c1ccccc1C(=O)OCCC(C)C	CC(C)CCOC(=O)c1c(cccc1)C(=O)OCCC(C)C		CC(C)CCOC(=O)c1ccccc1C(=O)OCCC(C)C	CC(C)CCOC(=O)c1c(cccc1)C(=O)OCCC(C)C		CC(C)CCOC(=O)c1ccccc1C(=O)OCCC(C)C	CC(C)CCOC(=O)c1c(cccc1)C(=O)OCCC(C)C
436	606-20-2	Cc1c([N+](=O)[O-])cccc1[N+](=O)[O-]	Cc1c(cccc1[N+](=O)[O-])[N+](=O)[O-]		Cc1c([N+](=O)[O-])cccc1[N+](=O)[O-]	Cc1c(cccc1[N+](=O)[O-])[N+](=O)[O-]		Cc1c([N+](=O)[O-])cccc1[N+](=O)[O-]	Cc1c(cccc1[N+](=O)[O-])[N+](=O)[O-]		Cc1c([N+](=O)[O-])cccc1[N+](=O)[O-]	Cc1c(cccc1[N+](=O)[O-])[N+](=O)[O-]
437	610-39-9	Cc1ccc([N+](=O)[O-])c([N+](=O)[O-])c1	Cc1cc(c(cc1)[N+](=O)[O-])[N+](=O)[O-]		Cc1ccc([N+](=O)[O-])c([N+](=O)[O-])c1	Cc1cc(c(cc1)[N+](=O)[O-])[N+](=O)[O-]		Cc1ccc([N+](=O)[O-])c([N+](=O)[O-])c1	Cc1cc(c(cc1)[N+](=O)[O-])[N+](=O)[O-]		Cc1ccc([N+](=O)[O-])c([N+](=O)[O-])c1	Cc1cc(c(cc1)[N+](=O)[O-])[N+](=O)[O-]
438	611-99-4	O=C(c1ccc(O)cc1)c1ccc(O)cc1	O=C(c1ccc(cc1)O)c2ccc(cc2)O		O=C(c1ccc(O)cc1)c1ccc(O)cc1	O=C(c1ccc(cc1)O)c2ccc(cc2)O		O=C(c1ccc(O)cc1)c1ccc(O)cc1	O=C(c1ccc(cc1)O)c2ccc(cc2)O		O=C(c1ccc(O)cc1)c1ccc(O)cc1	O=C(c1ccc(cc1)O)c2ccc(cc2)O
439	612-52-2	[NH3+]c1ccc2ccccc2c1	Nc1cc2c(cc1)cccc2	[Cl-](1)	[NH3+]c1ccc2ccccc2c1	Nc1cc2c(cc1)cccc2	[Cl-](1)
440	612-82-8	Cc1cc(-c2ccc([NH3+])c(C)c2)ccc1[NH3+]	Cc1c(ccc(c1)-c2cc(c(cc2)N)C)N	[Cl-](2)	Cc1cc(-c2ccc(N)c(C)c2)ccc1N	Cc1c(ccc(c1)-c2cc(c(cc2)N)C)N	[Cl-](2), [H+](2)				Cc1cc(-c2ccc(N)c(C)c2)ccc1N	Cc1c(ccc(c1)-c2cc(c(cc2)N)C)N	Cl(2)
441	612-83-9	Nc1ccc(-c2ccc(N)c(Cl)c2)cc1Cl	Nc1c(cc(cc1)-c2cc(c(cc2)N)Cl)Cl	Cl(2)	Nc1ccc(-c2ccc(N)c(Cl)c2)cc1Cl	Nc1c(cc(cc1)-c2cc(c(cc2)N)Cl)Cl	[Cl-](2), [H+](2)	Nc1ccc(-c2ccc(N)c(Cl)c2)cc1Cl	Nc1c(cc(cc1)-c2cc(c(cc2)N)Cl)Cl	Cl(2)	Nc1ccc(-c2ccc(N)c(Cl)c2)cc1Cl	Nc1c(cc(cc1)-c2cc(c(cc2)N)Cl)Cl	Cl(2)
442	613-35-4				CC(=O)Nc1ccc(-c2ccc(NC(C)=O)cc2)cc1	CC(=O)Nc1ccc(cc1)-c2ccc(cc2)NC(C)=O					CC(=O)Nc1ccc(-c2ccc(NC(C)=O)cc2)cc1	CC(=O)Nc1ccc(cc1)-c2ccc(cc2)NC(C)=O
443	615-05-4	COc1ccc(N)cc1N	COc1c(cc(cc1)N)N		COc1ccc(N)cc1N	COc1c(cc(cc1)N)N	OS(O)(=O)=O(1)				COc1ccc(N)cc1N	COc1c(cc(cc1)N)N
444	61571-06-0	O=CC1CCCSC1	O=CC1CSCCC1					O=CC1CCCSC1	O=CC1CSCCC1		O=CC1CCCSC1	O=CC1CSCCC1
445	618-85-9	Cc1cc([N+](=O)[O-])cc([N+](=O)[O-])c1	Cc1cc(cc(c1)[N+](=O)[O-])[N+](=O)[O-]		Cc1cc([N+](=O)[O-])cc([N+](=O)[O-])c1	Cc1cc(cc(c1)[N+](=O)[O-])[N+](=O)[O-]		Cc1cc([N+](=O)[O-])cc([N+](=O)[O-])c1	Cc1cc(cc(c1)[N+](=O)[O-])[N+](=O)[O-]		Cc1cc([N+](=O)[O-])cc([N+](=O)[O-])c1	Cc1cc(cc(c1)[N+](=O)[O-])[N+](=O)[O-]
446	619-15-8	Cc1cc([N+](=O)[O-])ccc1[N+](=O)[O-]	Cc1c(ccc(c1)[N+](=O)[O-])[N+](=O)[O-]		Cc1cc([N+](=O)[O-])ccc1[N+](=O)[O-]	Cc1c(ccc(c1)[N+](=O)[O-])[N+](=O)[O-]		Cc1cc([N+](=O)[O-])ccc1[N+](=O)[O-]	Cc1c(ccc(c1)[N+](=O)[O-])[N+](=O)[O-]
447	620-92-8	Oc1ccccc1Cc1ccccc1O	Oc1c(cccc1)Cc2c(cccc2)O		Oc1ccc(Cc2ccc(O)cc2)cc1	Oc1ccc(cc1)Cc2ccc(cc2)O
448	621-64-7	CCCN(CCC)N=O	CCCN(CCC)N=O		CCCN(CCC)N=O	CCCN(CCC)N=O					CCCN(CCC)N=O	CCCN(CCC)N=O
449	62229-08-7	[Pb+2]	[Pb+2]	[O-]S([O-])=O(1)	[Pb+2]	[Pb+2]	[O-]S([O-])=O(1)
450	62-53-3	Nc1ccccc1	Nc1ccccc1		Nc1ccccc1	Nc1ccccc1		Nc1ccccc1	Nc1ccccc1		Nc1ccccc1	Nc1ccccc1
451	625-45-6	COCC(=O)O	COCC(=O)O		COCC(=O)O	COCC(=O)O		COCC(=O)O	COCC(=O)O
452	62-55-5	CC(N)=S	CC(N)=S		CC(N)=S	CC(N)=S		CC(N)=S	CC(N)=S		CC(N)=S	CC(N)=S
453	62-75-9	CN(C)N=O	CN(C)N=O		CN(C)N=O	CN(C)N=O		CN(C)N=O	CN(C)N=O
454	629-14-1	CCOCCOCC	CCOCCOCC		CCOCCOCC	CCOCCOCC		CCOCCOCC	CCOCCOCC		CCOCCOCC	CCOCCOCC
455	630-08-0	C=O	C=O		[C-]#[O+]	[C-]#[O+]		[C-]#[O+]	[C-]#[O+]		[C-]#[O+]	[C-]#[O+]
456	63449-39-8				CCCC(Cl)CCCC(Cl)CCC(Cl)CCC(Cl)CCC(Cl)CCCC(Cl)CCC	CCCC(Cl)CCCC(Cl)CCC(Cl)CCC(Cl)CCC(Cl)CCCC(Cl)CCC
457	639-58-7	Cl[Sn](c1ccccc1)(c1ccccc1)c1ccccc1	Cl[Sn](c1ccccc1)(c2ccccc2)c3ccccc3					Cl[Sn](c1ccccc1)(c1ccccc1)c1ccccc1	Cl[Sn](c1ccccc1)(c2ccccc2)c3ccccc3		Cl[Sn](c1ccccc1)(c1ccccc1)c1ccccc1	Cl[Sn](c1ccccc1)(c2ccccc2)c3ccccc3
458	6465-71-0										CCCC(CCC)c1ccc(O)cc1	CCCC(CCC)c1ccc(cc1)O
459	6465-74-3
460	64-67-5	CCOS(=O)(=O)OCC	CCOS(=O)(=O)OCC		CCOS(=O)(=O)OCC	CCOS(=O)(=O)OCC		CCOS(=O)(=O)OCC	CCOS(=O)(=O)OCC		CCOS(=O)(=O)OCC	CCOS(=O)(=O)OCC
461	64741-41-9
462	64741-42-0
463	64741-45-3
464	64741-46-4
465	64741-47-5
466	64741-48-6
467	64741-50-0
468	64741-51-1
469	64741-52-2
470	64741-53-3
471	64741-54-4
472	64741-55-5
473	64741-57-7
474	64741-59-9
475	64741-60-2
476	64741-61-3
477	64741-62-4
478	64741-63-5
479	64741-64-6
480	64741-66-8
481	64741-67-9
482	64741-68-0
483	64741-69-1
484	64741-70-4
485	64741-74-8
486	64741-75-9
487	64741-76-0
488	64741-78-2
489	64741-80-6
490	64741-81-7
491	64741-82-8
492	64741-83-9
493	64741-84-0
494	64741-86-2
495	64741-87-3
496	64741-88-4
497	64741-89-5
498	64741-95-3
499	64741-96-4
500	64741-97-5
501	64742-01-4
502	64742-04-7
503	64742-05-8
504	64742-11-6
505	64742-44-5
506	64742-46-7
507	64742-48-9
508	64742-49-0
509	64742-52-5
510	64742-53-6
511	64742-54-7
512	64742-55-8
513	64742-56-9
514	64742-57-0
515	64742-59-2
516	64742-61-6
517	64742-62-7
518	64742-65-0
519	64742-66-1
520	64742-67-2
521	64742-70-7
522	64742-71-8
523	64742-73-0
524	64742-78-5
525	64742-79-6
526	64742-80-9
527	64742-82-1
528	64742-83-2
529	64742-86-5
530	64742-89-8
531	64742-90-1
532	64742-95-6
533	64743-01-7
534	6477-64-1	O=[N+]([O-])c1cc([N+](=O)[O-])c([O-])c([N+](=O)[O-])c1	O=[N+]([O-])c1cc(c(c(c1)[N+](=O)[O-])O)[N+](=O)[O-]	[O-]c1c(cc(cc1[N+]([O-])=O)[N+]([O-])=O)[N+]([O-])=O(1), [Pb+2](1)	O=[N+]([O-])c1cc([N+](=O)[O-])c([O-])c([N+](=O)[O-])c1	O=[N+]([O-])c1cc(c(c(c1)[N+](=O)[O-])O)[N+](=O)[O-]	[O-]c1c(cc(cc1[N+]([O-])=O)[N+]([O-])=O)[N+]([O-])=O(1), [Pb+2](1)	O=[N+]([O-])c1cc([N+](=O)[O-])c([O-])c([N+](=O)[O-])c1	O=[N+]([O-])c1cc(c(c(c1)[N+](=O)[O-])O)[N+](=O)[O-]	[O-]c1c(cc(cc1[N+]([O-])=O)[N+]([O-])=O)[N+]([O-])=O(1), [Pb+2](1)	O=[N+]([O-])c1cc([N+](=O)[O-])c([O-])c([N+](=O)[O-])c1	O=[N+]([O-])c1cc(c(c(c1)[N+](=O)[O-])O)[N+](=O)[O-]	[O-]c1c(cc(cc1[N+]([O-])=O)[N+]([O-])=O)[N+]([O-])=O(1), [Pb+2](1)		Organic counterion
535	64-86-8	COc1cc2c(c(OC)c1OC)-c1ccc(OC)c(=O)cc1C(NC(C)=O)CC2	COc1c(c(c-2c(c1)CCC(c3c2ccc(OC)c(=O)c3)NC(C)=O)OC)OC		COc1cc2c(c(OC)c1OC)-c1ccc(OC)c(=O)cc1C(NC(C)=O)CC2	COc1c(c(c-2c(c1)CCC(c3c2ccc(OC)c(=O)c3)NC(C)=O)OC)OC		COc1cc2c(c(OC)c1OC)-c1ccc(OC)c(=O)cc1C(NC(C)=O)CC2	COc1c(c(c-2c(c1)CCC(c3c2ccc(OC)c(=O)c3)NC(C)=O)OC)OC		COc1cc2c(c(OC)c1OC)-c1ccc(OC)c(=O)cc1C(NC(C)=O)CC2	COc1c(c(c-2c(c1)CCC(c3c2ccc(OC)c(=O)c3)NC(C)=O)OC)OC
536	64969-34-2	Nc1ccc(-c2ccc(N)c(Cl)c2)cc1Cl	Nc1c(cc(cc1)-c2cc(c(cc2)N)Cl)Cl	OS(O)(=O)=O(2)	Nc1ccc(-c2ccc(N)c(Cl)c2)cc1Cl	Nc1c(cc(cc1)-c2cc(c(cc2)N)Cl)Cl	OS(O)(=O)=O(2)				Nc1ccc(-c2ccc(N)c(Cl)c2)cc1Cl	Nc1c(cc(cc1)-c2cc(c(cc2)N)Cl)Cl	OS(O)(=O)=O(2)
537	64969-36-4	Cc1cc(-c2ccc([NH3+])c(C)c2)ccc1[NH3+]	Cc1c(ccc(c1)-c2cc(c(cc2)N)C)N	OS([O-])(=O)=O(2)	Cc1cc(-c2ccc([NH3+])c(C)c2)ccc1[NH3+]	Cc1c(ccc(c1)-c2cc(c(cc2)N)C)N	OS([O-])(=O)=O(2)
538	65229-23-4
539	65277-42-1				CC(=O)N1CCN(c2ccc(OCC3COC(Cn4ccnc4)(c4ccc(Cl)cc4Cl)O3)cc2)CC1	CC(=O)N1CCN(CC1)c2ccc(cc2)OCC3OC(OC3)(Cn4cncc4)c5c(cc(cc5)Cl)Cl					CC(=O)N1CCN(c2ccc(OCC3COC(Cn4ccnc4)(c4ccc(Cl)cc4Cl)O3)cc2)CC1	CC(=O)N1CCN(CC1)c2ccc(cc2)OCC3OC(OC3)(Cn4cncc4)c5c(cc(cc5)Cl)Cl
540	65321-67-7	Cc1ccc([NH3+])cc1[NH3+]	Cc1c(cc(cc1)N)N	[O-]S([O-])(=O)=O(1)	Cc1ccc([NH3+])cc1[NH3+]	Cc1c(cc(cc1)N)N	[O-]S([O-])(=O)=O(1)
541	65405-96-1				[*]	[*]	[OH-]C([OH-])=O(1), [Ni+2](2), [OH2-](2)							Organometallic
542	65996-79-4
543	65996-93-2
544	66-81-9	CC1CC(C)C(=O)C(C(O)CC2CC(=O)NC(=O)C2)C1	CC1CC(C(C(C1)C)=O)C(O)CC2CC(NC(C2)=O)=O		CC1CC(C)C(=O)C(C(O)CC2CC(=O)NC(=O)C2)C1	CC1CC(C(C(C1)C)=O)C(O)CC2CC(NC(C2)=O)=O		CC1CC(C)C(=O)C(C(O)CC2CC(=O)NC(=O)C2)C1	CC1CC(C(C(C1)C)=O)C(O)CC2CC(NC(C2)=O)=O		CC1CC(C)C(=O)C(C(O)CC2CC(=O)NC(=O)C2)C1	CC1CC(C(C(C1)C)=O)C(O)CC2CC(NC(C2)=O)=O
545	668-34-8				c1ccc([Sn+](c2ccccc2)c2ccccc2)cc1	c1ccc([Sn+](c2ccccc2)c2ccccc2)cc1					c1ccc([Sn+](c2ccccc2)c2ccccc2)cc1	c1ccc([Sn+](c2ccccc2)c2ccccc2)cc1
546	678-41-1				O=P(O)(OCCC(F)(F)C(F)(F)C(F)(F)C(F)(F)C(F)(F)C(F)(F)C(F)(F)C(F)(F)F)OCCC(F)(F)C(F)(F)C(F)(F)C(F)(F)C(F)(F)C(F)(F)C(F)(F)C(F)(F)F	O=P(O)(OCCC(F)(F)C(F)(F)C(F)(F)C(F)(F)C(F)(F)C(F)(F)C(F)(F)C(F)(F)F)OCCC(F)(F)C(F)(F)C(F)(F)C(F)(F)C(F)(F)C(F)(F)C(F)(F)C(F)(F)F					O=P(O)(OCCC(F)(F)C(F)(F)C(F)(F)C(F)(F)C(F)(F)C(F)(F)C(F)(F)C(F)(F)F)OCCC(F)(F)C(F)(F)C(F)(F)C(F)(F)C(F)(F)C(F)(F)C(F)(F)C(F)(F)F	O=P(O)(OCCC(F)(F)C(F)(F)C(F)(F)C(F)(F)C(F)(F)C(F)(F)C(F)(F)C(F)(F)F)OCCC(F)(F)C(F)(F)C(F)(F)C(F)(F)C(F)(F)C(F)(F)C(F)(F)C(F)(F)F
547	6786-83-0				CN(C)c1ccc(C(O)(c2ccc(N(C)C)cc2)c2ccc(Nc3ccccc3)c3ccccc23)cc1	CN(C)c1ccc(cc1)C(O)(c2ccc(cc2)N(C)C)c3c4c(c(cc3)Nc5ccccc5)cccc4					CN(C)c1ccc(C(O)(c2ccc(N(C)C)cc2)c2ccc(Nc3ccccc3)c3ccccc23)cc1	CN(C)c1ccc(cc1)C(O)(c2ccc(cc2)N(C)C)c3c4c(c(cc3)Nc5ccccc5)cccc4
548	67952-43-6	[O-][Cl+2]([O-])[O-]	[O-][Cl+2]([O-])[O-]	[O-]Cl(=O)=O(1), [Ni+2](1)	[O-][Cl+2]([O-])[O-]	[O-][Cl+2]([O-])[O-]	[O-]Cl(=O)=O(1), [Ni+2](1)				[O-][Cl+2]([O-])[O-]	[O-][Cl+2]([O-])[O-]	[O-]Cl(=O)=O(1), [Ni+2](1)	Organometallic
549	68016-03-5	[Mo]	[Mo]	[Co+2](2), [O-2](1)	[Mo]	[Mo]	[Co+2](2), [O-2](1)				O=[Mo](=O)([O-])[O-]	O=[Mo](=O)([O-])[O-]	[O-][Mo]([O-])(=O)=O(1), [Co+2](2)	Organometallic
550	680-31-9	CN(C)P(=O)(N(C)C)N(C)C	CN(C)P(=O)(N(C)C)N(C)C		CN(C)P(=O)(N(C)C)N(C)C	CN(C)P(=O)(N(C)C)N(C)C		CN(C)P(=O)(N(C)C)N(C)C	CN(C)P(=O)(N(C)C)N(C)C		CN(C)P(=O)(N(C)C)N(C)C	CN(C)P(=O)(N(C)C)N(C)C
551	6804-07-05	COC(=O)N=NC=C1C=[N+]([O-])c2ccccc2N1O	COC(=O)N=NC=C1N(c2c([N+](=C1)[O-])cccc2)O					COC(=O)NN=Cc1c[n+]([O-])c2ccccc2[n+]1[O-]	COC(=O)NN=Cc1[n+](c2c([n+](c1)[O-])cccc2)[O-]
552	68049-83-2	C#CCOc1cc(-n2nc3n(c2=O)CCCC3)c(Cl)cc1Cl	C#CCOc1c(cc(c(c1)-n2c(n3c(n2)CCCC3)=O)Cl)Cl		C#CCOc1cc(-n2nc3n(c2=O)CCCC3)c(Cl)cc1Cl	C#CCOc1c(cc(c(c1)-n2c(n3c(n2)CCCC3)=O)Cl)Cl		C#CCOc1cc(-n2nc3n(c2=O)CCCC3)c(Cl)cc1Cl	C#CCOc1c(cc(c(c1)-n2c(n3c(n2)CCCC3)=O)Cl)Cl		C#CCOc1cc(-n2nc3n(c2=O)CCCC3)c(Cl)cc1Cl	C#CCOc1c(cc(c(c1)-n2c(n3c(n2)CCCC3)=O)Cl)Cl
553	6807-17-6				CC(C)CC(C)(c1ccc(O)cc1)c1ccc(O)cc1	CC(C)CC(C)(c1ccc(cc1)O)c2ccc(cc2)O					CC(C)CC(C)(c1ccc(O)cc1)c1ccc(O)cc1	CC(C)CC(C)(c1ccc(cc1)O)c2ccc(cc2)O
554	68-12-2	CN(C)C=O	CN(C)C=O		CN(C)C=O	CN(C)C=O		CN(C)C=O	CN(C)C=O		CN(C)C=O	CN(C)C=O
555	68130-19-8
556	68130-36-9	[Mo]	[Mo]	[O-]P([O-])([O-])=O(1), [Ni+2](1), [OH-](1), [O-2](1)	[Mo]	[Mo]	[O-]P([O-])([O-])=O(1), [Ni+2](1), [OH-](1), [O-2](1)							Organometallic
557	68131-75-9
558	68134-59-8	[Cu+2]	[Cu+2]	[Ni+2](1), [O-]C=O(1)	[Cu+2]	[Cu+2]	[Ni+2](1), [O-]C=O(1)							Organometallic
559	68186-89-0
560	683-18-1	CCCC[Sn](Cl)(Cl)CCCC	CCCC[Sn](Cl)(Cl)CCCC					CCCC[Sn](Cl)(Cl)CCCC	CCCC[Sn](Cl)(Cl)CCCC		CCCC[Sn](Cl)(Cl)CCCC	CCCC[Sn](Cl)(Cl)CCCC
561	68333-22-2
562	68333-25-5
563	68391-11-7
564	68409-99-4
565	68410-05-9
566	68410-71-9
567	68410-96-8
568	68410-97-9
569	68411-07-4
570	68412-54-4
571	68475-60-5	CCCCC	CCCCC		CCCCC	CCCCC
572	68475-70-7
573	68475-79-6
574	68475-80-9
575	68476-26-6
576	68476-29-9
577	68476-32-4
578	68476-33-5
579	68476-40-4
580	68476-46-0
581	68476-49-3	CCC	CCC		CCC	CCC
582	68476-50-6
583	68476-55-1	CCCCC	CCCCC		CCCCC	CCCCC
584	68476-85-7
585	68476-86-8
586	68477-33-8
587	68477-35-0
588	68477-38-3
589	68477-50-9
590	68477-53-2
591	68477-69-0
592	68477-71-4
593	68477-77-0
594	68477-83-8
595	68477-87-2
596	68477-90-7
597	68478-17-1
598	68512-62-9
599	68512-91-4
600	68513-02-0
601	68513-03-1
602	68513-66-6
603	68513-69-9
604	68514-79-4
605	68515-42-4
606	68515-48-0				CC(C)CCCCCCOC(=O)c1ccccc1C(=O)OCCCCCCC(C)C	CC(C)CCCCCCOC(=O)c1c(cccc1)C(=O)OCCCCCCC(C)C
607	68515-49-1				CC(C)CCCCCCCOC(=O)c1ccccc1C(=O)OCCCCCCCC(C)C	CC(C)CCCCCCCOC(=O)c1c(cccc1)C(=O)OCCCCCCCC(C)C
608	68515-50-4	CC(C)CCCOC(=O)c1ccccc1C(=O)OCCCC(C)C	CC(C)CCCOC(=O)c1c(cccc1)C(=O)OCCCC(C)C		CC(C)CCCOC(=O)c1ccccc1C(=O)OCCCC(C)C	CC(C)CCCOC(=O)c1c(cccc1)C(=O)OCCCC(C)C
609	68515-51-5
610	68515-84-4
611	68516-20-1
612	68527-18-4
613	68527-23-1
614	68527-26-4
615	68527-27-5
616	68553-00-4
617	68602-83-5
618	68603-08-7
619	68606-10-0
620	68606-11-1
621	68606-26-8	CCC	CCC		CCC	CCC
622	68607-30-7
623	68610-24-2
624	6863-24-7
625	68783-04-0
626	68783-07-3
627	68783-08-4
628	68783-12-0
629	68783-65-3
630	68783-66-4
631	68784-75-8
632	68814-67-5
633	68814-89-1
634	688-73-3	CCCC[SnH](CCCC)CCCC	CCCC[SnH](CCCC)CCCC		CCCC[Sn](CCCC)CCCC	CCCC[SnH](CCCC)CCCC		CCCC[SnH](CCCC)CCCC	CCCC[SnH](CCCC)CCCC
635	68919-10-8
636	68919-37-9
637	68921-08-4
638	68955-27-1
639	68955-28-2
640	68955-29-3
641	68955-35-1
642	68987-90-6				CCCCC(CC)Cc1ccc(OCCO)cc1	CCCCC(CC)Cc1ccc(cc1)OCCO
643	68989-88-8
644	69011-06-9
645	69012-50-6
646	70225-14-8	CCCCCCCCS(=O)(=O)OF	CCCCCCCCS(=O)(=O)OF	OCCNCCO(1)	O=S(=O)(O)C(F)(F)C(F)(F)C(F)(F)C(F)(F)C(F)(F)C(F)(F)C(F)(F)C(F)(F)F	O=S(=O)(O)C(F)(F)C(F)(F)C(F)(F)C(F)(F)C(F)(F)C(F)(F)C(F)(F)C(F)(F)F	OCCNCCO(1)				O=S(=O)([O-])C(F)(F)C(F)(F)C(F)(F)C(F)(F)C(F)(F)C(F)(F)C(F)(F)C(F)(F)F	O=S(=O)(O)C(F)(F)C(F)(F)C(F)(F)C(F)(F)C(F)(F)C(F)(F)C(F)(F)C(F)(F)F	OCC[NH2+]CCO(1)
647	70-25-7	CN(N=O)C(=N)N[N+](=O)[O-]	CN(N=O)C(=N)N[N+](=O)[O-]		CN(N=O)C(N)=N[N+](=O)[O-]	CN(N=O)C(N)=N[N+](=O)[O-]		CN(N=O)C(=N)N[N+](=O)[O-]	CN(N=O)C(=N)N[N+](=O)[O-]		CN(N=O)C(=N)N[N+](=O)[O-]	CN(N=O)C(=N)N[N+](=O)[O-]
648	70592-76-6
649	70592-77-7
650	70592-78-8
651	70657-70-4	COC(C)COC(C)=O	COC(C)COC(C)=O		COC(C)COC(C)=O	COC(C)COC(C)=O		COCC(C)OC(C)=O	COCC(C)OC(C)=O		COC(C)COC(C)=O	COC(C)COC(C)=O
652	70692-93-2				[Zr+4]	[Zr+4]	[Ni+2](1), [O-2](3)							Organometallic
653	70987-78-9	Cc1ccc(S(=O)(=O)O)cc1	Cc1ccc(cc1)S(=O)(=O)O	OCC1CO1(1)	Cc1ccc(S(=O)(=O)OCC2CO2)cc1	Cc1ccc(cc1)S(=O)(=O)OCC2OC2
654	71-43-2	c1ccccc1	c1ccccc1		c1ccccc1	c1ccccc1		c1ccccc1	c1ccccc1
655	71-48-7	CC(=O)[O-]	CC(=O)O	CC([O-])=O(1), [Co+2](1)	CC(=O)[O-]	CC(=O)O	CC([O-])=O(1), [Co+2](1)	CC(=O)[O-]	CC(=O)O	CC([O-])=O(1), [Co+2](1)	CC(=O)[O-]	CC(=O)O	CC([O-])=O(1), [Co+2](1)	Organometallic	Organic counterion
656	71720-48-4
657	71868-10-5	Cc1csc(C(=O)C(C)(C)N2CCOCC2)c1	Cc1cc(sc1)C(=O)C(C)(C)N2CCOCC2		CSc1ccc(C(=O)C(C)(C)N2CCOCC2)cc1	CSc1ccc(cc1)C(=O)C(C)(C)N2CCOCC2					CSc1ccc(C(=O)C(C)(C)N2CCOCC2)cc1	CSc1ccc(cc1)C(=O)C(C)(C)N2CCOCC2
658	71888-89-6				CC(C)CCCCOC(=O)c1ccccc1C(=O)OCCCCC(C)C	CC(C)CCCCOC(=O)c1c(cccc1)C(=O)OCCCCC(C)C
659	71945-81-8
660	71957-07-8										O=C([O-])C(O)C(O)C(O)C(O)CO	O=C(O)C(O)C(O)C(O)C(O)CO	OCC(O)C(O)C(O)C(O)C([O-])=O(1), [Ni+2](1)	Organometallic
661	72319-19-8										O=S(=O)([O-])c1ccc2ccc(S(=O)(=O)[O-])cc2c1	O=S(=O)(O)c1cc2c(cc1)ccc(S(=O)(=O)O)c2	[Ni+2](1)	Organometallic
662	72623-85-9
663	72623-86-0
664	72623-87-1
665	72624-02-3	CCCCCCCc1ccc(O)cc1	CCCCCCCc1ccc(cc1)O		CCCCCCCc1ccc(O)cc1	CCCCCCCc1ccc(cc1)O
666	72629-94-8	O=C(O)C(F)(F)C(F)(F)C(F)(F)C(F)(F)C(F)(F)C(F)(F)C(F)(F)C(F)(F)C(F)(F)C(F)(F)C(F)(F)C(F)(F)F	O=C(O)C(F)(F)C(F)(F)C(F)(F)C(F)(F)C(F)(F)C(F)(F)C(F)(F)C(F)(F)C(F)(F)C(F)(F)C(F)(F)C(F)(F)F		O=C(O)C(F)(F)C(F)(F)C(F)(F)C(F)(F)C(F)(F)C(F)(F)C(F)(F)C(F)(F)C(F)(F)C(F)(F)C(F)(F)C(F)(F)F	O=C(O)C(F)(F)C(F)(F)C(F)(F)C(F)(F)C(F)(F)C(F)(F)C(F)(F)C(F)(F)C(F)(F)C(F)(F)C(F)(F)C(F)(F)F		O=C(O)C(F)(F)C(F)(F)C(F)(F)C(F)(F)C(F)(F)C(F)(F)C(F)(F)C(F)(F)C(F)(F)C(F)(F)C(F)(F)C(F)(F)F	O=C(O)C(F)(F)C(F)(F)C(F)(F)C(F)(F)C(F)(F)C(F)(F)C(F)(F)C(F)(F)C(F)(F)C(F)(F)C(F)(F)C(F)(F)F		O=C(O)C(F)(F)C(F)(F)C(F)(F)C(F)(F)C(F)(F)C(F)(F)C(F)(F)C(F)(F)C(F)(F)C(F)(F)C(F)(F)C(F)(F)F	O=C(O)C(F)(F)C(F)(F)C(F)(F)C(F)(F)C(F)(F)C(F)(F)C(F)(F)C(F)(F)C(F)(F)C(F)(F)C(F)(F)C(F)(F)F
667	72861-06-4
668	7311-27-5	CCCCCCCCCc1ccc(OCCOCCOCCOCCO)cc1	CCCCCCCCCc1ccc(cc1)OCCOCCOCCOCCO		CCCCCCCCCc1ccc(OCCOCCOCCOCCO)cc1	CCCCCCCCCc1ccc(cc1)OCCOCCOCCOCCO					CCCCCCCCCc1ccc(OCCOCCOCCOCCO)cc1	CCCCCCCCCc1ccc(cc1)OCCOCCOCCOCCO
669	732-26-3	CC(C)(C)c1cc(C(C)(C)C)c(O)c(C(C)(C)C)c1	CC(C)(C)c1cc(c(c(c1)C(C)(C)C)O)C(C)(C)C		CC(C)(C)c1cc(C(C)(C)C)c(O)c(C(C)(C)C)c1	CC(C)(C)c1cc(c(c(c1)C(C)(C)C)O)C(C)(C)C		CC(C)(C)c1cc(C(C)(C)C)c(O)c(C(C)(C)C)c1	CC(C)(C)c1cc(c(c(c1)C(C)(C)C)O)C(C)(C)C		CC(C)(C)c1cc(C(C)(C)C)c(O)c(C(C)(C)C)c1	CC(C)(C)c1cc(c(c(c1)C(C)(C)C)O)C(C)(C)C
670	74195-78-1
671	74332-73-3	Nc1ccc(-c2ccc(N)c(Cl)c2)cc1Cl	Nc1c(cc(cc1)-c2cc(c(cc2)N)Cl)Cl	OS(O)(=O)=O(1)	Nc1ccc(-c2ccc(N)c(Cl)c2)cc1Cl	Nc1c(cc(cc1)-c2cc(c(cc2)N)Cl)Cl	[O-]S([O-])(=O)=O(1)
672	7439-92-1	[PbH4]	[Pb+2]		[Pb]	[Pb+2]		[Pb]	[Pb+2]
673	7439-97-6	[Hg]	[Hg]		[Hg]	[Hg]		[Hg]	[Hg]		[Hg]	[Hg]
674	7440-41-7	[BeH2]	[Be+2]		[Be]	[Be+2]		[Be]	[Be+2]		[Be]	[Be+2]
675	7440-43-9	[Cd]	[Cd]		[Cd+2]	[Cd+2]		[Cd]	[Cd]
676	7446-27-7	[Pb+2]	[Pb+2]	[Pb+2](2), [O-]P([O-])([O-])=O(2)	[Pb+2]	[Pb+2]	[Pb+2](2), [O-]P([O-])([O-])=O(2)				[Pb+2]	[Pb+2]	[Pb+2](2), [O-]P([O-])([O-])=O(2)
677	74499-35-7				C=Cc1cc(C=C)c(C=C)c(O)c1C=C	C=Cc1c(c(c(c(c1)C=C)C=C)O)C=C
678	74646-29-0	[O-][As]([O-])[O-]	O[As](O)O	[O-][As]([O-])[O-](1), [Ni+2](3)										Organometallic
679	74753-18-7							Cc1cc(-c2ccc(N)c(C)c2)ccc1N	Cc1c(ccc(c1)-c2cc(c(cc2)N)C)N	OS(O)(=O)=O(1)	Cc1cc(-c2ccc(N)c(C)c2)ccc1N	Cc1c(ccc(c1)-c2cc(c(cc2)N)C)N	OS(O)(=O)=O(1)
680	74869-22-0
681	75-01-4	C=CCl	C=CCl		C=CCl	C=CCl		C=CCl	C=CCl		C=CCl	C=CCl
682	75113-37-0	CCCC[Sn+2]CCCC	CCCC[Sn+2]CCCC	OB([O-])[O-](1)
683	75-12-7	NC=O	NC=O		NC=O	NC=O		NC=O	NC=O		NC=O	NC=O
684	75-15-0	S=C=S	S=C=S		S=C=S	S=C=S		S=C=S	S=C=S
685	75-21-8	C1CO1	C1OC1		C1CO1	C1OC1		C1CO1	C1OC1		C1CO1	C1OC1
686	75-26-3	CC(C)Br	CC(C)Br		CC(C)Br	CC(C)Br		CC(C)Br	CC(C)Br		CC(C)Br	CC(C)Br
687	75-55-8	CC1CN1	CC1NC1		CC1CN1	CC1NC1		CC1CN1	CC1NC1		CC1CN1	CC1NC1
688	75-56-9	CC1CO1	CC1OC1		CC1CO1	CC1OC1		CC1CO1	CC1OC1		CC1CO1	CC1OC1
689	75-74-1	C[Pb](C)(C)C	C[Pb](C)(C)C		C[Pb](C)(C)C	C[Pb](C)(C)C		C[Pb](C)(C)C	C[Pb](C)(C)C		C[Pb](C)(C)C	C[Pb](C)(C)C
690	7580-31-6	CCCCC(CC)C(=O)O	CCCCC(CC)C(=O)O	[Ni](1)	CCCCC(CC)C(=O)O	CCCCC(CC)C(=O)O	[Ni](1)							Organometallic
691	761-44-4	CCC[SnH](CCC)CCC	CCC[SnH](CCC)CCC		CCC[Sn](CCC)CCC	CCC[SnH](CCC)CCC		CCC[Sn](CCC)CCC	CCC[SnH](CCC)CCC		CCC[Sn](CCC)CCC	CCC[SnH](CCC)CCC
692	7632-04-04	O=BO[O-]	O=BOO	[Na+](1)				O=BO[O-]	O=BOO	[Na+](1)
693	764-41-0	ClCC=CCCl	ClCC=CCCl		ClCC=CCCl	ClCC=CCCl		ClCC=CCCl	ClCC=CCCl		ClCC=CCCl	ClCC=CCCl
694	7646-79-9	Cl[Co]Cl	Cl[Co]Cl		[Co+2]	[Co+2]	[Cl-](2)	[Co+2]	[Co+2]	[Cl-](2)	[Co+2]	[Co+2]	[Cl-](2)
695	76-87-9	c1ccc([Sn+](c2ccccc2)c2ccccc2)cc1	c1ccc([Sn+](c2ccccc2)c2ccccc2)cc1	[OH-](1)				O[Sn](c1ccccc1)(c1ccccc1)c1ccccc1	O[Sn](c1ccccc1)(c2ccccc2)c3ccccc3		O[Sn](c1ccccc1)(c1ccccc1)c1ccccc1	O[Sn](c1ccccc1)(c2ccccc2)c3ccccc3
696	77-09-8	O=C1OC(c2ccc(O)cc2)(c2ccc(O)cc2)c2ccccc21	O=C1c2c(C(O1)(c3ccc(cc3)O)c4ccc(cc4)O)cccc2		O=C1OC(c2ccc(O)cc2)(c2ccc(O)cc2)c2ccccc21	O=C1c2c(C(O1)(c3ccc(cc3)O)c4ccc(cc4)O)cccc2		O=C1OC(c2ccc(O)cc2)(c2ccc(O)cc2)c2ccccc21	O=C1c2c(C(O1)(c3ccc(cc3)O)c4ccc(cc4)O)cccc2		O=C1OC(c2ccc(O)cc2)(c2ccc(O)cc2)c2ccccc21	O=C1c2c(C(O1)(c3ccc(cc3)O)c4ccc(cc4)O)cccc2
697	7718-54-9	Cl[Ni]Cl	Cl[Ni]Cl		[Ni+2]	[Ni+2]	[Cl-](2)	[Ni+2]	[Ni+2]	[Cl-](2)	[Ni+2]	[Ni+2]	[Cl-](2)
698	7738-94-5				O=[Cr](=O)(O)O	O=[Cr](=O)(O)O					O=[Cr](=O)(O)O	O=[Cr](=O)(O)O
699	77536-66-4
700	77536-67-5
701	77536-68-6
702	7757-95-1	O=S([O-])[O-]	O=S([O-])[O-]	[Ni+2](1)	O=S([O-])[O-]	O=S([O-])[O-]	[Ni](1)				O=S([O-])[O-]	O=S([O-])[O-]	[Ni+2](1)	Organometallic
703	7758-01-02	[O-][Br+2]([O-])[O-]	[O-][Br+2]([O-])[O-]	[K+](1)				[O-][Br+2]([O-])[O-]	[O-][Br+2]([O-])[O-]	[K+](1)
704	77-58-7	CCCC[Sn+2]CCCC	CCCC[Sn+2]CCCC	CCCCCCCCCCCC([O-])=O(2)							CCCCCCCCCCCC(=O)O[Sn](CCCC)(CCCC)OC(=O)CCCCCCCCCCC	CCCCCCCCCCCC(=O)O[Sn](CCCC)(CCCC)OC(=O)CCCCCCCCCCC
705	7758-95-4	Cl[Pb]Cl	Cl		[Pb+2]	[Pb+2]	[Cl-](2)	Cl[Pb]Cl	Cl		Cl[Pb]Cl	Cl
706	7758-97-6	[Pb+2]	[Pb+2]	[O-][Cr]([O-])(=O)=O(1)	[Pb+2]	[Pb+2]	[O-][Cr]([O-])(=O)=O(1)	[Pb+2]	[Pb+2]	[O-][Cr]([O-])(=O)=O(1)	[Pb+2]	[Pb+2]	[O-][Cr]([O-])(=O)=O(1)	Organometallic
707	776297-69-9
708	7775-11-03	O=[Cr](=O)([O-])[O-]	O=[Cr](=O)([O-])[O-]	[Na+](2)				O=[Cr](=O)([O-])[O-]	O=[Cr](=O)([O-])[O-]	[Na+](2)
709	77-78-1	COS(=O)(=O)OC	COS(=O)(=O)OC		COS(=O)(=O)OC	COS(=O)(=O)OC		COS(=O)(=O)OC	COS(=O)(=O)OC		COS(=O)(=O)OC	COS(=O)(=O)OC
710	7778-39-4	O=[As](O)(O)O	O=[As](O)(O)O		O=[As](O)(O)O	O=[As](O)(O)O		O=[As](O)(O)O	O=[As](O)(O)O		O=[As](O)(O)O	O=[As](O)(O)O
711	7778-44-1	O=[As]([O-])([O-])[O-]	O=[As](O)(O)O	[O-][As]([O-])([O-])=O(1), [Ca+2](3)	O=[As]([O-])([O-])[O-]	O=[As](O)(O)O	[O-][As]([O-])([O-])=O(1), [Ca+2](3)	O=[As]([O-])([O-])[O-]	O=[As](O)(O)O	[O-][As]([O-])([O-])=O(1), [Ca+2](3)	O=[As]([O-])([O-])[O-]	O=[As](O)(O)O	[O-][As]([O-])([O-])=O(1), [Ca+2](3)
712	7778-50-9	O=[Cr](=O)([O-])O[Cr](=O)(=O)[O-]	O=[Cr](=O)([O-])O[Cr](=O)(=O)[O-]	[K+](2)	O=[Cr](=O)([O-])O[Cr](=O)(=O)[O-]	O=[Cr](=O)([O-])O[Cr](=O)(=O)[O-]	[K+](2)	O=[Cr](=O)([O-])O[Cr](=O)(=O)[O-]	O=[Cr](=O)([O-])O[Cr](=O)(=O)[O-]	[K+](2)
713	7784-40-9	[Pb+2]	[Pb+2]	O[As]([O-])([O-])=O(1)	[Pb+2]	[Pb+2]	O[As]([O-])([O-])=O(1)	[PbH2+2]	[Pb+2]	O[As]([O-])([O-])=O(1)	[PbH2+2]	[Pb+2]	O[As]([O-])([O-])=O(1)
714	7786-81-4	O=S(=O)([O-])[O-]	O=S(=O)(O)O	[Ni+2](1)	O=S(=O)([O-])[O-]	O=S(=O)(O)O	[Ni+2](1)	O=S(=O)([O-])[O-]	O=S(=O)(O)O	[Ni+2](1)	O=S(=O)([O-])[O-]	O=S(=O)(O)O	[Ni+2](1)	Organometallic
715	7789-00-6	O=[Cr](=O)([O-])[O-]	O=[Cr](=O)([O-])[O-]	[K+](2)	O=[Cr](=O)([O-])[O-]	O=[Cr](=O)([O-])[O-]	[K+](2)	O=[Cr](=O)([O-])[O-]	O=[Cr](=O)([O-])[O-]	[K+](2)	O=[Cr](=O)([O-])[O-]	O=[Cr](=O)([O-])[O-]	[K+](2)
716	7789-06-02	O=[Cr](=O)([O-])[O-]	O=[Cr](=O)([O-])[O-]	[Sr+2](1)				O=[Cr](=O)([O-])[O-]	O=[Cr](=O)([O-])[O-]	[Sr+2](1)
717	7789-09-05	O=[Cr](=O)([O-])O[Cr](=O)(=O)[O-]	O=[Cr](=O)([O-])O[Cr](=O)(=O)[O-]	[NH4+](2)				O=[Cr](=O)([O-])O[Cr](=O)(=O)[O-]	O=[Cr](=O)([O-])O[Cr](=O)(=O)[O-]	[NH4+](2)
718	7789-12-0	O=[Cr](=O)([O-])O[Cr](=O)(=O)[O-]	O=[Cr](=O)([O-])O[Cr](=O)(=O)[O-]	[Na+](2), O(2)	O=[Cr](=O)([O-])O[Cr](=O)(=O)[O-]	O=[Cr](=O)([O-])O[Cr](=O)(=O)[O-]	[Na+](2), O(2)				O=[Cr](=O)([O-])O[Cr](=O)(=O)[O-]	O=[Cr](=O)([O-])O[Cr](=O)(=O)[O-]	[Na+](2), O(2)
719	7790-79-6	[Cd+2]	[Cd+2]	[F-](2)	[Cd+2]	[Cd+2]	[F-](2)	F[Cd]F	F[Cd]F		F[Cd]F	F[Cd]F
720	78-00-2	CC[Pb](CC)(CC)CC	CC[Pb](CC)(CC)CC		CC[Pb](CC)(CC)CC	CC[Pb](CC)(CC)CC		CC[Pb](CC)(CC)CC	CC[Pb](CC)(CC)CC		CC[Pb](CC)(CC)CC	CC[Pb](CC)(CC)CC
721	7803-57-8				NN	NN	O(1)				NN	NN	O(1)
722	78-79-5	C=CC(=C)C	C=CC(=C)C		C=CC(=C)C	C=CC(=C)C		C=CC(=C)C	C=CC(=C)C		C=CC(=C)C	C=CC(=C)C
723	78-87-5				CC(Cl)CCl	CC(Cl)CCl
724	79-01-6	ClC=C(Cl)Cl	ClC=C(Cl)Cl		ClC=C(Cl)Cl	ClC=C(Cl)Cl		ClC=C(Cl)Cl	ClC=C(Cl)Cl
725	79-06-1	C=CC(N)=O	C=CC(N)=O		C=CC(N)=O	C=CC(N)=O		C=CC(N)=O	C=CC(N)=O		C=CC(N)=O	C=CC(N)=O
726	79-16-3	CNC(C)=O	CNC(C)=O		CNC(C)=O	CNC(C)=O		CNC(C)=O	CNC(C)=O		CNC(C)=O	CNC(C)=O
727	79-44-7	CN(C)C(=O)Cl	CN(C)C(=O)Cl		CN(C)C(=O)Cl	CN(C)C(=O)Cl		CN(C)C(=O)Cl	CN(C)C(=O)Cl		CN(C)C(=O)Cl	CN(C)C(=O)Cl
728	79-46-9	CC(C)[N+](=O)[O-]	CC(C)[N+](=O)[O-]		CC(C)[N+](=O)[O-]	CC(C)[N+](=O)[O-]		CC(C)[N+](=O)[O-]	CC(C)[N+](=O)[O-]		CC(C)[N+](=O)[O-]	CC(C)[N+](=O)[O-]
729	79-94-7				CC(C)(c1cc(Br)c(O)c(Br)c1)c1cc(Br)c(O)c(Br)c1	CC(C)(c1cc(c(c(c1)Br)O)Br)c2cc(c(c(c2)Br)O)Br		CC(C)(c1cc(Br)c(O)c(Br)c1)c1cc(Br)c(O)c(Br)c1	CC(C)(c1cc(c(c(c1)Br)O)Br)c2cc(c(c(c2)Br)O)Br		CC(C)(c1cc(Br)c(O)c(Br)c1)c1cc(Br)c(O)c(Br)c1	CC(C)(c1cc(c(c(c1)Br)O)Br)c2cc(c(c(c2)Br)O)Br
730	80-05-7	CC(C)(c1ccc(O)cc1)c1ccc(O)cc1	CC(C)(c1ccc(cc1)O)c2ccc(cc2)O		CC(C)(c1ccc(O)cc1)c1ccc(O)cc1	CC(C)(c1ccc(cc1)O)c2ccc(cc2)O		CC(C)(c1ccc(O)cc1)c1ccc(O)cc1	CC(C)(c1ccc(cc1)O)c2ccc(cc2)O		CC(C)(c1ccc(O)cc1)c1ccc(O)cc1	CC(C)(c1ccc(cc1)O)c2ccc(cc2)O
731	8006-61-9
732	8009-03-08
733	80-09-1	O=S(=O)(c1ccc(O)cc1)c1ccc(O)cc1	O=S(=O)(c1ccc(cc1)O)c2ccc(cc2)O		O=S(=O)(c1ccc(O)cc1)c1ccc(O)cc1	O=S(=O)(c1ccc(cc1)O)c2ccc(cc2)O		O=S(=O)(c1ccc(O)cc1)c1ccc(O)cc1	O=S(=O)(c1ccc(cc1)O)c2ccc(cc2)O		O=S(=O)(c1ccc(O)cc1)c1ccc(O)cc1	O=S(=O)(c1ccc(cc1)O)c2ccc(cc2)O
734	8012-00-8
735	8030-30-6
736	8032-32-4
737	80387-97-9	CCCCC(CC)COC(=O)CSCc1cc(C(C)(C)C)c(O)c(C(C)(C)C)c1	CCCCC(CC)COC(=O)CSCc1cc(c(c(c1)C(C)(C)C)O)C(C)(C)C		CCCCC(CC)COC(=O)CSCc1cc(C(C)(C)C)c(O)c(C(C)(C)C)c1	CCCCC(CC)COC(=O)CSCc1cc(c(c(c1)C(C)(C)C)O)C(C)(C)C					CCCCC(CC)COC(=O)CSCc1cc(C(C)(C)C)c(O)c(C(C)(C)C)c1	CCCCC(CC)COC(=O)CSCc1cc(c(c(c1)C(C)(C)C)O)C(C)(C)C
738	81-15-2	Cc1c([N+](=O)[O-])c(C)c([N+](=O)[O-])c(C(C)(C)C)c1[N+](=O)[O-]	Cc1c(c(c(c(c1[N+](=O)[O-])C)[N+](=O)[O-])C(C)(C)C)[N+](=O)[O-]		Cc1c([N+](=O)[O-])c(C)c([N+](=O)[O-])c(C(C)(C)C)c1[N+](=O)[O-]	Cc1c(c(c(c(c1[N+](=O)[O-])C)[N+](=O)[O-])C(C)(C)C)[N+](=O)[O-]		Cc1c([N+](=O)[O-])c(C)c([N+](=O)[O-])c(C(C)(C)C)c1[N+](=O)[O-]	Cc1c(c(c(c(c1[N+](=O)[O-])C)[N+](=O)[O-])C(C)(C)C)[N+](=O)[O-]		Cc1c([N+](=O)[O-])c(C)c([N+](=O)[O-])c(C(C)(C)C)c1[N+](=O)[O-]	Cc1c(c(c(c(c1[N+](=O)[O-])C)[N+](=O)[O-])C(C)(C)C)[N+](=O)[O-]
739	81-81-2	CC(=O)CC(c1ccccc1)c1c(O)oc2ccccc2c1=O	CC(=O)CC(c1ccccc1)c2c(c3c(oc2O)cccc3)=O		CC(=O)CC(c1ccccc1)c1c(O)oc2ccccc2c1=O	CC(=O)CC(c1ccccc1)c2c(c3c(oc2O)cccc3)=O		CC(=O)CC(c1ccccc1)c1c(O)c2ccccc2oc1=O	CC(=O)CC(c1ccccc1)c2c(oc3c(c2O)cccc3)=O
740	82413-20-5	CCC(=C(c1ccc(OCCN(C)C)cc1)c1cccc(O)c1)c1ccccc1	CCC(=C(c1ccc(cc1)OCCN(C)C)c2cc(ccc2)O)c3ccccc3		CCC(=C(c1ccc(OCCN(C)C)cc1)c1cccc(O)c1)c1ccccc1	CCC(=C(c1ccc(cc1)OCCN(C)C)c2cc(ccc2)O)c3ccccc3		CCC(=C(c1ccc(OCCN(C)C)cc1)c1cccc(O)c1)c1ccccc1	CCC(=C(c1ccc(cc1)OCCN(C)C)c2cc(ccc2)O)c3ccccc3		CCC(=C(c1ccc(OCCN(C)C)cc1)c1cccc(O)c1)c1ccccc1	CCC(=C(c1ccc(cc1)OCCN(C)C)c2cc(ccc2)O)c3ccccc3
741	838-88-0	Cc1cc(Cc2ccc(N)c(C)c2)ccc1N	Cc1c(ccc(c1)Cc2cc(c(cc2)N)C)N		Cc1cc(Cc2ccc(N)c(C)c2)ccc1N	Cc1c(ccc(c1)Cc2cc(c(cc2)N)C)N		Cc1cc(Cc2ccc(N)c(C)c2)ccc1N	Cc1c(ccc(c1)Cc2cc(c(cc2)N)C)N		Cc1cc(Cc2ccc(N)c(C)c2)ccc1N	Cc1c(ccc(c1)Cc2cc(c(cc2)N)C)N
742	84245-12-5	CC(=O)Nc1nc2c(ncn2COC(CO)CO)c(=O)[nH]1	CC(=O)Nc1[nH]c(c2c(n1)n(cn2)COC(CO)CO)=O
743	84-61-7				O=C(OC1CCCCC1)c1ccccc1C(=O)OC1CCCCC1	O=C(OC1CCCCC1)c2c(cccc2)C(=O)OC3CCCCC3					O=C(OC1CCCCC1)c1ccccc1C(=O)OC1CCCCC1	O=C(OC1CCCCC1)c2c(cccc2)C(=O)OC3CCCCC3
744	84-65-1	O=C1c2ccccc2C(=O)c2ccccc21	O=C1c2c(C(c3c1cccc3)=O)cccc2		O=C1c2ccccc2C(=O)c2ccccc21	O=C1c2c(C(c3c1cccc3)=O)cccc2		O=C1c2ccccc2C(=O)c2ccccc21	O=C1c2c(C(c3c1cccc3)=O)cccc2		O=C1c2ccccc2C(=O)c2ccccc21	O=C1c2c(C(c3c1cccc3)=O)cccc2
745	84-66-2				CCOC(=O)c1ccccc1C(=O)OCC	CCOC(=O)c1c(cccc1)C(=O)OCC		CCOC(=O)c1ccccc1C(=O)OCC	CCOC(=O)c1c(cccc1)C(=O)OCC		CCOC(=O)c1ccccc1C(=O)OCC	CCOC(=O)c1c(cccc1)C(=O)OCC
746	84-69-5	CC(C)COC(=O)c1ccccc1C(=O)OCC(C)C	CC(C)COC(=O)c1c(cccc1)C(=O)OCC(C)C		CC(C)COC(=O)c1ccccc1C(=O)OCC(C)C	CC(C)COC(=O)c1c(cccc1)C(=O)OCC(C)C		CC(C)COC(=O)c1ccccc1C(=O)OCC(C)C	CC(C)COC(=O)c1c(cccc1)C(=O)OCC(C)C
747	84-74-2				CCCCOC(=O)c1ccccc1C(=O)OCCCC	CCCCOC(=O)c1c(cccc1)C(=O)OCCCC
748	84-75-3				CCCCCCOC(=O)c1ccccc1C(=O)OCCCCCC	CCCCCCOC(=O)c1c(cccc1)C(=O)OCCCCCC					CCCCCCOC(=O)c1ccccc1C(=O)OCCCCCC	CCCCCCOC(=O)c1c(cccc1)C(=O)OCCCCCC
749	84776-45-4
750	84777-06-0	CC(C)CCc1ccc(C(=O)[O-])c(C(=O)[O-])c1CCC(C)C	CC(C)CCc1c(c(c(cc1)C(=O)O)C(=O)O)CCC(C)C		CC(C)CCc1ccc(C(=O)[O-])c(C(=O)[O-])c1CCC(C)C	CC(C)CCc1c(c(c(cc1)C(=O)O)C(=O)O)CCC(C)C
751	84852-15-3	CC(C)CCCCCCc1ccc(O)cc1	CC(C)CCCCCCc1ccc(cc1)O		CC(C)CCCCCCc1ccc(O)cc1	CC(C)CCCCCCc1ccc(cc1)O
752	84852-35-7
753	84852-36-8
754	84852-37-9	CC(C)CCCCCC(=O)[O-]	CC(C)CCCCCC(=O)O	CC(C)CCCCCC([O-])=O(1), [Ni+2](1)	CC(C)CCCCCC(=O)[O-]	CC(C)CCCCCC(=O)O	CC(C)CCCCCC([O-])=O(1), [Ni+2](1)							Organometallic
755	84852-39-1
756	84852-53-9										Brc1c(Br)c(Br)c(CCc2c(Br)c(Br)c(Br)c(Br)c2Br)c(Br)c1Br	Brc1c(c(c(c(c1Br)Br)CCc2c(c(c(c(c2Br)Br)Br)Br)Br)Br)Br
757	84989-04-8
758	84989-06-0
759	84989-07-1
760	85116-53-6
761	85116-58-1
762	85116-59-2
763	85135-77-9
764	85136-74-9	Cc1c(N=Nc2ccc(N=Nc3ccccc3)cc2)c(O)n(CCCOC(C)C)c(=O)c1C#N	Cc1c(c(n(c(c1N=Nc2ccc(cc2)N=Nc3ccccc3)O)CCCOC(C)C)=O)C#N
765	85166-19-4
766	85-42-7				O=C1OC(=O)C2CCCCC12	O=C1C2C(C(O1)=O)CCCC2					O=C1OC(=O)C2CCCCC12	O=C1C2C(C(O1)=O)CCCC2
767	854904-92-0
768	854904-93-1
769	85508-43-6	CC(C)CCCCCCC(=O)[O-]	CC(C)CCCCCCC(=O)O	CC(C)CCCCCCC([O-])=O(1), [Ni+2](1)				CC(C)CCCCCCC(=O)[O-]	CC(C)CCCCCCC(=O)O	CC(C)CCCCCCC([O-])=O(1), [Ni+2](1)	CC(C)CCCCCCC(=O)[O-]	CC(C)CCCCCCC(=O)O	CC(C)CCCCCCC([O-])=O(1), [Ni+2](1)	Organometallic
770	85508-44-7	CC(C)(C)CCCCCC(=O)[O-]	CC(C)(C)CCCCCC(=O)O	CC(C)(C)CCCCCC([O-])=O(1), [Ni+2](1)										Organometallic
771	85508-45-8
772	85508-46-9
773	85509-19-9				C[Si](Cn1cncn1)(c1ccc(F)cc1)c1ccc(F)cc1	C[Si](Cn1ncnc1)(c2ccc(cc2)F)c3ccc(cc3)F					C[Si](Cn1cncn1)(c1ccc(F)cc1)c1ccc(F)cc1	C[Si](Cn1ncnc1)(c2ccc(cc2)F)c3ccc(cc3)F
774	85535-84-8
775	85536-20-5
776	85551-28-6
777	85-68-7				CCCCOC(=O)c1ccccc1C(=O)OCc1ccccc1	CCCCOC(=O)c1c(cccc1)C(=O)OCc2ccccc2
778	857629-71-1
779	861010-65-3
780	861011-60-1
781	86290-81-5
782	872-50-4	CN1CCCC1=O	CN1C(CCC1)=O		CN1CCCC1=O	CN1C(CCC1)=O		CN1CCCC1=O	CN1C(CCC1)=O		CN1CCCC1=O	CN1C(CCC1)=O
783	87-61-6	Clc1cccc(Cl)c1Cl	Clc1c(c(ccc1)Cl)Cl		Clc1cccc(Cl)c1Cl	Clc1c(c(ccc1)Cl)Cl		Clc1cccc(Cl)c1Cl	Clc1c(c(ccc1)Cl)Cl
784	87-68-3	ClC(Cl)=C(Cl)C(Cl)=C(Cl)Cl	ClC(Cl)=C(Cl)C(Cl)=C(Cl)Cl		ClC(Cl)=C(Cl)C(Cl)=C(Cl)Cl	ClC(Cl)=C(Cl)C(Cl)=C(Cl)Cl		ClC(Cl)=C(Cl)C(Cl)=C(Cl)Cl	ClC(Cl)=C(Cl)C(Cl)=C(Cl)Cl		ClC(Cl)=C(Cl)C(Cl)=C(Cl)Cl	ClC(Cl)=C(Cl)C(Cl)=C(Cl)Cl
785	87741-01-3
786	87-86-5				Oc1c(Cl)c(Cl)c(Cl)c(Cl)c1Cl	Oc1c(c(c(c(c1Cl)Cl)Cl)Cl)Cl
787	88-72-2	Cc1ccccc1[N+](=O)[O-]	Cc1c(cccc1)[N+](=O)[O-]		Cc1ccccc1[N+](=O)[O-]	Cc1c(cccc1)[N+](=O)[O-]		Cc1ccccc1[N+](=O)[O-]	Cc1c(cccc1)[N+](=O)[O-]
788	88-85-7	CCC(C)c1cc([N+](=O)[O-])cc([N+](=O)[O-])c1O	CCC(C)c1c(c(cc(c1)[N+](=O)[O-])[N+](=O)[O-])O		CCC(C)c1cc([N+](=O)[O-])cc([N+](=O)[O-])c1O	CCC(C)c1c(c(cc(c1)[N+](=O)[O-])[N+](=O)[O-])O		CCC(C)c1cc([N+](=O)[O-])cc([N+](=O)[O-])c1O	CCC(C)c1c(c(cc(c1)[N+](=O)[O-])[N+](=O)[O-])O		CCC(C)c1cc([N+](=O)[O-])cc([N+](=O)[O-])c1O	CCC(C)c1c(c(cc(c1)[N+](=O)[O-])[N+](=O)[O-])O
789	9002-93-1				CC(C)(C)CC(C)(C)c1ccc(OCCO)cc1	CC(C)(C)CC(C)(C)c1ccc(cc1)OCCO					CC(C)(C)CC(C)(C)c1ccc(OCCO)cc1	CC(C)(C)CC(C)(C)c1ccc(cc1)OCCO
790	90035-08-8				O=c1c(C2CC(c3ccc(OCc4ccc(C(F)(F)F)cc4)cc3)Cc3ccccc32)c(O)oc2ccccc12	O=c1c2c(oc(c1C3c4c(CC(C3)c5ccc(cc5)OCc6ccc(cc6)C(F)(F)F)cccc4)O)cccc2					O=c1oc2ccccc2c(O)c1C1CC(c2ccc(OCc3ccc(C(F)(F)F)cc3)cc2)Cc2ccccc21	O=c1c(c(c2c(o1)cccc2)O)C3c4c(CC(C3)c5ccc(cc5)OCc6ccc(cc6)C(F)(F)F)cccc4
791	90-04-0	COc1ccccc1N	COc1c(cccc1)N		COc1ccccc1N	COc1c(cccc1)N		COc1ccccc1N	COc1c(cccc1)N		COc1ccccc1N	COc1c(cccc1)N
792	900-95-8	c1ccc([Sn+](c2ccccc2)c2ccccc2)cc1	c1ccc([Sn+](c2ccccc2)c2ccccc2)cc1	CC([O-])=O(1)				CC(=O)O[Sn](c1ccccc1)(c1ccccc1)c1ccccc1	CC(=O)O[Sn](c1ccccc1)(c2ccccc2)c3ccccc3		CC(=O)O[Sn](c1ccccc1)(c1ccccc1)c1ccccc1	CC(=O)O[Sn](c1ccccc1)(c2ccccc2)c3ccccc3
793	9016-45-9				CCCCCCCCCc1ccc(OCCOCCO)cc1	CCCCCCCCCc1ccc(cc1)OCCOCCO		[*]OCCO	*OCCO	CCCCCCCCc1ccccc1(1)	[*]OCCO	*OCCO	CCCCCCCCc1ccccc1(1)
794	9036-19-5				CC(C)(C)CC(C)(C)c1ccc(OCCOCCO)cc1	CC(C)(C)CC(C)(C)c1ccc(cc1)OCCOCCO					[*]OCCO	*OCCO	CC(C)(C)CC(C)(C)c1ccccc1(1)
795	90481-04-2
796	90622-53-0
797	90640-80-5
798	90640-81-6
799	90640-82-7
800	90640-84-9
801	90640-86-1
802	90669-74-2
803	90669-76-4
804	90669-78-6
805	90-94-8	CN(C)c1ccc(C(=O)c2ccc(N(C)C)cc2)cc1	CN(C)c1ccc(cc1)C(=O)c2ccc(cc2)N(C)C		CN(C)c1ccc(C(=O)c2ccc(N(C)C)cc2)cc1	CN(C)c1ccc(cc1)C(=O)c2ccc(cc2)N(C)C		CN(C)c1ccc(C(=O)c2ccc(N(C)C)cc2)cc1	CN(C)c1ccc(cc1)C(=O)c2ccc(cc2)N(C)C		CN(C)c1ccc(C(=O)c2ccc(N(C)C)cc2)cc1	CN(C)c1ccc(cc1)C(=O)c2ccc(cc2)N(C)C
806	90989-38-1
807	90989-41-6
808	91031-62-8
809	911370-98-4
810	911371-06-7
811	911371-07-8
812	91-20-3	c1ccc2ccccc2c1	c1cc2c(cc1)cccc2		c1ccc2ccccc2c1	c1cc2c(cc1)cccc2		c1ccc2ccccc2c1	c1cc2c(cc1)cccc2
813	91-22-5	c1ccc2ncccc2c1	c1cc2c(cc1)nccc2		c1ccc2ncccc2c1	c1cc2c(cc1)nccc2		c1ccc2ncccc2c1	c1cc2c(cc1)nccc2		c1ccc2ncccc2c1	c1cc2c(cc1)nccc2
814	91-23-6	COc1ccccc1[N+](=O)[O-]	COc1c(cccc1)[N+](=O)[O-]		COc1ccccc1[N+](=O)[O-]	COc1c(cccc1)[N+](=O)[O-]		COc1ccccc1[N+](=O)[O-]	COc1c(cccc1)[N+](=O)[O-]		COc1ccccc1[N+](=O)[O-]	COc1c(cccc1)[N+](=O)[O-]
815	91-59-8	Nc1ccc2ccccc2c1	Nc1cc2c(cc1)cccc2		Nc1ccc2ccccc2c1	Nc1cc2c(cc1)cccc2		Nc1ccc2ccccc2c1	Nc1cc2c(cc1)cccc2		Nc1ccc2ccccc2c1	Nc1cc2c(cc1)cccc2
816	91697-41-5
817	91770-57-9
818	91-94-1	Nc1ccc(-c2ccc(N)c(Cl)c2)cc1Cl	Nc1c(cc(cc1)-c2cc(c(cc2)N)Cl)Cl		Nc1ccc(-c2ccc(N)c(Cl)c2)cc1Cl	Nc1c(cc(cc1)-c2cc(c(cc2)N)Cl)Cl		Nc1ccc(-c2ccc(N)c(Cl)c2)cc1Cl	Nc1c(cc(cc1)-c2cc(c(cc2)N)Cl)Cl		Nc1ccc(-c2ccc(N)c(Cl)c2)cc1Cl	Nc1c(cc(cc1)-c2cc(c(cc2)N)Cl)Cl
819	91-95-2	Nc1ccc(-c2ccc(N)c(N)c2)cc1N	Nc1c(cc(cc1)-c2cc(c(cc2)N)N)N		Nc1ccc(-c2ccc(N)c(N)c2)cc1N	Nc1c(cc(cc1)-c2cc(c(cc2)N)N)N		Nc1ccc(-c2ccc(N)c(N)c2)cc1N	Nc1c(cc(cc1)-c2cc(c(cc2)N)N)N		Nc1ccc(-c2ccc(N)c(N)c2)cc1N	Nc1c(cc(cc1)-c2cc(c(cc2)N)N)N
820	91995-15-2
821	91995-17-4
822	91995-18-5
823	91995-38-9
824	91995-40-3
825	91995-41-4
826	91995-50-5
827	91995-68-5
828	92045-12-0
829	92045-14-2
830	92045-23-3
831	92045-29-9
832	92045-50-6
833	92045-52-8
834	92045-53-9
835	92045-57-3
836	92045-58-4
837	92045-59-5
838	92045-60-8
839	92045-61-9
840	92045-63-1
841	92045-64-2
842	92045-77-7
843	92045-80-2
844	92061-97-7
845	92062-09-4
846	92062-36-7
847	92129-57-2
848	92-67-1	Nc1ccc(-c2ccccc2)cc1	Nc1ccc(cc1)-c2ccccc2		Nc1ccc(-c2ccccc2)cc1	Nc1ccc(cc1)-c2ccccc2		Nc1ccc(-c2ccccc2)cc1	Nc1ccc(cc1)-c2ccccc2		Nc1ccc(-c2ccccc2)cc1	Nc1ccc(cc1)-c2ccccc2
849	92-87-5				Nc1ccc(-c2ccc(N)cc2)cc1	Nc1ccc(cc1)-c2ccc(cc2)N					Nc1ccc(-c2ccc(N)cc2)cc1	Nc1ccc(cc1)-c2ccc(cc2)N
850	92-93-3	O=[N+]([O-])c1ccc(-c2ccccc2)cc1	O=[N+]([O-])c1ccc(cc1)-c2ccccc2		O=[N+]([O-])c1ccc(-c2ccccc2)cc1	O=[N+]([O-])c1ccc(cc1)-c2ccccc2		O=[N+]([O-])c1ccc(-c2ccccc2)cc1	O=[N+]([O-])c1ccc(cc1)-c2ccccc2		O=[N+]([O-])c1ccc(-c2ccccc2)cc1	O=[N+]([O-])c1ccc(cc1)-c2ccccc2
851	93165-19-6
852	93571-75-6
853	93572-29-3
854	93572-35-1
855	93572-36-2
856	93572-43-1
857	93763-33-8
858	93763-87-2
859	93821-66-0
860	93920-09-3	CC(C)(C)CCCCCCC(=O)[O-]	CC(C)(C)CCCCCCC(=O)O	CC(C)(C)CCCCCCC([O-])=O(1), [Ni+2](1)										Organometallic
861	93920-10-6	CC(C)(C)CCCCC(=O)[O-]	CC(C)(C)CCCCC(=O)O	CC(C)(C)CCCCC([O-])=O(1), [Ni+2](1)										Organometallic
862	93924-32-4
863	93924-33-5
864	93925-00-9
865	93983-68-7										CCCCC(C)(C)C(=O)[O-]	CCCCC(C)(C)C(=O)O	CCCCC(C)(C)C([O-])=O(1), [Ni+2](1)	Organometallic
866	94114-03-1
867	94-13-3				CCCOC(=O)c1ccc(O)cc1	CCCOC(=O)c1ccc(cc1)O					CCCOC(=O)c1ccc(O)cc1	CCCOC(=O)c1ccc(cc1)O
868	94-26-8				CCCCOC(=O)c1ccc(O)cc1	CCCCOC(=O)c1ccc(cc1)O					CCCCOC(=O)c1ccc(O)cc1	CCCCOC(=O)c1ccc(cc1)O
869	94551-87-8
870	94-59-7	C=CCc1ccc2c(c1)OCO2	C=CCc1cc2c(cc1)OCO2		C=CCc1ccc2c(c1)OCO2	C=CCc1cc2c(cc1)OCO2		C=CCc1ccc2c(c1)OCO2	C=CCc1cc2c(cc1)OCO2		C=CCc1ccc2c(c1)OCO2	C=CCc1cc2c(cc1)OCO2
871	94723-86-1
872	94733-08-1
873	94733-15-0
874	95465-89-7
875	95-50-1	Clc1ccccc1Cl	Clc1c(cccc1)Cl		Clc1ccccc1Cl	Clc1c(cccc1)Cl		Clc1ccccc1Cl	Clc1c(cccc1)Cl		Clc1ccccc1Cl	Clc1c(cccc1)Cl
876	95-53-4	Cc1ccccc1N	Cc1c(cccc1)N		Cc1ccccc1N	Cc1c(cccc1)N		Cc1ccccc1N	Cc1c(cccc1)N		Cc1ccccc1N	Cc1c(cccc1)N
877	95-69-2	Cc1cc(Cl)ccc1N	Cc1c(ccc(c1)Cl)N		Cc1cc(Cl)ccc1N	Cc1c(ccc(c1)Cl)N		Cc1cc(Cl)ccc1N	Cc1c(ccc(c1)Cl)N
878	95-80-7	Cc1ccc(N)cc1N	Cc1c(cc(cc1)N)N		Cc1ccc(N)cc1N	Cc1c(cc(cc1)N)N		Cc1ccc(N)cc1N	Cc1c(cc(cc1)N)N		Cc1ccc(N)cc1N	Cc1c(cc(cc1)N)N
879	96-09-3	c1ccc(C2CO2)cc1	c1ccc(cc1)C2OC2		c1ccc(C2CO2)cc1	c1ccc(cc1)C2OC2		c1ccc(C2CO2)cc1	c1ccc(cc1)C2OC2		c1ccc(C2CO2)cc1	c1ccc(cc1)C2OC2
880	96-12-8	ClCC(Br)CBr	ClCC(Br)CBr		ClCC(Br)CBr	ClCC(Br)CBr		ClCC(Br)CBr	ClCC(Br)CBr		ClCC(Br)CBr	ClCC(Br)CBr
881	96-13-9	OCC(Br)CBr	OCC(Br)CBr		OCC(Br)CBr	OCC(Br)CBr		OCC(Br)CBr	OCC(Br)CBr		OCC(Br)CBr	OCC(Br)CBr
882	96-18-4	ClCC(Cl)CCl	ClCC(Cl)CCl		ClCC(Cl)CCl	ClCC(Cl)CCl		ClCC(Cl)CCl	ClCC(Cl)CCl
883	96-23-1	OC(CCl)CCl	OC(CCl)CCl		OC(CCl)CCl	OC(CCl)CCl		OC(CCl)CCl	OC(CCl)CCl		OC(CCl)CCl	OC(CCl)CCl
884	96-45-7	NC(N)=S	NC(N)=S	C=C(1)	S=C1NCCN1	S=C1NCCN1		S=C1NCCN1	S=C1NCCN1
885	97-56-3	Cc1ccccc1NN=NNc1ccc(-c2ccccc2C)cc1C	Cc1c(cccc1)NN=NNc2c(cc(cc2)-c3c(cccc3)C)C		Cc1cc(N=Nc2ccccc2C)ccc1N	Cc1c(ccc(c1)N=Nc2c(cccc2)C)N					Cc1cc(N=Nc2ccccc2C)ccc1N	Cc1c(ccc(c1)N=Nc2c(cccc2)C)N
886	97862-82-3
887	97-99-4	OCC1CCCO1	OCC1OCCC1		OCC1CCCO1	OCC1OCCC1		OCC1CCCO1	OCC1OCCC1		OCC1CCCO1	OCC1OCCC1
888	98-07-7				ClC(Cl)(Cl)c1ccccc1	ClC(Cl)(Cl)c1ccccc1
889	98219-47-7
890	98219-64-8
891	98-54-4	CC(C)(C)c1ccc(O)cc1	CC(C)(C)c1ccc(cc1)O		CC(C)(C)c1ccc(O)cc1	CC(C)(C)c1ccc(cc1)O		CC(C)(C)c1ccc(O)cc1	CC(C)(C)c1ccc(cc1)O		CC(C)(C)c1ccc(O)cc1	CC(C)(C)c1ccc(cc1)O
892	98-73-7	CC(C)(C)c1ccc(C(=O)O)cc1	CC(C)(C)c1ccc(cc1)C(=O)O		CC(C)(C)c1ccc(C(=O)O)cc1	CC(C)(C)c1ccc(cc1)C(=O)O		CC(C)(C)c1ccc(C(=O)O)cc1	CC(C)(C)c1ccc(cc1)C(=O)O		CC(C)(C)c1ccc(C(=O)O)cc1	CC(C)(C)c1ccc(cc1)C(=O)O
893	98-95-3	O=[N+]([O-])c1ccccc1	O=[N+]([O-])c1ccccc1		O=[N+]([O-])c1ccccc1	O=[N+]([O-])c1ccccc1		O=[N+]([O-])c1ccccc1	O=[N+]([O-])c1ccccc1		O=[N+]([O-])c1ccccc1	O=[N+]([O-])c1ccccc1
894	99328-50-4
895	EC-401-500-5
896	EC-402-660-9
897	EC-405-030-1	O=C(O)c1cc(S(=O)(=O)O)ccc1O	O=C(O)c1c(ccc(c1)S(=O)(=O)O)O	OC(=O)c1cc(ccc1O)S(O)(=O)=O(1), NN(1)
898	EC-412-790-8
899	EC-414-850-9	O=[N+]([O-])C([N+](=O)[O-])[N+](=O)[O-]	O=[N+]([O-])C([N+](=O)[O-])[N+](=O)[O-]	NN(1)
900	EC-420-580-2	Cc1cccc(NC(=O)c2cc3ccccc3c(N=Nc3ccc4c(c3)C(=O)c3cc(N=Nc5c(O)c(C(=O)Nc6ccccc6Cl)cc6ccccc56)ccc3-4)c2O)c1	Cc1cc(ccc1)NC(=O)c2c(c(c3c(c2)cccc3)N=Nc4cc5c(cc4)-c6c(C5=O)cc(N=Nc7c8c(cc(c7O)C(=O)Nc9c(cccc9)Cl)cccc8)cc6)O
901	EC-421-550-1
902	EC-427-050-1
903	EC-432-750-3
904	EC-435-960-3	CCOP(=O)(CCC(=O)NCO)OCC	CCOP(=O)(CCC(=O)NCO)OCC
905	EC-442-750-5
906	EC-700-660-6
907	EC-700-720-1
908	EC-700-725-9
909	NoCas1
910	NoCas2
911	NoCas3
912	Various1
913	Various2

## Sheet: Counterions_CompTox_CAS
Original ID	smiles	CAS_NO	Main molecule	smiles - Neutralized	Counterion 1	Counterion 2	Counterion 3	Counterion 4	Molecular Weight	Warnings - Neutralization	Counterion 5
1	OC1=CC=C(C=C1)[N+]([O-])=O	100-02-7	O=[N+]([O-])c1ccc(O)cc1	O=[N+]([O-])c1ccc(cc1)O					139.027	?
2		1002-53-5
3	F[Ni]F	10028-18-9	F[Ni]F	F[Ni]F					95.9321	?
4	C=CC1=CC=CC=C1	100-42-5	C=Cc1ccccc1	C=Cc1ccccc1					104.063	?
5	OB(O)O	10043-35-3	OB(O)O	OB(O)O					62.0175	?
6		100-44-7
7		100532-36-3
8	NNC1=CC=CC=C1	100-63-0	NNc1ccccc1	NNc1ccccc1					108.069	?
9		100684-33-1
10	[PbH2++].[O-][N+]([O-])=O.[O-][N+]([O-])=O	10099-74-8	[PbH2+2]	[Pb+2]	[O-][N+]([O-])=O	[O-][N+]([O-])=O			333.968	?
11		10101-96-9
12		10108-64-2
13	NC1=C(Cl)C=C(CC2=CC(Cl)=C(N)C=C2)C=C1	101-14-4	Nc1ccc(Cc2ccc(N)c(Cl)c2)cc1Cl	Nc1c(cc(cc1)Cc2cc(c(cc2)N)Cl)Cl					266.038	?
14	[Cd++].[O-]S([O-])(=O)=O	10124-36-4	[Cd+2]	[Cd+2]	[O-]S([O-])(=O)=O				209.855	?
15	[Co++].[O-]S([O-])(=O)=O	10124-43-3	O=S(=O)([O-])[O-]	O=S(=O)(O)O	[Co+2]				154.885	Structure has been neutralized
16		101316-59-0
17		101316-62-5
18		101316-66-9
19		101316-67-0
20		101316-69-2
21		101316-72-7
22		101316-76-1
23		101316-84-1
24	[Co++].[O-][N+]([O-])=O.[O-][N+]([O-])=O	10141-05-6	O=[N+]([O-])[O-]	O=[N+]([O-])O	[O-][N+]([O-])=O	[Co+2]			182.909	Structure has been neutralized
25		101-61-1
26		101631-14-5
27		101-77-9
28		101795-01-1
29	NC1=CC=C(OC2=CC=C(N)C=C2)C=C1	101-80-4	Nc1ccc(Oc2ccc(N)cc2)cc1	Nc1ccc(cc1)Oc2ccc(cc2)N					200.095	?
30		102110-14-5
31		102110-15-6
32		102110-55-4
33		102570-52-5
34		103112-35-2
35		103122-66-3
36		10325-94-7
37	O.[Na+].[O-]OB=O	10332-33-9	O=BO[O-]	O=BOO	[Na+]	O			99.9944	Structure has been neutralized
38	C1=CC=C(C=C1)N=NC1=CC=CC=C1	103-33-3	c1ccc(N=Nc2ccccc2)cc1	c1ccc(cc1)N=Nc2ccccc2					182.084	?
39		10381-36-9
40		104-35-8
41	CCCCCCCCCC1=CC=C(O)C=C1	104-40-5	CCCCCCCCCc1ccc(O)cc1	CCCCCCCCCc1ccc(cc1)O					220.183	?
42	O.O.O.O.[Na+].[O-][B](=O)=O	10486-00-7			[Na+]	O	O	O	154.026	?	O
43		105024-66-6
44	[Na+].[Na+].[O-][Cr](=O)(=O)O[Cr]([O-])(=O)=O	10588-01-9	O=[Cr](=O)([O-])O[Cr](=O)(=O)[O-]	O=[Cr](=O)([O-])O[Cr](=O)(=O)[O-]	[Na+]	[Na+]			261.825	Errors in neutralization
45	NC1=CC=C(Cl)C=C1	106-47-8	Nc1ccc(Cl)cc1	Nc1ccc(cc1)Cl					127.019	?
46	CCC[Sn](CCC)(CCC)O[Sn](CCC)(CCC)CCC	1067-29-4	CCC[Sn](CCC)(CCC)O[Sn](CCC)(CCC)CCC	CCC[Sn](CCC)(CCC)O[Sn](CCC)(CCC)CCC					514.128	?
47	ClCC1CO1	106-89-8	ClCC1CO1	ClCC1OC1					92.0029	?
48		106-91-2
49	BrCCBr	106-93-4	BrCCBr	BrCCBr					185.868	?
50	CCCBr	106-94-5	CCCBr	CCCBr					121.973	?
51	C=CC=C	106-99-0	C=CC=C	C=CC=C					54.047	?
52	ClCCCl	107-06-2	ClCCCl	ClCCCl					97.969	?
53	C=CC#N	107-13-1	C=CC#N	C=CC#N					53.0265	?
54	COCCl	107-30-2	COCCl	COCCl					80.0029	?
55		108225-03-2
56	OC1=CC(O)=CC=C1	108-46-3	Oc1cccc(O)c1	Oc1cc(ccc1)O					110.037	?
57	COCCO	109-86-4	COCCO	COCCO					76.0524	?
58	O1C=CC=C1	110-00-9	c1ccoc1	c1cocc1					68.0262	?
59	COCCOC(C)=O	110-49-6	COCCOC(C)=O	COCCOC(C)=O					118.063	?
60	CCCCCC	110-54-3	CCCCCC	CCCCCC					86.1096	?
61	COCCOC	110-71-4	COCCOC	COCCOC					90.0681	?
62	CCOCCO	110-80-5	CCOCCO	CCOCCO					90.0681	?
63	O=[Ni]	11099-02-8	O=[Ni]	O=[Ni]					73.9303	Errors in neutralization
64		11103-86-9
65		11113-50-1
66	O[Ni]O	11113-74-9	O[Ni]O	O[Ni]O					91.9408	?
67		11113-75-0
68	CCOCCOC(C)=O	111-15-9	CCOCCOC(C)=O	CCOCCOC(C)=O					132.079	?
69	[Pb+4].[O-][Si]([O-])=O.[O-][Si]([O-])=O	11120-22-2	[Pb+4]	[Pb+4]	[O-][Si]([O-])=O	[O-][Si]([O-])=O			359.9	Errors in neutralization
70		11132-10-8
71		11138-47-9
72	NCCNCCO	111-41-1	NCCNCCO	NCCNCCO					104.095	?
73		1116-54-7
74	COCCOCCOC	111-96-6	COCCOCCOC	COCCOCCOC					134.094	?
75	O=S1(=O)CCCO1	1120-71-4	O=S1(=O)CCCO1	O=S1(OCCC1)=O					122.004	?
76	COCCOCCOCCOC	112-49-2	COCCOCCOCCOC	COCCOCCOCCOC					178.121	?
77		1139800-98-8
78	O=P(OC1=CC=CC=C1)(OC1=CC=CC=C1)OC1=CC=CC=C1	115-86-6	O=P(Oc1ccccc1)(Oc1ccccc1)Oc1ccccc1	O=P(Oc1ccccc1)(Oc2ccccc2)Oc3ccccc3					326.071	?
79	ClCCOP(=O)(OCCCl)OCCCl	115-96-8	O=P(OCCCl)(OCCCl)OCCCl	O=P(OCCCl)(OCCCl)OCCCl					283.954	?
80	BrC1=C(Br)C(Br)=C(OC2=C(Br)C(Br)=C(Br)C(Br)=C2Br)C(Br)=C1Br	1163-19-5	Brc1c(Br)c(Br)c(Oc2c(Br)c(Br)c(Br)c(Br)c2Br)c(Br)c1Br	Brc1c(c(c(c(c1Br)Br)Oc2c(c(c(c(c2Br)Br)Br)Br)Br)Br)Br					949.178	?
81		117-81-7
82	COCCOC(=O)C1=C(C=CC=C1)C(=O)OCCOC	117-82-8	COCCOC(=O)c1ccccc1C(=O)OCCOC	COCCOC(=O)c1c(cccc1)C(=O)OCCOC					282.11	?
83	CCCCC(CC)COC(=O)C1=C(C=CC=C1)C(=O)OCC(CC)CCCC	117-84-0	CCCCC(CC)COC(=O)c1ccccc1C(=O)OCC(CC)CCCC	CCCCC(CC)COC(=O)c1c(cccc1)C(=O)OCC(CC)CCCC					390.277	?
84	ClC1=C(Cl)C(Cl)=C(Cl)C(Cl)=C1Cl	118-74-1	Clc1c(Cl)c(Cl)c(Cl)c(Cl)c1Cl	Clc1c(c(c(c(c1Cl)Cl)Cl)Cl)Cl					281.813	?
85	OC1=C(Br)C=C(Br)C=C1Br	118-79-6	Oc1c(Br)cc(Br)cc1Br	Oc1c(cc(cc1Br)Br)Br					327.773	?
86	O=C(C1=CC=CC=C1)C1=CC=CC=C1	119-61-9	O=C(c1ccccc1)c1ccccc1	O=C(c1ccccc1)c2ccccc2					182.073	?
87		119738-06-6
88	COC1=CC(=CC=C1N)C1=CC(OC)=C(N)C=C1	119-90-4	COc1cc(-c2ccc(N)c(OC)c2)ccc1N	COc1c(ccc(c1)-c2cc(c(cc2)N)OC)N					244.121	?
89	CC1=CC(=CC=C1N)C1=CC=C(N)C(C)=C1	119-93-7	Cc1cc(-c2ccc(N)c(C)c2)ccc1N	Cc1c(ccc(c1)-c2cc(c(cc2)N)C)N					212.131	?
90		12001-28-4
91		12001-29-5
92		12004-35-2
93	B#[Ni]	12007-00-0	B#[Ni]	B#[Ni]					68.9446	Errors in neutralization
94		12007-01-1
95		12007-02-2
96		12008-41-2
97	C1=CC2=CC3=C(C=CC=C3)C=C2C=C1	120-12-7	c1ccc2cc3ccccc3cc2c1	c1cc2c(cc1)cc3c(cccc3)c2					178.078	?
98		12031-65-1
99		12035-36-8
100		12035-38-0
101	[O--].[O--].[O--].[Ti+4].[Ni++]	12035-39-1	[Ni+2]	[Ni+2]	[Ti+4]	[O-2]	[O-2]	[O-2]	153.868	Errors in neutralization
102		12035-64-2
103		12035-71-1
104		12035-72-2
105		12036-76-9
106	O.[Na+].[O-]OB=O	12040-72-1	O=BO[O-]	O=BOO	[Na+]	O			99.9944	Structure has been neutralized
107	O[Ni]O	12054-48-7	O[Ni]O	O[Ni]O					91.9408	?
108		12059-14-2
109	[Pb++].[O-][Ti]([O-])=O	12060-00-3	[Pb+2]	[Pb+2]	[O-][Ti]([O-])=O				303.909	?
110		12065-90-6
111		12068-61-0
112		120-71-8
113	ClC1=CC(Cl)=C(Cl)C=C1	120-82-1	Clc1ccc(Cl)c(Cl)c1	Clc1cc(c(cc1)Cl)Cl					179.93	?
114	CC1=C(C=C(C=C1)[N+]([O-])=O)[N+]([O-])=O	121-14-2	Cc1ccc([N+](=O)[O-])cc1[N+](=O)[O-]	Cc1c(cc(cc1)[N+](=O)[O-])[N+](=O)[O-]					182.033	?
115		121158-58-5
116	[Zn++].[S-]C(=S)NCCNC([S-])=S	12122-67-7	S=C([S-])NCCNC(=S)[S-]	S=C(S)NCCNC(=S)S	[Zn+2]				273.871	Structure has been neutralized
117		12137-12-1
118		12141-20-7
119		12142-88-0
120		121575-60-8
121		12172-73-5
122		12179-04-3
123		12201-89-7
124		12202-17-4
125	CC1C(C)(C)C2=CC3=C(C=C2C1(C)C)C(C)COC3	1222-05-5	CC1COCc2cc3c(cc21)C(C)(C)C(C)C3(C)C	CC1c2c(COC1)cc3C(C(C(c3c2)(C)C)C)(C)C					258.198	?
126	C(OC1=CC=CC=C1)C1CO1	122-60-1	c1ccc(OCC2CO2)cc1	c1ccc(cc1)OCC2OC2					150.068	?
127	N(NC1=CC=CC=C1)C1=CC=CC=C1	122-66-7	c1ccc(NNc2ccccc2)cc1	c1ccc(cc1)NNc2ccccc2					184.1	?
128		12267-73-1
129	O.O.O.O.[Na+].[Na+].[O-]B1OB([O-])OB2OB(OB=O)OB(OB=O)OB(O1)O2	12280-03-4	O=BOB1OB(OB=O)OB2OB([O-])OB([O-])OB(O1)O2	O=BOB1OB2OB(OB(OB(OB(O1)OB=O)O2)O)O	[Na+]	[Na+]	O	O	414.03	Structure has been neutralized	O
130	CNC=O	123-39-7	CNC=O	CNC=O					59.0371	?
131		123-77-3
132		12510-42-8
133		12519-85-6
134		12578-12-0
135		12607-70-4
136		12619-90-8
137		12626-81-2
138		12653-76-8
139	[PbH2++].[PbH2++].[PbH2++].[O-]S([O-])(=O)=O.[O-][Cr]([O-])(=O)=O.[O-][Mo]([O-])(=O)=O	12656-85-8	[PbH2+2]	[Pb+2]	[PbH2+2]	[PbH2+2]	[O-][Mo]([O-])(=O)=O	[O-][Cr]([O-])(=O)=O	1003.73	?	[O-]S([O-])(=O)=O
140		12673-58-4
141	ClC(=C)C=C	126-99-8	C=CC(=C)Cl	C=CC(=C)Cl					88.008	?
142		127087-87-0
143		127-18-4
144	CN(C)C(C)=O	127-19-5	CC(=O)N(C)C	CC(=O)N(C)C					87.0684	?
145	[O--].[O--].[O--].[O--].[Co++].[Ni++]	12737-30-3	[Co+2]	[Co+2]	[Ni+2]	[O-2]	[O-2]	[O-2]	180.848	Errors in neutralization	[O-2]
146	CC1=CC(=C(O)C(=C1)C(C)(C)C)C(C)(C)C	128-37-0	Cc1cc(C(C)(C)C)c(O)c(C(C)(C)C)c1	Cc1cc(c(c(c1)C(C)(C)C)O)C(C)(C)C					220.183	?
147	[Ga]#[As]	1303-00-0	[Ga]#[As]	[Ga]#[As]					143.847	Errors in neutralization
148	O=[As](=O)O[As](=O)=O	1303-28-2	O=[As](=O)O[As](=O)=O	O=[As](=O)O[As](=O)=O					229.818	Errors in neutralization
149	[B+3].[B+3].[O--].[O--].[O--]	1303-86-2	[O-2]	[O-2]	[O-2]	[O-2]	[B+3]	[B+3]	70.0034	Errors in neutralization
150		1303-96-4
151	[Be]=O	1304-56-9	[Be]=O	[Be]=O					25.0071	Errors in neutralization
152	O=[Cd]	1306-19-0	O=[Cd]	O=[Cd]					129.898	?
153		1306-23-6
154	O=[Sb]O[Sb]=O	1309-64-4	O=[Sb]O[Sb]=O	O=[Sb]O[Sb]=O					289.792	?
155	CCCCCOC(=O)C1=C(C=CC=C1)C(=O)OCCCCC	131-18-0	CCCCCOC(=O)c1ccccc1C(=O)OCCCCC	CCCCCOC(=O)c1c(cccc1)C(=O)OCCCCC					306.183	?
156	[Ni++].[O-]N(=O)=O.[O-]N(=O)=O	13138-45-9	O=[N+]([O-])[O-]	O=[N+]([O-])O	[O-]N(=O)=O	[Ni+2]			181.911	Structure has been neutralized
157	O=[Ni]	1313-99-1	O=[Ni]	O=[Ni]					73.9303	Errors in neutralization
158		1314-04-1
159		1314-05-2
160	[O--].[O--].[O--].[Ni+3].[Ni+3]	1314-06-3	[Ni+3]	[Ni+3]	[Ni+3]	[O-2]	[O-2]	[O-2]	163.855	Errors in neutralization
161	O1[PbH]2O[PbH]1O[Pb]O2	1314-41-6	O1[Pb]O[PbH]2O[PbH]1O2	O1[Pb]O[PbH]2O[PbH]1O2					689.925	Errors in neutralization
162		13149-00-3
163		131-55-5
164		131-56-6
165		131-57-7
166	O=[Pb]	1317-36-8	O=[Pb]	O=[Pb]					223.972	?
167	[OH-].[OH-].[PbH2++].[PbH2++].[PbH2++].[O-]C([O-])=O.[O-]C([O-])=O	1319-46-6	[PbH2+2]	[Pb+2]	[PbH2+2]	[PbH2+2]	[O-]C([O-])=O	[O-]C([O-])=O	783.952	?	[OH-]
168	CCN1C2=C(C=CC=C2)C2=C1C=CC(N)=C2	132-32-1	CCn1c2ccccc2c2cc(N)ccc21	CCn1c2c(c3c1cccc3)cc(N)cc2					210.116	?
169	[O--].[O--].[O--].[As+3].[As+3]	1327-53-3	[As+3]	[As+3]	[As+3]	[O-2]	[O-2]	[O-2]	197.828	Errors in neutralization
170		1330-43-4
171		1332-21-4
172	O=[Cr](=O)=O	1333-82-0	O=[Cr](=O)=O	O=[Cr](=O)=O					99.9253	Errors in neutralization
173	SC1=C(Cl)C(Cl)=C(Cl)C(Cl)=C1Cl	133-49-3	Sc1c(Cl)c(Cl)c(Cl)c(Cl)c1Cl	Sc1c(c(c(c(c1Cl)Cl)Cl)Cl)Cl					279.824	?
174		1335-32-6
175		13360-57-1
176		134237-50-6
177	Br[CH]1CC[CH](Br)[CH](Br)CC[CH](Br)[CH](Br)CC[CH]1Br	134237-51-7	BrC1CCC(Br)C(Br)CCC(Br)C(Br)CCC1Br	BrC1C(CCC(C(CCC(C(CC1)Br)Br)Br)Br)Br					635.651	?
178	Br[CH]1CC[CH](Br)[CH](Br)CC[CH](Br)[CH](Br)CC[CH]1Br	134237-52-8	BrC1CCC(Br)C(Br)CCC(Br)C(Br)CCC1Br	BrC1C(CCC(C(CCC(C(CC1)Br)Br)Br)Br)Br					635.651	?
179		13424-46-9
180	[PbH2++].[PbH2++].[O-]S([O-])(=O)=O.[O-][Cr]([O-])(=O)=O	1344-37-2	[PbH2+2]	[Pb+2]	[PbH2+2]	[O-][Cr]([O-])(=O)=O	[O-]S([O-])(=O)=O		631.856	?
181		13462-88-9
182		13462-90-3
183	[Ni].[C-]#[O+].[C-]#[O+].[C-]#[O+].[C-]#[O+]	13463-39-3	[Ni]	[Ni]	[C-]#[O+]	[C-]#[O+]	[C-]#[O+]	[C-]#[O+]	169.915	?
184		13464-97-6
185		13477-70-8
186		13517-20-9
187		13530-68-2
188	ClC1=C(Cl)C2(Cl)C3CCC4C(CCC3C1(Cl)C2(Cl)Cl)C1(Cl)C(Cl)=C(Cl)C4(Cl)C1(Cl)Cl	13560-89-9	ClC1=C(Cl)C2(Cl)C3CCC4C(CCC3C1(Cl)C2(Cl)Cl)C1(Cl)C(Cl)=C(Cl)C4(Cl)C1(Cl)Cl	ClC=1C2(C3C(C(C1Cl)(C2(Cl)Cl)Cl)CCC4C5(C(=C(C(C4CC3)(C5(Cl)Cl)Cl)Cl)Cl)Cl)Cl					647.72	?
189		13637-71-3
190		13654-40-5
191		13674-87-8
192		13689-92-4
193	CC1=CC(C)=C(N)C=C1C	137-17-7	Cc1cc(C)c(N)cc1C	Cc1c(cc(c(c1)C)N)C					135.105	?
194	CN(C)C(=S)SSC(=S)N(C)C	137-26-8	CN(C)C(=S)SSC(=S)N(C)C	CN(C)C(=S)SSC(=S)N(C)C					239.988	?
195	[Zn++].CN(C)C([S-])=S.CN(C)C([S-])=S	137-30-4	CN(C)C(=S)[S-]	CN(C)C(=S)S	CN(C)C([S-])=S	[Zn+2]			303.917	Structure has been neutralized
196	[Na+].CNC([S-])=S	137-42-8	CNC(=S)[S-]	CNC(=S)S	[Na+]				128.968	Structure has been neutralized
197	[Ca++].[O-][Cr]([O-])(=O)=O	13765-19-0	O=[Cr](=O)([O-])[O-]	O=[Cr](=O)([O-])[O-]	[Ca+2]				155.883	Errors in neutralization
198		13770-89-3
199		13775-54-7
200		13814-96-5
201		13840-56-7
202		13842-46-1
203	NC1=CC=C(SC2=CC=C(N)C=C2)C=C1	139-65-1	Nc1ccc(Sc2ccc(N)cc2)cc1	Nc1ccc(cc1)Sc2ccc(cc2)N					216.072	?
204	CC(C)(C)CC(C)(C)C1=CC=C(O)C=C1	140-66-9	CC(C)(C)CC(C)(C)c1ccc(O)cc1	CC(C)(C)CC(C)(C)c1ccc(cc1)O					206.167	?
205		14166-21-3
206		14177-51-6
207		14177-55-0
208		14216-75-2
209		142731-63-3
210		142844-00-6
211		142844-00-6
212		14332-34-4
213		143860-04-2
214		14409-72-4
215		14448-18-1
216		14507-36-9
217		14550-87-9
218	CCCC[Sn](Cl)(CCCC)CCCC	1461-22-9	CCCC[Sn](Cl)(CCCC)CCCC	CCCC[Sn](Cl)(CCCC)CCCC					326.082	?
219	C1OC1C1CO1	1464-53-5	C1OC1C1CO1	C1C(O1)C2OC2					86.0368	?
220		14708-14-6
221		14721-18-7
222		148-24-3
223		14874-78-3
224		14977-61-8
225	[Ni++].CC([O-])=O.CC([O-])=O	14998-37-9	CC(=O)[O-]	CC(=O)O	CC([O-])=O	[Ni+2]			175.962	Structure has been neutralized
226		1506-02-1
227		15060-62-5
228		15087-24-8
229		15120-21-5
230	C1CN1	151-56-4	C1CN1	C1NC1					43.0422	?
231	[Pb++].[O-]C1=C(C([O-])=C(C=C1[N+]([O-])=O)[N+]([O-])=O)[N+]([O-])=O	15245-44-0	O=[N+]([O-])c1cc([N+](=O)[O-])c([O-])c([N+](=O)[O-])c1[O-]	O=[N+]([O-])c1c(c(c(c(c1)[N+](=O)[O-])O)[N+](=O)[O-])O	[Pb+2]				450.953	Structure has been neutralized
232		15571-58-1
233		15586-38-6
234		15606-95-8
235		156609-10-8
236		15699-18-0
237		15780-33-3
238		15843-02-4
239		15851-52-2
240		15852-21-8
241	COC(C)CO	1589-47-5	COC(C)CO	COC(C)CO					90.0681	?
242		16039-61-5
243		16071-86-6
244		16083-14-0
245	[Ni++].[O-]C([O-])=O	16337-84-1	O=C([O-])[O-]	O=C(O)O	[Ni+2]				117.92	Structure has been neutralized
246		1634-04-4
247		164058-22-4
248		16812-54-7
249		17169-61-8
250	CCCCCCCC(C)C1=CC=C(O)C=C1	17404-66-9	CCCCCCCC(C)c1ccc(O)cc1	CCCCCCCC(C)c1ccc(cc1)O					220.183	?
251		17570-76-2
252		1763-23-1
253		1824346-00-0
254		18283-82-4
255		183196-57-8
256		186825-36-5
257		18718-11-1
258		18721-51-2
259	C1=CC2=C3C=CC=C4C=CC5=CC=CC(=C2C=C1)C5=C34	192-97-2	c1ccc2c(c1)c1cccc3ccc4cccc2c4c31	c1cc2c(cc1)c3cccc4ccc5cccc2c5c43					252.094	?
260		19372-20-4
261		1937-37-7
262		19438-60-9
263		1987-50-4
264		199327-61-2
265	C1=CC=[NH+]C=C1.C1=CC=[NH+]C=C1.[O-][Cr](=O)(=O)O[Cr]([O-])(=O)=O	20039-37-6	O=[Cr](=O)([O-])O[Cr](=O)(=O)[O-]	O=[Cr](=O)([O-])O[Cr](=O)(=O)[O-]	c1cc[nH+]cc1	c1cc[nH+]cc1			375.945	Errors in neutralization
266		2040-90-6
267	CCCCCCCCCC1=CC=C(OCCOCCO)C=C1	20427-84-3	CCCCCCCCCc1ccc(OCCOCCO)cc1	CCCCCCCCCc1ccc(cc1)OCCOCCO					308.235	?
268		20543-06-0
269	C1=CC2=C(C=C1)C1=C(C=C2)C2=CC=CC3=CC=CC1=C23	205-82-3	c1ccc2c3c(ccc2c1)-c1cccc2cccc-3c12	c1cc2c(cc1)c3-c4cccc5cccc(-c3cc2)c54					252.094	?
270	OC(=O)C(F)(F)C(F)(F)C(F)(F)C(F)(F)C(F)(F)C(F)(F)C(F)(F)C(F)(F)C(F)(F)C(F)(F)F	2058-94-8	O=C(O)C(F)(F)C(F)(F)C(F)(F)C(F)(F)C(F)(F)C(F)(F)C(F)(F)C(F)(F)C(F)(F)C(F)(F)F	O=C(O)C(F)(F)C(F)(F)C(F)(F)C(F)(F)C(F)(F)C(F)(F)C(F)(F)C(F)(F)C(F)(F)C(F)(F)F					563.964	?
271	C1=CC=C2C(=C1)C1=CC=CC3=C4C=CC=CC4=CC2=C13	205-99-2	c1ccc2c(c1)-c1cccc3c1c-2cc1ccccc13	c1cc-2c(cc1)-c3c4c2cccc4c5c(c3)cccc5					252.094	?
272	C1=CC2=CC3=C(C=C2C=C1)C1=C2C3=CC=CC2=CC=C1	207-08-9	c1ccc2cc3c(cc2c1)-c1cccc2cccc-3c12	c1cc2c(cc1)cc3-c4cccc5cccc(-c3c2)c54					252.094	?
273	[Pb++].[N--]C#N	20837-86-9	[Pb+2]	[Pb+2]	[N-2]C#N				247.983	?
274		21041-95-2
275		21049-39-8
276		210555-94-5
277		21136-70-9
278		214353-17-0
279	Cl.CC1=CC(C)=C(N)C=C1C	21436-97-5	Cc1cc(C)c(N)cc1C	Cc1c(cc(c(c1)C)N)C	Cl				171.081	?
280		21784-78-1
281	C1=CC2=C(C=C1)C1=C(C=C2)C2=C(C=CC=C2)C=C1	218-01-9	c1ccc2c(c1)ccc1c3ccccc3ccc21	c1cc2c(cc1)c3c(cc2)c4c(cccc4)cc3					228.094	?
282		2223-95-2
283	P#[In]	22398-80-7	P#[In]	P#[In]					145.878	Errors in neutralization
284		22605-92-1
285	CCC[Sn](Cl)(CCC)CCC	2279-76-7	CCC[Sn](Cl)(CCC)CCC	CCC[Sn](Cl)(CCC)CCC					284.035	?
286		2315-61-9
287		2315-67-5
288		2451-62-9
289		24613-89-6
290	NC1=CC=C(N)C2=C1C(=O)C1=C(N)C=CC(N)=C1C2=O	2475-45-8	Nc1ccc(N)c2c1C(=O)c1c(N)ccc(N)c1C2=O	Nc1c2c(c(cc1)N)C(c3c(C2=O)c(N)ccc3N)=O					268.096	?
291		2497-59-8
292		25013-16-5
293		25154-52-3
294	C*.C*.C*.C*.C*.C*.O=P(OC1=CC=CC=C1)(OC1=CC=CC=C1)OC1=CC=CC=C1 |c:11,13,19,21,27,29,t:9,17,25,lp:12:2,14:2,21:2,28:2,m:1:33.34,3:30.31.32.33,5:16.17,7:17.18.19.20,9:23.24,11:24.25.26.27|	25155-23-1	[*]C	[*]C	C*	C*	C*	C*	#NUM!	Errors in neutralization	C*
295		25214-70-4
296		25321-14-6
297		25376-45-8
298		25550-51-0
299		25637-99-4
300		2580-56-5
301		25808-74-6
302		25973-55-1
303		2602-46-2
304		26027-38-3
305		26040-51-7
306		26043-11-8
307		26543-97-5
308		2687-91-4
309		27016-75-7
310	Cl.NNC1=CC=CC=C1	27140-08-5	NNc1ccccc1	NNc1ccccc1	Cl				144.045	?
311	CC(C)(C)CC(C)(C)C1=CC=CC=C1.O* |c:10,12,t:8,lp:14:2,m:15:13.12.11|	27193-28-8	[*]O	[*]O	CC(C)(C)CC(C)(C)c1ccccc1				#NUM!	Errors in neutralization
312		27366-72-9
313		27637-46-3
314	CCCCCCCCCC1=CC=C(OCCOCCOCCOCCOCCOCCOCCO)C=C1	27942-27-4	CCCCCCCCCc1ccc(OCCOCCOCCOCCOCCOCCOCCO)cc1	CCCCCCCCCc1ccc(cc1)OCCOCCOCCOCCOCCOCCOCCO					528.366	?
315		2795-39-3
316	C*.C*.CCCCCCCCOC(=O)C1=C(C=CC=C1)C(=O)OCCCCCCCC |c:15,17,t:13,lp:12:2,14:2,22:2,23:2,m:1:24.25.26.27.28.29.30,3:5.6.7.8.9.10.11|	28553-12-0	[*]C	[*]C	C*	CCCCCCCCOC(=O)c1c(cccc1)C(=O)OCCCCCCCC			#NUM!	Errors in neutralization
317	N1C=CN=C1	288-32-4	c1c[nH]cn1	c1nc[nH]c1					68.0374	?
318		288864-02-8
319		29081-56-9
320		29317-63-3
321		29457-72-5
322	C1CCCCCCCCCCC1	294-62-2	C1CCCCCCCCCCC1	C1CCCCCCCCCCC1					168.188	?
323		2965-52-8
324	[PbH2++].CC([O-])=O.CC([O-])=O	301-04-2	[PbH2+2]	[Pb+2]	CC([O-])=O	CC([O-])=O			328.019	?
325	NN	302-01-2	NN	NN					32.0374	?
326		302-97-6
327	[Cl-].C[N+](C)(C)CC1CO1	3033-77-0	C[N+](C)(C)CC1CO1	C[N+](C)(C)CC1OC1	[Cl-]				151.076	?
328	OC(=O)C(F)(F)C(F)(F)C(F)(F)C(F)(F)C(F)(F)C(F)(F)C(F)(F)C(F)(F)C(F)(F)C(F)(F)C(F)(F)F	307-55-1	O=C(O)C(F)(F)C(F)(F)C(F)(F)C(F)(F)C(F)(F)C(F)(F)C(F)(F)C(F)(F)C(F)(F)C(F)(F)C(F)(F)F	O=C(O)C(F)(F)C(F)(F)C(F)(F)C(F)(F)C(F)(F)C(F)(F)C(F)(F)C(F)(F)C(F)(F)C(F)(F)C(F)(F)F					613.961	?
329		30784-27-1
330	CCCCCCC(C)(C)C1=CC=C(O)C=C1	30784-30-6	CCCCCCC(C)(C)c1ccc(O)cc1	CCCCCCC(C)(C)c1ccc(cc1)O					220.183	?
331		30784-31-7
332		30784-32-8
333		3108-42-7
334		3165-93-3
335		31748-25-1
336		3194-55-6
337		32536-52-0
338		33104-11-9
339		33204-76-1
340		3333-67-3
341	C=[N+]=[N-]	334-88-3	C=[N+]=[N-]	C=[N+]=[N-]					42.0218	?
342		3349-06-02
343		3349-08-04
344	OC(=O)C(F)(F)C(F)(F)C(F)(F)C(F)(F)C(F)(F)C(F)(F)C(F)(F)F	335-67-1	O=C(O)C(F)(F)C(F)(F)C(F)(F)C(F)(F)C(F)(F)C(F)(F)C(F)(F)F	O=C(O)C(F)(F)C(F)(F)C(F)(F)C(F)(F)C(F)(F)C(F)(F)C(F)(F)F					413.974	?
345		335-76-2
346	OS(=O)(=O)C(F)(F)C(F)(F)C(F)(F)C(F)(F)C(F)(F)C(F)(F)C(F)(F)C(F)(F)C(F)(F)C(F)(F)F	335-77-3	O=S(=O)(O)C(F)(F)C(F)(F)C(F)(F)C(F)(F)C(F)(F)C(F)(F)C(F)(F)C(F)(F)C(F)(F)C(F)(F)F	O=S(=O)(O)C(F)(F)C(F)(F)C(F)(F)C(F)(F)C(F)(F)C(F)(F)C(F)(F)C(F)(F)C(F)(F)C(F)(F)F	PF[2H]S				685.907	?
347	OC1=C(OC2=CC=C(Cl)C=C2Cl)C=CC(Cl)=C1	3380-34-5	Oc1cc(Cl)ccc1Oc1ccc(Cl)cc1Cl	Oc1c(ccc(c1)Cl)Oc2c(cc(cc2)Cl)Cl					287.951	?
348		34166-38-6
349	O=[Ni]	34492-97-2	O=[Ni]	O=[Ni]					73.9303	Errors in neutralization
350		355-46-4
351		36026-88-7
352	CC(O)=O.NC1=CC=C(C=C1)C1=CC=C(N)C=C1	36341-27-2	Nc1ccc(-c2ccc(N)cc2)cc1	Nc1ccc(cc1)-c2ccc(cc2)N	CC(O)=O				244.121	?
353		36437-37-3
354		3648-20-2
355		36861-47-9
356		3687-31-8
357		37205-87-1
358		3724-43-4
359	O.O.O.O.[Na+].[O-][B](=O)=O	37244-98-7			[Na+]	O	O	O	154.026	?	O
360	[Ni++].CC([O-])=O.CC([O-])=O	373-02-4	CC(=O)[O-]	CC(=O)O	CC([O-])=O	[Ni+2]			175.962	Structure has been neutralized
361	[Ni++].[O-][Si]([O-])=O	37321-15-6	O=[Si]([O-])[O-]	O=[Si]([O-])[O-]	[Ni+2]				133.897	Errors in neutralization
362	OC(=O)C(F)(F)C(F)(F)C(F)(F)C(F)(F)C(F)(F)C(F)(F)C(F)(F)C(F)(F)F	375-95-1	O=C(O)C(F)(F)C(F)(F)C(F)(F)C(F)(F)C(F)(F)C(F)(F)C(F)(F)C(F)(F)F	O=C(O)C(F)(F)C(F)(F)C(F)(F)C(F)(F)C(F)(F)C(F)(F)C(F)(F)C(F)(F)F					463.971	?
363	OC(=O)C(F)(F)C(F)(F)C(F)(F)C(F)(F)C(F)(F)C(F)(F)C(F)(F)C(F)(F)C(F)(F)C(F)(F)C(F)(F)C(F)(F)C(F)(F)F	376-06-7	O=C(O)C(F)(F)C(F)(F)C(F)(F)C(F)(F)C(F)(F)C(F)(F)C(F)(F)C(F)(F)C(F)(F)C(F)(F)C(F)(F)C(F)(F)C(F)(F)F	O=C(O)C(F)(F)C(F)(F)C(F)(F)C(F)(F)C(F)(F)C(F)(F)C(F)(F)C(F)(F)C(F)(F)C(F)(F)C(F)(F)C(F)(F)C(F)(F)F					713.955	?
364	BrC1=CC(Br)=C(OCCOC2=C(Br)C=C(Br)C=C2Br)C(Br)=C1	37853-59-1	Brc1cc(Br)c(OCCOc2c(Br)cc(Br)cc2Br)c(Br)c1	Brc1cc(c(c(c1)Br)OCCOc2c(cc(cc2Br)Br)Br)Br					681.562	?
365		37872-24-5
366	COCCO[Si](CCCl)(OCCOC)OCCOC	37894-46-5	COCCO[Si](CCCl)(OCCOC)OCCOC	COCCO[Si](CCCl)(OCCOC)OCCOC					316.111	?
367		3825-26-1
368		3830-45-3
369		3846-71-7
370		3864-99-1
371		3906-55-6
372		39156-41-7
373		39819-65-3
374	NC1=C(F)C=C(O)C=C1	399-95-1	Nc1ccc(O)cc1F	Nc1c(cc(cc1)O)F					127.043	?
375		40722-80-3
376	[NH4+].[O-]C(=O)C(F)(F)C(F)(F)C(F)(F)C(F)(F)C(F)(F)C(F)(F)C(F)(F)C(F)(F)F	4149-60-4	O=C([O-])C(F)(F)C(F)(F)C(F)(F)C(F)(F)C(F)(F)C(F)(F)C(F)(F)C(F)(F)F	O=C(O)C(F)(F)C(F)(F)C(F)(F)C(F)(F)C(F)(F)C(F)(F)C(F)(F)C(F)(F)F	[NH4+]				480.997	Structure has been neutralized
377		4151-50-2
378	[Ni++].CCCCC(CC)C([O-])=O.CCCCC(CC)C([O-])=O	4454-16-4	CCCCC(CC)C(=O)[O-]	CCCCC(CC)C(=O)O	CCCCC(CC)C([O-])=O	[Ni+2]			344.15	Structure has been neutralized
379		48122-14-1
380	[OH-].[OH-].[OH-].[OH-].[OH-].[OH-].[OH-].[OH-].[Zn++].[Zn++].[Zn++].[Zn++].[Zn++].[O-][Cr]([O-])(=O)=O	49663-84-5	O=[Cr](=O)([O-])[O-]	O=[Cr](=O)([O-])[O-]	[Zn+2]	[Zn+2]	[Zn+2]	[Zn+2]	571.588	Errors in neutralization	[Zn+2]
381		4995-91-9
382	C=O	50-00-0	C=O	C=O					30.0106	?
383	C1=CC2=CC3=CC=C4C=CC=C5C=CC(=C2C=C1)C3=C45	50-32-8	c1ccc2c(c1)cc1ccc3cccc4ccc2c1c34	c1cc2c(cc1)c3ccc4cccc5ccc(c2)c3c54					252.094	?
384	[Cd++].[O-]C([O-])=O	513-78-0	[Cd+2]	[Cd+2]	[O-]C([O-])=O				173.888	?
[truncated: 529 more rows]

## Sheet: Counterions_CompTox_Name
Original ID	smiles	CAS_NO	Main molecule	smiles - Neutralized	Counterion 1	Counterion 2	Counterion 3	Counterion 4	Molecular Weight	Warnings - Neutralization	Counterion 5
[truncated: 913 more rows]

[truncated: 6 more sheets: Counterions_CIR_Name, Counterions_CIR_CAS, Maintain_Manual_Check, Reject_Manual_Check, Full_Output_Manual_Check, Summary_ManualCheck]
