# Supplementary material for: A new semi-automated workflow for chemical data retrieval and quality checking for modeling applications
Source: J Cheminform. 2018 Dec 10;10:60. doi: 10.1186/s13321-018-0315-6 (PMC6503381; doi:10.1186/s13321-018-0315-6)
Supplement: Supplementary file 4 — Additional file 4. Output of the curation procedure for the EPISuite™ solubility dataset. [file 13321_2018_315_MOESM4_ESM.xlsx]

## Sheet: Maintained
New ID	Original SMILES	Canonical SMILES (OpenBabel)	SMILES (VEGA)	Remarks (VEGA)	Duplicates	Names	CAS_NOs	Original IDs	Notes	Warnings
1	ClC1=C(Cl)C(Cl)(C(Cl)=C1Cl)C2(Cl)C(Cl)=C(Cl)C(Cl)=C2Cl	ClC1=C(Cl)C(=C(C1(Cl)C1(Cl)C(=C(C(=C1Cl)Cl)Cl)Cl)Cl)Cl	C=1(C(=C(C(C=1Cl)(C2(C(=C(C(=C2Cl)Cl)Cl)Cl)Cl)Cl)Cl)Cl)Cl		1	DIENOCHLOR(1)	2227-17-0(1)	3138	High Reliability
2	ClC12C(=O)C3(Cl)C4(Cl)C1(Cl)C5(Cl)C2(Cl)C3(Cl)C4(Cl)C5(Cl)Cl	O=C1C2(Cl)C3(C4(C1(Cl)C1(C2(C3(Cl)C(C41Cl)(Cl)Cl)Cl)Cl)Cl)Cl	O=C1C2(C3(C4(C1(C5(C2(C3(C(C45Cl)(Cl)Cl)Cl)Cl)Cl)Cl)Cl)Cl)Cl		1	KEPONE(1)	143-50-0(1)	1596	High Reliability
3	ClC12C3(Cl)C4(Cl)C5(Cl)C(Cl)(C1(Cl)C4(Cl)Cl)C2(Cl)C(Cl)(Cl)C35Cl	ClC12C(Cl)(Cl)C3(C4(C1(Cl)C1(C2(Cl)C3(C4(C1(Cl)Cl)Cl)Cl)Cl)Cl)Cl	C13(C4(C2(C5(C(C1(C2(Cl)Cl)Cl)(C3(C(C45Cl)(Cl)Cl)Cl)Cl)Cl)Cl)Cl)Cl		1	MIREX(1)	2385-85-5(1)	3188	High Reliability
4	Clc1c(Cl)c2c(Cl)c(Cl)c(Cl)c(Cl)c2c(Cl)c1Cl	Clc1c(Cl)c(Cl)c(c2c1c(Cl)c(c(c2Cl)Cl)Cl)Cl	c12(c(c(c(c(c1Cl)Cl)Cl)Cl)c(c(c(c2Cl)Cl)Cl)Cl)		1	OCTACHLORONAPHTHALENE(1)	2234-13-1(1)	3140	High Reliability
5	COC(=O)C(Cl)Cc1ccc(Cl)cc1	COC(=O)C(Cc1ccc(cc1)Cl)Cl	O=C(OC)C(Cc1ccc(cc1)Cl)Cl		1	CHLORFENPROP METHYL(1)	14437-17-3(1)	4034	Medium Reliability
6	CCOC(=O)COc1c(Cl)cc(Cl)cc1	CCOC(=O)COc1ccc(cc1Cl)Cl	O=C(OCC)COc1ccc(cc1Cl)Cl		1	2,4-D, ETHYL ESTER(1)	533-23-3(1)	2024	Medium Reliability
7	OC(=O)CCCOc1ccc(Cl)cc1Cl	OC(=O)CCCOc1ccc(cc1Cl)Cl	O=C(O)CCCOc1ccc(cc1Cl)Cl		1	2,4-DB(1)	94-82-6(1)	734	High Reliability
8	Nc1cccc2c1c(N)ccc2 Nc1cccc2cccc(N)c12	Nc1cccc2c1c(N)ccc2	Nc1cccc2cccc(N)c12		1	1,8-NAPHTHALENEDIAMINE(1)	479-27-6(1)	1843	High Reliability
9	Nc1cccc2c(N)cccc12	Nc1cccc2c1cccc2N	Nc1cccc2c(N)cccc12		1	1,5-DIAMINONAPHTHALENE(1)	2243-62-1(1)	3144	High Reliability
10	Cc1nnc(c(=O)n1N)-c2ccccc2	Cc1nnc(c(=O)n1N)c1ccccc1	O=C1C(=NN=C(N1(N))C)c2ccccc2		1	Metamitron(1)	41394-05-2(1)	4743	High Reliability
11	Nc1ccc(cc1)S(=O)(=O)Nc2nccnc2	Nc1ccc(cc1)S(=O)(=O)Nc1cnccn1	O=S(=O)(Nc1nccnc1)c2ccc(N)cc2		1	Sulfapyrazine(1)	116-44-9(1)	1301	High Reliability
12	Nc1ccc(cc1)S(=O)(=O)Nc2ncccn2	Nc1ccc(cc1)S(=O)(=O)Nc1ncccn1	O=S(=O)(Nc1ncccn1)c2ccc(N)cc2		1	SULFADIAZINE(1)	68-35-9(1)	262	High Reliability
13	CC1(C)OC(=O)c2ccccc12	O=C1OC(c2c1cccc2)(C)C	O=C1OC(c2ccccc12)(C)C		1	1(3H)ISOBENZOFURANONE-3,3-DIMETHYL(1)	1689-09-4(1)	2959	Medium Reliability
14	CCC1OC(=O)c2ccccc12	CCC1OC(=O)c2c1cccc2	O=C1OC(c2ccccc12)CC		1	1(3H)-Isobenzofuranone, 3-ethyl-(1)	17475-41-1(1)	4157	Medium Reliability
15	CC(=O)CC(=O)c1ccccc1	O=C(c1ccccc1)CC(=O)C	O=C(c1ccccc1)CC(=O)C		1	1,3-Butanedione, 1-phenyl-(1)	93-91-4(1)	714	High Reliability
16	COc1ccc(C=CC(O)=O)cc1	COc1ccc(cc1)C=CC(=O)O	O=C(O)C=Cc1ccc(OC)cc1		1	CINNAMIC ACID, P-METHOXY-(1)	830-09-1(1)	2707	High Reliability	Stereochemistry removed
17	COc1c(OC)c2c(COC2=O)cc1	COc1c(OC)ccc2c1C(=O)OC2	O=C1OCc2ccc(OC)c(OC)c12		1	Meconin(1)	569-31-3(1)	2200	High Reliability
18	COC(=O)c1ccc(cc1)C(=O)OC	COC(=O)c1ccc(cc1)C(=O)OC	O=C(OC)c1ccc(cc1)C(=O)OC		1	DIMETHYLTEREPHTHALATE(1)	120-61-6(1)	1359	High Reliability
19	COC(=O)c1cc(ccc1)C(=O)OC	COC(=O)c1cccc(c1)C(=O)OC	O=C(OC)c1cccc(c1)C(=O)OC		1	DIMETHYL ISOPHTHALATE(1)	1459-93-4(1)	2907	High Reliability
20	COC(=O)c1c(cccc1)C(=O)OC COC(=O)c1ccccc1C(=O)OC	COC(=O)c1ccccc1C(=O)OC	O=C(OC)c1ccccc1(C(=O)OC)		1	DIMETHYL PHTHALATE(1)	131-11-3(1)	1496	High Reliability
21	COc1ccc(C=O)c(C(O)=O)c1OC	COc1ccc(c(c1OC)C(=O)O)C=O	O=Cc1ccc(OC)c(OC)c1(C(=O)O)		1	6-Formyl-2,3-dimethoxybenzoic acid(1)	519-05-1(1)	1979	High Reliability	Checked on PubChem, Checked on ChemID
22	Cc1cc(C)c(OCC(O)=O)c(Br)c1	OC(=O)COc1c(C)cc(cc1Br)C	O=C(O)COc1c(cc(cc1Br)C)C		1	Acetic acid, (2-bromo-4,6-dimethylphenoxy)-(1)	38206-98-3(1)	4663	Medium Reliability	Checked on PubChem
23	CC(O)COCc1c(Cl)c(Cl)ccc1Cl	CC(COCc1c(Cl)ccc(c1Cl)Cl)O	OC(C)COCc1c(ccc(c1Cl)Cl)Cl		1	TRITAC(1)	1861-44-5(1)	3004	High Reliability
24	CN(Cc1cnc(Cl)cc1)C(C)=NC#N	N#CN=C(N(Cc1ccc(nc1)Cl)C)C	N#CN=C(N(C)Cc1cnc(cc1)Cl)C		1	ACETAMIPRID(1)	135410-20-7(1)	5684	High Reliability	Stereochemistry removed
25	CCOC(=O)COc1ccc(Cl)cc1	CCOC(=O)COc1ccc(cc1)Cl	O=C(OCC)COc1ccc(cc1)Cl		1	ETHYL 4-CHLOROPHENOXYACETATE(1)	14426-42-7(1)	4033	Medium Reliability
26	CC(Oc1c(C)cc(Cl)cc1)C(O)=O CC(Oc1ccc(Cl)cc1C)C(O)=O	OC(=O)C(Oc1ccc(cc1C)Cl)C	O=C(O)C(Oc1ccc(cc1C)Cl)C		3	MECOPROP(1), MCPP(1), Mecoprop-P(1)	93-65-2(1), 7085-19-0(1), 16484-77-8(1)	707, 3814, 4103	High Reliability	Stereochemistry removed
27	CN(C)C(=O)Nc1cccc(c1)C(F)(F)F	O=C(N(C)C)Nc1cccc(c1)C(F)(F)F	O=C(Nc1cccc(c1)C(F)(F)F)N(C)C		1	FLUOMETURON(1)	2164-17-2(1)	3116	High Reliability
28	CCCOC(=O)Cn1cc(I)c(=O)c(I)c1	CCCOC(=O)Cn1cc(I)c(=O)c(c1)I	O=C1C(=CN(C=C1I)CC(=O)OCCC)I		1	Propyliodone(1)	587-61-1(1)	2264	High Reliability
29	Cc1nn(c(N)c1)-c2ccccc2	Cc1nn(c(c1)N)c1ccccc1	n1c(cc(N)n1c2ccccc2)C		1	1H-Pyrazol-5-amine, 3-methyl-1-phenyl-(1)	1131-18-6(1)	2849	High Reliability
30	COc1cc2nccnc2c(N)c1OC	COc1cc2nccnc2c(c1OC)N	n1ccnc2c1cc(OC)c(OC)c2(N)		1	5-Quinoxalinamine, 6,7-dimethoxy-(1)	6295-30-3(1)	3733	High Reliability
31	NC(Cc1[nH]nc2ccccc12)C(O)=O	OC(=O)C(Cc1[nH]nc2c1cccc2)N	O=C(O)C(N)Cc2[nH]nc1ccccc12		1	TRYPTAZAN(1)	526-30-7(1)	1990	High Reliability	Checked on PubChem, Checked on ChemID
32	Cc1nsc(NS(=O)(=O)c2ccc(N)cc2)c1	Nc1ccc(cc1)S(=O)(=O)Nc1snc(c1)C	O=S(=O)(Nc1cc(ns1)C)c2ccc(N)cc2		1	SULFASOMIZOLE(1)	632-00-8(1)	2578	High Reliability
33	Cc1csc(NS(=O)(=O)c2ccc(N)cc2)n1	Nc1ccc(cc1)S(=O)(=O)Nc1scc(n1)C	O=S(=O)(Nc1nc(cs1)C)c2ccc(N)cc2		1	Sulfamethylthiazole(1)	515-59-3(1)	1970	High Reliability
34	Cc1cc(NS(=O)(=O)c2ccc(N)cc2)no1	Nc1ccc(cc1)S(=O)(=O)Nc1noc(c1)C	O=S(=O)(Nc1noc(c1)C)c2ccc(N)cc2		1	SULFAMETHOXAZOLE(1)	723-46-6(1)	2657	High Reliability
35	CNC(=O)N(C)c1nc2c(s1)cccc2 CNC(=O)N(C)c1sc2ccccc2n1	CNC(=O)N(c1nc2c(s1)cccc2)C	O=C(NC)N(c2nc1ccccc1s2)C		1	Methabenzthiazuron(1)	18691-97-9(1)	4204	Medium Reliability
36	Nc1nc(NCc2ccccc2)ncn1	Nc1ncnc(n1)NCc1ccccc1	n1cnc(nc1N)NCc2ccccc2		1	1,3,5-Triazine-2,4-diamine, N-(phenylmethyl)-(1)	4086-63-9(1)	3458	High Reliability
37	CC1=NNC(=O)N(C1)N=Cc2cccnc2	CC1=NNC(=O)N(C1)N=Cc1cccnc1	O=C2NN=C(C)CN2(N=Cc1cnccc1)		1	Pymetrozine(1)	123312-89-0(1)	5649	High Reliability	Stereochemistry removed
38	CC=CC(=O)Nc1ccc(O)cc1	CC=CC(=O)Nc1ccc(cc1)O	O=C(C=CC)Nc1ccc(O)cc1		1	2-Butenamide, N-(4-hydroxyphenyl)-(1)	125349-99-7(1)	5657	Medium Reliability
39	NC(=O)c1ccccc1OCC=C	C=CCOc1ccccc1C(=O)N	O=C(N)c1ccccc1(OCC=C)		1	Benzamide, 2-(2-propenyloxy)-(1)	14520-53-7(1)	4039	Medium Reliability
40	CC(=O)Nc1ccc(cc1)C(C)=O	CC(=O)Nc1ccc(cc1)C(=O)C	O=C(Nc1ccc(cc1)C(=O)C)C		1	ACETAMIDE, N-(4-ACETYLPHENYL)-(1)	2719-21-3(1)	3277	High Reliability
41	CC(=O)Nc1cccc(c1)C(C)=O	CC(=O)Nc1cccc(c1)C(=O)C	O=C(Nc1cccc(c1)C(=O)C)C		1	M-ACETYLAMINOACETOPHENONE(1)	7463-31-2(1)	3844	Medium Reliability
42	CC1(C)Cc2cccc(c2O1)[N+]([O-])=O	[O-][N+](=O)c1cccc2c1OC(C2)(C)C	O=[N+]([O-])c2cccc1c2(OC(C)(C)C1)		1	7-NITRO-2,2-DIMETHYL-2,3-DIHYDROBENZOFURAN(1)	13414-55-6(1)	3973	High Reliability
43	CNC(=O)COC(=O)c1ccccc1	CNC(=O)COC(=O)c1ccccc1	O=C(OCC(=O)NC)c1ccccc1		1	ACETAMIDE, 2-(BENZOYLOXY)-N-METHYL-(1)	106231-50-9(1)	5502	Medium Reliability
44	CC(NC(=O)c1ccccc1)C(O)=O	CC(C(=O)O)NC(=O)c1ccccc1	O=C(O)C(NC(=O)c1ccccc1)C		1	DL-Alanine, N-benzoyl-(1)	1205-02-3(1)	2873	High Reliability	Checked on PubChem, Checked on ChemID
45	CC(=O)Nc1ccc(OC(C)=O)cc1	CC(=O)Nc1ccc(cc1)OC(=O)C	O=C(Oc1ccc(cc1)NC(=O)C)C		1	P-ACETOXYACETANILIDE(1)	2623-33-8(1)	3257	High Reliability
46	OC(=O)CNC(=O)Cc1ccccc1	O=C(Cc1ccccc1)NCC(=O)O	O=C(O)CNC(=O)Cc1ccccc1		1	Glycine, N-(phenylacetyl)-(1)	500-98-1(1)	1914	Medium Reliability
47	CCCC(=O)Oc1ccc(cc1)[N+]([O-])=O	CCCC(=O)Oc1ccc(cc1)[N+](=O)[O-]	O=C(Oc1ccc(cc1)[N+](=O)[O-])CCC		1	Butanoic acid, 4-nitrophenyl ester(1)	2635-84-9(1)	3264	High Reliability
48	CC(C)C(=O)Oc1ccc(cc1)[N+]([O-])=O	CC(C(=O)Oc1ccc(cc1)[N+](=O)[O-])C	O=C(Oc1ccc(cc1)[N+](=O)[O-])C(C)C		1	Propanoic acid, 2-methyl-, 4-nitrophenyl ester(1)	4195-16-8(1)	3468	Medium Reliability
49	C1CCc2c(C1)cccc2	C1CCc2c(C1)cccc2	c1ccc2c(c1)CCCC2		1	TETRALIN(1)	119-64-2(1)	1343	High Reliability
50	CCOP(=S)(OCC)Oc1c(Cl)cc(Br)c(Cl)c1	CCOP(=S)(Oc1cc(Cl)c(cc1Cl)Br)OCC	O(c1cc(c(cc1Cl)Br)Cl)P(OCC)(OCC)=S		1	BROMOPHOS ETHYL(1)	4824-78-6(1)	3542	Medium Reliability
51	CCOP(=S)(CC)Oc1c(Cl)cc(Cl)c(Cl)c1	CCP(=S)(OCC)Oc1cc(Cl)c(cc1Cl)Cl	O(c1cc(c(cc1Cl)Cl)Cl)P(OCC)(CC)=S		1	TRICHLORONATE(1)	327-98-0(1)	1735	High Reliability
52	CNC(=O)ON=C1C(Cl)C2CC(C#N)C1C2	N#CC1CC2CC1C(=NOC(=O)NC)C2Cl	N#CC2CC1CC2(C(=NOC(=O)NC)C1Cl)		1	Tranid(1)	15271-41-7(1)	4062	High Reliability	Stereochemistry removed
53	CCC1NC(=O)c2cc(c(Cl)cc2N1)S(N)(=O)=O	CCC1NC(=O)c2c(N1)cc(c(c2)S(=O)(=O)N)Cl	O=C1NC(Nc2cc(c(cc12)S(=O)(=O)N)Cl)CC		1	Quinethazone(1)	73-49-4(1)	304	High Reliability
54	ClCCC(=O)NCc1ccccc1	ClCCC(=O)NCc1ccccc1	O=C(NCc1ccccc1)CCCl		1	N-benzyl-3-chloropropanamide(1)	501-68-8(1)	1916	High Reliability
55	CC(C)OC(=O)Nc1cccc(Cl)c1	CC(OC(=O)Nc1cccc(c1)Cl)C	O=C(OC(C)C)Nc1cccc(c1)Cl		1	CHLORPROPHAM(1)	101-21-3(1)	906	High Reliability
56	C1NC(CC=C1)c2cccnc2	C1=CCC(NC1)c1cccnc1	n1cccc(c1)C2NCC=CC2		1	Anatabine(1)	581-49-7(1)	2232	High Reliability	Checked on PubChem, Checked on ChemID, Stereochemistry removed
57	NCCc1c[nH]c2ccc(O)cc12	NCCc1c[nH]c2c1cc(O)cc2	Oc1ccc2[nH]cc(c2(c1))CCN		1	5-HYDROXYTRYPTAMINE(1)	50-67-9(1)	29	High Reliability
58	C=CCC1(CC=C)C(=O)NC(=O)NC1=O	C=CCC1(CC=C)C(=O)NC(=O)NC1=O	O=C1NC(=O)C(C(=O)N1)(CC=C)CC=C		1	ALLOBARBITAL(1)	52-43-7(1)	61	High Reliability
59	NC(=O)NC(Cc1ccccc1)C(O)=O NC(=O)NC(Cc1ccccc1)C([O-])=O	OC(=O)C(Cc1ccccc1)NC(=O)N	O=C(N)NC(C(=O)O)Cc1ccccc1		1	DL-Phenylalanine, N-(aminocarbonyl)-(1)	37534-65-9(1)	4646	Medium Reliability	Stereochemistry removed
60	CC(C)N1C(=O)c2c(NS1(=O)=O)cccc2 CC(C)N1C(=O)c2ccccc2NS1(=O)=O	CC(N1C(=O)c2ccccc2NS1(=O)=O)C	O=C1c2ccccc2(NS(=O)(=O)N1C(C)C)		1	BENTAZONE(1)	25057-89-0(1)	4375	High Reliability
61	CC(C)(C)c1cc(cc(c1O)[N+]([O-])=O)[N+]([O-])=O	[O-][N+](=O)c1cc([N+](=O)[O-])c(c(c1)C(C)(C)C)O	O=[N+]([O-])c1cc(c(O)c(c1)C(C)(C)C)[N+](=O)[O-]		1	Dinoterb(1)	1420-07-1(1)	2901	High Reliability
62	CCC(C)c1cc(cc(c1O)[N+]([O-])=O)[N+]([O-])=O	CCC(c1cc(cc(c1O)[N+](=O)[O-])[N+](=O)[O-])C	O=[N+]([O-])c1cc(c(O)c(c1)C(C)CC)[N+](=O)[O-]		1	DINOSEB(1)	88-85-7(1)	622	High Reliability
63	CCc1c(CC)nc2cnc(=O)[nH]c2n1 CCc1nc2cnc(O)nc2nc1CC	CCc1nc2[nH]c(=O)ncc2nc1CC	O=C1N=Cc2nc(c(nc2(N1))CC)CC		1	2-Pteridinol, 6,7-diethyl-(1)	90870-76-1(1)	5360	Medium Reliability
64	CCc1nc2c(nc1CC)c(O)ncn2 CCc1nc2ncnc(O)c2nc1CC	CCc1nc2c(O)ncnc2nc1CC	Oc1ncnc2nc(c(nc12)CC)CC		1	4-Pteridinol, 6,7-diethyl-(1)	102943-71-5(1)	5478	Medium Reliability
65	Cn1c(=O)n(C)c2nc(C)c(C)nc2c1=O	Cc1nc2c(nc1C)c(=O)n(c(=O)n2C)C	O=C2c1nc(c(nc1N(C(=O)N2C)C)C)C		1	2,4(1H,3H)-Pteridinedione, 1,3,6,7-tetramethyl-(1)	2625-25-4(1)	3259	High Reliability
66	OCC1OC(C(O)C1O)n2cnc3cncnc23	OCC1OC(C(C1O)O)n1cnc2c1ncnc2	OCC3OC(n2cnc1cncnc12)C(O)C3(O)		1	NEBULARINE(1)	550-33-4(1)	2123	High Reliability	Checked on PubChem, Checked on ChemID, Stereochemistry removed
67	OCC1OC(C(O)C1O)n2cnc3c2ncnc3O OCC1OC(C(O)C1O)n2cnc3c(O)ncnc23 OCC1OC(C(O)C1O)n2cnc3c(=O)nc[nH]c23	OCC1OC(C(C1O)O)n1cnc2c1ncnc2O	Oc3ncnc1c3(ncn1C2OC(CO)C(O)C2(O))		1	INOSINE(1)	58-63-9(1)	155	High Reliability	Stereochemistry removed
68	CC(=O)Nc1ccc(C=NNC(N)=S)cc1	CC(=O)Nc1ccc(cc1)C=NNC(=S)N	O=C(Nc1ccc(C=NNC(N)=S)cc1)C		1	Thiacetazone(1)	104-06-3(1)	947	Medium Reliability	Stereochemistry removed
69	COc1ccc(C=CC)cc1 COc1ccc(CC=C)cc1	CC=Cc1ccc(cc1)OC	O(c1ccc(cc1)C=CC)C		2	ANETHOLE(1), Benzene, 1-methoxy-4-(2-propenyl)-(1)	104-46-1(1), 140-67-0(1)	953, 1557	High Reliability	Stereochemistry removed
70	Oc1ccc2CCCCc2c1	Oc1ccc2c(c1)CCCC2	Oc1ccc2c(c1)CCCC2		1	2-NAPHTHALENOL, 5,6,7,8-TETRAHYDRO-(1)	1125-78-6(1)	2843	High Reliability	Checked on PubChem, Checked on ChemID
71	CCCOC(=O)c1ccccc1	CCCOC(=O)c1ccccc1	O=C(OCCC)c1ccccc1		1	PROPYL BENZOATE(1)	2315-68-6(1)	3170	High Reliability
72	COc1c(O)ccc(CC=C)c1	C=CCc1ccc(c(c1)OC)O	Oc1ccc(cc1(OC))CC=C		1	EUGENOL(1)	97-53-0(1)	795	High Reliability
73	Cc1cc(C)c(C(O)=O)c(C)c1	OC(=O)c1c(C)cc(cc1C)C	O=C(O)c1c(cc(cc1C)C)C		1	2,4,6-Trimethylbenzoic acid(1)	480-63-7(1)	1848	High Reliability
74	CC(C)c1ccc(cc1)C(O)=O	CC(c1ccc(cc1)C(=O)O)C	O=C(O)c1ccc(cc1)C(C)C		1	CUMIC ACID(1)	536-66-3(1)	2040	High Reliability
75	Cc1cc(C)c(CC(O)=O)cc1	OC(=O)Cc1ccc(cc1C)C	O=C(O)Cc1ccc(cc1C)C		1	Benzeneacetic acid, 2,4-dimethyl-(1)	6331-04-0(1)	3746	High Reliability
76	CCSC(C(O)=O)c1ccccc1	CCSC(c1ccccc1)C(=O)O	O=C(O)C(c1ccccc1)SCC		1	Benzeneacetic acid, .alpha.-(ethylthio)-(1)	60340-41-2(1)	4992	Medium Reliability
77	CCCOC(=O)c1ccc(O)cc1	CCCOC(=O)c1ccc(cc1)O	O=C(OCCC)c1ccc(O)cc1		1	p-hydroxypropylbenzoate(1)	94-13-3(1)	719	Medium Reliability	Name verified in PubChem
78	CCOc1ccc(C=O)cc1OC	CCOc1ccc(cc1OC)C=O	O=Cc1ccc(OCC)c(OC)c1		1	Benzaldehyde, 4-ethoxy-3-methoxy-(1)	120-25-2(1)	1354	High Reliability
79	Cc1cc(OCC(O)=O)cc(C)c1	OC(=O)COc1cc(C)cc(c1)C	O=C(O)COc1cc(cc(c1)C)C		1	Acetic acid, (3,5-dimethylphenoxy)-(1)	5406-14-4(1)	3601	Medium Reliability
80	OCCCOC(=O)c1ccccc1 OCCCO.OC(=O)c1ccccc1	OCCCOC(=O)c1ccccc1	O=C(OCCCO)c1ccccc1		1	1,3-propanediol,monobenzoate(1)	6946-99-2(1)	3802	High Reliability	Name verified in PubChem
81	COc1cc(C=O)cc(OC)c1OC	COc1cc(C=O)cc(c1OC)OC	O=Cc1cc(OC)c(OC)c(OC)c1		1	Benzaldehyde, 3,4,5-trimethoxy-(1)	86-81-7(1)	576	High Reliability
82	CC12C3CCC(O3)C1(C)C(=O)OC2=O	O=C1OC(=O)C2(C1(C)C1CCC2O1)C	O=C2OC(=O)C3(C)(C1OC(CC1)C23(C))		1	Cantharidin(1)	56-25-7(1)	91	High Reliability	Stereochemistry removed
83	CCCOC(=O)c1cc(O)c(O)c(O)c1	CCCOC(=O)c1cc(O)c(c(c1)O)O	O=C(OCCC)c1cc(O)c(O)c(O)c1		1	PROPYL GALLATE(1)	121-79-9(1)	1380	High Reliability
84	CN(C)S(=O)(=O)N(SC(F)(Cl)Cl)c1ccc(C)cc1	Cc1ccc(cc1)N(S(=O)(=O)N(C)C)SC(Cl)(Cl)F	O=S(=O)(N(c1ccc(cc1)C)SC(F)(Cl)Cl)N(C)C		1	TOLYFLUANIDE(1)	731-27-1(1)	2661	High Reliability
85	CCOP(=S)(OCC)Oc1ccc(Cl)cc1Cl	CCOP(=S)(Oc1ccc(cc1Cl)Cl)OCC	O(c1ccc(cc1Cl)Cl)P(OCC)(OCC)=S		1	DICHLOFENTHION(1)	97-17-6(1)	791	High Reliability
86	CN(C)C=Nc1ccc(Cl)cc1C	CN(C=Nc1ccc(cc1C)Cl)C	N(=CN(C)C)c1ccc(cc1C)Cl		1	CHLORDIMEFORM(1)	6164-98-3(1)	3709	High Reliability	Stereochemistry removed
87	CN(C)C(=O)Nc1cc(Cl)c(C)cc1 CN(C)C(=O)Nc1ccc(C)c(Cl)c1	O=C(N(C)C)Nc1ccc(c(c1)Cl)C	O=C(Nc1ccc(c(c1)Cl)C)N(C)C		1	CHLORTOLURON(1)	15545-48-9(1)	4073	High Reliability
88	COc1c(Cl)cc(NC(=O)N(C)C)cc1	COc1ccc(cc1Cl)NC(=O)N(C)C	O=C(Nc1ccc(OC)c(c1)Cl)N(C)C		1	METOXURON(1)	19937-59-8(1)	4243	High Reliability
89	CCCNC(=O)NS(=O)(=O)c1ccc(Cl)cc1	CCCNC(=O)NS(=O)(=O)c1ccc(cc1)Cl	O=C(NCCC)NS(=O)(=O)c1ccc(cc1)Cl		1	CHLORPROPAMIDE(1)	94-20-2(1)	722	High Reliability
90	CN(C)C(=S)Nc1c(C)cc(Cl)cc1 CN(C)C(=S)Nc1ccc(Cl)cc1C	Clc1ccc(c(c1)C)NC(=S)N(C)C	c1cc(cc(c1NC(N(C)C)=S)C)Cl		1	Chloromethiuron(1)	28217-97-2(1)	4459	High Reliability
91	CC(C)c1cc(Cl)c(C)cc1O CC(C)c1ccc(C)c(Cl)c1O	CC(c1cc(Cl)c(cc1O)C)C	Oc1cc(c(cc1C(C)C)Cl)C		1	chlorothymol(1)	89-68-9(1)	638	High Reliability	Name verified in PubChem
92	OC(=O)CC(N(CCC#N)CCC#N)C(O)=O	N#CCCN(C(C(=O)O)CC(=O)O)CCC#N	N#CCCN(CCC#N)C(C(=O)O)CC(=O)O		1	DL-Aspartic acid, N,N-bis(2-cyanoethyl)-(1)	6328-90-1(1)	3744	Medium Reliability
93	Cc1cn(C2CC(N=[N+]=[N-])C(CO)O2)c(=O)[nH]c1=O	OCC1OC(CC1N=[N+]=[N-])n1cc(C)c(=O)[nH]c1=O	[N-]=[N+]=NC1CC(OC1(CO))N2C=C(C(=O)NC2(=O))C		1	THYMIDINE, 3'-AZIDO-3'-DEOXY-(1)	30516-87-1(1)	4507	High Reliability	Stereochemistry removed
94	Nc1nc(=O)c2c([nH]1)n(cn2)C3OC(CO)C(O)C3O Nc1nc2n(cnc2c(=O)[nH]1)C3OC(CO)C(O)C3O	OCC1OC(C(C1O)O)n1cnc2c1[nH]c(N)nc2=O	O=C3N=C(N)Nc1c3(ncn1C2OC(CO)C(O)C2(O))		1	GUANOSINE(1)	118-00-3(1)	1315	High Reliability	Stereochemistry removed
95	CCc1ccc(NC(C)=O)cc1	CCc1ccc(cc1)NC(=O)C	O=C(Nc1ccc(cc1)CC)C		1	4-ETHYLACETANILIDE(1)	3663-34-1(1)	3409	High Reliability
96	CCc1ccccc1NC(C)=O CCCC(=O)Nc1ccccc1	CCc1ccccc1NC(=O)C	O=C(Nc1ccccc1CC)C		1	2-ethylacetanilide(1)	33098-65-6(1)	4556	High Reliability	Name verified in PubChem
97	CCCOC(=O)c1ccc(N)cc1	CCCOC(=O)c1ccc(cc1)N	O=C(OCCC)c1ccc(N)cc1		1	PROPYL-P-AMINOBENZOATE(1)	94-12-2(1)	718	Medium Reliability
98	CCOc1ccc(NC(C)=O)cc1	CCOc1ccc(cc1)NC(=O)C	O=C(Nc1ccc(OCC)cc1)C		1	P-PHENACETIN(1)	62-44-2(1)	207	Medium Reliability
99	CC(C)OC(=O)c1ccc(N)cc1	CC(OC(=O)c1ccc(cc1)N)C	O=C(OC(C)C)c1ccc(N)cc1		1	Benzoic acid, 4-amino-, 1-methylethyl ester(1)	18144-43-9(1)	4181	High Reliability
100	CC(C)OC(=O)Nc1ccccc1	CC(OC(=O)Nc1ccccc1)C	O=C(OC(C)C)Nc1ccccc1		1	isopropylphenylcarbamate(1)	122-42-9(1)	1392	Medium Reliability	Name verified in PubChem
101	CNC(Cc1ccc(O)cc1)C(O)=O	CNC(C(=O)O)Cc1ccc(cc1)O	O=C(O)C(NC)Cc1ccc(O)cc1		1	L-Tyrosine, N-methyl-(1)	537-49-5(1)	2048	High Reliability	Stereochemistry removed
102	CCOc1ccc(NC(=O)CO)cc1	CCOc1ccc(cc1)NC(=O)CO	O=C(Nc1ccc(OCC)cc1)CO		1	Acetamide, N-(4-ethoxyphenyl)-2-hydroxy-(1)	22521-79-5(1)	4320	High Reliability
103	CCC(C)c1cc(c(O)cc1)[N+]([O-])=O CCC(C)c1ccc(O)c(c1)[N+]([O-])=O	CCC(c1ccc(c(c1)[N+](=O)[O-])O)C	O=[N+]([O-])c1cc(ccc1(O))C(C)CC		1	4-(SEC-BUTYL)-2-NITROPHENOL(1)	3555-18-8(1)	3394	High Reliability
104	CC(N)(Cc1ccc(O)c(O)c1)C(O)=O COC(=O)C(N)Cc1ccc(O)c(O)c1	OC(=O)C(Cc1ccc(c(c1)O)O)(N)C	O=C(O)C(N)(C)Cc1ccc(O)c(O)c1		1	methyldopa(1)	555-30-6(1)	2147	High Reliability	Stereochemistry removed, Name verified in PubChem
105	C1CN(CCS1)c2ccccc2	S1CCN(CC1)c1ccccc1	c1ccc(cc1)N2CCSCC2		1	Thiomorpholine, 4-phenyl-(1)	55330-78-4(1)	4910	High Reliability
106	CC(C)(C)c1ccccc1	CC(c1ccccc1)(C)C	c1ccc(cc1)C(C)(C)C		1	T-BUTYLBENZENE(1)	98-06-6(1)	809	High Reliability
107	CCCCc1ccccc1	CCCCc1ccccc1	c1ccc(cc1)CCCC		1	N-BUTYLBENZENE(1)	104-51-8(1)	954	High Reliability
108	CCC(C)c1ccccc1	CCC(c1ccccc1)C	c1ccc(cc1)C(C)CC		1	SEC-BUTYLBENZENE(1)	135-98-8(1)	1526	High Reliability
109	CCc1ccc(CC)cc1	CCc1ccc(cc1)CC	c1cc(ccc1CC)CC		1	P-DIETHYLBENZENE(1)	105-05-5(1)	964	High Reliability
110	CCc1cc(CC)ccc1	CCc1cccc(c1)CC	c1cc(cc(c1)CC)CC		1	M-DIETHYLBENZENE(1)	141-93-5(1)	1575	High Reliability
111	CCc1ccccc1CC	CCc1ccccc1CC	c1ccc(c(c1)CC)CC		2	O-DIETHYLBENZENE(1), DIETHYLBENZENE(1)	135-01-3(1), 25340-17-4(1)	1522, 4396	High Reliability	Checked on ChemID
112	Cc1cc(C)c(C)cc1C	Cc1cc(C)c(cc1C)C	c1c(c(cc(c1C)C)C)C		1	1,2,4,5-TETRAMETHYLBENZENE(1)	95-93-2(1)	761	High Reliability
113	CC(C)c1cc(C)ccc1	Cc1cccc(c1)C(C)C	c1cc(cc(c1)C(C)C)C		1	M-CYMENE(1)	535-77-3(1)	2035	High Reliability
114	CC(C)c1ccc(C)cc1	Cc1ccc(cc1)C(C)C	c1cc(ccc1C)C(C)C		1	P-CYMENE(1)	99-87-6(1)	859	High Reliability
115	CC(C)c1c(C)cccc1 CC(C)c1ccccc1C	CC(c1ccccc1C)C	c1ccc(c(c1)C)C(C)C		1	1-METHYL-2-ISOPROPYLBENZENE(1)	527-84-4(1)	2002	High Reliability
116	CC(C)Cc1ccccc1	CC(Cc1ccccc1)C	c1ccc(cc1)CC(C)C		1	ISOBUTYLBENZENE(1)	538-93-2(1)	2055	High Reliability
117	ClC(Cl)C(=O)N(CC=C)CC(=O)NCC=C	C=CCNC(=O)CN(C(=O)C(Cl)Cl)CC=C	O=C(NCC=C)CN(C(=O)C(Cl)Cl)CC=C		1	dka-24(1)	97454-00-7(1)	5408	Medium Reliability	Name verified in PubChem
118	CN1CCCC1c2cnccc2	CN1CCCC1c1cccnc1	n1cccc(c1)C2N(C)CCC2		1	NICOTINE(1)	54-11-5(1)	75	High Reliability	Stereochemistry removed
119	C1CCC(NC1)c2cccnc2	C1CCC(NC1)c1cccnc1	n1cccc(c1)C2NCCCC2		1	ANABASINE(1)	494-52-0(1)	1887	High Reliability	Stereochemistry removed
120	CCN(C(N)=O)c1ccccc1C	CCN(c1ccccc1C)C(=O)N	O=C(N)N(c1ccccc1C)CC		1	Urea, 1-ethyl-1-o-tolyl-(1)	20722-63-8(1)	4270	High Reliability	Checked on PubChem, Checked on ChemID
121	CCN(CC)C(=O)c1cccnc1	CCN(C(=O)c1cccnc1)CC	O=C(c1cnccc1)N(CC)CC		1	NIKETHAMIDE(1)	59-26-7(1)	164	High Reliability
122	CC(C)C1(CC=C)C(=O)NC(=O)NC1=O	C=CCC1(C(C)C)C(=O)NC(=O)NC1=O	O=C1NC(=O)C(C(=O)N1)(CC=C)C(C)C		1	APROBARBITAL(1)	77-02-1(1)	409	High Reliability
123	CC=CCC1(C)C(O)=NC(=O)N(C)C1=O CC=CCC1(C)C(=O)NC(=O)N(C)C1=O	CC=CCC1(C)C(=NC(=O)N(C1=O)C)O	O=C1N=C(O)C(C(=O)N1C)(C)CC=CC		1	Barbituric acid, 5-(2-butenyl)-1,5-dimethyl-(1)	91761-25-0(1)	5369	Medium Reliability
124	CC(O)Cn1cnc2c1c(=O)n(C)c(=O)n2C	CC(Cn1cnc2c1c(=O)n(C)c(=O)n2C)O	O=C2c1c(ncn1CC(O)C)N(C(=O)N2C)C		1	PROXYPHYLLINE(1)	603-00-9(1)	2373	High Reliability
125	Cn1c2c(n(CC(O)CO)cn2)c(=O)n(C)c1=O	OCC(Cn1cnc2c1c(=O)n(C)c(=O)n2C)O	O=C2c1c(ncn1CC(O)CO)N(C(=O)N2C)C		1	Dyphylline(1)	479-18-5(1)	1841	High Reliability
126	Nc1c2ncn(C3OC(CO)C(OP(O)(O)=O)C3O)c2ncn1 Nc1ncnc2n(cnc12)C3OC(CO)C(OP(O)(O)=O)C3O	OCC1OC(C(C1OP(=O)(O)O)O)n1cnc2c1ncnc2N	O=P(O)(O)OC1C(O)C(OC1(CO))n3cnc2c(ncnc23)N		1	3'-Adenylic acid(1)	84-21-9(1)	538	High Reliability	Stereochemistry removed
127	Nc1ncnc2c1ncn2C3OC(COP(O)(O)=O)C(O)C3O	OC1C(O)C(OC1n1cnc2c1ncnc2N)COP(=O)(O)O	O=P(O)(O)OCC3OC(n2cnc1c(ncnc12)N)C(O)C3(O)		1	5'-Adenylic acid(1)	61-19-8(1)	198	High Reliability	Stereochemistry removed
128	CCc1nc2nc(=N)[nH]c(N)c2nc1CC CCc1nc2nc(N)nc(N)c2nc1CC	CCc1nc2nc(=N)[nH]c(c2nc1CC)N	N=C2N=C1N=C(C(=NC1=C(N)N2)CC)CC		1	2,4-Pteridinediamine, 6,7-diethyl-(1)	19152-77-3(1)	4217	Medium Reliability
129	CCOP(=S)(OCC)Oc1ccc(cc1)[N+]([O-])=O	CCOP(=S)(Oc1ccc(cc1)[N+](=O)[O-])OCC	O=[N+]([O-])c1ccc(OP(OCC)(OCC)=S)cc1		1	PARATHION(1)	56-38-2(1)	94	High Reliability
130	CCOP(=O)(OCC)Oc1ccc(cc1)[N+]([O-])=O	CCOP(=O)(Oc1ccc(cc1)[N+](=O)[O-])OCC	O=[N+]([O-])c1ccc(OP(=O)(OCC)OCC)cc1		1	PARAOXON(1)	311-45-5(1)	1717	High Reliability
131	CC(C)(C)c1ccc(O)cc1	CC(c1ccc(cc1)O)(C)C	Oc1ccc(cc1)C(C)(C)C		1	P-T-BUTYLYPHENOL(1)	98-54-4(1)	819	Medium Reliability
132	CC(C)(C)c1cccc(O)c1	Oc1cccc(c1)C(C)(C)C	Oc1cccc(c1)C(C)(C)C		1	PHENOL, 3-(1,1-DIMETHYLETHYL)-(1)	585-34-2(1)	2249	High Reliability
133	CC(C)(C)c1c(O)cccc1 CC(C)(C)Oc1ccccc1 CC(C)(C)c1ccccc1O	Oc1ccccc1C(C)(C)C	Oc1ccccc1C(C)(C)C		1	o-t-butylphenol(1)	88-18-6(1)	612	High Reliability	Name verified in PubChem
134	CCC(C)c1ccc(O)cc1	CCC(c1ccc(cc1)O)C	Oc1ccc(cc1)C(C)CC		1	P-(SEC-BUTYL)PHENOL(1)	99-71-8(1)	855	High Reliability
135	CC(=C)C1CC=C(C)C(=O)C1 CC(C)c1ccc(C)c(O)c1	CC(=C)C1CC=C(C(=O)C1)C	O=C1C(=CCC(C(=C)C)C1)C		4	CARVONE(1), Phenol, 2-methyl-5-(1-methylethyl)-(1), 2-Cyclohexen-1-one, 2-methyl-5-(1-methylethenyl)(1), (R)-(-)-CARVONE(1)	99-49-0(1), 499-75-2(1), 2244-16-8(1), 6485-40-1(1)	847, 1907, 3146, 3758	High Reliability	Stereochemistry removed
136	CC(C)c1ccc(C)cc1O	Cc1ccc(c(c1)O)C(C)C	Oc1cc(ccc1C(C)C)C		1	THYMOL(1)	89-83-8(1)	642	High Reliability
137	CC(C)c1cccc(C)c1O	CC(c1cccc(c1O)C)C	Oc1c(cccc1C(C)C)C		1	2-ISOPROPYL-6-METHYLPHENOL(1)	3228-04-4(1)	3353	High Reliability
138	CC(C)c1c(O)ccc(C)c1 CC(C)c1cc(C)ccc1O	Cc1ccc(c(c1)C(C)C)O	Oc1ccc(cc1C(C)C)C		1	Phenol, 4-methyl-2-(1-methylethyl)-(1)	4427-56-9(1)	3494	High Reliability
139	CC(C)(C)c1cc(O)c(O)cc1	Oc1ccc(cc1O)C(C)(C)C	Oc1ccc(cc1(O))C(C)(C)C		1	1,2-Benzenediol, 4-(1,1-dimethylethyl)-(1)	98-29-3(1)	814	High Reliability
140	CC1(C)C2CCC1(C)C(=O)C2=O	O=C1C(=O)C2(C(C1CC2)(C)C)C	O=C1C(=O)C2(C)(CCC1C2(C)(C))		1	CAMPHORQUINONE(1)	465-29-2(1)	1818	High Reliability
141	CCCCSc1cc(O)cc(O)c1	CCCCSc1cc(O)cc(c1)O	Oc1cc(O)cc(c1)SCCCC		1	1,3-Benzenediol, 5-(butylthio)-(1)	54839-92-8(1)	4897	Medium Reliability
142	COc1ccccc1OCC(O)CO	OCC(COc1ccccc1OC)O	OCC(O)COc1ccccc1(OC)		1	1,2-Propanediol, 3-(2-methoxyphenoxy)-(1)	93-14-1(1)	701	High Reliability
143	CCN(CC)c1ccccc1	CCN(c1ccccc1)CC	c1ccc(cc1)N(CC)CC		1	N,N-DIETHYLANILINE(1)	91-66-7(1)	674	High Reliability
144	CCc1cccc(CC)c1N	CCc1cccc(c1N)CC	Nc1c(cccc1CC)CC		1	2,6-DIETHYLANILINE(1)	579-66-8(1)	2222	High Reliability
145	CN(C)CCc1ccc(O)cc1 CN(C)CCc1ccc(O)cc1.OS(O)(=O)=O	CN(CCc1ccc(cc1)O)C	Oc1ccc(cc1)CCN(C)C		1	Hordenine(1)	539-15-1(1)	2057	High Reliability	Differences in counterions
146	CCN(CCO)c1ccccc1	OCCN(c1ccccc1)CC	OCCN(c1ccccc1)CC		1	ETHANOL, 2-(ETHYLPHENYLAMINO)-(1)	92-50-2(1)	686	High Reliability
147	CNC(C)C(O)c1ccccc1	CNC(C(c1ccccc1)O)C	OC(c1ccccc1)C(NC)C		1	(1R,2S)-(-)-EPHEDRINE(1)	299-42-3(1)	1697	Medium Reliability	Stereochemistry removed
148	OCCN(CCO)c1ccccc1	OCCN(c1ccccc1)CCO	OCCN(c1ccccc1)CCO		1	PHENYLDIETHANOLAMINE(1)	120-07-0(1)	1350	High Reliability
149	COc1ccc(NCC(O)CO)cc1	OCC(CNc1ccc(cc1)OC)O	OCC(O)CNc1ccc(OC)cc1		1	3-p-anisidino-propane-1,2-diol(1)	121082-77-7(1)	5640	Medium Reliability
150	COP(=S)(OC)Oc1cc(C)c(SC)cc1	CSc1ccc(cc1C)OP(=S)(OC)OC	O(c1ccc(c(c1)C)SC)P(OC)(OC)=S		1	FENTHION(1)	55-38-9(1)	83	High Reliability
151	CCOP(=S)(CC)Sc1ccccc1 OS.FONOP	CCP(=S)(Sc1ccccc1)OCC	O(CC)P(CC)(=S)Sc1ccccc1		1	FONOPHOS(1)	944-22-9(1)	2766	Medium Reliability
152	CC(C)=CCCC(=C)C=C	C=CC(=C)CCC=C(C)C	C=CC(=C)CCC=C(C)C		1	3-METHYLENE-7-METHYL-1,6-OCTADIENE (MYRCENE)(1)	123-35-3(1)	1414	Medium Reliability
153	CC1=CCC2CC1C2(C)C	CC1=CCC2CC1C2(C)C	C1=C(C)C2CC(C1)C2(C)(C)		1	ALPHA-PINENE(1)	80-56-8(1)	495	High Reliability
154	CC1(C)C2CCC(C2)C1=C	C=C1C2CCC(C1(C)C)C2	C=C2C1CCC(C1)C2(C)C		1	CAMPHENE(1)	79-92-5(1)	483	High Reliability
155	CC(C)C1=CCC(C)=CC1 CC(=C)C1CCC(C)=CC1 CC(C)=C1CCC(C)=CC1	CC1=CCC(CC1)C(=C)C	C=C(C)C1CC=C(C)CC1		4	GAMMA-TERPINENE(1), LIMONENE(1), TERPINOLENE(1), D-LIMONENE(1)	99-85-4(1), 138-86-3(1), 586-62-9(1), 5989-27-5(1)	858, 1542, 2258, 3688	High Reliability	Stereochemistry removed
156	CC(C)N(C(C)C)C(=O)SCC(Cl)=C(Cl)Cl	CC(N(C(=O)SCC(=C(Cl)Cl)Cl)C(C)C)C	O=C(N(C(C)C)C(C)C)SCC(=C(Cl)Cl)Cl		1	TRIALLATE(1)	2303-17-5(1)	3160	High Reliability
157	CCCC1(CCC)C(=O)NC(=O)NC1=O	CCCC1(CCC)C(=O)NC(=O)NC1=O	O=C1NC(=O)C(C(=O)N1)(CCC)CCC		1	barbituricacid,5,5-dipr(1)	2217-08-5(1)	3134	Medium Reliability	Name verified in PubChem
158	CCCCC1(CC)C(=O)NC(=O)NC1=O [Na+].CCCCC1(CC)C(=O)NC(=O)[N-]C1=O	CCCCC1(CC)C(=O)NC(=O)NC1=O	O=C1NC(=O)C(C(=O)N1)(CC)CCCC		1	5-BUTYL-5-ETHYLBARBITURIC ACID(1)	77-28-1(1)	415	High Reliability	Differences in counterions
159	[Na+].CCC(C)C1(CC)C(O)=NC(=O)N=C1[O-] [Na+].CCC(C)C1(CC)C(=O)NC(=O)[N-]C1=O	CCC(C1(CC)C(=NC(=O)N=C1O)O)C	O=C1N=C(O)C(C(O)=N1)(CC)C(C)CC		1	Butabarbital Sodium(1)	143-81-7(1)	1597	High Reliability
160	[Na+].[Na+].[Na+].[Na+].[O-]C(=O)CN(CCN(CC([O-])=O)CC([O-])=O)CC([O-])=O OC(=O)CN(CCN(CC(O)=O)CC(O)=O)CC(O)=O CC(O)=O.CC(O)=O.CC(O)=O.CC(O)=O.NCCN	OC(=O)CN(CC(=O)O)CCN(CC(=O)O)CC(=O)O	O=C(O)CN(CC(=O)O)CCN(CC(=O)O)CC(=O)O		2	EDTA, SODIUM SALT(1), ethylenediaminetetraaceticacid(1)	64-02-8(1), 60-00-4(1)	224, 178	Medium Reliability, High Reliability	Name verified in PubChem
161	CN1CC(O)N(C1=O)c2nnc(s2)C(C)(C)C	OC1CN(C(=O)N1c1nnc(s1)C(C)(C)C)C	O=C2N(c1nnc(C(C)(C)C)s1)C(O)CN2C		1	BUTHIDAZOLE(1)	55511-98-3(1)	4912	High Reliability
162	Nc1c(OC2OC(CO)C(O)C(O)C2O)c(O)nc(=N)[nH]1 Nc1nc(=O)c(c(N)[nH]1)OC2OC(CO)C(O)C(O)C2O	OCC1OC(Oc2c(O)nc(=N)[nH]c2N)C(C(C1O)O)O	N=C2N=C(O)C(OC1OC(CO)C(O)C(O)C1(O))=C(N)N2		1	Vicine(1)	152-93-2(1)	1634	High Reliability	Stereochemistry removed
163	Nc1ncnc2c1ncn2C3OC(COP(O)(=O)OP(O)(=O)OP(O)(O)=O)C(O)C3O	OC1C(COP(=O)(OP(=O)(OP(=O)(O)O)O)O)OC(C1O)n1cnc2c1ncnc2N	O=P(O)(O)OP(=O)(O)OP(=O)(O)OCC3OC(n2cnc1c(ncnc12)N)C(O)C3(O)		1	Adenosine Triphosphate(1)	56-65-5(1)	103	High Reliability	Stereochemistry removed
164	CNC(NCCSCc1c(C)[nH]cn1)=NC#N CN=C(NCCSCc1nc[nH]c1C)NC#N	N#CN=C(NCCSCc1nc[nH]c1C)NC	N#CN=C(NC)NCCSCc1nc[nH]c1C		1	CIMETIDINE(1)	51481-61-9(1)	4813	High Reliability	Stereochemistry removed
165	CC1CCC(CC1=O)C(C)=C CC(C)C1=CC(=O)C(C)CC1	CC(=C)C1CCC(C(=O)C1)C	O=C1CC(C(=C)C)CCC1C		2	2-METHYL-5-(1-METHYLETHENYL)CYCLOHEXANONE(1), 6-METHYL-3-ISOPROPYL-2-CYCLOHEXEN-1-ONE(1)	7764-50-3(1), 499-74-1(1)	3880, 1906	High Reliability	Checked on PubChem, Checked on ChemID
166	CC(C)=CCCC(C)=CC=O	O=CC=C(CCC=C(C)C)C	O=CC=C(C)CCC=C(C)C		1	CITRAL(1)	5392-40-5(1)	3596	High Reliability	Stereochemistry removed
167	CC12OC1CC3CC2C3(C)C	CC1(C)C2CC3C(C1C2)(C)O3	O1C2CC3CC(C12(C))C3(C)(C)		1	alpha-Pinene Oxide(1)	1686-14-2(1)	2958	High Reliability
168	CC1(C)C2CCC(C)(C2)C1=O	O=C1C2(C)CCC(C1(C)C)C2	O=C2C1(C)(CCC(C1)C2(C)C)		1	d-Fenchone(1)	4695-62-9(1)	3523	High Reliability	Stereochemistry removed
169	CC1(C)C2CCC1(C)C(=O)C2	O=C1CC2C(C1(C)CC2)(C)C	O=C1CC2CCC1(C)C2(C)(C)		2	CAMPHOR(1), (1R,4R)-(+)-CAMPHOR(1)	76-22-2(1), 464-49-3(1)	393, 1815	High Reliability	Stereochemistry removed
170	CC1CCC2C1COC(=O)C2C	CC1CCC2C1COC(=O)C2C	O=C1OCC2C(C)CCC2(C1C)		1	Iridomyrmecin(1)	485-43-8(1)	1860	High Reliability	Stereochemistry removed
171	CC1(C)OC2(C)CCC1CC2=O	O=C1CC2CCC1(C)OC2(C)C	O=C2CC1CCC2(OC1(C)(C))C		1	2-Oxabicyclo[2.2.2]octan-6-one, 1,3,3-trimethyl-(1)	18679-55-5(1)	4203	Medium Reliability
172	CC(=O)C1CC(CC(O)=O)C1(C)C	OC(=O)CC1CC(C1(C)C)C(=O)C	O=C(O)CC1CC(C(=O)C)C1(C)(C)		1	Cyclobutaneacetic acid, 3-acetyl-2,2-dimethyl-(1)	473-72-3(1)	1833	High Reliability
173	CC(=O)CC(=O)OC1CCCCC1	O=C(CC(=O)C)OC1CCCCC1	O=C(OC1CCCCC1)CC(=O)C		1	Butanoic acid, 3-oxo-, cyclohexyl ester(1)	6947-02-0(1)	3803	Medium Reliability
174	CC1(C)C(CCC1(C)C(O)=O)C(O)=O CC1(C)C(CCC1(C)C([O-])=O)C([O-])=O CC1(C)C(CCC1(C)C(O)=O)C(O)=O	OC(=O)C1CCC(C1(C)C)(C)C(=O)O	O=C(O)C1CCC(C(=O)O)(C)C1(C)(C)		2	CAMPHORIC ACID(1), CIS-1,2,2-TRIMETHYL-1,3-CYCLOPENTANEDICARBOXYL*(1)	124-83-4(1), 5394-83-2(1)	1453, 3597	Medium Reliability, High Reliability	Checked on PubChem, Checked on ChemID, Stereochemistry removed
175	CC(C)N(C(C)C)C(=O)SCC(Cl)=CCl	ClC=C(CSC(=O)N(C(C)C)C(C)C)Cl	O=C(N(C(C)C)C(C)C)SCC(=CCl)Cl		1	DIALLATE(1)	2303-16-4(1)	3159	High Reliability	Stereochemistry removed
176	CCOc1cc(OP(=S)(OC)OC)nc(CC)n1	CCOc1cc(nc(n1)CC)OP(=S)(OC)OC	n1c(OCC)cc(nc1CC)OP(OC)(OC)=S		1	ETRIMFOS(1)	38260-54-7(1)	4664	High Reliability
177	CN(C)C(=O)Nc1noc(c1)C(C)(C)C	O=C(N(C)C)Nc1noc(c1)C(C)(C)C	O=C(Nc1noc(c1)C(C)(C)C)N(C)C		1	ISOURON(1)	55861-78-4(1)	4924	High Reliability
178	CC(C)n1nc(C)cc1OC(=O)N(C)C	O=C(N(C)C)Oc1cc(nn1C(C)C)C	O=C(Oc1cc(nn1C(C)C)C)N(C)C		1	ISOLAN(1)	119-38-0(1)	1337	High Reliability
179	C1CCC2CCCCC2C1	C1CCC2C(C1)CCCC2	C1CCC2CCCCC2(C1)		1	DECAHYDRONAPHTHALENE(1)	91-17-8(1)	664	High Reliability
180	COC1OC(CNC(=O)N(CCCl)N=O)C(O)C(O)C1O	ClCCN(C(=O)NCC1OC(OC)C(C(C1O)O)O)N=O	O=NN(C(=O)NCC1OC(OC)C(O)C(O)C1(O))CCCl		1	Ranimustine(1)	58994-96-0(1)	4968	High Reliability	Checked on PubChem, Checked on ChemID, Stereochemistry removed
181	CCN(CC)c1nc(NC(C)C)nc(Cl)n1 CCN(CC)c1nc(Cl)nc(NC(C)C)n1	CCN(c1nc(NC(C)C)nc(n1)Cl)CC	n1c(nc(nc1N(CC)CC)Cl)NC(C)C		1	IPAZINE(1)	1912-25-0(1)	3020	High Reliability
182	COCCCNc1nc(NC(C)C)nc(Cl)n1	COCCCNc1nc(Cl)nc(n1)NC(C)C	n1c(nc(nc1NC(C)C)Cl)NCCCOC		1	G 34698(1)	1824-09-5(1)	2991	Medium Reliability
183	ON=C1CCCCCCCCC1=NO	ON=C1CCCCCCCCC1=NO	ON=C1C(=NO)CCCCCCCC1		1	1,2-Cyclodecanedione, dioxime(1)	18486-81-2(1)	4197	Medium Reliability
184	CCOC(=O)N1CCN(CC1)C(=O)OCC	CCOC(=O)N1CCN(CC1)C(=O)OCC	O=C(OCC)N1CCN(C(=O)OCC)CC1		1	1,4-Piperazinedicarboxylic acid, diethyl ester(1)	5470-28-0(1)	3628	High Reliability
185	CSC(C)=NOC(=O)N(C)SN(C)C(=O)ON=C(C)SC	CSC(=NOC(=O)N(SN(C(=O)ON=C(SC)C)C)C)C	O=C(ON=C(C)SC)N(C)SN(C(=O)ON=C(C)SC)C		1	THIODICARB(1)	59669-26-0(1)	4974	High Reliability	Stereochemistry removed
186	CC(C)=CCCC(C)(O)C=C	C=CC(CCC=C(C)C)(O)C	OC(C=C)(C)CCC=C(C)C		1	LINALOOL(1)	78-70-6(1)	442	High Reliability
187	CC(C)C1CCC(C)CC1=O	CC1CCC(C(=O)C1)C(C)C	O=C1CC(C)CCC1C(C)C		1	(-)-Menthone(1)	14073-97-3(1)	4008	High Reliability	Stereochemistry removed
188	CC(=C)C1CCC(C)(O)CC1 COc1cc(C=CCO)cc(OC)c1OC2OC(CO)C(O)C(O)C2O	CC(=C)C1CCC(CC1)(C)O	OC1(C)(CCC(C(=C)C)CC1)		1	beta-terpineol(1)	138-87-4(1)	1543	High Reliability	Stereochemistry removed, Name verified in PubChem
189	CC1=CCC(CC1)C(C)(C)O	CC1=CCC(CC1)C(O)(C)C	OC(C)(C)C1CC=C(C)CC1		1	ALPHA-TERPINEOL(1)	98-55-5(1)	820	High Reliability	Stereochemistry removed
190	CC(C)=CCCC(C)=CCO	OCC=C(CCC=C(C)C)C	OCC=C(C)CCC=C(C)C		2	GERANIOL(1), 2,6-Octadien-1-ol, 3,7-dimethyl-, (Z)-(1)	106-24-1(1), 106-25-2(1)	986, 987	Medium Reliability, High Reliability	Stereochemistry removed
191	CC1(C)C2CCC1(C)C(O)C2	OC1CC2C(C1(C)CC2)(C)C	OC1CC2CCC1(C)C2(C)(C)		2	d-Borneol(1), BORNEOL(1)	464-43-7(1), 507-70-0(1)	1814, 1941	High Reliability	Stereochemistry removed
192	CC12CCC(CC1)C(C)(C)O2	CC12CCC(CC1)C(O2)(C)C	O1C(C)(C)C2CCC1(C)CC2		1	1,8-CINEOLE(1)	470-82-6(1)	1824	High Reliability
193	CC1=CCC(CC1O)C(C)(C)O	CC1=CCC(CC1O)C(O)(C)C	OC1C(=CCC(C1)C(O)(C)C)C		1	Sobrerol(1)	498-71-5(1)	1904	High Reliability	Checked on PubChem, Checked on ChemID, Stereochemistry removed
194	CC(C)(OC1CCCCC1)C(O)=O	OC(=O)C(OC1CCCCC1)(C)C	O=C(O)C(OC1CCCCC1)(C)C		1	Propanoic acid, 2-(cyclohexyloxy)-2-methyl-(1)	91007-35-1(1)	5361	High Reliability
195	CCCCCCCC(C(O)=O)C(O)=O	CCCCCCCC(C(=O)O)C(=O)O	O=C(O)C(C(=O)O)CCCCCCC		1	Propanedioic acid, heptyl-(1)	760-54-3(1)	2673	Medium Reliability
196	CCCCC(CCC(O)=O)CC(O)=O	CCCCC(CC(=O)O)CCC(=O)O	O=C(O)CCC(CC(=O)O)CCCC		1	Hexanedioic acid, 3-butyl-(1)	24767-93-9(1)	4365	Medium Reliability
197	CCOC(=O)CCCCC(=O)OCC	CCOC(=O)CCCCC(=O)OCC	O=C(OCC)CCCCC(=O)OCC		1	DIETHYLHEXANEDIOATE(1)	141-28-6(1)	1563	High Reliability
198	CCCC(=O)OCCOC(=O)CCC	CCCC(=O)OCCOC(=O)CCC	O=C(OCCOC(=O)CCC)CCC		1	Butanoic acid, 1,2-ethanediyl ester(1)	105-72-6(1)	983	High Reliability	Checked on PubChem, Checked on ChemID
199	OC(=O)CCCCCCCCC(O)=O	OC(=O)CCCCCCCCC(=O)O	O=C(O)CCCCCCCCC(=O)O		1	DECANEDIOIC ACID(1)	111-20-6(1)	1209	High Reliability
200	CCN(CC)C(=O)C(Cl)=C(C)OP(=O)(OC)OC	CCN(C(=O)C(=C(OP(=O)(OC)OC)C)Cl)CC	O=C(C(=C(OP(=O)(OC)OC)C)Cl)N(CC)CC		2	PHOSPHAMIDON(2)	297-99-4(1), 13171-21-6(1)	1686, 3959	High Reliability	Stereochemistry removed
201	CN(C)C1CCCC=CCC1	CN(C1CCCC=CCC1)C	C1=CCCC(N(C)C)CCC1		1	4-Cycloocten-1-amine, N,N-dimethyl-(1)	66950-37-6(1)	5070	Medium Reliability	Stereochemistry removed
202	CCOP(=O)(OCC)SCC(=O)NC(C)(C)C#N	CCOP(=O)(OCC)SCC(=O)NC(C#N)(C)C	N#CC(NC(=O)CSP(=O)(OCC)OCC)(C)C		1	Cyanthoate(1)	3734-95-0(1)	3423	High Reliability
203	CC(C)CC(N)C(=O)NCC(=O)NCC(O)=O	CC(CC(C(=O)NCC(=O)NCC(=O)O)N)C	O=C(O)CNC(=O)CNC(=O)C(N)CC(C)C		1	Glycine, N-(N-L-leucylglycyl)-(1)	1187-50-4(1)	2863	High Reliability	Checked on PubChem, Checked on ChemID, Stereochemistry removed
204	CCNc1nc(nc(OC)n1)N(CC)CC CCNc1nc(OC)nc(n1)N(CC)CC	CCNc1nc(OC)nc(n1)N(CC)CC	n1c(nc(nc1NCC)N(CC)CC)OC		1	2-DIETHYLAMINO-4-ETHYLAMINO-6-METHOXY-S-TRIAZI*(1)	13532-26-8(1)	3984	Medium Reliability
205	CCNc1nc(OC)nc(NC(C)CC)n1	CCNc1nc(NC(CC)C)nc(n1)OC	n1c(nc(nc1NCC)NC(C)CC)OC		1	SECBUMETON(1)	26259-45-0(1)	4417	High Reliability
206	COc1nc(NC(C)C)nc(NC(C)C)n1	COc1nc(NC(C)C)nc(n1)NC(C)C	n1c(nc(nc1NC(C)C)NC(C)C)OC		1	PROMETON(1)	1610-18-0(1)	2943	High Reliability
207	CCNc1nc(OC)nc(NC(C)(C)C)n1	CCNc1nc(OC)nc(n1)NC(C)(C)C	n1c(nc(nc1NCC)NC(C)(C)C)OC		1	TERBUMETON(1)	33693-04-8(1)	4569	High Reliability
208	CSc1nc(NC(C)C)nc(NC(C)C)n1	CSc1nc(NC(C)C)nc(n1)NC(C)C	n1c(nc(nc1NC(C)C)SC)NC(C)C		1	PROMETRYNE(1)	7287-19-6(1)	3825	High Reliability
209	CCNc1nc(SC)nc(NC(C)(C)C)n1	CCNc1nc(SC)nc(n1)NC(C)(C)C	n1c(nc(nc1NC(C)(C)C)SC)NCC		1	TERBUTRYN(1)	886-50-0(1)	2732	High Reliability
210	CCCCCCN1CCCC1=O	CCCCCCN1CCCC1=O	O=C1N(CCC1)CCCCCC		1	1-HEXYL-2-PYRROLIDONE(1)	4838-65-7(1)	3546	High Reliability
211	O=C1CCCCCCCCCN1	O=C1CCCCCCCCCN1	O=C1NCCCCCCCCC1		1	Azacycloundecan-2-one(1)	1009-89-8(1)	2796	High Reliability
212	CCOC(=O)CC(SP(=S)(OC)OC)C(=O)OCC	CCOC(=O)CC(C(=O)OCC)SP(=S)(OC)OC	O=C(OCC)CC(C(=O)OCC)SP(OC)(OC)=S		1	MALATHION(1)	121-75-5(1)	1379	Medium Reliability
213	CCOC(=O)CC(SP(=O)(OC)OC)C(=O)OCC	CCOC(=O)CC(C(=O)OCC)SP(=O)(OC)OC	O=C(OCC)CC(C(=O)OCC)SP(=O)(OC)OC		1	MALAOXON(1)	1634-78-2(1)	2948	High Reliability
214	CCCCCC1CCCC1	CCCCCC1CCCC1	CCCCCC1CCCC1		1	CYCLOPENTANE, PENTYL-(1)	3741-00-2(1)	3427	High Reliability
215	CCCCCCCCC=C	CCCCCCCCC=C	C=CCCCCCCCC		1	1-DECENE(1)	872-05-9(1)	2723	High Reliability
216	CC(C)C1CCC(C)CC1	CC1CCC(CC1)C(C)C	CC1CCC(CC1)C(C)C		1	P-MENTHANE(1)	99-82-1(1)	857	High Reliability
217	CCCC(=O)NCCNC(=O)CCC	CCCC(=O)NCCNC(=O)CCC	O=C(NCCNC(=O)CCC)CCC		1	Butanamide, N,N'-1,2-ethanediylbis-(1)	925-49-5(1)	2748	High Reliability
218	CCC(C)C(C)(COC(N)=O)COC(N)=O	CCC(C(COC(=O)N)(COC(=O)N)C)C	O=C(OCC(C)(COC(=O)N)C(C)CC)N		1	MEBUTAMATE(1)	64-55-1(1)	229	High Reliability
219	OCCN=C(O)CCCCC(O)=NCCO OCCNC(=O)CCCCC(=O)NCCO	OCCN=C(CCCCC(=NCCO)O)O	OC(=NCCO)CCCCC(O)=NCCO		1	Hexanediamide, N,N'-bis(2-hydroxyethyl)-(1)	1964-73-4(1)	3050	High Reliability
220	CCNP(=S)(OC)OC(C)=CC(=O)OC(C)C	CCNP(=S)(OC(=CC(=O)OC(C)C)C)OC	O=C(OC(C)C)C=C(OP(OC)(NCC)=S)C		1	PROPETAMPHOS(1)	31218-83-4(1)	4521	High Reliability	Stereochemistry removed
221	CCOC(=O)N(C)C(=O)CSP(=S)(OCC)OCC	CCOC(=O)N(C(=O)CSP(=S)(OCC)OCC)C	O=C(OCC)N(C(=O)CSP(OCC)(OCC)=S)C		1	MECARBAM(1)	2595-54-2(1)	3249	High Reliability
222	CC(C)(C)C1CCC(O)CC1	OC1CCC(CC1)C(C)(C)C	OC1CCC(CC1)C(C)(C)C		1	Cyclohexanol, 4-(1,1-dimethylethyl)-(1)	98-52-2(1)	818	High Reliability
223	CCCCCCCCC(C)=O	CCCCCCCCC(=O)C	O=C(C)CCCCCCCC		1	2-DECANONE(1)	693-54-9(1)	2638	High Reliability
224	CC(C)C1CCC(C)CC1O	CC1CCC(C(C1)O)C(C)C	OC1CC(C)CCC1(C(C)C)		3	MENTHOL(1), CYCLOHEXANOL, 5-METHYL-2-(1-METHYLETHYL)-(1), MENTHOL (L)(1)	89-78-1(1), 1490-04-6(1), 2216-51-5(1)	640, 2915, 3131	High Reliability	Stereochemistry removed
225	CCCCCCCCCC(O)=O	CCCCCCCCCC(=O)O	O=C(O)CCCCCCCCC		1	DECANOIC ACID(1)	334-48-5(1)	1742	High Reliability
226	CCCCCCCCC(=O)OC	CCCCCCCCC(=O)OC	O=C(OC)CCCCCCCC		1	METHYL NONANOATE(1)	1731-84-6(1)	2974	High Reliability
227	CCCCCCCC(=O)OCC	CCCCCCCC(=O)OCC	O=C(OCC)CCCCCCC		1	ETHYL OCTANOATE(1)	106-32-1(1)	989	High Reliability
228	CC(C)(O)C1CCC(C)(O)CC1	CC1(O)CCC(CC1)C(O)(C)C	OC(C)(C)C1CCC(O)(C)CC1		2	Terpin(1), trans-Terpin(1)	80-53-5(1), 565-50-4(1)	494, 2188	High Reliability	Checked on PubChem, Checked on ChemID
229	CCCCCOC(=O)CCOCC	CCCCCOC(=O)CCOCC	O=C(OCCCCC)CCOCC		1	Propionic acid, 3-ethoxy-, pentyl ester(1)	14144-36-6(1)	4012	Medium Reliability
230	CCCCOCCOCCOC(C)=O	CCCCOCCOCCOC(=O)C	O=C(OCCOCCOCCCC)C		1	DIETHYLENE GLYCOL MONOBUTYL ETHER ACETATE(1)	124-17-4(1)	1441	High Reliability
231	CCC(CC)C(=O)N(CC)CC	CCC(C(=O)N(CC)CC)CC	O=C(N(CC)CC)C(CC)CC		1	Butanamide, N,N,2-triethyl-(1)	79868-38-5(1)	5256	Medium Reliability
232	CCCSC(=O)N(CCC)CCC	CCCSC(=O)N(CCC)CCC	O=C(N(CCC)CCC)SCCC		1	VERNOLATE(1)	1929-77-7(1)	3038	High Reliability
233	CCCCN(CC)C(=O)SCCC	CCCCN(C(=O)SCCC)CC	O=C(N(CC)CCCC)SCCC		1	PEBULATE(1)	1114-71-2(1)	2825	High Reliability
234	CCCCCCCCCC	CCCCCCCCCC	CCCCCCCCCC		1	N-DECANE(1)	124-18-5(1)	1442	High Reliability
235	CCCCC(C)(C)CCC	CCCCC(CCC)(C)C	CCCCC(C)(C)CCC		1	4,4-Dimethyloctane(1)	15869-95-1(1)	4080	High Reliability
236	CCCCCCCCCCO	CCCCCCCCCCO	OCCCCCCCCCC		1	1-DECANOL(1)	112-30-1(1)	1248	High Reliability
237	CC(C)CCOCCC(C)C	CC(CCOCCC(C)C)C	O(CCC(C)C)CCC(C)C		1	DIISOPENTYL ETHER(1)	544-01-4(1)	2106	High Reliability
238	CCCCCCCCOCCO	CCCCCCCCOCCO	OCCOCCCCCCCC		1	Ethanol, 2-(octyloxy)-(1)	10020-43-6(1)	3893	High Reliability
239	CCCCOCCOCCCC	CCCCOCCOCCCC	O(CCOCCCC)CCCC		1	1,2-DIBUTOXYETHANE(1)	112-48-1(1)	1256	High Reliability
240	OCCCCCCCCCCO	OCCCCCCCCCCO	OCCCCCCCCCCO		1	1,10-Decanediol(1)	112-47-0(1)	1255	High Reliability
241	CCCCCCOCCOCCO	CCCCCCOCCOCCO	OCCOCCOCCCCCC		1	ETHANOL, 2- 2-(HEXYLOXY)ETHOXY -(1)	112-59-4(1)	1260	Medium Reliability
242	CCCCOCC(C)OCC(C)O	CCCCOCC(OCC(O)C)C	OC(C)COC(C)COCCCC		1	2-Propanol, 1-(2-butoxy-1-methylethoxy)-(1)	29911-28-2(1)	4494	High Reliability
243	CCCCOCCOCCOCCO	CCCCOCCOCCOCCO	OCCOCCOCCOCCCC		1	TRIETHYLENE GLYCOL BUTYL ETHER(1)	143-22-6(1)	1595	High Reliability
244	COCC(C)OCC(C)OC(C)CO	CC(OC(CO)C)COC(COC)C	OCC(OC(C)COC(C)COC)C		1	Dowanol TPM(1)	25498-49-1(1)	4401	High Reliability	Checked on PubChem, Checked on ChemID
245	OCC(CO)(CO)COCC(CO)(CO)CO	OCC(COCC(CO)(CO)CO)(CO)CO	OCC(CO)(CO)COCC(CO)(CO)CO		1	Dipentaerythritol(1)	126-58-9(1)	1461	High Reliability
246	CCCCCSS(=O)CCCCC	CCCCCSS(=O)CCCCC	O=S(CCCCC)SCCCCC		1	1-Pentanesulfinothioic acid, S-pentyl ester(1)	84549-06-4(1)	5301	Medium Reliability
247	CCCCCCCCCCN	CCCCCCCCCCN	NCCCCCCCCCC		1	N-DECYLAMINE(1)	2016-57-1(1)	3067	High Reliability
248	CCCCN(CCO)CCCC	CCCCN(CCCC)CCO	OCCN(CCCC)CCCC		1	2-Dibutylaminoethanol(1)	102-81-8(1)	924	High Reliability
249	CCCCP(=O)(CCCC)OCC	CCCCP(=O)(OCC)CCCC	O=P(OCC)(CCCC)CCCC		1	Phosphinic acid, dibutyl-, ethyl ester(1)	7100-92-7(1)	3815	Medium Reliability	Checked on PubChem
250	CCOP(=O)(SC(C)CC)SC(C)CC	CCOP(=O)(SC(CC)C)SC(CC)C	O=P(OCC)(SC(C)CC)SC(C)CC		1	CADUSAFOS(1)	95465-99-9(1)	5393	High Reliability
251	CCCCCCP(=O)(OCC)OCC	CCCCCCP(=O)(OCC)OCC	O=P(OCC)(OCC)CCCCCC		1	Phosphonic acid, hexyl-, diethyl ester(1)	16165-66-5(1)	4094	Medium Reliability
252	CCCCOP(=O)(CC)OCCCC	CCP(=O)(OCCCC)OCCCC	O=P(OCCCC)(OCCCC)CC		1	Phosphonic acid, ethyl-, dibutyl ester(1)	2404-58-2(1)	3193	Medium Reliability
253	Fc1ccc(cc1)N2C(=O)C(Cl)=C(Cl)C2=O	O=C1C(=C(C(=O)N1c1ccc(cc1)F)Cl)Cl	O=C1C(=C(C(=O)N1c2ccc(F)cc2)Cl)Cl		1	sparticide(1)	41205-21-4(1)	4740	Medium Reliability	Name verified in PubChem
254	ClC1=C(Cl)C(=O)c2c(cccc2)C1=O ClC1=C(Cl)C(=O)c2ccccc2C1=O	O=C1C(=C(Cl)C(=O)c2c1cccc2)Cl	O=C1c2ccccc2(C(=O)C(=C1Cl)Cl)		1	DICHLONE(1)	117-80-6(1)	1310	High Reliability
255	Clc1cc2c(cc(Cl)cc2Cl)c(Cl)c1 Clc1cc(Cl)c2cc(Cl)cc(Cl)c2c1	Clc1cc(Cl)c2c(c1)c(Cl)cc(c2)Cl	c2c1c(cc(cc1Cl)Cl)c(cc2Cl)Cl		1	1,3,5,7-TETRACHLORONAPHTHALENE(1)	53555-64-9(1)	4873	High Reliability
256	Clc1cc2c(Cl)ccc(Cl)c2cc1Cl Clc1ccc(Cl)c2cc(Cl)c(Cl)cc12	Clc1cc2c(Cl)ccc(c2cc1Cl)Cl	c2cc(c1cc(c(cc1c2Cl)Cl)Cl)Cl		1	1,4,6,7-TETRACHLORONAPHTHALENE(1)	55720-43-9(1)	4921	High Reliability
257	Clc1cccc2c(Cl)c(Cl)c(Cl)cc12	Clc1cc2c(Cl)cccc2c(c1Cl)Cl	c2cc1c(cc(c(c1Cl)Cl)Cl)c(c2)Cl		1	1,2,3,5-TETRACHLORONAPHTHALENE(1)	53555-63-8(1)	4872	High Reliability
258	Clc1c(Cl)c(Cl)c2ccccc2c1Cl	Clc1c(Cl)c(Cl)c(c2c1cccc2)Cl	c1ccc2c(c1)c(c(c(c2Cl)Cl)Cl)Cl		1	1,2,3,4-TETRACHLORONAPHTHALENE(1)	20020-02-4(1)	4245	High Reliability
259	Clc1cc2c(Cl)cc(Cl)cc2cc1 Clc1ccc2cc(Cl)cc(Cl)c2c1	Clc1cc(Cl)c2c(c1)ccc(c2)Cl	c1cc(cc2c1cc(cc2Cl)Cl)Cl		1	1,3,7-TRICHLORONAPHTHALENE(1)	55720-37-1(1)	4919	High Reliability
260	Clc1cc2cc(Cl)c(Cl)cc2cc1	Clc1ccc2c(c1)cc(c(c2)Cl)Cl	c1cc(cc2cc(c(cc12)Cl)Cl)Cl		1	2,3,6-TRICHLORONAPHTHALENE(1)	55720-40-6(1)	4920	High Reliability
261	ClC1C=CC2C1C3(Cl)C(Cl)=C(Cl)C2(Cl)C3(Cl)Cl	ClC1C=CC2C1C1(Cl)C(=C(C2(C1(Cl)Cl)Cl)Cl)Cl	C1=CC(C2C1C3(C(=C(C2(C3(Cl)Cl)Cl)Cl)Cl)Cl)Cl		1	HEPTACHLOR(1)	76-44-8(1)	399	High Reliability
262	ClC1C2OC2C3C1C4(Cl)C(Cl)=C(Cl)C3(Cl)C4(Cl)Cl	ClC1C2OC2C2C1C1(Cl)C(=C(C2(C1(Cl)Cl)Cl)Cl)Cl	O1C2C1C(C3C2C4(C(=C(C3(C4(Cl)Cl)Cl)Cl)Cl)Cl)Cl		1	HEPTACHLOR EPOXIDE(1)	1024-57-3(1)	2801	High Reliability
263	[O-][N+](=O)c1cccc2c(ccc(c12)[N+]([O-])=O)[N+]([O-])=O [O-][N+](=O)c1ccc(c2c1cccc2[N+]([O-])=O)[N+]([O-])=O	[O-][N+](=O)c1ccc(c2c1cccc2[N+](=O)[O-])[N+](=O)[O-]	O=[N+]([O-])c2ccc(c1c2(cccc1[N+](=O)[O-]))[N+](=O)[O-]		1	Naphthalene, 1,4,5-trinitro-(1)	2243-95-0(1)	3145	High Reliability
264	Clc1cccc2cccc(Cl)c12	Clc1cccc2c1c(Cl)ccc2	c2cc1cccc(c1c(c2)Cl)Cl		1	1,8-DICHLORONAPHTHALENE(1)	2050-74-0(1)	3081	High Reliability
265	Clc1cc2cc(Cl)ccc2cc1	Clc1ccc2c(c1)cc(cc2)Cl	c1cc(cc2cc(ccc12)Cl)Cl		1	2,7-DICHLORONAPHTHALENE(1)	2198-77-8(1)	3122	High Reliability
266	Clc1cc2ccc(Cl)cc2cc1	Clc1ccc2c(c1)ccc(c2)Cl	c1cc(cc2ccc(cc12)Cl)Cl		1	2,6-DICHLORONAPHTHALENE(1)	2065-70-5(1)	3088	High Reliability
267	Clc1cccc2c(Cl)cccc12	Clc1cccc2c1cccc2Cl	c2cc1c(cccc1Cl)c(c2)Cl		1	1,5-DICHLORONAPHTHALENE(1)	1825-30-5(1)	2992	High Reliability
268	Clc1c2ccccc2c(Cl)cc1 Clc1ccc(Cl)c2ccccc12	Clc1ccc(c2c1cccc2)Cl	c1ccc2c(c1)c(ccc2Cl)Cl		1	1,4-DICHLORONAPHTHALENE(1)	1825-31-6(1)	2993	High Reliability
269	Clc1c(Cl)cc2ccccc2c1 Clc1cc2ccccc2cc1Cl	Clc1cc2ccccc2cc1Cl	c1ccc2cc(c(cc2(c1))Cl)Cl		1	2,3-DICHLORONAPHTHALENE(1)	2050-75-1(1)	3082	High Reliability
270	Clc1ccc2ccccc2c1Cl	Clc1ccc2c(c1Cl)cccc2	c1ccc2c(c1)ccc(c2Cl)Cl		1	1,2-DICHLORONAPHTHALENE(1)	2050-69-3(1)	3080	High Reliability
271	Clc1cc(Cl)nc(n1)-c2ccccc2	Clc1cc(Cl)nc(n1)c1ccccc1	n1c(nc(cc1Cl)Cl)c2ccccc2		1	FENCLORIM(1)	3740-92-9(1)	3426	High Reliability
272	Clc1c(Cl)c(=O)n(nc1)-c2ccccc2	Clc1cnn(c(=O)c1Cl)c1ccccc1	O=C1C(=C(C=NN1c2ccccc2)Cl)Cl		1	2-Phenyl-4,5-dichloro-3-pyridazinone(1)	1698-53-9(1)	2964	High Reliability
273	COC(=O)c1c(Cl)c(Cl)c(C(=O)OC)c(Cl)c1Cl	COC(=O)c1c(Cl)c(Cl)c(c(c1Cl)Cl)C(=O)OC	O=C(OC)c1c(c(c(C(=O)OC)c(c1Cl)Cl)Cl)Cl		1	DIMETHYL TETRACHLOROTEREPHTHALATE(1)	1861-32-1(1)	3002	High Reliability
274	ClC1CC2C(C1Cl)C3(Cl)C(Cl)=C(Cl)C2(Cl)C3(Cl)Cl [H]C12CC(Cl)C(Cl)C1([H])C3(Cl)C(Cl)=C(Cl)C2(Cl)C3(Cl)Cl ClC1CC2C(C1Cl)C3(Cl)C(=C(Cl)C2(Cl)C3(Cl)Cl)Cl	ClC1CC2C(C1Cl)C1(C(C2(Cl)C(=C1Cl)Cl)(Cl)Cl)Cl	C2(=C(C3(C1C(CC(C1Cl)Cl)C2(C3(Cl)Cl)Cl)Cl)Cl)Cl		3	CHLORDANE(1), ALPHA-CHLORDANE(1), CHLORDANE (TRANS)(1)	57-74-9(1), 5103-71-9(1), 5103-74-2(1)	137, 3561, 3562	High Reliability	Stereochemistry removed
275	Clc1cc2c(cc1)N=C([N-][N+]2=O)n3ccnc3 [O-][n+]1nc(nc2ccc(Cl)cc12)-n3ccnc3	Clc1ccc2c(c1)[N+](=O)[N-]C(=N2)n1cncc1	O=[N+]2[N-]C(=Nc1ccc(cc12)Cl)n3cncc3		1	TRIAZOXIDE(1)	72459-58-6(1)	5174	High Reliability
276	OC(=O)c1c2ncccc2c(cc1)N(=O)=O OC(=O)c1ccc(c2cccnc12)[N+]([O-])=O	OC(=O)c1ccc(c2c1nccc2)[N+](=O)[O-]	O=C(O)c1ccc(c2cccnc12)[N+](=O)[O-]		1	8-Quinolinecarboxylic acid, 5-nitro-(1)	83848-59-3(1)	5295	Medium Reliability
277	[O-][N+](=O)c1cccc2cccc(c12)[N+]([O-])=O	[O-][N+](=O)c1cccc2c1c(ccc2)[N+](=O)[O-]	O=[N+]([O-])c2cccc1cccc(c12)[N+](=O)[O-]		1	NAPHTHALENE, 1,8-DINITRO-(1)	602-38-0(1)	2368	High Reliability
278	[O-][N+](=O)c1cccc2c(cccc12)[N+]([O-])=O [O-][N+](=O)c1cccc2c1cccc2[N+]([O-])=O	[O-][N+](=O)c1cccc2c1cccc2[N+](=O)[O-]	O=[N+]([O-])c2cccc1c2(cccc1[N+](=O)[O-])		1	NAPHTHALENE, 1,5-DINITRO-(1)	605-71-0(1)	2381	High Reliability
279	Cc1cc2nc3c(sc(=O)s3)nc2cc1 Cc1ccc2nc3sc(=O)sc3nc2c1	Cc1ccc2c(c1)nc1c(n2)sc(=O)s1	O=C2Sc1nc3ccc(cc3(nc1S2))C		1	OXYTHIOQUINOX(1)	2439-01-2(1)	3208	High Reliability
280	OC(=O)c1cc2ccccc2oc1=O	OC(=O)c1cc2ccccc2oc1=O	O=C(O)C1=Cc2ccccc2(OC1(=O))		1	2H-1-Benzopyran-3-carboxylic acid, 2-oxo-(1)	531-81-7(1)	2019	High Reliability
281	OC(=O)c1cc2ccccc2c(=O)o1	OC(=O)c1cc2ccccc2c(=O)o1	O=C(O)C=1OC(=O)c2ccccc2(C=1)		1	1H-2-Benzopyran-3-carboxylic acid, 1-oxo-(1)	2289-03-4(1)	3158	High Reliability
282	OC(=O)c1cc(C(O)=O)c(cc1C(O)=O)C(O)=O	OC(=O)c1cc(C(=O)O)c(cc1C(=O)O)C(=O)O	O=C(O)c1cc(C(=O)O)c(cc1(C(=O)O))C(=O)O		1	PYROMELLITIC ACID(1)	89-05-4(1)	628	High Reliability
283	Brc1ccc2ccccc2c1	Brc1ccc2c(c1)cccc2	c1ccc2cc(ccc2(c1))Br		1	2-BROMONAPHTHALENE(1)	580-13-2(1)	2224	High Reliability
284	Brc1c2ccccc2ccc1 Brc1cccc2ccccc12	Brc1cccc2c1cccc2	c1ccc2c(c1)cccc2Br		1	1-BROMONAPHTHALENE(1)	90-11-9(1)	649	High Reliability
285	Brc1cnc([nH]c1=O)-c2ccccc2 Brc1c[nH]c(nc1=O)-c2ccccc2	O=c1[nH]c(ncc1Br)c1ccccc1	O=C1NC(=NC=C1Br)c2ccccc2		1	4(1H)-Pyrimidinone, 5-bromo-2-phenyl-(1)	26786-28-7(1)	4431	Medium Reliability	Checked on PubChem
286	Clc1ccc2ccccc2c1	Clc1ccc2c(c1)cccc2	c1ccc2cc(ccc2(c1))Cl		1	2-CHLORONAPHTHALENE(1)	91-58-7(1)	671	High Reliability
287	Clc1c2ccccc2ccc1 Clc1cccc2ccccc12	Clc1cccc2c1cccc2	c1ccc2c(c1)cccc2Cl		1	1-CHLORONAPHTHALENE(1)	90-13-1(1)	651	High Reliability
288	Fc1c2ccccc2ccc1 Fc1cccc2ccccc12	Fc1cccc2c1cccc2	Fc1cccc2ccccc12		1	1-FLUORONAPHTHALENE(1)	321-38-0(1)	1729	High Reliability
289	Ic1c2ccccc2ccc1 Ic1cccc2ccccc12	Ic1cccc2c1cccc2	c1ccc2c(c1)cccc2I		1	1-IODONAPHTHALENE(1)	90-14-2(1)	652	High Reliability
290	[nH]1c2c(cccc2)nc1-c3cscn3 [nH]1c2ccccc2nc1-c3cscn3	c1scc(n1)c1nc2c([nH]1)cccc2	n1cscc1c2nc3ccccc3([nH]2)		1	THIABENDAZOLE(1)	148-79-8(1)	1617	High Reliability
291	OC(=O)c1c2cccnc2ccc1 OC(=O)c1cccc2ncccc12	OC(=O)c1cccc2c1cccn2	O=C(O)c2cccc1ncccc12		1	5-Quinolinecarboxylic acid(1)	7250-53-5(1)	3822	High Reliability
292	OC(=O)c1ccc2ncccc2c1	OC(=O)c1ccc2c(c1)cccn2	O=C(O)c1ccc2ncccc2(c1)		1	6-Quinolinecarboxylic acid(1)	10349-57-2(1)	3914	High Reliability
293	OC(=O)c1cccc2c1nccc2 OC(=O)c1cccc2cccnc12	OC(=O)c1cccc2c1nccc2	O=C(O)c2cccc1cccnc12		1	8-Quinolinecarboxylic acid(1)	86-59-9(1)	572	High Reliability
294	OC(=O)c1ccc2ccccc2n1	OC(=O)c1ccc2c(n1)cccc2	O=C(O)c1nc2ccccc2(cc1)		1	2-Quinolinecarboxylic acid(1)	93-10-7(1)	700	High Reliability
295	Oc1c2ccccc2ccc1N=O Oc1c(ccc2ccccc12)N=O	O=Nc1ccc2c(c1O)cccc2	O=Nc1ccc2ccccc2(c1(O))		1	2-NITROSO-1-NAPHTHOL(1)	132-53-6(1)	1503	High Reliability
296	[O-][N+](=O)c1ccc2ccccc2c1	[O-][N+](=O)c1ccc2c(c1)cccc2	O=[N+]([O-])c1ccc2ccccc2(c1)		1	2-NITRONAPHTHALENE(1)	581-89-5(1)	2234	High Reliability
297	[O-][N+](=O)c1c2ccccc2ccc1 [O-][N+](=O)c1cccc2ccccc12	[O-][N+](=O)c1cccc2c1cccc2	O=[N+]([O-])c2cccc1ccccc12		1	1-NITRONAPHTHALENE(1)	86-57-7(1)	571	High Reliability
298	Oc1ccc2ccccc2c1N=O ON=C1C(=O)C=Cc2ccccc12 Oc1ccc2ccccc2c1N=O	O=Nc1c(O)ccc2c1cccc2	O=Nc2c(O)ccc1ccccc12		2	1-NITROSO-2-NAPHTHOL(1), 1,2-Naphthalenedione, 1-oxime(1)	131-91-9(1), 2636-79-5(1)	1501, 3266	High Reliability
299	Oc1c(c2ccccc2cc1)[N+]([O-])=O Oc1ccc2ccccc2c1[N+]([O-])=O	[O-][N+](=O)c1c(O)ccc2c1cccc2	O=[N+]([O-])c2c(O)ccc1ccccc12		1	1-Nitro-2-naphthol(1)	550-60-7(1)	2124	High Reliability
300	c1cc2ccccc2cc1	c1ccc2c(c1)cccc2	c1ccc2ccccc2(c1)		1	NAPHTHALENE(1)	91-20-3(1)	667	High Reliability
301	Nc1c(Br)c(=O)n(nc1)-c2ccccc2	Nc1cnn(c(=O)c1Br)c1ccccc1	O=C1C(=C(N)C=NN1c2ccccc2)Br		1	Brompyrazone(1)	3042-84-0(1)	3318	High Reliability
302	Nc1c(Cl)c(=O)n(nc1)-c2ccccc2	Nc1cnn(c(=O)c1Cl)c1ccccc1	O=C1C(=C(N)C=NN1c2ccccc2)Cl		1	CHLORIDAZON(1)	1698-60-8(1)	2965	High Reliability
303	c1ccc(nc1)-c2cnccc2	c1ccc(nc1)c1cccnc1	n1cccc(c1)c2ncccc2		1	2,3'-BIPYRIDINE(1)	581-50-0(1)	2233	High Reliability
304	c1ccc(nc1)-c2ccccn2	c1ccc(nc1)c1ccccn1	n1ccccc1c2ncccc2		1	2,2-BIPYRIDINE(1)	366-18-7(1)	1756	High Reliability
305	c1cc(ccn1)-c2ccncc2	n1ccc(cc1)c1ccncc1	n1ccc(cc1)c2ccncc2		1	4,4'-DIPYRIDYL(1)	553-26-4(1)	2135	High Reliability
306	O=N(=O)Cc1nc2ccccc2cc1 [O-][N+](=O)Cc1ccc2ccccc2n1	[O-][N+](=O)Cc1ccc2c(n1)cccc2	O=[N+]([O-])Cc1nc2ccccc2(cc1)		1	Quinoline, 2-(nitromethyl)-(1)	5114-78-3(1)	3564	Medium Reliability
307	Cc1nc2c(O)ccc(c2cc1)N(=O)=O Cc1ccc2c(ccc(O)c2n1)[N+]([O-])=O	Cc1ccc2c(n1)c(O)ccc2[N+](=O)[O-]	O=[N+]([O-])c2ccc(O)c1nc(ccc12)C		1	8-Quinolinol, 2-methyl-5-nitro-(1)	38543-66-7(1)	4686	Medium Reliability
308	CC1=NN(C(=O)C1[N+]([O-])=O)c2ccc(cc2)[N+]([O-])=O	[O-][N+](=O)c1ccc(cc1)N1N=C(C(C1=O)[N+](=O)[O-])C	O=C1N(N=C(C)C1[N+](=O)[O-])c2ccc(cc2)[N+](=O)[O-]		1	Picrolonic acid(1)	550-74-3(1)	2125	Medium Reliability
309	Oc1cc2c(cccc2)cc1 Oc1ccc2ccccc2c1	Oc1ccc2c(c1)cccc2	Oc1ccc2ccccc2(c1)		1	2-NAPHTHOL(1)	135-19-3(1)	1524	High Reliability
310	Oc1cccc2ccccc12	Oc1cccc2c1cccc2	Oc1cccc2ccccc12		1	1-NAPHTHOL(1)	90-15-3(1)	653	High Reliability
311	Cc1cc(=O)oc2ccccc12	O=c1cc(C)c2c(o1)cccc2	O=C2Oc1ccccc1C(=C2)C		1	2H-1-Benzopyran-2-one, 4-methyl-(1)	607-71-6(1)	2389	High Reliability
312	Oc1cc(O)c2ccccc2c1	Oc1cc2ccccc2c(c1)O	Oc1cc(O)c2ccccc2(c1)		1	NAPHTHALENE-1,3-DIOL(1)	132-86-5(1)	1508	High Reliability
313	Oc1cc2ccc(O)cc2cc1	Oc1ccc2c(c1)ccc(c2)O	Oc1ccc2cc(O)ccc2(c1)		1	2,6-NAPHTHALENEDIOL(1)	581-43-1(1)	2231	High Reliability
314	Oc1cccc2c(O)cccc12	Oc1cccc2c1cccc2O	Oc1cccc2c(O)cccc12		1	1,5-DIHYDROXYNAPHTHALENE(1)	83-56-7(1)	528	High Reliability
315	Oc1cc2c(cccc2)cc1O Oc1cc2ccccc2cc1O	Oc1cc2ccccc2cc1O	Oc1cc2ccccc2(cc1(O))		1	2,3-NAPHTHALENEDIOL(1)	92-44-4(1)	685	High Reliability
316	COc1ccc2ccc(=O)oc2c1	COc1ccc2c(c1)oc(=O)cc2	O=C1Oc2cc(OC)ccc2(C=C1)		1	2H-1-Benzopyran-2-one, 7-methoxy-(1)	531-59-9(1)	2018	High Reliability
317	Cc1cc(=O)oc2c1cc(O)cc2 Cc1cc(=O)oc2ccc(O)cc12	Oc1ccc2c(c1)c(C)cc(=O)o2	O=C2Oc1ccc(O)cc1C(=C2)C		1	2H-1-Benzopyran-2-one, 6-hydroxy-4-methyl-(1)	2373-31-1(1)	3179	High Reliability
318	OS(=O)(=O)c1cc2c(cccc2)cc1 OS(=O)(=O)c1ccc2ccccc2c1	OS(=O)(=O)c1ccc2c(c1)cccc2	O=S(=O)(O)c1ccc2ccccc2(c1)		1	NAPHTHALENE-2-SULFONIC ACID(1)	120-18-3(1)	1353	High Reliability
319	COc1c(oc2ccccc12)C(O)=O	COc1c(oc2c1cccc2)C(=O)O	O=C(O)c2oc1ccccc1c2(OC)		1	2-Benzofurancarboxylic acid, 3-methoxy-(1)	104315-56-2(1)	5487	Medium Reliability
320	OC(=O)C=Cc1ccc2OCOc2c1	OC(=O)C=Cc1ccc2c(c1)OCO2	O=C(O)C=Cc1ccc2OCOc2(c1)		1	3,4-(METHYLENEDIOXY)CINNAMIC ACID(1)	2373-80-0(1)	3180	High Reliability	Checked on PubChem, Checked on ChemID, Stereochemistry removed
321	OS(=O)(=O)c1cc2c(cc1)c(ccc2)S(O)(=O)=O	OS(=O)(=O)c1ccc2c(c1)cccc2S(=O)(=O)O	O=S(=O)(O)c2ccc1c(cccc1S(=O)(=O)O)c2		1	1,6-Naphthalenedisulfonic acid(1)	525-37-1(1)	1987	High Reliability
322	COc1c(cc(cc1C(O)=O)C(O)=O)C(O)=O	COc1c(cc(cc1C(=O)O)C(=O)O)C(=O)O	O=C(O)c1cc(C(=O)O)c(OC)c(c1)C(=O)O		1	1,3,5-Benzenetricarboxylic acid, 2-methoxy-(1)	17445-86-2(1)	4156	Medium Reliability
323	COc1c(OC)c2c(COC2=O)c(Br)c1	COc1cc(Br)c2c(c1OC)C(=O)OC2	O=C1OCc2c1c(OC)c(OC)cc2Br		1	Phthalide, 4-bromo-6,7-dimethoxy-(1)	102877-24-7(1)	5477	Medium Reliability
324	CC(=C)C(=O)Nc1ccc(Cl)c(Cl)c1	CC(=C)C(=O)Nc1ccc(c(c1)Cl)Cl	O=C(Nc1ccc(c(c1)Cl)Cl)C(=C)C		1	DICRYL(1)	2164-09-2(1)	3114	High Reliability
325	CCOC(=O)COc1cc(Cl)c(Cl)cc1Cl	CCOC(=O)COc1cc(Cl)c(cc1Cl)Cl	O=C(OCC)COc1cc(c(cc1Cl)Cl)Cl		1	2,4,5-T, ETHYL ESTER(1)	1928-39-8(1)	3033	Medium Reliability
326	OC(=O)CCCOc1c(Cl)cc(Cl)c(Cl)c1	OC(=O)CCCOc1cc(Cl)c(cc1Cl)Cl	O=C(O)CCCOc1cc(c(cc1Cl)Cl)Cl		1	2,4,5-TB(1)	93-80-1(1)	711	High Reliability
327	ClC(Cl)C(Cl)(Cl)SN1C(=O)C2CC=CCC2C1=O	ClC(C(SN1C(=O)C2C(C1=O)CC=CC2)(Cl)Cl)Cl	O=C1N(C(=O)C2CC=CCC12)SC(C(Cl)Cl)(Cl)Cl		1	CAPTAFOL(1)	2425-06-1(1)	3199	High Reliability
328	COP(=O)(OC)OC(=CCl)c1c(Cl)cc(Cl)c(Cl)c1 COP(=O)(OC)OC(=CCl)c1cc(Cl)c(Cl)cc1Cl	ClC=C(c1cc(Cl)c(cc1Cl)Cl)OP(=O)(OC)OC	O=P(OC(=CCl)c1cc(c(cc1Cl)Cl)Cl)(OC)OC		2	STIROFOS(1), TETRACHLORVINPHOS(1)	961-11-5(1), 22248-79-9(1)	2777, 4315	High Reliability	Stereochemistry removed
329	Nc1ccc(cc1)S(=O)(=O)Nc2ccc(Cl)nn2	Nc1ccc(cc1)S(=O)(=O)Nc1ccc(nn1)Cl	O=S(=O)(Nc1nnc(cc1)Cl)c2ccc(N)cc2		1	Sulfachlorpyridazine(1)	80-32-0(1)	489	High Reliability
330	Nc1cc2c(cccc2)cc1 Nc1ccc2ccccc2c1	Nc1ccc2c(c1)cccc2	Nc1ccc2ccccc2(c1)		1	2-NAPHTHYLAMINE(1)	91-59-8(1)	672	High Reliability
331	Nc1cccc2c1cccc2 Nc1cccc2ccccc12	Nc1cccc2c1cccc2	Nc1cccc2ccccc12		1	1-NAPHTHYLAMINE(1)	134-32-7(1)	1520	High Reliability
332	Cn1ccc(=O)c2ccccc12	Cn1ccc(=O)c2c1cccc2	O=C1C=CN(c2ccccc12)C		1	4(1H)-Quinolinone, 1-methyl-(1)	83-54-5(1)	527	High Reliability
333	Cn1c(=O)ccc2ccccc12	Cn1c(=O)ccc2c1cccc2	O=C2C=Cc1ccccc1N2C		1	1-METHYL-2(H)-QUINOLINONE(1)	606-43-9(1)	2386	Medium Reliability
334	Cc1cc(=O)c2ccccc2[nH]1 Cc1cc(O)c2ccccc2n1	Cc1cc(=O)c2c([nH]1)cccc2	O=C1C=C(Nc2ccccc12)C		1	4-Hydroxy-2-methylquinoline(1)	607-67-0(1)	2388	Medium Reliability
335	OC(=O)Cc1c[nH]c2c1cccc2 OC(=O)Cc1c[nH]c2ccccc12	OC(=O)Cc1c[nH]c2c1cccc2	O=C(O)Cc2c[nH]c1ccccc12		1	INDOLE-3-ACETIC ACID(1)	87-51-4(1)	590	High Reliability
336	OC(=O)C=CC(O)=Nc1ccccc1 OC(=O)C=CC(=O)Nc1ccccc1	OC(=Nc1ccccc1)C=CC(=O)O	O=C(O)C=CC(O)=Nc1ccccc1		1	Maleanilic acid(1)	555-59-9(1)	2149	High Reliability	Stereochemistry removed
337	C=CCOC1=NS(=O)(=O)c2ccccc12	C=CCOC1=NS(=O)(=O)c2c1cccc2	O=S2(=O)(N=C(OCC=C)c1ccccc12)		1	Probenazole(1)	27605-76-1(1)	4451	High Reliability
338	CC1(C)OC(=O)c2c1ccc(c2)N(=O)=O CC1(C)OC(=O)c2cc(ccc12)[N+]([O-])=O	O=C1OC(c2c1cc(cc2)[N+](=O)[O-])(C)C	O=C1OC(c2ccc(cc12)[N+](=O)[O-])(C)C		1	1(3H)-Isobenzofuranone, 3,3-dimethyl-6-nitro-(1)	99185-20-3(1)	5437	Medium Reliability
339	CCC1OC(=O)c2c1ccc(c2)N(=O)=O CCC1OC(=O)c2cc(ccc12)[N+]([O-])=O	CCC1OC(=O)c2c1ccc(c2)[N+](=O)[O-]	O=C1OC(c2ccc(cc12)[N+](=O)[O-])CC		1	Phthalide, 3-ethyl-6-nitro-(1)	99185-21-4(1)	5438	Medium Reliability
340	Nc1cc2cc(cc(c2cc1)S(O)(=O)=O)S(O)(=O)=O Nc1ccc2c(c1)cc(cc2S(O)(=O)=O)S(O)(=O)=O	Nc1ccc2c(c1)cc(cc2S(=O)(=O)O)S(=O)(=O)O	O=S(=O)(O)c2cc1cc(N)ccc1c(c2)S(=O)(=O)O		1	2-NAPHTHYLAMINE-5,7-DISULFONIC ACID(1)	118-33-2(1)	1318	High Reliability
341	Nc1cc2c(cc(cc2cc1)S(O)(=O)=O)S(O)(=O)=O Nc1ccc2cc(cc(c2c1)S(O)(=O)=O)S(O)(=O)=O	Nc1ccc2c(c1)c(cc(c2)S(=O)(=O)O)S(=O)(=O)O	O=S(=O)(O)c2cc1ccc(N)cc1c(c2)S(=O)(=O)O		1	2-NAPHTHYLAMINE-6,8-DISULFONIC ACID(1)	86-65-7(1)	573	Medium Reliability
342	Nc1ccc(c2ccc(cc12)S(O)(=O)=O)S(O)(=O)=O	Nc1ccc(c2c1cc(cc2)S(=O)(=O)O)S(=O)(=O)O	O=S(=O)(O)c1ccc2c(c1)c(N)ccc2S(=O)(=O)O		1	1,6-NAPHTHALENEDISULFONIC ACID, 4-AMINO-(1)	85-75-6(1)	564	High Reliability
343	Nc1c(cc(c2c1cc(cc2)S(O)(=O)=O)S(O)(=O)=O)S(O)(=O)=O Nc1c2cc(ccc2c(cc1S(O)(=O)=O)S(O)(=O)=O)S(O)(=O)=O	Nc1c2cc(ccc2c(cc1S(=O)(=O)O)S(=O)(=O)O)S(=O)(=O)O	O=S(=O)(O)c1ccc2c(c1)c(N)c(cc2S(=O)(=O)O)S(=O)(=O)O		1	1,3,6-Naphthalenetrisulfonic acid, 4-amino-(1)	61986-93-4(1)	5012	Medium Reliability
344	OP(O)(=O)c1cccc2ccccc12	OP(=O)(c1cccc2c1cccc2)O	O=P(O)(O)c2cccc1ccccc12		1	Phosphonic acid, 1-naphthalenyl-(1)	7402-93-9(1)	3837	Medium Reliability	Checked on PubChem
345	Cc1c2ccccc2ccc1 Cc1cccc2ccccc12	Cc1cccc2c1cccc2	c1ccc2c(c1)cccc2C		1	1-METHYLNAPHTHALENE(1)	90-12-0(1)	650	High Reliability
346	Cc1cc2ccccc2cc1 Cc1ccc2ccccc2c1	Cc1ccc2c(c1)cccc2	c1ccc2cc(ccc2(c1))C		1	2-METHYLNAPHTHALENE(1)	91-57-6(1)	670	High Reliability
347	CC(OC(=O)Nc1cc(Cl)ccc1)C#C	C#CC(OC(=O)Nc1cccc(c1)Cl)C	O=C(OC(C#C)C)Nc1cccc(c1)Cl		1	CHLORBUFAM(1)	1967-16-4(1)	3052	High Reliability
348	CCOC(=O)Cn1c(=O)sc2cccc(Cl)c12	CCOC(=O)Cn1c(=O)sc2c1c(Cl)ccc2	O=C(OCC)CN2C(=O)Sc1cccc(c12)Cl		1	BENAZOLIN-ETHYL(1)	25059-80-7(1)	4376	High Reliability
349	Cc1c(Oc2cccnn2)cccc1 Cc1ccccc1Oc2cccnn2	Cc1ccccc1Oc1cccnn1	n2nc(Oc1ccccc1C)ccc2		1	3-(2-Methylphenoxy)pyridazine(1)	14491-59-9(1)	4037	High Reliability
350	COc1c2ccccc2ccc1 COc1cccc2ccccc12	COc1cccc2c1cccc2	O(c1cccc2ccccc12)C		1	NAPHTHALENE, 1-METHOXY-(1)	2216-69-5(1)	3132	High Reliability
351	OCc1cccc2ccccc12	OCc1cccc2c1cccc2	OCc2cccc1ccccc12		1	1-NAPHTHALENEMETHANOL(1)	4780-79-4(1)	3536	High Reliability
352	Cc1c(C)c(=O)c2ccccc2o1	Cc1oc2ccccc2c(=O)c1C	O=C1c2ccccc2(OC(=C1C)C)		1	4H-1-BENZOPYRAN-4-ONE, 2,3-DIMETHYL-(1)	17584-90-6(1)	4160	Medium Reliability
353	OC(=O)C1Cc2ccccc2C=C1	OC(=O)C1C=Cc2c(C1)cccc2	O=C(O)C2C=Cc1ccccc1C2		1	2-Naphthalenecarboxylic acid, 1,2-dihydro-(1)	3408-30-8(1)	3379	High Reliability	Checked on PubChem, Checked on ChemID
354	OC(=O)C1=CCCc2ccccc12	OC(=O)C1=CCCc2c1cccc2	O=C(O)C1=CCCc2ccccc12		1	1-Naphthalenecarboxylic acid, 3,4-dihydro-(1)	3333-23-1(1)	3369	Medium Reliability
355	CC(=O)Oc1ccccc1C=CC(O)=O	OC(=O)C=Cc1ccccc1OC(=O)C	O=C(O)C=Cc1ccccc1(OC(=O)C)		1	2-Propenoic acid, 3-[2-(acetyloxy)phenyl]-, (E)-(1)	16189-10-9(1)	4097	Medium Reliability	Stereochemistry removed
356	CC(O)=NC(Cc1cc(Br)c(O)c(Br)c1)C(O)=O CC(=O)NC(Cc1cc(Br)c(O)c(Br)c1)C(O)=O	OC(=O)C(N=C(O)C)Cc1cc(Br)c(c(c1)Br)O	O=C(O)C(N=C(O)C)Cc1cc(c(O)c(c1)Br)Br		1	L-Tyrosine, N-acetyl-3,5-dibromo-(1)	10346-50-6(1)	3912	Medium Reliability	Stereochemistry removed
357	CC1COc2c(cccc2)N1C(=O)C(Cl)Cl CC1COc2ccccc2N1C(=O)C(Cl)Cl	CC1COc2c(N1C(=O)C(Cl)Cl)cccc2	O=C(N1c2ccccc2(OCC1C))C(Cl)Cl		1	BENOXACOR(1)	98730-04-2(1)	5421	High Reliability
358	CC(O)=NC(CSc1cc(Cl)c(Cl)cc1)C(O)=O CC(=O)NC(CSc1ccc(Cl)c(Cl)c1)C(O)=O	OC(=O)C(N=C(O)C)CSc1ccc(c(c1)Cl)Cl	O=C(O)C(N=C(O)C)CSc1ccc(c(c1)Cl)Cl		1	L-Cysteine, N-acetyl-S-(3,4-dichlorophenyl)-(1)	13443-69-1(1)	3978	High Reliability	Stereochemistry removed
359	CCOC(=O)Cc1c2cc(Cl)ccc2n[nH]1	CCOC(=O)Cc1[nH]nc2c1cc(Cl)cc2	O=C(OCC)Cc2[nH]nc1ccc(cc12)Cl		1	Ethychlozate(1)	27512-72-7(1)	4447	High Reliability
360	Cn1n(c(=O)c(I)c1C)-c2ccccc2	Ic1c(C)n(n(c1=O)c1ccccc1)C	O=C2C(=C(N(N2(c1ccccc1))C)C)I		1	4-IODOANTIPYRINE(1)	129-81-7(1)	1493	High Reliability
361	Cc1ccc2ccc(C)nc2c1	Cc1ccc2c(c1)nc(cc2)C	n1c2cc(ccc2(ccc1C))C		1	Quinoline, 2,7-dimethyl-(1)	93-37-8(1)	703	High Reliability
362	Cc1cc(C)c2ccccc2n1	Cc1cc(C)c2c(n1)cccc2	n2c1ccccc1c(cc2C)C		1	2,4-DIMETHYLQUINOLINE(1)	1198-37-4(1)	2870	High Reliability
363	Cn1c2ccccc2c(C(O)=N)c1C(O)=N	OC(=N)c1c(C(=N)O)c2c(n1C)cccc2	N=C(O)c2c1ccccc1n(c2(C(=N)O))C		1	1H-Indole-2,3-dicarboxamide, 1-methyl-(1)	51072-90-3(1)	4796	Medium Reliability
364	Nc1ccc(cc1)S(=O)(=O)c2ncc(N)cc2	Nc1ccc(cc1)S(=O)(=O)c1ccc(cn1)N	O=S(=O)(c1ncc(N)cc1)c2ccc(N)cc2		1	3-Pyridinamine, 6-[(4-aminophenyl)sulfonyl]-(1)	5401-26-3(1)	3600	High Reliability
365	Nc1ccc(cc1)S(=O)(=O)Nc2ccccn2	Nc1ccc(cc1)S(=O)(=O)Nc1ccccn1	O=S(=O)(Nc1ncccc1)c2ccc(N)cc2		1	SULFAPYRIDINE(1)	144-83-2(1)	1605	High Reliability
366	O=C1CCc2c3N1CCc3ccc2	O=C1CCc2c3N1CCc3ccc2	O=C3N2c1c(cccc1CC2)CC3		1	PYROQUILON(1)	57369-32-1(1)	4945	High Reliability
367	CC(=O)Oc1ccccc1C(=O)OCC(O)=N	OC(=N)COC(=O)c1ccccc1OC(=O)C	O=C(OCC(=N)O)c1ccccc1(OC(=O)C)		1	BENZOIC ACID, 2-(ACETYLOXY)-, 2-AMINO-2-OXOETHYL(1)	50785-22-3(1)	4790	Medium Reliability	Checked on PubChem
368	CC(C)OC(=O)c1c(cccc1N(=O)=O)C(O)=O CC(C)OC(=O)c1c(cccc1[N+]([O-])=O)C([O-])=O	CC(OC(=O)c1c(cccc1[N+](=O)[O-])C(=O)O)C	O=C(O)c1cccc(c1(C(=O)OC(C)C))[N+](=O)[O-]		1	Phthalic acid, 3-nitro-, 2-isopropyl ester(1)	6744-87-2(1)	3777	Medium Reliability
369	OCC(NC(=O)C(Cl)Cl)C(O)c1ccc(cc1)[N+]([O-])=O	OCC(C(c1ccc(cc1)[N+](=O)[O-])O)NC(=O)C(Cl)Cl	O=C(NC(CO)C(O)c1ccc(cc1)[N+](=O)[O-])C(Cl)Cl		1	CHLORAMPHENICOL(1)	56-75-7(1)	106	High Reliability	Stereochemistry removed
370	CCCOC(=O)COc1ccc(Cl)cc1Cl	CCCOC(=O)COc1ccc(cc1Cl)Cl	O=C(OCCC)COc1ccc(cc1Cl)Cl		1	2,4-D, PROPYL ESTER(1)	1928-61-6(1)	3035	Medium Reliability
371	CC(C)OC(=O)COc1c(Cl)cc(Cl)cc1	CC(OC(=O)COc1ccc(cc1Cl)Cl)C	O=C(OC(C)C)COc1ccc(cc1Cl)Cl		1	2,4-D, ISOPROPYL ESTER(1)	94-11-1(1)	717	High Reliability
372	CN1C(c2ccc(Cl)cc2)S(=O)(=O)CCC1=O	CN1C(=O)CCS(=O)(=O)C1c1ccc(cc1)Cl	O=C2N(C)C(c1ccc(cc1)Cl)S(=O)(=O)CC2		1	Chlormezanone(1)	80-77-3(1)	502	High Reliability
373	CC(=O)NC(CSc1ccc(Cl)cc1)C(O)=O	OC(=O)C(NC(=O)C)CSc1ccc(cc1)Cl	O=C(O)C(NC(=O)C)CSc1ccc(cc1)Cl		1	L-cystein, N-acetyl-S-(4-chlorophenyl)-(1)	21462-48-6(1)	4294	High Reliability	Checked on PubChem, Checked on ChemID, Stereochemistry removed
374	CCC(Cc1c(I)cc(I)c(N)c1I)C(O)=O	CCC(C(=O)O)Cc1c(I)cc(c(c1I)N)I	O=C(O)C(Cc1c(cc(c(N)c1I)I)I)CC		1	Iopanoic acid(1)	96-83-3(1)	785	High Reliability
375	CCCc1c2cccc(O)c2ncn1 CCCc1ncnc2c(O)cccc12	CCCc1ncnc2c1cccc2O	Oc2cccc1c2(ncnc1CCC)		1	8-Quinazolinol, 4-propyl-(1)	100060-07-9(1)	5446	Medium Reliability
376	Cn1n(c(=O)cc1C)-c2ccccc2	O=c1cc(n(n1c1ccccc1)C)C	O=C1C=C(N(N1c2ccccc2)C)C		1	ANTIPYRINE(1)	60-80-0(1)	193	High Reliability
377	CCC1(N=C(O)N=C1O)c2ccccc2 CCC1(NC(=O)NC1=O)c2ccccc2	CCC1(N=C(N=C1O)O)c1ccccc1	OC=1N=C(O)C(N=1)(c2ccccc2)CC		1	2,4-IMIDAZOLIDINEDIONE, 5-ETHYL-5-PHENYL-(1)	631-07-2(1)	2574	High Reliability
378	NC(Cc1c[nH]c2ccccc12)C(O)=O	OC(=O)C(Cc1c[nH]c2c1cccc2)N	O=C(O)C(N)Cc2c[nH]c1ccccc12		1	TRYPTOPHAN(1)	73-22-3(1)	299	High Reliability	Stereochemistry removed
379	NC(Cc1c[nH]c2ccc(O)cc12)C(O)=O	OC(=O)C(Cc1c[nH]c2c1cc(O)cc2)N	O=C(O)C(N)Cc2c[nH]c1ccc(O)cc12		1	TRYPTOPHAN, 5-HYDROXY-(1)	56-69-9(1)	104	High Reliability	Checked on PubChem, Checked on ChemID, Stereochemistry removed
380	Cc1cnc(NS(=O)(=O)c2ccc(N)cc2)nc1	Cc1cnc(nc1)NS(=O)(=O)c1ccc(cc1)N	O=S(=O)(Nc1ncc(cn1)C)c2ccc(N)cc2		1	SULFAPERINE(1)	599-88-2(1)	2359	High Reliability
381	Cc1ccnc(NS(=O)(=O)c2ccc(N)cc2)n1	Nc1ccc(cc1)S(=O)(=O)Nc1nccc(n1)C	O=S(=O)(Nc1nccc(n1)C)c2ccc(N)cc2		1	SULFAMERAZINE(1)	127-79-7(1)	1481	High Reliability
382	COc1ccc(NS(=O)(=O)c2ccc(N)cc2)nn1	COc1ccc(nn1)NS(=O)(=O)c1ccc(cc1)N	O=S(=O)(Nc1nnc(OC)cc1)c2ccc(N)cc2		1	SULFAMETHOXYPYRIDAZINE(1)	80-35-3(1)	491	High Reliability
383	COc1cnc(NS(=O)(=O)c2ccc(N)cc2)nc1	COc1cnc(nc1)NS(=O)(=O)c1ccc(cc1)N	O=S(=O)(Nc1ncc(OC)cn1)c2ccc(N)cc2		1	SULFAMETER(1)	651-06-9(1)	2619	High Reliability
384	COP(=S)(OC)SCN1C(=O)c2c(cccc2)C1=O COP(=S)(OC)SCN1C(=O)c2ccccc2C1=O	COP(=S)(SCN1C(=O)c2c(C1=O)cccc2)OC	O=C1c2ccccc2(C(=O)N1CSP(OC)(OC)=S)		1	PHOSMET(1)	732-11-6(1)	2662	High Reliability
385	CCOC(=O)C=Cc1ccccc1	CCOC(=O)C=Cc1ccccc1	O=C(OCC)C=Cc1ccccc1		1	CINNAMIC ACID, ETHYL ESTER(1)	103-36-6(1)	931	High Reliability	Stereochemistry removed
386	CCOc1ccccc1C=CC([O-])=O CCOc1ccccc1C=CC(O)=O	CCOc1ccccc1C=CC(=O)O	O=C(O)C=Cc1ccccc1(OCC)		1	2-Propenoic acid, 3-(2-ethoxyphenyl)-, (E)-(1)	59923-03-4(1)	4977	Medium Reliability	Stereochemistry removed
387	COc1c(OC(C)=O)ccc(CC(O)=O)c1	COc1cc(ccc1OC(=O)C)CC(=O)O	O=C(O)Cc1ccc(OC(=O)C)c(OC)c1		1	Benzeneacetic acid, 4-(acetyloxy)-3-methoxy-(1)	5447-38-1(1)	3614	High Reliability
388	CC1(C)OC(CN1C(=O)C(Cl)Cl)c2ccco2	O=C(N1CC(OC1(C)C)c1ccco1)C(Cl)Cl	O=C(N1CC(OC1(C)C)c2occc2)C(Cl)Cl		1	Furilazole(1)	121776-33-8(1)	5642	Medium Reliability
389	CCSC(=O)COc1c(C)cc(Cl)cc1	CCSC(=O)COc1ccc(cc1C)Cl	O=C(COc1ccc(cc1C)Cl)SCC		1	MCPA-thioethyl(1)	25319-90-8(1)	4390	High Reliability
390	Cc1c(OCCCC(O)=O)ccc(Cl)c1	OC(=O)CCCOc1ccc(cc1C)Cl	O=C(O)CCCOc1ccc(cc1C)Cl		1	MCPB(1)	94-81-5(1)	733	High Reliability
391	CC(=O)Nc1cc(NS(=O)(=O)C(F)(F)F)c(C)cc1C	CC(=O)Nc1cc(NS(=O)(=O)C(F)(F)F)c(cc1C)C	O=C(Nc1cc(NS(=O)(=O)C(F)(F)F)c(cc1C)C)C		1	MEFLUIDIDE(1)	53780-34-0(1)	4877	High Reliability
392	CCN(CC)c1c(cc(c(N)c1[N+]([O-])=O)C(F)(F)F)[N+]([O-])=O	CCN(c1c(cc(c(c1[N+](=O)[O-])N)C(F)(F)F)[N+](=O)[O-])CC	O=[N+]([O-])c1cc(c(N)c(c1N(CC)CC)[N+](=O)[O-])C(F)(F)F		1	DINITRAMINE(1)	29091-05-2(1)	4472	High Reliability
393	CCCCOC(=O)c1cc(I)c(O)cc1	CCCCOC(=O)c1ccc(c(c1)I)O	O=C(OCCCC)c1ccc(O)c(c1)I		1	Benzoic acid, 4-hydroxy-3-iodo-, butyl ester(1)	15126-09-7(1)	4059	Medium Reliability
394	Cc1nn(c(N)c1C)-c2ccccc2	Cc1nn(c(c1C)N)c1ccccc1	n1c(c(c(N)n1c2ccccc2)C)C		1	1H-Pyrazol-5-amine, 3,4-dimethyl-1-phenyl-(1)	51143-42-1(1)	4801	Medium Reliability
395	Cn1n(c(=O)c(N)c1C)-c2ccccc2	Nc1c(C)n(n(c1=O)c1ccccc1)C	O=C1C(N)=C(N(N1c2ccccc2)C)C		1	Ampyrone(1)	83-07-8(1)	519	Medium Reliability
396	Cc1noc(NS(=O)(=O)c2ccc(N)cc2)c1C	Nc1ccc(cc1)S(=O)(=O)Nc1onc(c1C)C	O=S(=O)(Nc1onc(c1C)C)c2ccc(N)cc2		1	SULFISOXAZOLE(1)	127-69-5(1)	1476	High Reliability
397	Cc1c(C)nc(NS(=O)(=O)c2ccc(N)cc2)o1	Nc1ccc(cc1)S(=O)(=O)Nc1oc(c(n1)C)C	O=S(=O)(Nc1nc(c(o1)C)C)c2ccc(N)cc2		1	Sulfamoxole(1)	729-99-7(1)	2660	High Reliability
398	OCC(NC(=O)CN=[N+]=[N-])C(O)c1ccc(cc1)[N+]([O-])=O	OCC(C(c1ccc(cc1)[N+](=O)[O-])O)NC(=O)CN=[N+]=[N-]	[N-]=[N+]=NCC(=O)NC(CO)C(O)c1ccc(cc1)[N+](=O)[O-]		1	Azidamfenicol(1)	13838-08-9(1)	3999	Medium Reliability	Stereochemistry removed
399	CC1CCC(=O)N1c2ccccc2	CC1CCC(=O)N1c1ccccc1	O=C2N(c1ccccc1)C(C)CC2		1	2-Pyrrolidinone, 5-methyl-1-phenyl-(1)	6724-71-6(1)	3773	High Reliability
400	CN(C)C(=O)COC(=O)c1ccccc1	CN(C(=O)COC(=O)c1ccccc1)C	O=C(OCC(=O)N(C)C)c1ccccc1		1	ACETAMIDE, 2-(BENZOYLOXY)-N,N-DIMETHYL-(1)	106231-54-3(1)	5506	Medium Reliability
401	CCNC(=O)COC(=O)c1ccccc1	CCNC(=O)COC(=O)c1ccccc1	O=C(OCC(=O)NCC)c1ccccc1		1	ACETAMIDE, 2-(BENZOYLOXY)-N-ETHYL-(1)	64649-57-6(1)	5042	Medium Reliability
402	OC(=O)CCCNC(=O)c1ccccc1	O=C(c1ccccc1)NCCCC(=O)O	O=C(O)CCCNC(=O)c1ccccc1		1	Butanoic acid, 4-(benzoylamino)-(1)	35340-63-7(1)	4610	High Reliability
403	Oc1ccccc1C(=O)N2CCOCC2	Oc1ccccc1C(=O)N1CCOCC1	O=C(c1ccccc1(O))N2CCOCC2		1	MORPHOLINE, 4-(2-HYDROXYBENZOYL)-(1)	3202-84-4(1)	3348	Medium Reliability
404	CNC(=O)Oc1cccc2c1OC(C)(C)O2	CNC(=O)Oc1cccc2c1OC(O2)(C)C	O=C(Oc1cccc2OC(Oc12)(C)C)NC		1	BENDIOCARB(1)	22781-23-3(1)	4327	High Reliability
405	CN(C)C(=O)COC(=O)c1ccccc1O	O=C(N(C)C)COC(=O)c1ccccc1O	O=C(OCC(=O)N(C)C)c1ccccc1(O)		1	BENZOIC ACID, 2-HYDROXY-, 2-(DIMETHYLAMINO)-2-OX(1)	114665-08-6(1)	5582	Medium Reliability	Checked on PubChem
406	CNC(=O)Oc1c(cccc1)C2OCCO2 CNC(=O)Oc1ccccc1C2OCCO2	CNC(=O)Oc1ccccc1C1OCCO1	O=C(Oc1ccccc1C2OCCO2)NC		1	DIOXACARB(1)	6988-21-2(1)	3805	High Reliability
407	CCCCC(=O)Oc1ccc(cc1)[N+]([O-])=O	CCCCC(=O)Oc1ccc(cc1)[N+](=O)[O-]	O=C(Oc1ccc(cc1)[N+](=O)[O-])CCCC		1	Pentanoic acid, 4-nitrophenyl ester(1)	1956-07-6(1)	3047	Medium Reliability
408	CC(C)CC(=O)Oc1ccc(cc1)N(=O)=O CC(C)CC(=O)Oc1ccc(cc1)[N+]([O-])=O	CC(CC(=O)Oc1ccc(cc1)[N+](=O)[O-])C	O=C(Oc1ccc(cc1)[N+](=O)[O-])CC(C)C		1	Butanoic acid, 3-methyl-, 4-nitrophenyl ester(1)	18934-77-5(1)	4213	Medium Reliability
409	CC(C)N(C(=O)CCl)c1ccccc1	ClCC(=O)N(c1ccccc1)C(C)C	O=C(N(c1ccccc1)C(C)C)CCl		1	PROPACHLOR(1)	1918-16-7(1)	3029	High Reliability
410	CNC(=O)Oc1c(OC(CCl)OC)cccc1	CNC(=O)Oc1ccccc1OC(CCl)OC	O=C(Oc1ccccc1(OC(OC)CCl))NC		1	Cloethocarb(1)	51487-69-5(1)	4814	High Reliability
411	O=c1cccc2C3CNCC(C3)Cn12	O=c1cccc2n1CC1CNCC2C1	O=C1C=CC=C2N1CC3CNCC2C3		1	CYTISINE(1)	485-35-8(1)	1859	Medium Reliability	Stereochemistry removed
412	CC(C)(N=C(O)c1ccccc1)C(O)=N CC(C)(NC(=O)c1ccccc1)C(N)=O	OC(=NC(C(=N)O)(C)C)c1ccccc1	N=C(O)C(N=C(O)c1ccccc1)(C)C		1	Benzamide, N-(2-amino-1,1-dimethyl-2-oxoethyl)-(1)	54016-23-8(1)	4886	High Reliability
413	CC(=O)NC(NC(C)=O)c1ccccc1	CC(=O)NC(c1ccccc1)NC(=O)C	O=C(NC(NC(=O)C)c1ccccc1)C		1	Acetamide, N,N'-(phenylmethylene)bis-(1)	6907-68-2(1)	3794	High Reliability
414	CC(C)(C)C(=O)OCn1ncc2c1ncnc2O	O=C(C(C)(C)C)OCn1ncc2c1ncnc2O	O=C(OCn2ncc1c(O)ncnc12)C(C)(C)C		1	ALLOPURINOL,1-[PIVALOYLOXYMETHYL]-(1)	98827-18-0(1)	5425	Medium Reliability	Checked on PubChem
415	Nc1ncnc2n(ccc12)C3OC(CO)C(O)C3O	OCC1OC(C(C1O)O)n1ccc2c1ncnc2N	OCC3OC(n2ccc1c(ncnc12)N)C(O)C3(O)		1	TUBERCIDIN(1)	69-33-0(1)	266	High Reliability	Checked on PubChem, Checked on ChemID
416	CC(C)(C)c1ccc(cc1)C(O)=O	OC(=O)c1ccc(cc1)C(C)(C)C	O=C(O)c1ccc(cc1)C(C)(C)C		1	BENZOIC ACID, 4-(TERT-BUTYL)-(1)	98-73-7(1)	822	High Reliability
417	CCOC(=O)CCc1ccccc1	CCOC(=O)CCc1ccccc1	O=C(OCC)CCc1ccccc1		1	ETHYL B-PHENYLPROPIONATE(1)	2021-28-5(1)	3068	Medium Reliability
418	CCCCOC(=O)c1ccccc1	CCCCOC(=O)c1ccccc1	O=C(OCCCC)c1ccccc1		1	BUTYL BENZOATE(1)	136-60-7(1)	1528	High Reliability
419	COc1ccc(CC=C)cc1OC	C=CCc1ccc(c(c1)OC)OC	O(c1ccc(cc1(OC))CC=C)C		1	METHYLEUGENOL(1)	93-15-2(1)	702	High Reliability
420	OC(=O)CCCCc1ccccc1	OC(=O)CCCCc1ccccc1	O=C(O)CCCCc1ccccc1		1	5-PHENYLPENTANOIC ACID(1)	2270-20-4(1)	3150	High Reliability
421	CCCCOC(=O)c1ccc(O)cc1	CCCCOC(=O)c1ccc(cc1)O	O=C(OCCCC)c1ccc(O)cc1		1	p-hydroxybutylbenzoate(1)	94-26-8(1)	725	Medium Reliability	Name verified in PubChem
422	CC(C)c1c(O)c(C(O)=O)c(C)cc1 CC(C)c1ccc(C)c(C(O)=O)c1O	CC(c1ccc(c(c1O)C(=O)O)C)C	O=C(O)c1c(O)c(ccc1C)C(C)C		1	o-Thymotic acid(1)	548-51-6(1)	2119	High Reliability
423	COC(=O)C1C2CC(C=C2)C1C(=O)OC	COC(=O)C1C2C=CC(C1C(=O)OC)C2	O=C(OC)C2C1C=CC(C1)C2(C(=O)OC)		1	DIMALONE(1)	39589-98-5(1)	4717	Medium Reliability	Stereochemistry removed
424	CCCSP(=O)(OCC)Oc1c(Cl)cc(Br)cc1	CCCSP(=O)(Oc1ccc(cc1Cl)Br)OCC	O=P(Oc1ccc(cc1Cl)Br)(OCC)SCCC		1	PROFENOFOS(1)	41198-08-7(1)	4738	High Reliability
425	CCCSP(=S)(OCC)Oc1c(Cl)cc(Cl)cc1	CCCSP(=S)(Oc1ccc(cc1Cl)Cl)OCC	O(c1ccc(cc1Cl)Cl)P(OCC)(=S)SCCC		1	PROTHIOPHOS(1)	34643-46-4(1)	4593	High Reliability
426	CCN(Cc1ccc(Cl)nc1)C(NC)=C[N+]([O-])=O	CCN(C(=C[N+](=O)[O-])NC)Cc1ccc(nc1)Cl	O=[N+]([O-])C=C(NC)N(Cc1cnc(cc1)Cl)CC		1	NITENPYRAM(1)	120738-89-8(1)	5638	Medium Reliability	Stereochemistry removed
427	CNC(=O)Oc1cccc(c1)N=CN(C)C [H+].[Cl-].CNC(=O)Oc1cccc(c1)N=CN(C)C Cl.CNC(=O)Oc1cccc(c1)N=CN(C)C [H+].[Cl-].CNC(=O)Oc1cccc(c1)N=CN(C)C	CNC(=O)Oc1cccc(c1)N=CN(C)C	O=C(Oc1cccc(N=CN(C)C)c1)NC		2	FORMETANATE(1), FORMETANATE HYDROCHLORIDE(1)	22259-30-9(1), 23422-53-9(1)	4316, 4341	High Reliability	Differences in counterions
428	OC(=O)CCC(N(CCC#N)CCC#N)C(O)=O	N#CCCN(C(C(=O)O)CCC(=O)O)CCC#N	N#CCCN(CCC#N)C(C(=O)O)CCC(=O)O		1	L-Glutamic acid, N,N-bis(2-cyanoethyl)-(1)	5464-39-1(1)	3621	High Reliability	Stereochemistry removed
429	Nc1c2ncn(c2ncn1)C3(CO)OC(CO)C(O)C3O Nc1ncnc2n(cnc12)C3(CO)OC(CO)C(O)C3O	OCC1OC(C(C1O)O)(CO)n1cnc2c1ncnc2N	OCC3OC(n2cnc1c(ncnc12)N)(CO)C(O)C3(O)		1	PSICOFURANINE(1)	1874-54-0(1)	3008	High Reliability	Stereochemistry removed
430	CCCCCOC(=O)c1cnccc1	CCCCCOC(=O)c1cccnc1	O=C(OCCCCC)c1cnccc1		1	3-Pyridinecarboxylic acid, pentyl ester(1)	49558-04-5(1)	4774	High Reliability
431	CCCOc1ccc(NC(C)=O)cc1	CCCOc1ccc(cc1)NC(=O)C	O=C(Nc1ccc(OCCC)cc1)C		1	Acetamide, N-(4-propoxyphenyl)-(1)	20367-32-2(1)	4259	High Reliability
432	CCOc1ccc(N=C(C)O)c(C)c1 CCOc1ccc(NC(C)=O)c(C)c1	CCOc1ccc(c(c1)C)N=C(O)C	OC(=Nc1ccc(OCC)cc1C)C		1	Acetamide, N-(4-ethoxy-2-methylphenyl)-(1)	41570-59-6(1)	4753	Medium Reliability
433	CNC(=O)Oc1cc(C)cc(C)c1C	CNC(=O)Oc1cc(C)cc(c1C)C	O=C(Oc1cc(cc(c1C)C)C)NC		1	Landrin(1)	12407-86-2(1)	3941	High Reliability	Checked on PubChem, Checked on ChemID
434	CC(C)COC(=O)c1ccc(N)cc1	CC(COC(=O)c1ccc(cc1)N)C	O=C(OCC(C)C)c1ccc(N)cc1		1	Benzoic acid, 4-amino-, 2-methylpropyl ester(1)	94-14-4(1)	720	High Reliability
435	CNC(=O)Oc1c(cccc1)C(C)C CNC(=O)Oc1ccccc1C(C)C	CNC(=O)Oc1ccccc1C(C)C	O=C(Oc1ccccc1C(C)C)NC		1	ISOPROCARB(1)	2631-40-5(1)	3261	High Reliability
436	CCSCc1c(OC(=O)NC)cccc1	CCSCc1ccccc1OC(=O)NC	O=C(Oc1ccccc1CSCC)NC		1	ETHIOFENCARB(1)	29973-13-5(1)	4496	High Reliability
437	CNC(=O)Oc1cc(C)c(SC)c(C)c1	CNC(=O)Oc1cc(C)c(c(c1)C)SC	O=C(Oc1cc(c(c(c1)C)SC)C)NC		1	METHIOCARB(1)	2032-65-7(1)	3071	High Reliability
438	O=S(=O)(N1CCCCC1)c2ccccc2	O=S(=O)(c1ccccc1)N1CCCCC1	O=S(=O)(c1ccccc1)N2CCCCC2		1	Piperidine, 1-(phenylsulfonyl)-(1)	5033-23-8(1)	3558	High Reliability
439	CCC(O)(COC(N)=O)c1ccccc1	CCC(c1ccccc1)(COC(=O)N)O	O=C(OCC(O)(c1ccccc1)CC)N		1	HYDROXYPHENAMATE(1)	50-19-1(1)	9	High Reliability	Checked on PubChem, Checked on ChemID
440	CNC(=O)Oc1ccccc1OC(C)C	CNC(=O)Oc1ccccc1OC(C)C	O=C(Oc1ccccc1(OC(C)C))NC		1	PROPOXUR(1)	114-26-1(1)	1269	Medium Reliability
441	CCCCCc1ccccc1	CCCCCc1ccccc1	c1ccc(cc1)CCCCC		1	PENTYLBENZENE(1)	538-68-1(1)	2053	High Reliability
442	CCC(C)(C)c1ccccc1	CCC(c1ccccc1)(C)C	c1ccc(cc1)C(C)(C)CC		1	Benzene, (1,1-dimethylpropyl)-(1)	2049-95-8(1)	3075	High Reliability
443	Cc1cc(C)c(C)c(C)c1C	Cc1cc(C)c(c(c1C)C)C	c1c(c(c(c(c1C)C)C)C)C		1	PENTAMETHYLBENZENE(1)	700-12-9(1)	2646	High Reliability
444	CCOP(=S)(OCC)SCSc1ccc(Cl)cc1	CCOP(=S)(OCC)SCSc1ccc(cc1)Cl	O(CC)P(OCC)(=S)SCSc1ccc(cc1)Cl		1	CARBOPHENTHION(1)	786-19-6(1)	2689	Medium Reliability
445	CCCCN(C(O)=N)c1ccccc1	CCCCN(c1ccccc1)C(=N)O	N=C(O)N(c1ccccc1)CCCC		1	Urea, N-butyl-N-phenyl(1)	62641-29-6(1)	5016	Medium Reliability
446	CNC(=O)Oc1cc(C)c(cc1)N(C)C CNC(=O)Oc1ccc(N(C)C)c(C)c1	CNC(=O)Oc1ccc(c(c1)C)N(C)C	O=C(Oc1ccc(c(c1)C)N(C)C)NC		1	AMINOCARB(1)	2032-59-9(1)	3070	High Reliability
447	CC(C)CC1(CC=C)C(=O)NC(=O)NC1=O	C=CCC1(CC(C)C)C(=O)NC(=O)NC1=O	O=C1NC(=O)C(C(=O)N1)(CC=C)CC(C)C		1	Butalbital(1)	77-26-9(1)	413	High Reliability
448	CCCCNC(=O)NS(=O)(=O)c1ccccc1	CCCCNC(=O)NS(=O)(=O)c1ccccc1	O=C(NCCCC)NS(=O)(=O)c1ccccc1		1	Phenbutamide(1)	3149-00-6(1)	3339	High Reliability
449	CCCCn1c(=O)n(C)c2c(n(C)cn2)c1=O	CCCCn1c(=O)c2n(C)cnc2n(c1=O)C	O=C2c1c(ncn1C)N(C(=O)N2CCCC)C		1	1-Butyl Theobromine(1)	1143-30-2(1)	2853	Medium Reliability
450	CCCCCN(N=Cc1ccc(o1)N(=O)=O)C(O)=N CCCCCN(N=Cc1oc(cc1)[N+]([O-])=O)C(N)=O	[O-][N+](=O)c1ccc(o1)C=NN(C(=N)O)CCCCC	O=[N+]([O-])c1oc(C=NN(C(=N)O)CCCCC)cc1		1	2-Furaldehyde, 5-nitro-, 2-pentylsemicarbazone(1)	20049-93-8(1)	4248	Medium Reliability
451	CCC(C)(C)c1ccc(O)cc1	CCC(c1ccc(cc1)O)(C)C	Oc1ccc(cc1)C(C)(C)CC		1	P-TERT-AMYLPHENOL(1)	80-46-6(1)	493	High Reliability
452	CC(C)c1ccc(CCO)cc1	OCCc1ccc(cc1)C(C)C	OCCc1ccc(cc1)C(C)C		1	Benzeneethanol, 4-(1-methylethyl)-(1)	10099-57-7(1)	3900	High Reliability
453	CCCCCc1c(O)cc(O)cc1	CCCCCc1ccc(cc1O)O	Oc1ccc(c(O)c1)CCCCC		1	1,3-Benzenediol, 4-pentyl-(1)	533-24-4(1)	2025	High Reliability
454	CCC(C)(O)C(O)c1ccccc1	CCC(C(c1ccccc1)O)(O)C	OC(c1ccccc1)C(O)(C)CC		1	1,2-Butanediol, 2-methyl-1-phenyl-(1)	19757-53-0(1)	4236	Medium Reliability
455	CSCCC(N(CCC#N)CCC#N)C(O)=O	CSCCC(N(CCC#N)CCC#N)C(=O)O	N#CCCN(CCC#N)C(C(=O)O)CCSC		1	DL-Methionine, N,N-bis(2-cyanoethyl)-(1)	5464-40-4(1)	3622	Medium Reliability	Checked on PubChem
456	CCCCNC(=O)NS(=O)(=O)c1ccc(N)cc1	CCCCNC(=O)NS(=O)(=O)c1ccc(cc1)N	O=C(NCCCC)NS(=O)(=O)c1ccc(N)cc1		1	CARBUTAMIDE(1)	339-43-5(1)	1744	High Reliability
457	CN(CCO)c1nc2c(n1C)c(=O)n(C)c(=O)n2C	OCCN(c1nc2c(n1C)c(=O)n(c(=O)n2C)C)C	O=C2c1c(nc(n1C)N(C)CCO)N(C(=O)N2C)C		1	Cafaminol(1)	30924-31-3(1)	4516	High Reliability
458	Cc1ccc(cc1)N(CCO)CCO	OCCN(c1ccc(cc1)C)CCO	OCCN(c1ccc(cc1)C)CCO		1	ETHANOL, 2,2'- (4-METHYLPHENYL)IMINO BIS-(1)	3077-12-1(1)	3326	Medium Reliability
459	CN(C)C(=O)OC1=CC(=O)CC(C)(C)C1	O=C1C=C(OC(=O)N(C)C)CC(C1)(C)C	O=C(OC1=CC(=O)CC(C)(C)C1)N(C)C		1	DIMETAN(1)	122-15-6(1)	1388	High Reliability
460	NS(=O)(=O)c1ccc(SCCCCCO)cc1	OCCCCCSc1ccc(cc1)S(=O)(=O)N	O=S(=O)(N)c1ccc(cc1)SCCCCCO		1	BENZENESULFONAMIDE, 4-[(5-HYDROXYPENTYL)THIO]-(1)	108966-54-7(1)	5538	Medium Reliability
461	CCOP(=O)(OCC)SCc1ccccc1	CCOP(=O)(OCC)SCc1ccccc1	O=P(OCC)(OCC)SCc1ccccc1		1	Kitazine(1)	13286-32-3(1)	3966	Medium Reliability
462	CCOP(=S)(OCC)Oc1ccc(cc1)S(C)=O	CCOP(=S)(Oc1ccc(cc1)S(=O)C)OCC	O=S(c1ccc(OP(OCC)(OCC)=S)cc1)C		1	FENSULFOTHION(1)	115-90-2(1)	1292	High Reliability
463	CCOP(=S)(OCC)Oc1ccc(cc1)S(C)(=O)=O	CCOP(=S)(Oc1ccc(cc1)S(=O)(=O)C)OCC	O=S(=O)(c1ccc(OP(OCC)(OCC)=S)cc1)C		1	FENSULFOTHION SULFONE(1)	14255-72-2(1)	4021	High Reliability
464	CCC1(CCC(C)C)C(=O)NC(=O)NC1=O	CCC1(CCC(C)C)C(=O)NC(=O)NC1=O	O=C1NC(=O)C(C(=O)N1)(CC)CCC(C)C		1	AMOBARBITAL(1)	57-43-2(1)	126	High Reliability
465	CCCC(C)C1(CC)C(=O)NC(O)=NC1=O CCCC(C)C1(CC)C(=O)NC(=O)NC1=O	CCCC(C1(CC)C(=O)NC(=NC1=O)O)C	O=C1N=C(O)NC(=O)C1(CC)C(C)CCC		1	PENTOBARBITAL(1)	76-74-4(1)	402	High Reliability
466	CN(C)C(=O)Oc1c(C)c(C)nc(n1)N(C)C CN(C)C(=O)Oc1nc(nc(C)c1C)N(C)C	CN(C(=O)Oc1nc(nc(c1C)C)N(C)C)C	O=C(Oc1nc(nc(c1C)C)N(C)C)N(C)C		1	PIRIMICARB(1)	23103-98-2(1)	4336	High Reliability
467	[H]C12CCC(C)(C(=O)C1CO)C2(C)C CC1(C)C2CCC1(C)C(=O)C2CO	OCC1C(=O)C2(C(C1CC2)(C)C)C	O=C1C(CO)C2CCC1(C)C2(C)(C)		1	2-Bornanone, 3-(hydroxymethyl)-(1)	20618-41-1(1)	4262	Medium Reliability
468	CCCCc1c(O)nc(nc1C)N(C)C CCCCc1c(C)[nH]c(nc1=O)N(C)C	CCCCc1c(C)nc(nc1O)N(C)C	Oc1nc(nc(c1CCCC)C)N(C)C		1	Dimethirimol(1)	5221-53-4(1)	3575	High Reliability
469	CC1(CCN2CCCCC2)N=C(O)N=C1O CC1(CCN2CCCCC2)NC(=O)NC1=O	OC1=NC(C(=N1)O)(C)CCN1CCCCC1	OC=1N=C(O)C(N=1)(C)CCN2CCCCC2		1	Hydantoin, 5-methyl-5-(2-piperidinoethyl)-(1)	16705-27-4(1)	4110	Medium Reliability
470	CC1(C)C2CCC1(C)C(N)(C2)C(O)=O	OC(=O)C1(N)CC2C(C1(C)CC2)(C)C	O=C(O)C1(N)(CC2CCC1(C)C2(C)(C))		1	2-Bornanecarboxylic acid, 2-amino-(1)	6266-05-3(1)	3723	High Reliability
471	CCCCCCN1CC(CC1=O)C(O)=O	CCCCCCN1CC(CC1=O)C(=O)O	O=C(O)C1CC(=O)N(CCCCCC)C1		1	1-HEXYL-4-CARBOXY-2-PYRROLIDONE(1)	116167-27-2(1)	5602	High Reliability	Checked on PubChem, Checked on ChemID
472	CCCCCCCCn1sccc1=O	CCCCCCCCn1sccc1=O	O=C1C=CSN1CCCCCCCC		1	3(2H)-ISOTHIAZOLONE, 2-OCTYL-(1)	26530-20-1(1)	4422	High Reliability
473	CCN(CC)c1nc(nc(Cl)n1)N(CC)CC	CCN(c1nc(nc(n1)Cl)N(CC)CC)CC	n1c(nc(nc1N(CC)CC)Cl)N(CC)CC		1	CHLORAZINE(1)	580-48-3(1)	2228	High Reliability
474	CCC(C)(C)C1CCC(=NO)C(C1)=NO	CCC(C1CCC(=NO)C(=NO)C1)(C)C	ON=C1C(=NO)CC(CC1)C(C)(C)CC		1	1,2-Cyclohexanedione, 4-tert-pentyl-, dioxime(1)	99991-56-7(1)	5444	Medium Reliability
475	CC(C)CC(N)C(O)=NC(CCC(O)=O)C(O)=O CC(C)CC(N)C(=O)NC(CCC(O)=O)C(O)=O	CC(CC(C(=NC(C(=O)O)CCC(=O)O)O)N)C	O=C(O)CCC(N=C(O)C(N)CC(C)C)C(=O)O		1	L-Glutamic acid, N-L-leucyl-(1)	16364-31-1(1)	4101	Medium Reliability	Stereochemistry removed
476	CCN(CC)c1nc(OP(=S)(OC)OC)cc(C)n1 CCN(CC)c1nc(C)cc(OP(=S)(OC)OC)n1	CCN(c1nc(cc(n1)C)OP(=S)(OC)OC)CC	n1c(OP(OC)(OC)=S)cc(nc1N(CC)CC)C		1	PIRIMIPHOS-METHYL(1)	29232-93-7(1)	4478	High Reliability
477	OC(=O)CCCCCCCCC=C	C=CCCCCCCCCC(=O)O	O=C(O)CCCCCCCCC=C		1	UNDECYLENIC ACID(1)	112-38-9(1)	1253	High Reliability
478	CCC1CCC2(CCC(CC)O2)O1	CCC1CCC2(O1)CCC(O2)CC	O1C(CC)CCC12(OC(CC)CC2)		1	1,6-DIOXASPIRO[4,4]NONANE, 2,7-DIETHYL-(1)	73727-45-4(1)	5185	Medium Reliability	Checked on PubChem
479	CCCCC(CC)COC(=O)C=C	CCCCC(COC(=O)C=C)CC	O=C(OCC(CC)CCCC)C=C		1	2-ETHYLHEXYL ACRYLATE(1)	103-11-7(1)	926	High Reliability
480	CCCCCCCCC(C(O)=O)C(O)=O	CCCCCCCCC(C(=O)O)C(=O)O	O=C(O)C(C(=O)O)CCCCCCCC		1	OCTYLMALONIC ACID(1)	760-55-4(1)	2674	Medium Reliability
481	CCC(=O)OCCCCCOC(=O)CC CCC(O)=O.CCC(O)=O.OCCCCCO	CCC(=O)OCCCCCOC(=O)CC	O=C(OCCCCCOC(=O)CC)CC		1	1,5-pentanediol,dipropanoate(1)	10025-09-9(1)	3895	High Reliability	Name verified in PubChem
482	CCOC(=O)CCCCCC(=O)OCC	CCOC(=O)CCCCCC(=O)OCC	O=C(OCC)CCCCCC(=O)OCC		1	DIETHYL PIMELATE(1)	2050-20-6(1)	3076	High Reliability
483	OC(=O)CCCCCCCCCC(O)=O	OC(=O)CCCCCCCCCC(=O)O	O=C(O)CCCCCCCCCC(=O)O		1	Undecanedioic Acid(1)	1852-04-6(1)	3001	High Reliability
484	OC(=O)CCCCCCCCCCBr	BrCCCCCCCCCCC(=O)O	O=C(O)CCCCCCCCCCBr		1	Undecanoic acid, 11-bromo-(1)	2834-05-1(1)	3291	High Reliability
485	CC(C)CC(N)C(O)=NC(C)C(O)=NCC(O)=O CC(C)CC(N)C(=O)NC(C)C(=O)NCC(O)=O	CC(CC(C(=NC(C(=NCC(=O)O)O)C)O)N)C	O=C(O)CN=C(O)C(N=C(O)C(N)CC(C)C)C		1	Glycine, N-(N-L-leucyl-L-alanyl)-(1)	77214-70-1(1)	5237	Medium Reliability	Stereochemistry removed
486	CC(C)CC(N)C(O)=NC(CCC(O)=N)C(O)=O CC(C)CC(N)C(=O)NC(CCC(N)=O)C(O)=O	CC(CC(C(=NC(C(=O)O)CCC(=N)O)O)N)C	O=C(O)C(N=C(O)C(N)CC(C)C)CCC(=N)O		1	D-Glutamine, N2-L-leucyl-(1)	38062-69-0(1)	4661	Medium Reliability	Stereochemistry removed
487	CCN(CC)c1nc(NC(C)C)nc(OC)n1	COc1nc(NC(C)C)nc(n1)N(CC)CC	n1c(nc(nc1NC(C)C)N(CC)CC)OC		1	IPATONE(1)	3004-70-4(1)	3311	High Reliability
488	COCCCNc1nc(NC(C)C)nc(SC)n1	COCCCNc1nc(SC)nc(n1)NC(C)C	n1c(nc(nc1NC(C)C)SC)NCCCOC		1	METHOPROPTRYNE(1)	841-06-5(1)	2713	High Reliability
489	CCNc1nc(SC)nc(NC(C)C(C)C)n1	CCNc1nc(NC(C(C)C)C)nc(n1)SC	n1c(nc(nc1NC(C)C(C)C)SC)NCC		1	DIMETHAMRTRYNE(1)	22936-75-0(1)	4331	Medium Reliability
490	CCSc1nc(NC(C)C)nc(NC(C)C)n1	CCSc1nc(NC(C)C)nc(n1)NC(C)C	n1c(nc(nc1NC(C)C)SCC)NC(C)C		1	DIPROPETRYNE(1)	4147-51-7(1)	3464	High Reliability
491	CCSC(=O)N(CC)C1CCCCC1	CCN(C(=O)SCC)C1CCCCC1	O=C(N(CC)C1CCCCC1)SCC		1	CYCLOATE(1)	1134-23-2(1)	2851	Medium Reliability
492	CN(C)C(=O)NC1CCCCCCC1	CN(C(=O)NC1CCCCCCC1)C	O=C(NC1CCCCCCC1)N(C)C		1	CYCLURON(1)	2163-69-1(1)	3111	High Reliability
493	CC(NC(=O)C(C)NC(=O)C(N)CCP(C)(O)=O)C(O)=O	O=C(C(NC(=O)C(CCP(=O)(O)C)N)C)NC(C(=O)O)C	O=C(O)C(NC(=O)C(NC(=O)C(N)CCP(=O)(O)C)C)C		1	Bilanafos(1)	35597-43-4(1)	4616	High Reliability	Stereochemistry removed
494	CCCCCC(=O)CCCCC	CCCCCC(=O)CCCCC	O=C(CCCCC)CCCCC		1	6-UNDECANONE(1)	927-49-1(1)	2749	High Reliability
495	CCCCCCCCCCC(O)=O	CCCCCCCCCCC(=O)O	O=C(O)CCCCCCCCCC		1	UNDECANOIC ACID(1)	112-37-8(1)	1252	High Reliability
496	CCCCCCCCCC(=O)OC	CCCCCCCCCC(=O)OC	O=C(OC)CCCCCCCCC		1	METHYL DECANOATE(1)	110-42-9(1)	1170	High Reliability
497	CCCCCCCCC(=O)OCC	CCCCCCCCC(=O)OCC	O=C(OCC)CCCCCCCC		1	ETHYL NONANOATE(1)	123-29-5(1)	1410	High Reliability
498	CCCCCCCCOC(=O)C(C)O	CCCCCCCCOC(=O)C(O)C	O=C(OCCCCCCCC)C(O)C		1	Propanoic acid, 2-hydroxy-, octyl ester(1)	5464-71-1(1)	3623	High Reliability
499	CCCCCCOC(=O)CCOCC	CCCCCCOC(=O)CCOCC	O=C(OCCCCCC)CCOCC		1	Propionic acid, 3-ethoxy-, hexyl ester(1)	14144-37-7(1)	4013	Medium Reliability
500	CCCCOCCC(=O)OCCCC	CCCCOCCC(=O)OCCCC	O=C(OCCCC)CCOCCCC		1	Propanoic acid, 3-butoxy-, butyl ester(1)	14144-48-0(1)	4016	High Reliability
501	OCCCCCCCCCCC(O)=O OCCCCCCCCCCC([O-])=O	OCCCCCCCCCCC(=O)O	O=C(O)CCCCCCCCCCO		1	Undecanoic acid, 11-hydroxy-(1)	3669-80-5(1)	3410	High Reliability
502	CCCCCCCCN=C(O)C(C)O CCCCCCCCNC(=O)C(C)O	CCCCCCCCN=C(C(O)C)O	OC(=NCCCCCCCC)C(O)C		1	Lactamide, N-octyl-(1)	6280-23-5(1)	3726	High Reliability
503	NCCCCCCCCCCC(O)=O	NCCCCCCCCCCC(=O)O	O=C(O)CCCCCCCCCCN		1	11-Aminoundecanoic acid(1)	2432-99-7(1)	3206	High Reliability
504	CCSC(=O)N(CC(C)C)CC(C)C	CCSC(=O)N(CC(C)C)CC(C)C	O=C(N(CC(C)C)CC(C)C)SCC		1	BUTYLATE(1)	2008-41-5(1)	3064	High Reliability
505	CCCCCCCCCCC	CCCCCCCCCCC	CCCCCCCCCCC		1	N-UNDECANE(1)	1120-21-4(1)	2837	High Reliability
506	CCCCCCCCCC(C)O	CCCCCCCCCC(O)C	OC(C)CCCCCCCCC		1	2-UNDECANOL(1)	1653-30-1(1)	2953	High Reliability
507	CCCCCCCCOCC(O)CO	CCCCCCCCOCC(CO)O	OCC(O)COCCCCCCCC		1	3-Octyloxy-propane-1,2-diol(1)	10438-94-5(1)	3919	High Reliability
508	CCOP(C)(=O)SCCN(C(C)C)C(C)C	CCOP(=O)(SCCN(C(C)C)C(C)C)C	O=P(OCC)(C)SCCN(C(C)C)C(C)C		1	VX(1)	50782-69-9(1)	4789	High Reliability
509	Clc1cccc(-c2c[nH]cc2C#N)c1Cl	N#Cc1c[nH]cc1c1cccc(c1Cl)Cl	N#Cc1c[nH]cc1c2cccc(c2Cl)Cl		1	FENPICLONIL(1)	74738-17-3(1)	5213	High Reliability
510	OC(=O)c1c(Cl)ccc2ccccc12	OC(=O)c1c(Cl)ccc2c1cccc2	O=C(O)c1c2ccccc2(ccc1Cl)		1	1-Naphthalenecarboxylic acid, 2-chloro-(1)	7720-42-5(1)	3873	Medium Reliability
511	OC(=O)c1cccc2c1c(ccc2)[N+]([O-])=O OC(=O)c1cccc2cccc(c12)[N+]([O-])=O	OC(=O)c1cccc2c1c(ccc2)[N+](=O)[O-]	O=C(O)c2cccc1cccc(c12)[N+](=O)[O-]		1	1-NAPHTHALENECARBOXYLIC ACID, 8-NITRO-(1)	2216-13-9(1)	3129	High Reliability
512	S=C=Nc1cccc2ccccc12	S=C=Nc1cccc2c1cccc2	C(=Nc1cccc2ccccc12)=S		1	1-ISOTHIOCYANONAPHTHALENE(1)	551-06-4(1)	2126	Medium Reliability
513	Cc1c(Cl)cc(cc1Cl)-c2nnc(O)cc2 Cc1c(Cl)cc(cc1Cl)-c2n[nH]c(=O)cc2	Oc1ccc(nn1)c1cc(Cl)c(c(c1)Cl)C	Oc1nnc(cc1)c2cc(c(c(c2)Cl)C)Cl		1	Diclomezine(1)	62865-36-5(1)	5019	High Reliability
514	Cc1cc2c(nc1)c(C(O)=O)c(Cl)cc2	Cc1cnc2c(c1)ccc(c2C(=O)O)Cl	O=C(O)c1c2ncc(cc2(ccc1Cl))C		1	Quinmerac(1)	90717-03-6(1)	5355	High Reliability
515	OC(=Nc1ccccc1)n2cc(F)c(O)nc2=O Fc1cn(c(=O)[nH]c1=O)C(=O)Nc2ccccc2	OC(=Nc1ccccc1)n1cc(F)c(nc1=O)O	O=C1N=C(O)C(F)=CN1C(O)=Nc2ccccc2		1	1(2H)-PYRIMIDINECARBOXAMIDE, 5-FLUORO-3,4-DICHLO(1)	56563-17-8(1)	4935	Medium Reliability
516	[nH]1c2ccccc2nc1-c3ccco3	c1coc(c1)c1nc2c([nH]1)cccc2	n1c3ccccc3([nH]c1c2occc2)		1	FUBERIDAZOLE(1)	3878-19-1(1)	3442	High Reliability
517	CC1=CC(=O)c2c(cccc2)C1=O CC1=CC(=O)c2ccccc2C1=O	O=C1C=C(C)C(=O)c2c1cccc2	O=C1C=C(C(=O)c2ccccc12)C		1	2-METHYL-1,4-NAPHTHOQUINONE(1)	58-27-5(1)	149	High Reliability
518	OC(=O)c1ccc2ccccc2c1	OC(=O)c1ccc2c(c1)cccc2	O=C(O)c1ccc2ccccc2(c1)		1	2-NAPHTHOIC ACID(1)	93-09-4(1)	699	High Reliability
519	OC(=O)c1c2ccccc2ccc1 OC(=O)c1cccc2ccccc12	OC(=O)c1cccc2c1cccc2	O=C(O)c2cccc1ccccc12		1	1-NAPTHOIC ACID(1)	86-55-5(1)	570	Medium Reliability
520	CSC1=CC(=O)c2ccccc2C1=O	CSC1=CC(=O)c2c(C1=O)cccc2	O=C1C=C(C(=O)c2ccccc12)SC		1	1,4-Naphthalenedione, 2-(methylthio)-(1)	26037-60-5(1)	4413	High Reliability
521	CC1=CC(=O)c2c(cccc2O)C1=O CC1=CC(=O)c2c(O)cccc2C1=O	CC1=CC(=O)c2c(C1=O)cccc2O	O=C1C=C(C(=O)c2cccc(O)c12)C		1	1,4-Naphthalenedione, 5-hydroxy-2-methyl-(1)	481-42-5(1)	1854	High Reliability
522	OC(=O)c1c2ccccc2ccc1O OC(=O)c1c(O)ccc2ccccc12	OC(=O)c1c(O)ccc2c1cccc2	O=C(O)c2c(O)ccc1ccccc12		1	1-Naphthalenecarboxylic acid, 2-hydroxy-(1)	2283-08-1(1)	3157	High Reliability
523	OC(=O)Cc1cc2ccccc2oc1=O	OC(=O)Cc1cc2ccccc2oc1=O	O=C(O)CC1=Cc2ccccc2(OC1(=O))		1	2H-1-Benzopyran-3-acetic acid, 2-oxo-(1)	20862-58-2(1)	4283	Medium Reliability
524	ClCC#CCOC(=O)Nc1cccc(Cl)c1	ClCC#CCOC(=O)Nc1cccc(c1)Cl	O=C(OCC#CCCl)Nc1cccc(c1)Cl		1	BARBAN(1)	101-27-9(1)	907	High Reliability
525	O=C(Nc1ccccn1)c2cnccc2	O=C(c1cccnc1)Nc1ccccn1	O=C(Nc1ncccc1)c2cnccc2		1	3-Pyridinecarboxamide, N-2-pyridinyl-(1)	13160-07-1(1)	3958	High Reliability
526	Cc1noc(c1C(O)=O)-c2ccccc2	OC(=O)c1c(C)noc1c1ccccc1	O=C(O)c2c(noc2(c1ccccc1))C		1	4-Isoxazolecarboxylic acid, 3-methyl-5-phenyl-(1)	17153-21-8(1)	4144	Medium Reliability
527	ON(C(=O)c1ccco1)c2ccccc2	ON(C(=O)c1ccco1)c1ccccc1	O=C(c1occc1)N(O)c2ccccc2		1	2-Furancarboxamide, N-hydroxy-N-phenyl-(1)	7630-14-0(1)	3862	Medium Reliability
528	Clc1c(Cl)c(Cl)c(c(Cl)c1Cl)-c2c(Cl)c(Cl)c(Cl)c(Cl)c2Cl	Clc1c(c2c(Cl)c(Cl)c(c(c2Cl)Cl)Cl)c(Cl)c(c(c1Cl)Cl)Cl	c2(c1c(c(c(c(c1Cl)Cl)Cl)Cl)Cl)c(c(c(c(c2Cl)Cl)Cl)Cl)Cl		1	DECACHLOROBIPHENYL(1)	2051-24-3(1)	3083	High Reliability
529	Clc1c2oc3c(c2c(Cl)c(Cl)c1Cl)c(Cl)c(Cl)c(Cl)c3Cl Clc1c(Cl)c(Cl)c2c(oc3c(Cl)c(Cl)c(Cl)c(Cl)c23)c1Cl	Clc1c(Cl)c(Cl)c2c(c1Cl)oc1c2c(Cl)c(c(c1Cl)Cl)Cl	o1c3c(c2c1c(c(c(c2Cl)Cl)Cl)Cl)c(c(c(c3Cl)Cl)Cl)Cl		1	OCTACHLORODIBENZOFURAN(1)	39001-02-0(1)	4702	High Reliability
530	Clc1c(Cl)c2c(Oc3c(Cl)c(Cl)c(Cl)c(Cl)c3O2)c(Cl)c1Cl	Clc1c2Oc3c(Oc2c(c(c1Cl)Cl)Cl)c(Cl)c(c(c3Cl)Cl)Cl	O1c3c(Oc2c1c(c(c(c2Cl)Cl)Cl)Cl)c(c(c(c3Cl)Cl)Cl)Cl		1	1,2,3,4,6,7,8,9-OCTACHLORODIBENZO-P-DIOXIN(1)	3268-87-9(1)	3361	High Reliability
531	c1ccc(cc1)-c2ccccc2	c1ccc(cc1)c1ccccc1	c1ccc(cc1)c2ccccc2		1	BIPHENYL(1)	92-52-4(1)	687	High Reliability
532	C1Cc2c3c1cccc3ccc2	c1cc2cccc3c2c(c1)CC3	c2cc1cccc3c1c(c2)CC3		1	ACENAPHTHENE(1)	83-32-9(1)	521	High Reliability
533	FC(F)(F)c1cccc(c1)N2CC(CCl)C(Cl)C2=O	ClCC1CN(C(=O)C1Cl)c1cccc(c1)C(F)(F)F	O=C2N(c1cccc(c1)C(F)(F)F)CC(CCl)C2Cl		1	FLUROCHLORIDONE(1)	61213-25-0(1)	5002	High Reliability
534	Nc1c(Cl)cc(cc1)-c2cc(Cl)c(N)cc2	Nc1ccc(cc1Cl)c1ccc(c(c1)Cl)N	Nc1ccc(cc1Cl)c2ccc(N)c(c2)Cl		1	3,3'-DICHLOROBENZIDINE(1)	91-94-1(1)	680	High Reliability
535	Nc1ccc(cc1)-c2ccc(Cl)cc2	Nc1ccc(cc1)c1ccc(cc1)Cl	Nc1ccc(cc1)c2ccc(cc2)Cl		1	4-Amino-4'-chlorodiphenyl(1)	135-68-2(1)	1525	Medium Reliability
536	Clc1nccc(NC(=O)Nc2ccccc2)c1	O=C(Nc1ccnc(c1)Cl)Nc1ccccc1	O=C(Nc1ccccc1)Nc2ccnc(c2)Cl		1	Forchlorfenuron(1)	68157-60-8(1)	5098	High Reliability
537	Nc1ccc(cc1)S(=O)(=O)c2ccc(Cl)cc2	Nc1ccc(cc1)S(=O)(=O)c1ccc(cc1)Cl	O=S(=O)(c1ccc(N)cc1)c2ccc(cc2)Cl		1	BENZENAMINE, 4-[(4-CHLOROPHENYL)SULFONYL]-(1)	7146-68-1(1)	3816	High Reliability
538	c1ccc(cc1)N=Nc2ccccc2	c1ccc(cc1)N=Nc1ccccc1	N(=Nc1ccccc1)c2ccccc2		1	AZOBENZENE(1)	103-33-3(1)	930	High Reliability
539	O=C(Nc1ccccc1)c2cnccc2	O=C(c1cccnc1)Nc1ccccc1	O=C(Nc1ccccc1)c2cnccc2		1	NICOTINANILIDE(1)	1752-96-1(1)	2980	High Reliability
540	Oc1ccc(cc1)N=Nc2ccccc2 O=C1C=CC(C=C1)=NNc2ccccc2	Oc1ccc(cc1)N=Nc1ccccc1	Oc2ccc(N=Nc1ccccc1)cc2		1	P-PHENYLAZOPHENOL(1)	1689-82-3(1)	2960	High Reliability	Stereochemistry removed
541	O=NN(c1ccccc1)c2ccccc2	O=NN(c1ccccc1)c1ccccc1	O=NN(c1ccccc1)c2ccccc2		1	DIPHENYLNITROSAMINE(1)	86-30-6(1)	568	High Reliability
542	Oc1cc(O)c(cc1)N=Nc2ccccc2 Oc1ccc(N=Nc2ccccc2)c(O)c1 OC1=CC(=O)C=CC1=NNc2ccccc2	Oc1ccc(c(c1)O)N=Nc1ccccc1	Oc2ccc(N=Nc1ccccc1)c(O)c2		1	2,4-Dihydroxyazobenzene(1)	2051-85-6(1)	3087	High Reliability	Stereochemistry removed
543	OS(=O)(=O)c1ccc(cc1)N=Nc2ccccc2	OS(=O)(=O)c1ccc(cc1)N=Nc1ccccc1	O=S(=O)(O)c2ccc(N=Nc1ccccc1)cc2		1	4-(PHENYLAZO)BENZENESULFONIC ACID(1)	2484-88-0(1)	3218	High Reliability
544	O(c1ccccc1)c2ccccc2	c1ccc(cc1)Oc1ccccc1	O(c1ccccc1)c2ccccc2		1	DIPHENYL ETHER(1)	101-84-8(1)	913	High Reliability
545	CC(=O)c1cc2ccccc2cc1 CC(=O)c1ccc2ccccc2c1	CC(=O)c1ccc2c(c1)cccc2	O=C(c1ccc2ccccc2(c1))C		1	1-(2-NAPHTHALENYL)ETHANONE(1)	93-08-3(1)	698	High Reliability
546	Oc1ccc(cc1)-c2ccccc2	Oc1ccc(cc1)c1ccccc1	Oc1ccc(cc1)c2ccccc2		1	P-PHENYLPHENOL(1)	92-69-3(1)	690	High Reliability
547	Oc1c(cccc1)-c2ccccc2 Oc1ccccc1-c2ccccc2	Oc1ccccc1c1ccccc1	Oc1ccccc1c2ccccc2		1	2-PHENYLPHENOL(1)	90-43-7(1)	656	High Reliability
548	Oc1c(O)cc(cc1)-c2ccccc2 Oc1ccc(cc1O)-c2ccccc2	Oc1ccc(cc1O)c1ccccc1	Oc1ccc(cc1(O))c2ccccc2		1	4-PHENYLCATECHOL(1)	92-05-7(1)	681	High Reliability
549	Oc1ccccc1Oc2ccccc2	Oc1ccccc1Oc1ccccc1	Oc2ccccc2(Oc1ccccc1)		1	Phenol, 2-phenoxy-(1)	2417-10-9(1)	3196	High Reliability
550	OC(=O)Cc1c2ccccc2ccc1 OC(=O)Cc1cccc2ccccc12	OC(=O)Cc1cccc2c1cccc2	O=C(O)Cc2cccc1ccccc12		1	NAPHTHALENEACETIC ACID(1)	86-87-3(1)	578	High Reliability
551	Oc1c(cccc1)S(=O)(=O)c2c(O)cccc2	Oc1ccccc1S(=O)(=O)c1ccccc1O	O=S(=O)(c1ccccc1(O))c2ccccc2(O)		1	Phenol, 2,2'-sulfonylbis-(1)	15038-67-2(1)	4051	High Reliability
552	Oc1ccc(Sc2ccccc2)cc1	Oc1ccc(cc1)Sc1ccccc1	Oc1ccc(cc1)Sc2ccccc2		1	Phenol, 4-(phenylthio)-(1)	5633-55-6(1)	3644	Medium Reliability
553	Clc1cc(Cl)c(cc1)C2(Cn3cncn3)OCCO2 Clc1ccc(c(Cl)c1)C2(Cn3cncn3)OCCO2	Clc1ccc(c(c1)Cl)C1(OCCO1)Cn1cncn1	n1cnn(c1)CC2(OCCO2)c3ccc(cc3Cl)Cl		1	AZACONAZOL(1)	60207-31-0(1)	4985	Medium Reliability
554	CC(C)(NC(=O)c1cc(Cl)cc(Cl)c1)C#C	C#CC(NC(=O)c1cc(Cl)cc(c1)Cl)(C)C	O=C(NC(C#C)(C)C)c1cc(cc(c1)Cl)Cl		1	PRONAMIDE(1)	23950-58-5(1)	4353	High Reliability
555	FC(F)(F)C(=NOCC1OCCO1)c2ccc(Cl)cc2	FC(C(=NOCC1OCCO1)c1ccc(cc1)Cl)(F)F	FC(F)(F)C(=NOCC1OCCO1)c2ccc(cc2)Cl		1	FLUXOFENIM(1)	88485-37-4(1)	5328	High Reliability	Stereochemistry removed
556	NS(=O)(=O)c1c(Cl)cc(NCc2ccco2)c(c1)C(O)=O NS(=O)(=O)c1cc(C(O)=O)c(NCc2occc2)cc1Cl	OC(=O)c1cc(c(cc1NCc1ccco1)Cl)S(=O)(=O)N	O=C(O)c2cc(c(cc2(NCc1occc1))Cl)S(=O)(=O)N		1	FUROSEMIDE(1)	54-31-9(1)	77	High Reliability
557	CC(=O)NCc1c(I)c(C(O)=O)c(I)c(NC(C)=O)c1I	CC(=O)NCc1c(I)c(NC(=O)C)c(c(c1I)C(=O)O)I	O=C(O)c1c(c(NC(=O)C)c(c(c1I)CNC(=O)C)I)I		1	Iodamide(1)	440-58-4(1)	1786	High Reliability
558	N(c1ccccc1)c2ccccc2	c1ccc(cc1)Nc1ccccc1	c1ccc(cc1)Nc2ccccc2		1	DIPHENYLAMINE(1)	122-39-4(1)	1391	High Reliability
559	N(N=Nc1ccccc1)c2ccccc2	c1ccc(cc1)NN=Nc1ccccc1	N(=Nc1ccccc1)Nc2ccccc2		1	1,3-DIPHENYL-1-TRIAZENE(1)	136-35-6(1)	1527	High Reliability
560	Nc1ccc(cc1)N=Nc2ccccc2	Nc1ccc(cc1)N=Nc1ccccc1	N(=Nc1ccc(N)cc1)c2ccccc2		1	P-PHENYLAZOANILINE(1)	60-09-3(1)	180	High Reliability	Stereochemistry removed
561	C(Nc1c-2ncnc2nc[nH]1)c3ccccc3 C(Nc1ncnc2nc[nH]c12)c3ccccc3	c1ccc(cc1)CNc1[nH]cnc2c1ncn2	N=1C=NC=3C=1N=CNC=3(NCc2ccccc2)		1	1H-PURIN-6-AMINE, N-(PHENYLMETHYL)-(1)	1214-39-7(1)	2876	High Reliability
562	Nc1c2ncn(Cc3ccccc3)c2ncn1 Nc1ncnc2n(Cc3ccccc3)cnc12	Nc1ncnc2c1ncn2Cc1ccccc1	n3cnc1c(ncn1Cc2ccccc2)c3N		1	9H-PURIN-6-AMINE, 9-(PHENYLMETHYL)-(1)	4261-14-7(1)	3475	High Reliability
563	NC(=O)Cc1c2ccccc2ccc1 NC(=O)Cc1cccc2ccccc12	NC(=O)Cc1cccc2c1cccc2	O=C(N)Cc2cccc1ccccc12		1	1-Naphthaleneacetamide(1)	86-86-2(1)	577	High Reliability
564	CNC(=O)Oc1c2ccccc2ccc1 CNC(=O)Oc1cccc2ccccc12	CNC(=O)Oc1cccc2c1cccc2	O=C(Oc1cccc2ccccc12)NC		1	1-NAPHTHYL-N-METHYLCARBAMATE(1)	63-25-2(1)	217	Medium Reliability
565	Cc1c(cco1)C(=O)Nc2ccccc2	O=C(c1ccoc1C)Nc1ccccc1	O=C(Nc1ccccc1)c2ccoc2C		1	Fenfuram(1)	24691-80-3(1)	4364	High Reliability
566	O=C1CC(CC(=O)C1N(=O)=O)c2ccccc2 [O-][N+](=O)C1C(=O)CC(CC1=O)c2ccccc2	O=C1CC(CC(=O)C1[N+](=O)[O-])c1ccccc1	O=C2CC(c1ccccc1)CC(=O)C2[N+](=O)[O-]		1	Cyclohexane-1,3-dione, 2-nitro-5-phenyl-(1)	91569-89-0(1)	5367	Medium Reliability
567	COc1ccc(cc1)C(=O)c2csc(c2)S(N)(=O)=O	COc1ccc(cc1)C(=O)c1csc(c1)S(=O)(=O)N	O=C(c1ccc(OC)cc1)c2cc(sc2)S(=O)(=O)N		1	2-THIOPHENESULFONAMIDE, 4-(4-METHOXYBENZOYL)-(1)	118976-97-9(1)	5627	Medium Reliability
568	CCc1cccc2c1cccc2 CCc1cccc2ccccc12	CCc1cccc2c1cccc2	c1ccc2c(c1)cccc2CC		1	1-ETHYLNAPHTHALENE(1)	1127-76-0(1)	2847	High Reliability
569	CCc1ccc2ccccc2c1	CCc1ccc2c(c1)cccc2	c1ccc2cc(ccc2(c1))CC		1	2-ETHYLNAPHTHALENE(1)	939-27-5(1)	2763	High Reliability
570	Cc1cc2c(cc1)cc(C)cc2 Cc1ccc2cc(C)ccc2c1	Cc1ccc2c(c1)ccc(c2)C	c1cc(cc2ccc(cc12)C)C		1	2,6-DIMETHYLNAPHTHALENE(1)	581-42-0(1)	2230	High Reliability
571	Cc1cccc2c(C)cccc12	Cc1cccc2c1cccc2C	c2cc1c(cccc1C)c(c2)C		1	1,5-DIMETHYLNAPHTHALENE(1)	571-61-9(1)	2204	High Reliability
572	Cc1cc(C)c2ccccc2c1	Cc1cc2ccccc2c(c1)C	c1ccc2c(c1)cc(cc2C)C		1	1,3-DIMETHYLNAPTHALENE(1)	575-41-7(1)	2208	Medium Reliability
573	Cc1c(C)cc2ccccc2c1 Cc1cc2ccccc2cc1C	Cc1cc2ccccc2cc1C	c1ccc2cc(c(cc2(c1))C)C		1	2,3-DIMETHYLNAPHTHALENE(1)	581-40-8(1)	2229	High Reliability
574	Cc1ccc(C)c2c1cccc2	Cc1ccc(c2c1cccc2)C	c1ccc2c(c1)c(ccc2C)C		1	1,4-DIMETHYLNAPHTHALENE(1)	571-58-4(1)	2203	High Reliability
575	CC(C#C)N(C(=O)CCl)c1ccccc1	ClCC(=O)N(C(C#C)C)c1ccccc1	O=C(N(c1ccccc1)C(C#C)C)CCl		1	Prynachlor(1)	21267-72-1(1)	4291	High Reliability
576	N(Nc1ccccc1)c2ccccc2	c1ccc(cc1)NNc1ccccc1	c1ccc(cc1)NNc2ccccc2		1	HYDRAZOBENZENE(1)	122-66-7(1)	1395	High Reliability
577	[Br-].[Br-].C1C[n+]2c(cccc2)-c3[n+]1cccc3 [Br-].[Br-].C1C[n+]2ccccc2-c3cccc[n+]13 C1C[n+]2c(cccc2)-c3cccc[n+]13 [Br-].[Br-].C1C[n+]2ccccc2-c3cccc[n+]13	c1cc[n+]2c(c1)c1cccc[n+]1CC2	c1cc[n+]3c(c1)c2cccc[n+]2CC3		2	DIQUAT DIBROMIDE(1), DIQUAT(1)	85-00-7(1), 2764-72-9(1)	550, 3283	High Reliability	Differences in counterions
578	Nc1ccc(cc1)-c2ccc(N)cc2	Nc1ccc(cc1)c1ccc(cc1)N	Nc1ccc(cc1)c2ccc(N)cc2		1	BENZIDINE(1)	92-87-5(1)	692	High Reliability
579	Nc1ccc(cc1)S(=O)(=O)c2ccc(N)cc2	Nc1ccc(cc1)S(=O)(=O)c1ccc(cc1)N	O=S(=O)(c1ccc(N)cc1)c2ccc(N)cc2		1	di(p-aminophenyl)sulfone(1)	80-08-0(1)	486	Medium Reliability	Name verified in PubChem
580	Nc1ccc(cc1)S(=O)(=O)c2ccccc2N	Nc1ccc(cc1)S(=O)(=O)c1ccccc1N	O=S(=O)(c1ccc(N)cc1)c2ccccc2(N)		1	BENZENAMINE, 2-[(4-AMINOPHENYL)SULFONYL]-(1)	27147-69-9(1)	4440	Medium Reliability
581	CCC1(C(=O)NC(=O)NC1=O)c2ccccc2	CCC1(C(=O)NC(=O)NC1=O)c1ccccc1	O=C2NC(=O)C(c1ccccc1)(C(=O)N2)CC		1	PHENOBARBITAL(1)	50-06-6(1)	5	Medium Reliability
582	CCn1cc(C(O)=O)c(=O)c2c1nc(C)cc2 CCn1cc(C(O)=O)c(=O)c2ccc(C)nc12	CCn1cc(C(=O)O)c(=O)c2c1nc(C)cc2	O=C(O)C1=CN(c2nc(ccc2(C1(=O)))C)CC		1	NALIDIXIC ACID(1)	389-08-2(1)	1771	High Reliability
583	CCC1(C(=O)NC(=O)NC1=O)c2ccc(O)cc2	CCC1(C(=O)NC(=O)NC1=O)c1ccc(cc1)O	O=C1NC(=O)C(C(=O)N1)(c2ccc(O)cc2)CC		1	5-ETHYL-5-(P-HYDROXYPHENYL)BARBITURIC ACID(1)	379-34-0(1)	1767	Medium Reliability
584	Cl.Nc1ccc(N=Nc2ccccc2)c(N)c1 [H+].[Cl-].Nc1ccc(N=Nc2ccccc2)c(N)c1	Nc1ccc(c(c1)N)N=Nc1ccccc1	N(=Nc1ccc(N)cc1(N))c2ccccc2		1	C.I. BASIC ORANGE 2(1)	532-82-1(1)	2022	High Reliability	Differences in counterions, Organic counterion
585	O=C1CC(CC(=O)C1)c2ccccc2 OC1=CC(=O)CC(C1)c2ccccc2	O=C1CC(CC(=O)C1)c1ccccc1	O=C2CC(=O)CC(c1ccccc1)C2		1	1,3-Cyclohexanedione, 5-phenyl-(1)	493-72-1(1)	1885	High Reliability	Stereochemistry removed
586	CC(=O)C(CC(O)=O)=Cc1ccccc1	CC(=O)C(=Cc1ccccc1)CC(=O)O	O=C(O)CC(=Cc1ccccc1)C(=O)C		1	Pentanoic acid, 4-oxo-3-(phenylmethylene)-(1)	26717-32-8(1)	4427	Medium Reliability
587	CCCN(CCCl)c1c(cc(cc1[N+]([O-])=O)C(F)(F)F)[N+]([O-])=O	CCCN(c1c(cc(cc1[N+](=O)[O-])C(F)(F)F)[N+](=O)[O-])CCCl	O=[N+]([O-])c1cc(cc(c1N(CCC)CCCl)[N+](=O)[O-])C(F)(F)F		1	FLUCHLORALIN(1)	33245-39-5(1)	4559	High Reliability
588	CC(C#C)N(C)C(=O)Nc1ccc(Cl)cc1	CC(N(C(=O)Nc1ccc(cc1)Cl)C)C#C	O=C(Nc1ccc(cc1)Cl)N(C)C(C#C)C		1	BUTURON(1)	3766-60-7(1)	3430	High Reliability
589	CC(CN(C(C)=O)c1c(I)cc(I)c(N)c1I)C(O)=O	CC(C(=O)O)CN(c1c(I)cc(c(c1I)N)I)C(=O)C	O=C(O)C(C)CN(C(=O)C)c1c(cc(c(N)c1I)I)I		1	Iocetamic acid(1)	16034-77-8(1)	4090	High Reliability
590	CCNc1cccc2ccccc12	CCNc1cccc2c1cccc2	c1ccc2c(c1)cccc2(NCC)		1	1-NAPHTHALENAMINE, N-ETHYL-(1)	118-44-5(1)	1319	High Reliability
591	NNP(=O)(Oc1ccccc1)Oc2ccccc2	NNP(=O)(Oc1ccccc1)Oc1ccccc1	O=P(Oc1ccccc1)(Oc2ccccc2)NN		1	PHOSPHOROHYDRAZIDIC ACID, DIPHENYL ESTER(1)	33862-44-1(1)	4574	High Reliability
592	Cc1cc(C)nc(Nc2ccccc2)n1	Cc1cc(C)nc(n1)Nc1ccccc1	n1c(nc(cc1C)C)Nc2ccccc2		1	Pyrimethanil(1)	53112-28-0(1)	4869	High Reliability
593	OC(=NCCc1cnc[nH]1)c2ccccc2 O=C(NCCc1c[nH]cn1)c2ccccc2	OC(=NCCc1cnc[nH]1)c1ccccc1	OC(=NCCc1cnc[nH]1)c2ccccc2		1	Benzamide, N-[2-(1H-imidazol-4-yl)ethyl]-(1)	29677-71-2(1)	4491	Medium Reliability
594	CN(c1ccccn1)S(=O)(=O)c2ccc(N)cc2	Nc1ccc(cc1)S(=O)(=O)N(c1ccccn1)C	O=S(=O)(c1ccc(N)cc1)N(c2ncccc2)C		1	N1-METHYL-N1-(2-PYRIDYL)SULFANILAMIDE(1)	51543-29-4(1)	4815	Medium Reliability	Checked on PubChem
595	NC(N)=NC(N)=Nc1cc2ccccc2cc1 NC(=N)NC(=N)Nc1ccc2ccccc2c1 NC(N)=NC(N)=Nc1ccc2ccccc2c1	NC(=NC(=Nc1ccc2c(c1)cccc2)N)N	N(C(=Nc1ccc2ccccc2(c1))N)=C(N)N		1	Imidodicarbonimidic diamide, N-2-naphthalenyl-(1)	5426-97-1(1)	3607	Medium Reliability	Stereochemistry removed
596	NC(N)=NC(N)=Nc1cccc2ccccc12 NC(=N)NC(=N)Nc1cccc2ccccc12	NC(=NC(=Nc1cccc2c1cccc2)N)N	N(C(=Nc1cccc2ccccc12)N)=C(N)N		1	Imidodicarbonimidic diamide, N-1-naphthalenyl-(1)	13261-53-5(1)	3965	Medium Reliability	Checked on PubChem, Stereochemistry removed
597	COC(=O)c1c(ccs1)S(=O)(=O)NC(=O)Nc2nc(C)nc(OC)n2	COc1nc(nc(n1)C)NC(=O)NS(=O)(=O)c1ccsc1C(=O)OC	O=C(OC)c1c(ccs1)S(=O)(=O)NC(=O)Nc2nc(nc(n2)C)OC		1	HARMONY(1)	79277-27-3(1)	5253	High Reliability
598	CCC(C)N1C(=O)c2ccccc2C1=O	CCC(N1C(=O)c2c(C1=O)cccc2)C	O=C1c2ccccc2(C(=O)N1C(C)CC)		1	1H-Isoindole-1,3(2H)-dione, 2-(1-methylpropyl)-(1)	10108-61-9(1)	3901	High Reliability
599	OC(=O)CCCc1c[nH]c2c1cccc2 OC(=O)CCCc1c[nH]c2ccccc12	OC(=O)CCCc1c[nH]c2c1cccc2	O=C(O)CCCc2c[nH]c1ccccc12		1	3-INDOLEBUTYRIC ACID(1)	133-32-4(1)	1512	High Reliability
600	CC1=C(SCCO1)C(=O)Nc2ccccc2	O=C(C1=C(C)OCCS1)Nc1ccccc1	O=C(Nc1ccccc1)C2=C(OCCS2)C		1	CARBOXIN(1)	5234-68-4(1)	3577	High Reliability
601	CCOC(=O)C(=Cc1ccccc1)N=CO	CCOC(=O)C(=Cc1ccccc1)N=CO	O=C(OCC)C(N=CO)=Cc1ccccc1		1	Ethyl 2-formamido phenyl acrylate(1)	25315-34-8(1)	4388	Medium Reliability	Checked on PubChem, Stereochemistry removed
602	CC1=C(C(=O)Nc2ccccc2)S(=O)(=O)CCO1	O=C(C1=C(C)OCCS1(=O)=O)Nc1ccccc1	O=C(Nc1ccccc1)C2=C(OCCS2(=O)(=O))C		1	OXYCARBOXIN(1)	5259-88-1(1)	3578	High Reliability
603	OC(=O)CC(O)(CC(O)=O)C(O)=Nc1ccccc1 OC(=O)CC(O)(CC(O)=O)C(=O)Nc1ccccc1	OC(=Nc1ccccc1)C(CC(=O)O)(CC(=O)O)O	O=C(O)CC(O)(C(O)=Nc1ccccc1)CC(=O)O		1	Glutaric acid, 3-hydroxy-3-(phenylcarbamoyl)-(1)	15119-64-9(1)	4055	Medium Reliability
604	CCOP(=O)(OCC)OC(=CCl)c1c(Cl)cc(Cl)cc1 CCOP(=O)(OCC)OC(=CCl)c1ccc(Cl)cc1Cl	CCOP(=O)(OC(=CCl)c1ccc(cc1Cl)Cl)OCC	O=P(OC(=CCl)c1ccc(cc1Cl)Cl)(OCC)OCC		1	CHLORFENVINPHOS(1)	470-90-6(1)	1825	High Reliability	Stereochemistry removed
605	CCOP(=S)(OCC)ON=C(C#N)c1ccccc1Cl	CCOP(=S)(ON=C(c1ccccc1Cl)C#N)OCC	N#CC(=NOP(OCC)(OCC)=S)c1ccccc1Cl		1	Chlorphoxim(1)	14816-20-7(1)	4045	High Reliability	Stereochemistry removed
606	CC1(C)CON(Cc2c(Cl)cccc2)C1=O	O=C1N(OCC1(C)C)Cc1ccccc1Cl	O=C1N(OCC1(C)C)Cc2ccccc2Cl		1	CLOMAZONE(1)	81777-89-1(1)	5271	High Reliability
607	[Cl-].[Cl-].C[n+]1ccc(cc1)-c2cc[n+](C)cc2 C[n+]1ccc(cc1)-c2cc[n+](C)cc2	C[n+]1ccc(cc1)c1cc[n+](cc1)C	c1c[n+](ccc1c2cc[n+](cc2)C)C		2	Paraquat dichloride(1), PARAQUAT ION(1)	1910-42-5(1), 4685-14-7(1)	3018, 3522	High Reliability
608	NCCNc1c2ccccc2ccc1 NCCNc1cccc2ccccc12 [H+].[H+].[Cl-].[Cl-].NCCNc1cccc2ccccc12	NCCNc1cccc2c1cccc2	NCCNc2cccc1ccccc12		1	1,2-Ethanediamine, N-1-naphthalenyl-(1)	551-09-7(1)	2127	High Reliability	Differences in counterions
609	CCC1(C(=O)NCNC1=O)c2ccccc2	CCC1(C(=O)NCNC1=O)c1ccccc1	O=C2NCNC(=O)C2(c1ccccc1)CC		1	PRIMIDONE(1)	125-33-7(1)	1456	High Reliability
610	OC(=O)C(Cc1ccccc1)NCCC#N [O-]C(=O)C(Cc1ccccc1)[NH2+]CCC#N	N#CCCNC(C(=O)O)Cc1ccccc1	N#CCCNC(C(=O)O)Cc1ccccc1		1	DL-Phenylalanine, N-(2-cyanoethyl)-(1)	15095-74-6(1)	4052	Medium Reliability	Stereochemistry removed
611	Oc1c(cc(cc1C2CCCCC2)[N+]([O-])=O)[N+]([O-])=O Oc1c(cc(cc1[N+]([O-])=O)[N+]([O-])=O)C2CCCCC2	[O-][N+](=O)c1cc(C2CCCCC2)c(c(c1)[N+](=O)[O-])O	O=[N+]([O-])c1cc(c(O)c(c1)C2CCCCC2)[N+](=O)[O-]		1	2-CYCLOHEXYL-4,6-DINITROPHENOL(1)	131-89-5(1)	1500	High Reliability
612	CCC(C)c1c(OC(C)=O)c(cc(c1)[N+]([O-])=O)[N+]([O-])=O	CCC(c1cc(cc(c1OC(=O)C)[N+](=O)[O-])[N+](=O)[O-])C	O=C(Oc1c(cc(cc1C(C)CC)[N+](=O)[O-])[N+](=O)[O-])C		1	DINOSEB ACETATE(1)	2813-95-8(1)	3288	High Reliability
613	Cn1ccsc1=Nc2c(C)cc(C)cc2 Cn1ccsc1=Nc2ccc(C)cc2C	Cc1ccc(c(c1)C)N=c1sccn1C			1	Tifatol(1)	61676-87-7(1)	5008	High Reliability
614	Cc1nc(C)nc(NS(=O)(=O)c2ccc(N)cc2)c1	Nc1ccc(cc1)S(=O)(=O)Nc1cc(C)nc(n1)C	O=S(=O)(Nc1nc(nc(c1)C)C)c2ccc(N)cc2		1	SULFISOMIDINE(1)	515-64-0(1)	1971	High Reliability
615	Cc1cc(C)nc(NS(=O)(=O)c2ccc(N)cc2)n1	Nc1ccc(cc1)S(=O)(=O)Nc1nc(C)cc(n1)C	O=S(=O)(Nc1nc(cc(n1)C)C)c2ccc(N)cc2		1	SULFAMETHAZINE(1)	57-68-1(1)	136	High Reliability
616	CCn1ccc(NS(=O)(=O)c2ccc(N)cc2)nc1=O	CCn1ccc(nc1=O)NS(=O)(=O)c1ccc(cc1)N	O=C1N=C(C=CN1CC)NS(=O)(=O)c2ccc(N)cc2		1	Sulfacytine(1)	17784-12-2(1)	4171	High Reliability
617	COc1nc(C)nc(NS(=O)(=O)c2ccc(N)cc2)c1	COc1cc(nc(n1)C)NS(=O)(=O)c1ccc(cc1)N	O=S(=O)(Nc1nc(nc(OC)c1)C)c2ccc(N)cc2		1	SULFAMETHOMIDINE(1)	3772-76-7(1)	3433	High Reliability
618	COc1nc(OC)nc(NS(=O)(=O)c2ccc(N)cc2)c1	COc1nc(OC)nc(c1)NS(=O)(=O)c1ccc(cc1)N	O=S(=O)(Nc1nc(nc(OC)c1)OC)c2ccc(N)cc2		1	SULFADIMETHOXINE(1)	122-11-2(1)	1386	High Reliability
619	COC(=O)NC(=S)Nc1c(NC(=S)NC(=O)OC)cccc1 COC(=O)NC(=S)Nc1ccccc1NC(=S)NC(=O)OC	COC(=O)NC(=S)Nc1ccccc1NC(=S)NC(=O)OC	O=C(OC)NC(Nc1ccccc1(NC(NC(=O)OC)=S))=S		1	THIOPHANATE-METHYL(1)	23564-05-8(1)	4344	High Reliability
620	CC(=O)CC(CC(O)=O)c1ccccc1	CC(=O)CC(c1ccccc1)CC(=O)O	O=C(O)CC(c1ccccc1)CC(=O)C		1	5-oxo-3-phenyl-hexanoic acid(1)	6049-47-4(1)	3693	Medium Reliability
621	CCC(C(C(O)=O)c1ccccc1)C(O)=O	CCC(C(c1ccccc1)C(=O)O)C(=O)O	O=C(O)C(c1ccccc1)C(C(=O)O)CC		1	Succinic acid, 2-ethyl-3-phenyl-(1)	16827-45-5(1)	4121	Medium Reliability
622	CCOC(=O)c1ccccc1C(=O)OCC	CCOC(=O)c1ccccc1C(=O)OCC	O=C(OCC)c1ccccc1(C(=O)OCC)		1	DIETHYL PHTHALATE(1)	84-66-2(1)	544	High Reliability
623	COc1c(OCC(O)=O)ccc(CC=C)c1 COc1cc(CC=C)ccc1OCC([O-])=O COc1c(OCC(O)=O)ccc(C=CC)c1 COc1cc(C=CC)ccc1OCC([O-])=O	C=CCc1ccc(c(c1)OC)OCC(=O)O	O=C(O)COc1ccc(cc1(OC))CC=C		2	Acetic acid, [2-methoxy-4-(2-propenyl)phenoxy]-(1), Acetic acid, [2-methoxy-4-(1-propenyl)phenoxy]-(1)	6331-61-9(1), 7510-46-5(1)	3747, 3851	High Reliability	Stereochemistry removed
624	CCOP(=S)(OCC)SCn1c(=O)oc2cc(Cl)ccc12	CCOP(=S)(SCn1c(=O)oc2c1ccc(c2)Cl)OCC	O=C2Oc1cc(ccc1N2CSP(OCC)(OCC)=S)Cl		1	PHOSALONE(1)	2310-17-0(1)	3166	High Reliability
625	CCOP(=S)(OCC)Oc1cnc2ccccc2n1	CCOP(=S)(Oc1cnc2c(n1)cccc2)OCC	n1cc(nc2ccccc12)OP(OCC)(OCC)=S		1	QUINALPHOS(1)	13593-03-8(1)	3991	High Reliability
626	CCOP(=S)(OCC)ON=C(C#N)c1ccccc1	CCOP(=S)(ON=C(c1ccccc1)C#N)OCC	N#CC(=NOP(OCC)(OCC)=S)c1ccccc1		1	PHOXIM(1)	14816-18-3(1)	4044	High Reliability	Stereochemistry removed
627	O=C(OC1CCNCC1)c2ccccc2	O=C(c1ccccc1)OC1CCNCC1	O=C(OC1CCNCC1)c2ccccc2		1	4-Piperidinol, benzoate (ester)(1)	123202-89-1(1)	5648	Medium Reliability	Checked on PubChem
628	CN(CCOC(=O)c1ccccc1)C(C)=O	CN(C(=O)C)CCOC(=O)c1ccccc1	O=C(OCCN(C(=O)C)C)c1ccccc1		1	ACETAMIDE, N-[2-(BENZOYLOXY)ETHYL]-N-METHYL-(1)	57440-16-1(1)	4948	Medium Reliability
629	CNC(=O)Oc1cccc2c1OC(C)(C)C2	CNC(=O)Oc1cccc2c1OC(C2)(C)C	O=C(Oc2cccc1c2(OC(C)(C)C1))NC		1	CARBOFURAN(1)	1563-66-2(1)	2922	High Reliability
630	CN(C)C(=O)CCOC(=O)c1ccccc1	CN(C(=O)CCOC(=O)c1ccccc1)C	O=C(OCCC(=O)N(C)C)c1ccccc1		1	PROPANAMIDE, 3-(BENZOYLOXY)-N,N-DIMETHYL-(1)	115178-77-3(1)	5592	Medium Reliability
631	CCCNC(=O)COC(=O)c1ccccc1	CCCNC(=O)COC(=O)c1ccccc1	O=C(OCC(=O)NCCC)c1ccccc1		1	ACETAMIDE, 2-(BENZOYLOXY)-N-PROPYL-(1)	106231-51-0(1)	5503	Medium Reliability
632	CCOc1ccc(cc1)N(C(C)=O)C(C)=O	CCOc1ccc(cc1)N(C(=O)C)C(=O)C	O=C(N(c1ccc(OCC)cc1)C(=O)C)C		1	Acetamide, N-acetyl-N-(4-ethoxyphenyl)-(1)	7174-45-0(1)	3819	Medium Reliability
633	CC(CCC(O)=O)N=C(O)c1ccccc1 CC(CCC(O)=O)NC(=O)c1ccccc1	CC(N=C(c1ccccc1)O)CCC(=O)O	O=C(O)CCC(N=C(O)c1ccccc1)C		1	Valeric acid, 4-(benzamido)-(1)	105900-63-8(1)	5494	Medium Reliability
634	CN(CCO)C(=O)COC(=O)c1ccccc1O	OCCN(C(=O)COC(=O)c1ccccc1O)C	O=C(OCC(=O)N(C)CCO)c1ccccc1(O)		1	BENZOIC ACID, 2-HYDROXY-, 2-[(2-HYDROXYETHYL)MET(1)	114665-09-7(1)	5583	Medium Reliability	Checked on PubChem
635	CCCCN(C)C(=O)Nc1cc(Cl)c(Cl)cc1	CCCCN(C(=O)Nc1ccc(c(c1)Cl)Cl)C	O=C(Nc1ccc(c(c1)Cl)Cl)N(C)CCCC		1	NEBURON(1)	555-37-3(1)	2148	High Reliability
636	CCN(CC)C(=O)SCc1ccc(Cl)cc1	CCN(C(=O)SCc1ccc(cc1)Cl)CC	O=C(N(CC)CC)SCc1ccc(cc1)Cl		1	THIOBENCARB(1)	28249-77-6(1)	4460	High Reliability
637	CCN(CC)C(=O)SCc1ccccc1Cl	CCN(C(=O)SCc1ccccc1Cl)CC	O=C(N(CC)CC)SCc1ccccc1Cl		1	ORBENCARB(1)	34622-58-7(1)	4592	High Reliability
638	CCC(N)Cc1c[nH]c2ccccc12 CCC(N)Cc1c[nH]c2ccccc12.CC(O)=O	CCC(Cc1c[nH]c2c1cccc2)N	NC(Cc2c[nH]c1ccccc12)CC		1	1H-INDOLE-3-ETHANAMINE, .alpha.-ETHYL-(1)	2235-90-7(1)	3141	Medium Reliability
639	CCN(CC)C(C#N)c1ccccc1	CCN(C(c1ccccc1)C#N)CC	N#CC(c1ccccc1)N(CC)CC		1	Benzeneacetonitrile, .alpha.-(diethylamino)-(1)	5097-99-4(1)	3560	High Reliability
640	[H]C12CC(CN(C)C1)Cn3c(=O)cccc23 CN1CC2CC(C1)c3cccc(=O)n3C2	CN1CC2CC(C1)c1n(C2)c(=O)ccc1	O=C1C=CC=C2N1CC3CN(C)CC2C3		1	Caulophylline(1)	486-86-2(1)	1864	High Reliability	Stereochemistry removed
641	OC(=NC1CCCCC1)c2cnccc2 O=C(NC1CCCCC1)c2cccnc2	OC(=NC1CCCCC1)c1cccnc1	OC(=NC1CCCCC1)c2cnccc2		1	3-Pyridinecarboxamide, N-cyclohexyl-(1)	10354-56-0(1)	3915	High Reliability
642	CN(C)C(=O)c1ccc(cc1)C(=O)N(C)C	CN(C(=O)c1ccc(cc1)C(=O)N(C)C)C	O=C(c1ccc(cc1)C(=O)N(C)C)N(C)C		1	1,4-Benzenedicarboxamide, N,N,N',N'-tetramethyl-(1)	13158-31-1(1)	3957	High Reliability
643	CN(C)C(=O)c1cc(ccc1)C(=O)N(C)C	CN(C(=O)c1cccc(c1)C(=O)N(C)C)C	O=C(c1cccc(c1)C(=O)N(C)C)N(C)C		1	1,3-Benzenedicarboxamide, N,N,N',N'-tetramethyl-(1)	14334-36-2(1)	4029	Medium Reliability
644	CCC1(C(=O)NC(=O)NC1=O)C2=CCCCC2	CCC1(C2=CCCCC2)C(=O)NC(=O)NC1=O	O=C1NC(=O)C(C(=O)N1)(C2=CCCCC2)CC		1	CYCLOBARBITAL(1)	52-31-3(1)	59	High Reliability
645	CCNC(=O)C(C)OC(=O)Nc1ccccc1	CCNC(=O)C(OC(=O)Nc1ccccc1)C	O=C(OC(C(=O)NCC)C)Nc1ccccc1		1	Carbetamide(1)	16118-49-3(1)	4093	High Reliability	Stereochemistry removed
646	CC=CCC1(CC=CC)C(=O)NC(=O)NC1=O	CC=CCC1(CC=CC)C(=O)NC(=O)NC1=O	O=C1NC(=O)C(C(=O)N1)(CC=CC)CC=CC		1	Barbituric acid, 5,5-di-2-butenyl-(1)	14010-10-7(1)	4006	Medium Reliability	Stereochemistry removed
647	CCOP(=S)(OCC)Oc1nn(cn1)-c2ccccc2	CCOP(=S)(Oc1ncn(n1)c1ccccc1)OCC	n1cn(nc1OP(OCC)(OCC)=S)c2ccccc2		1	TRIAZOPHOS(1)	24017-47-8(1)	4354	High Reliability
648	CCOP(=S)(OCC)SCn1nnc2ccccc2c1=O	CCOP(=S)(SCn1nnc2c(c1=O)cccc2)OCC	O=C1c2ccccc2(N=NN1CSP(OCC)(OCC)=S)		1	AZINPHOS ETHYL(1)	2642-71-9(1)	3268	High Reliability
649	CC(C)(C)c1nnc(NS(=O)(=O)c2ccc(N)cc2)s1	Nc1ccc(cc1)S(=O)(=O)Nc1nnc(s1)C(C)(C)C	O=S(=O)(Nc1nnc(C(C)(C)C)s1)c2ccc(N)cc2		1	Glybuthiazole(1)	535-65-9(1)	2034	High Reliability
650	CC(CCC(O)=O)(N=NC(C)(CCC(O)=O)C#N)C#N CC(CCC([O-])=O)(N=NC(C)(CCC([O-])=O)C#N)C#N	N#CC(N=NC(C#N)(CCC(=O)O)C)(CCC(=O)O)C	N#CC(N=NC(C#N)(C)CCC(=O)O)(C)CCC(=O)O		1	4,4'-Dicyano-4,4'azo-di-valeric acid(1)	2638-94-0(1)	3267	Medium Reliability	Stereochemistry removed
651	Oc1ccc(cc1)C2CCCCC2	Oc1ccc(cc1)C1CCCCC1	Oc1ccc(cc1)C2CCCCC2		1	P-CYCLOHEXYLPHENOL(1)	1131-60-8(1)	2850	High Reliability
652	Oc1cc(O)c(cc1)C2CCCCC2 Oc1ccc(C2CCCCC2)c(O)c1	Oc1ccc(c(c1)O)C1CCCCC1	Oc1ccc(c(O)c1)C2CCCCC2		1	1,3-Benzenediol, 4-cyclohexyl-(1)	2138-20-7(1)	3105	High Reliability
653	OC(=O)CCCCCc1ccccc1	OC(=O)CCCCCc1ccccc1	O=C(O)CCCCCc1ccccc1		1	6-PHENYLCAPROIC ACID(1)	5581-75-9(1)	3632	Medium Reliability
654	CCCCCOC(=O)c1ccc(O)cc1	CCCCCOC(=O)c1ccc(cc1)O	O=C(OCCCCC)c1ccc(O)cc1		1	Benzoic acid, 4-hydroxy-, pentyl ester(1)	6521-29-5(1)	3763	High Reliability
655	CC(C)CCOC(=O)c1c(O)cccc1 CC(C)CCOC(=O)c1ccccc1O	CC(CCOC(=O)c1ccccc1O)C	O=C(OCCC(C)C)c1ccccc1(O)		1	Benzoic acid, 2-hydroxy-, 3-methylbutyl ester(1)	87-20-7(1)	583	High Reliability
656	CCS(=O)(=O)Oc1cc2c(OCC2(C)C)cc1 CCS(=O)(=O)Oc1ccc2OCC(C)(C)c2c1	CCS(=O)(=O)Oc1ccc2c(c1)C(C)(C)CO2	O=S(=O)(Oc1ccc2OCC(c2(c1))(C)C)CC		1	BENFURESATE(1)	68505-69-1(1)	5111	High Reliability
657	OCC1OC(Oc2ccccc2)C(O)C(O)C1O	OCC1OC(Oc2ccccc2)C(C(C1O)O)O	OCC2OC(Oc1ccccc1)C(O)C(O)C2(O)		1	BETA-D-GLUCOPYRANOSIDE, PHENYL(1)	1464-44-4(1)	2910	High Reliability	Stereochemistry removed
658	[Cl-].Cc1c(CCO)sc[n+]1Cc2cnc(C)nc2N	OCCc1sc[n+](c1C)Cc1cnc(nc1N)C	OCCc1c([n+](cs1)Cc2cnc(nc2(N))C)C		1	Thiamine(1)	59-43-8(1)	167	High Reliability
659	CCCCCCOC(=O)c1cnccc1	CCCCCCOC(=O)c1cccnc1	O=C(OCCCCCC)c1cnccc1		1	N-HEXYL NICOTINOATE(1)	23597-82-2(1)	4346	Medium Reliability
660	CCCCCOC(=O)c1ccc(N)cc1	CCCCCOC(=O)c1ccc(cc1)N	O=C(OCCCCC)c1ccc(N)cc1		1	BENZOIC ACID, 4-AMINO-,PENTY ESTER(1)	13110-37-7(1)	3952	Medium Reliability
661	CNC(=O)Oc1cc(cc(C)c1)C(C)C	CNC(=O)Oc1cc(C)cc(c1)C(C)C	O=C(Oc1cc(cc(c1)C(C)C)C)NC		1	3-I-PR-5-MEPHENYL-N-ME CARBAMATE(1)	2631-37-0(1)	3260	Medium Reliability
662	CN(CCCCC(O)=O)S(=O)(=O)c1ccccc1	CN(S(=O)(=O)c1ccccc1)CCCCC(=O)O	O=C(O)CCCCN(C)S(=O)(=O)c1ccccc1		1	Valeric acid, 5-(benzenesulfonyl-methyl-amino)-(1)	46855-40-7(1)	4772	Medium Reliability
663	CCOC(=O)C(SP(=S)(OC)OC)c1ccccc1	CCOC(=O)C(c1ccccc1)SP(=S)(OC)OC	O=C(OCC)C(c1ccccc1)SP(OC)(OC)=S		1	FENTHOATE(1)	2597-03-7(1)	3250	High Reliability
664	CCCCCCc1ccccc1	CCCCCCc1ccccc1	c1ccc(cc1)CCCCCC		1	N-HEXYLBENZENE(1)	1077-16-3(1)	2816	High Reliability
665	Cc1c(C)c(C)c(C)c(C)c1C	Cc1c(C)c(C)c(c(c1C)C)C	c1(c(c(c(c(c1C)C)C)C)C)C		1	HEXAMETHYLBENZENE(1)	87-85-4(1)	600	High Reliability
666	CC(C)c1ccccc1C(C)C	CC(c1ccccc1C(C)C)C	c1ccc(c(c1)C(C)C)C(C)C		1	DIISOPROPYLBENZENE(1)	25321-09-9(1)	4391	Medium Reliability	Checked on PubChem
667	BrC1CCC(Br)C(Br)CCC(Br)C(Br)CCC1Br	BrC1CCC(Br)C(Br)CCC(C(CCC1Br)Br)Br	C1CC(C(CCC(C(CCC(C1Br)Br)Br)Br)Br)Br		1	1,2,5,6,9,10-HEXABROMOCYCLODODECANE(1)	3194-55-6(1)	3345	High Reliability
668	COCC(C)N(C(=O)CCl)c1c(C)scc1C	COCC(N(c1c(C)csc1C)C(=O)CCl)C	O=C(N(c1c(csc1C)C)C(C)COC)CCl		1	DIMETHENAMID(1)	87674-68-8(1)	5320	High Reliability
669	CCCCCCN=C(O)c1cnccc1 CCCCCCNC(=O)c1cccnc1	CCCCCCN=C(c1cccnc1)O	OC(=NCCCCCC)c1cnccc1		1	3-Pyridinecarboxamide, N-hexyl-(1)	78114-56-4(1)	5247	Medium Reliability
670	CC(C)c1ccc(NC(=O)N(C)C)cc1	O=C(N(C)C)Nc1ccc(cc1)C(C)C	O=C(Nc1ccc(cc1)C(C)C)N(C)C		1	ISOPROTURON(1)	34123-59-6(1)	4579	High Reliability
671	CNC(=O)Oc1cc(C)c(N(C)C)c(C)c1	CNC(=O)Oc1cc(C)c(c(c1)C)N(C)C	O=C(Oc1cc(c(c(c1)C)N(C)C)C)NC		1	MEXACARBATE(1)	315-18-4(1)	1722	High Reliability
672	CCCC(C)C1(CC=C)C(=O)NC(=S)NC1=O	CCCC(C1(CC=C)C(=O)NC(=S)NC1=O)C	O=C1NC(NC(=O)C1(CC=C)C(C)CCC)=S		1	THIAMYLAL(1)	77-27-0(1)	414	High Reliability
673	CCCCNC(=O)NS(=O)(=O)c1ccc(C)cc1	CCCCNC(=O)NS(=O)(=O)c1ccc(cc1)C	O=C(NCCCC)NS(=O)(=O)c1ccc(cc1)C		1	TOLBUTAMIDE(1)	64-77-7(1)	231	High Reliability
674	CCCN(CCC)c1c(cc(cc1[N+]([O-])=O)S(N)(=O)=O)[N+]([O-])=O	CCCN(c1c(cc(cc1[N+](=O)[O-])S(=O)(=O)N)[N+](=O)[O-])CCC	O=[N+]([O-])c1cc(cc(c1N(CCC)CCC)[N+](=O)[O-])S(=O)(=O)N		1	ORYZALIN(1)	19044-88-3(1)	4215	High Reliability
675	O=C1CCCCC1C2=CCCCC2	O=C1CCCCC1C1=CCCCC1	O=C1CCCCC1C2=CCCCC2		1	CYCLOHEXANONE, 2-(1-CYCLOHEXEN-1-YL)-(1)	1502-22-3(1)	2916	High Reliability
676	CCCCCCc1c(O)cc(O)cc1 CCCCCCc1ccc(O)cc1O	CCCCCCc1ccc(cc1O)O	Oc1ccc(c(O)c1)CCCCCC		1	4-HEXYLRESORCINOL(1)	136-77-6(1)	1529	High Reliability
677	CNP(=O)(OC)Oc1ccc(cc1Cl)C(C)(C)C	CNP(=O)(Oc1ccc(cc1Cl)C(C)(C)C)OC	O=P(Oc1ccc(cc1Cl)C(C)(C)C)(OC)NC		1	CRUFOMATE(1)	299-86-5(1)	1700	High Reliability
678	CCCSP(=S)(OCC)Oc1ccc(SC)cc1	CCCSP(=S)(Oc1ccc(cc1)SC)OCC	O(c1ccc(cc1)SC)P(OCC)(=S)SCCC		1	SULPROFOS(1)	35400-43-2(1)	4613	Medium Reliability
679	CCCCC1(CCCC)C(=O)NC(=O)NC1=O	CCCCC1(CCCC)C(=O)NC(=O)NC1=O	O=C1NC(=O)C(C(=O)N1)(CCCC)CCCC		1	barbituricacid,5,5-dibutyl-(1)	17013-41-1(1)	4128	Medium Reliability	Name verified in PubChem
680	CN(C)c1nc(=O)n(C2CCCCC2)c(=O)n1C	O=c1nc(N(C)C)n(c(=O)n1C1CCCCC1)C	O=C1N=C(N(C(=O)N1C2CCCCC2)C)N(C)C		1	HEXAZINONE(1)	51235-04-2(1)	4806	Medium Reliability
681	CSc1nnc(c(=O)n1N=CC(C)C)C(C)(C)C	CSc1nnc(c(=O)n1N=CC(C)C)C(C)(C)C	O=C1C(=NN=C(N1(N=CC(C)C))SC)C(C)(C)C		1	Isomethiozin(1)	57052-04-7(1)	4939	High Reliability	Stereochemistry removed
682	OCC1OC2(COC3(CO2)OC(CO)C(O)C3O)C(O)C1O	OCC1OC2(C(C1O)O)COC1(CO2)OC(C(C1O)O)CO	OCC3OC1(OCC2(OC1)(OC(CO)C(O)C2(O)))C(O)C3(O)		1	Di-D-fructofuranose 1,2':2,1'-dianhydride(1)	3568-49-8(1)	3397	High Reliability	Checked on PubChem, Checked on ChemID, Stereochemistry removed
683	CCCCOC(=O)C=CC(=O)OCCCC	CCCCOC(=O)C=CC(=O)OCCCC	O=C(OCCCC)C=CC(=O)OCCCC		1	DIBUTYL MALEATE(1)	105-76-0(1)	984	High Reliability	Stereochemistry removed
684	CCC(=O)OCC(COC(=O)CC)OC(=O)CC	CCC(=O)OC(COC(=O)CC)COC(=O)CC	O=C(OCC(OC(=O)CC)COC(=O)CC)CC		1	TRIPROPIONIN(1)	139-45-7(1)	1546	High Reliability
685	CCOC(=O)CC(O)(CC(=O)OCC)C(=O)OCC	CCOC(=O)C(CC(=O)OCC)(CC(=O)OCC)O	O=C(OCC)CC(O)(C(=O)OCC)CC(=O)OCC		1	TRIETHYL CITRATE(1)	77-93-0(1)	428	High Reliability
686	CCOP(=S)(OCC)Oc1nc(nc(C)c1)C(C)C CCOP(=S)(OCC)Oc1cc(C)nc(n1)C(C)C	CCOP(=S)(Oc1cc(C)nc(n1)C(C)C)OCC	n1c(OP(OCC)(OCC)=S)cc(nc1C(C)C)C		1	DIAZINON(1)	333-41-5(1)	1741	Medium Reliability
687	CCCc1nc(CCC)c(CC)c(=N)[nH]1 CCCc1nc(N)c(CC)c(CCC)n1	CCCc1nc(CCC)c(c(=N)[nH]1)CC	N=C1NC(=NC(=C1CC)CCC)CCC		1	4-Pyrimidinamine, 5-ethyl-2,6-dipropyl-(1)	109217-08-5(1)	5552	Medium Reliability
688	CCCCCCN1CC(CC1=O)C(=O)OC	CCCCCCN1CC(CC1=O)C(=O)OC	O=C(OC)C1CC(=O)N(CCCCCC)C1		1	1-HEXYL-4-METHOXYCARBONYL-2-PYRROLIDONE(1)	71548-53-3(1)	5162	High Reliability	Checked on PubChem, Checked on ChemID
689	COC(CN(C)C(=O)Nc1nnc(s1)C(C)(C)C)OC	COC(CN(C(=O)Nc1nnc(s1)C(C)(C)C)C)OC	O=C(Nc1nnc(C(C)(C)C)s1)N(C)CC(OC)OC		1	VEL 3510(1)	51461-71-3(1)	4812	High Reliability
690	OCC1OC(OCC2OC(O)C(O)C(O)C2O)C(O)C(O)C1O	OCC1OC(OCC2OC(O)C(C(C2O)O)O)C(C(C1O)O)O	OCC2OC(OCC1OC(O)C(O)C(O)C1(O))C(O)C(O)C2(O)		1	MELIBIOSE(1)	585-99-9(1)	2255	Medium Reliability	Checked on PubChem
691	[H]C1(OC2OC(CO)C(O)C(O)C2O)C(O)C(O)C(O)OC1CO OCC1OC(OC2C(O)C(O)C(O)OC2CO)C(O)C(O)C1O OCC1OC(OC2C(O)C(O)C(O)OC2CO)C(O)C(O)C1O	OCC1OC(O)C(C(C1OC1OC(CO)C(C(C1O)O)O)O)O	OCC2OC(OC1C(O)C(O)C(O)OC1(CO))C(O)C(O)C2(O)		2	LACTOSE(1), MALTOSE(1)	63-42-3(1), 69-79-4(1)	218, 270	High Reliability	Stereochemistry removed
692	OCC1OC(O)(CO)C(O)C1OC2OC(CO)C(O)C(O)C2O	OCC1OC(C(C1OC1OC(CO)C(C(C1O)O)O)O)(O)CO	OCC2OC(OC1C(OC(O)(CO)C1(O))CO)C(O)C(O)C2(O)		1	LACTULOSE(1)	4618-18-2(1)	3516	High Reliability	Stereochemistry removed
693	OCC1OC(CO)(OC2OC(CO)C(O)C(O)C2O)C(O)C1O	OCC1OC(C(C1O)O)(CO)OC1OC(CO)C(C(C1O)O)O	OCC2OC(OC1(OC(CO)C(O)C1(O))(CO))C(O)C(O)C2(O)		1	SUCROSE(1)	57-50-1(1)	129	High Reliability	Stereochemistry removed
694	CC(C)(CCC(C)(C)CC(O)=O)CC(O)=O	OC(=O)CC(CCC(CC(=O)O)(C)C)(C)C	O=C(O)CC(C)(C)CCC(C)(C)CC(=O)O		1	Octanedioic acid, 3,3,6,6-tetramethyl-(1)	23578-38-3(1)	4345	Medium Reliability
695	COC(=O)CCCCCCCCC(=O)OC	COC(=O)CCCCCCCCC(=O)OC	O=C(OC)CCCCCCCCC(=O)OC		1	Decanedioic acid, dimethyl ester(1)	106-79-6(1)	1012	High Reliability
696	CCCCCCCCCC(C(O)=O)C(O)=O	CCCCCCCCCC(C(=O)O)C(=O)O	O=C(O)C(C(=O)O)CCCCCCCCC		1	Propanedioic acid, nonyl-(1)	3578-47-0(1)	3401	Medium Reliability
697	CCOC(=O)CCCCCCC(=O)OCC	CCOC(=O)CCCCCCC(=O)OCC	O=C(OCC)CCCCCCC(=O)OCC		1	DIETHYL SUBERATE(1)	2050-23-9(1)	3077	High Reliability
698	CCCCOC(=O)CCC(=O)OCCCC	CCCCOC(=O)CCC(=O)OCCCC	O=C(OCCCC)CCC(=O)OCCCC		1	Butanedioic acid, dibutyl ester(1)	141-03-7(1)	1561	High Reliability
699	CCC(CC)(C(O)=O)C(CC)(CC)C(O)=O	CCC(C(C(=O)O)(CC)CC)(C(=O)O)CC	O=C(O)C(CC)(CC)C(C(=O)O)(CC)CC		1	Butanedioic acid, tetraethyl-(1)	4111-60-8(1)	3461	Medium Reliability	Checked on PubChem
700	OC(=O)CCCCCCCCCCC(O)=O	OC(=O)CCCCCCCCCCC(=O)O	O=C(O)CCCCCCCCCCC(=O)O		1	Dodecanedioic acid(1)	693-23-2(1)	2637	High Reliability
701	CCCCOC(=O)CC(O)C(=O)OCCCC	CCCCOC(=O)CC(C(=O)OCCCC)O	O=C(OCCCC)CC(O)C(=O)OCCCC		1	Malic acid dibutyl ester(1)	1587-18-4(1)	2935	Medium Reliability
702	COCCOC(=O)CCCCC(=O)OCCOC	COCCOC(=O)CCCCC(=O)OCCOC	O=C(OCCOC)CCCCC(=O)OCCOC		1	Hexanedioic acid, bis(2-methoxyethyl) ester(1)	106-00-3(1)	985	High Reliability
703	O=C1CCCCCCCCCCCN1	O=C1CCCCCCCCCCCN1	O=C1NCCCCCCCCCCC1		1	AZACYCLOTRIDECAN-2-ONE(1)	947-04-6(1)	2769	High Reliability
704	CCCN(CCC)C(=O)CCC(=O)OCC	CCCN(C(=O)CCC(=O)OCC)CCC	O=C(OCC)CCC(=O)N(CCC)CCC		1	Succinamic acid, N,N'-dipropyl-, ethyl ester(1)	10143-31-4(1)	3903	Medium Reliability
705	C(CN1CCCCC1)N2CCCCC2	C1CCN(CC1)CCN1CCCCC1	N2(CCN1CCCCC1)CCCCC2		1	Piperidine, 1,1'-(1,2-ethanediyl)bis-(1)	1932-04-3(1)	3041	High Reliability
706	CCCCC(=O)NCCNC(=O)CCCC	CCCCC(=O)NCCNC(=O)CCCC	O=C(NCCNC(=O)CCCC)CCCC		1	Pentanamide, N,N'-1,2-ethanediylbis-(1)	54535-60-3(1)	4892	High Reliability
707	CCCC(C)(COC(N)=O)COC(=O)NC(C)C	CCCC(COC(=O)N)(COC(=O)NC(C)C)C	O=C(OCC(C)(COC(=O)NC(C)C)CCC)N		1	Carisoprodol(1)	78-44-4(1)	435	High Reliability
708	OCC(O)C(O)C(OC1OC(CO)C(O)C(O)C1O)C(O)CO	OCC(C(C(C(CO)O)O)OC1OC(CO)C(C(C1O)O)O)O	OCC(O)C(O)C(OC1OC(CO)C(O)C(O)C1(O))C(O)CO		1	Lactitol(1)	585-86-4(1)	2254	High Reliability	Stereochemistry removed
709	CCCCCCCCCCCC(O)=O	CCCCCCCCCCCC(=O)O	O=C(O)CCCCCCCCCCC		1	DODECANOIC ACID(1)	143-07-7(1)	1592	High Reliability
710	CCCCCCCCCC(=O)OCC	CCCCCCCCCC(=O)OCC	O=C(OCC)CCCCCCCCC		1	ETHYL DECANOATE(1)	110-38-3(1)	1168	High Reliability
711	CCCCCCCCCCCC	CCCCCCCCCCCC	CCCCCCCCCCCC		1	DODECANE(1)	112-40-3(1)	1254	High Reliability
712	CCCCCCCCCCCCO	CCCCCCCCCCCCO	OCCCCCCCCCCCC		1	DODECANOL(1)	112-53-8(1)	1258	High Reliability
713	CCCCOCCOCCOCCCC	CCCCOCCOCCOCCCC	O(CCOCCCC)CCOCCCC		1	DIETHYLENE GLYCOL DIBUTYL ETHER(1)	112-73-2(1)	1264	High Reliability
714	CCC(CO)(CO)COCC(CC)(CO)CO	CCC(COCC(CO)(CO)CC)(CO)CO	OCC(CO)(COCC(CO)(CO)CC)CC		1	DI(TRIMETHYLOLPROPANE)(1)	23235-61-2(1)	4340	High Reliability
715	CCCCCCCCCCCCN	CCCCCCCCCCCCN	NCCCCCCCCCCCC		1	N-DODECYLAMINE(1)	124-22-1(1)	1444	High Reliability
716	CCCCCCNCCCCCC	CCCCCCNCCCCCC	N(CCCCCC)CCCCCC		1	1-Hexanamine, N-hexyl-(1)	143-16-8(1)	1594	High Reliability
717	CCCCN(CCCC)CCCC	CCCCN(CCCC)CCCC	N(CCCC)(CCCC)CCCC		1	TRI N-BUTYLAMINE(1)	102-82-9(1)	925	Medium Reliability
718	CCC(O)CN(CC(O)CC)CC(O)CC	CCC(CN(CC(CC)O)CC(CC)O)O	OC(CN(CC(O)CC)CC(O)CC)CC		1	Tri-sec-butanolamine(1)	2421-02-5(1)	3197	High Reliability	Checked on PubChem, Checked on ChemID
719	CCOC(CNCC(OCC)OCC)OCC	CCOC(CNCC(OCC)OCC)OCC	O(CC)C(OCC)CNCC(OCC)OCC		1	Ethanamine, N-(2,2-diethoxyethyl)-2,2-diethoxy-(1)	67856-69-3(1)	5091	High Reliability
720	CCCCOP(=O)(CCCC)CCCC	CCCCOP(=O)(CCCC)CCCC	O=P(OCCCC)(CCCC)CCCC		1	Phosphinic acid, dibutyl-, butyl ester(1)	2950-47-2(1)	3302	Medium Reliability
721	CCCCOP(=O)(CCCC)OCCCC	CCCCP(=O)(OCCCC)OCCCC	O=P(OCCCC)(OCCCC)CCCC		1	DIBUTYL BUTYLPHOSPHONATE(1)	78-46-6(1)	436	High Reliability
722	CCCCOP(=O)(OCCCC)OCCCC	CCCCOP(=O)(OCCCC)OCCCC	O=P(OCCCC)(OCCCC)OCCCC		1	TRIBUTYLPHOSPHATE(1)	126-73-8(1)	1463	High Reliability
723	CCCCP(=O)(CCCC)CCCC	CCCCP(=O)(CCCC)CCCC	O=P(CCCC)(CCCC)CCCC		1	Tributylphosphine Oxide(1)	814-29-9(1)	2694	High Reliability
724	CCCCSP(=O)(SCCCC)SCCCC	CCCCSP(=O)(SCCCC)SCCCC	O=P(SCCCC)(SCCCC)SCCCC		1	TRIBUFOS(1)	78-48-8(1)	437	High Reliability
725	CCN(CC)CCSCCN(CC)CC	CCN(CCSCCN(CC)CC)CC	N(CC)(CC)CCSCCN(CC)CC		1	Ethanamine, 2,2'-thiobis[N,N-diethyl-(1)	6006-58-2(1)	3689	High Reliability
726	Brc1ccc(c(Br)c1Br)-c2c(Br)c(Br)c(Br)c(Br)c2Br	Brc1ccc(c(c1Br)Br)c1c(Br)c(Br)c(c(c1Br)Br)Br	c1cc(c(c(c1c2c(c(c(c(c2Br)Br)Br)Br)Br)Br)Br)Br		1	1,1'-Biphenyl, Octabromo-(1)	27858-07-7(1)	4453	Medium Reliability	Checked on ChemID
727	Clc1c(Cl)cc2Oc3c(Oc2c1)c(Cl)c(Cl)c(Cl)c3Cl Clc1cc2Oc3c(Cl)c(Cl)c(Cl)c(Cl)c3Oc2cc1Cl	Clc1cc2Oc3c(Oc2cc1Cl)c(Cl)c(c(c3Cl)Cl)Cl	O1c3cc(c(cc3(Oc2c1c(c(c(c2Cl)Cl)Cl)Cl))Cl)Cl		1	1,2,3,4,7,8-HEXACHLORODIBENZO-P-DIOXIN(1)	39227-28-6(1)	4706	High Reliability
728	Clc1ccc(Cl)c(c1Cl)-c2c(Cl)c(Cl)c(Cl)c(Cl)c2Cl	Clc1c(Cl)c(Cl)c(c(c1Cl)Cl)c1c(Cl)ccc(c1Cl)Cl	c2cc(c(c(c1c(c(c(c(c1Cl)Cl)Cl)Cl)Cl)c2Cl)Cl)Cl		1	1,1'-Biphenyl, 2,2',3,3',4,5,6,6'-octachloro-(1)	52663-73-7(1)	4851	High Reliability
729	Clc1cc(Cl)c(Cl)c(c1Cl)-c2c(Cl)c(Cl)cc(Cl)c2Cl	Clc1c(Cl)cc(c(c1c1c(Cl)c(Cl)cc(c1Cl)Cl)Cl)Cl	c2c(c(c(c1c(c(cc(c1Cl)Cl)Cl)Cl)c(c2Cl)Cl)Cl)Cl		1	2,2',3,3',5,5',6,6'-OCTACHLOROBIPHENYL(1)	2136-99-4(1)	3104	High Reliability
730	Clc1cc(Cl)c(c(Cl)c1)-c2c(Cl)c(Cl)c(Cl)c(Cl)c2Cl	Clc1cc(Cl)c(c(c1)Cl)c1c(Cl)c(Cl)c(c(c1Cl)Cl)Cl	c2c(cc(c(c1c(c(c(c(c1Cl)Cl)Cl)Cl)Cl)c2Cl)Cl)Cl		1	1,1'-Biphenyl, 2,2',3,4,4',5,6,6'-octachloro-(1)	74472-52-9(1)	5206	High Reliability
731	Clc1cc(c(Cl)c(Cl)c1)-c2c(Cl)c(Cl)c(Cl)c(Cl)c2Cl Clc1cc(Cl)c(Cl)c(c1)-c2c(Cl)c(Cl)c(Cl)c(Cl)c2Cl	Clc1cc(Cl)c(c(c1)c1c(Cl)c(Cl)c(c(c1Cl)Cl)Cl)Cl	c2c(c1c(c(c(c(c1Cl)Cl)Cl)Cl)Cl)c(c(cc2Cl)Cl)Cl		1	2,2',3,3',4,5,5',6-OCTACHLOROBIPHENYL(1)	68194-17-2(1)	5107	High Reliability
732	Clc1cc(Cl)c(Cl)c(Cl)c1-c2c(Cl)c(Cl)c(Cl)cc2Cl Clc1cc(Cl)c(c(Cl)c1Cl)-c2c(Cl)cc(Cl)c(Cl)c2Cl	Clc1cc(Cl)c(c(c1c1c(Cl)cc(c(c1Cl)Cl)Cl)Cl)Cl	c2c(c(c1c(cc(c(c1Cl)Cl)Cl)Cl)c(c(c2Cl)Cl)Cl)Cl		1	1,1'-Biphenyl, 2,2',3,3',4,4',6,6'-octachloro-(1)	33091-17-7(1)	4555	High Reliability
733	Clc1cc(Cl)c(Cl)c(c1Cl)-c2c(Cl)c(Cl)c(Cl)cc2Cl Clc1cc(Cl)c(c(Cl)c1Cl)-c2c(Cl)c(Cl)cc(Cl)c2Cl	Clc1cc(Cl)c(c(c1Cl)Cl)c1c(Cl)c(Cl)cc(c1Cl)Cl	c2c(c(c1c(c(cc(c1Cl)Cl)Cl)Cl)c(c(c2Cl)Cl)Cl)Cl		1	2,2',3,3',4,5',6,6'-OCTACHLOROBIPHENYL(1)	40186-71-8(1)	4728	High Reliability
734	Clc1cc(cc(Cl)c1Cl)-c2c(Cl)c(Cl)c(Cl)c(Cl)c2Cl	Clc1c(Cl)cc(cc1Cl)c1c(Cl)c(Cl)c(c(c1Cl)Cl)Cl	c1c(cc(c(c1Cl)Cl)Cl)c2c(c(c(c(c2Cl)Cl)Cl)Cl)Cl		1	1,1'-Biphenyl, 2,3,3',4,4',5,5',6-octachloro-(1)	74472-53-0(1)	5207	High Reliability
735	Clc1cc(c(Cl)c(Cl)c1Cl)-c2c(Cl)c(Cl)cc(Cl)c2Cl	Clc1c(Cl)cc(c(c1Cl)Cl)c1c(Cl)c(Cl)cc(c1Cl)Cl	c2c(c1c(c(cc(c1Cl)Cl)Cl)Cl)c(c(c(c2Cl)Cl)Cl)Cl		1	2,2',3,3',4,5,5',6'-OCTACHLOROBIPHENYL(1)	52663-75-9(1)	4853	High Reliability
736	Clc1c(Cl)c(Cl)c(cc1)-c2c(Cl)c(Cl)c(Cl)c(Cl)c2Cl Clc1ccc(c(Cl)c1Cl)-c2c(Cl)c(Cl)c(Cl)c(Cl)c2Cl	Clc1ccc(c(c1Cl)Cl)c1c(Cl)c(Cl)c(c(c1Cl)Cl)Cl	c1cc(c(c(c1c2c(c(c(c(c2Cl)Cl)Cl)Cl)Cl)Cl)Cl)Cl		1	2,2',3,3',4,4',5,6-OCTACHLOROBIPHENYL(1)	52663-78-2(1)	4856	High Reliability
737	Clc1cc(Cl)c(cc1Cl)-c2c(Cl)c(Cl)c(Cl)c(Cl)c2Cl	Clc1cc(Cl)c(cc1c1c(Cl)c(Cl)c(c(c1Cl)Cl)Cl)Cl	c2c(c1c(c(c(c(c1Cl)Cl)Cl)Cl)Cl)c(cc(c2Cl)Cl)Cl		1	1,1'-Biphenyl, 2,2',3,4,4',5,5',6-octachloro-(1)	52663-76-0(1)	4854	High Reliability
738	Clc1cc(c(Cl)c(Cl)c1Cl)-c2c(Cl)c(Cl)c(Cl)cc2Cl Clc1cc(Cl)c(c(Cl)c1Cl)-c2cc(Cl)c(Cl)c(Cl)c2Cl	Clc1cc(Cl)c(c(c1c1cc(Cl)c(c(c1Cl)Cl)Cl)Cl)Cl	c2c(c1c(cc(c(c1Cl)Cl)Cl)Cl)c(c(c(c2Cl)Cl)Cl)Cl		1	2,2',3,3',4,4',5,6'-OCTACHLOROBIPHENYL(1)	42740-50-1(1)	4765	High Reliability
739	Clc1cc(c(Cl)c(Cl)c1Cl)-c2c(Cl)c(Cl)c(Cl)c(Cl)c2 Clc1cc(c(Cl)c(Cl)c1Cl)-c2cc(Cl)c(Cl)c(Cl)c2Cl	Clc1cc(c(c(c1Cl)Cl)Cl)c1cc(Cl)c(c(c1Cl)Cl)Cl	c2c(c1cc(c(c(c1Cl)Cl)Cl)Cl)c(c(c(c2Cl)Cl)Cl)Cl		1	2,2',3,3',4,4',5,5'-OCTACHLOROBIPHENYL(1)	35694-08-7(1)	4620	High Reliability
740	CCOP(=O)(OCC)OP(=O)(OCC)OP(=O)(OCC)OP(=O)(OCC)OCC	CCOP(=O)(OP(=O)(OCC)OCC)OP(=O)(OP(=O)(OCC)OCC)OCC	O=P(OCC)(OCC)OP(=O)(OCC)OP(=O)(OCC)OP(=O)(OCC)OCC		1	HEXAETHYL TETRAPHOSPHATE(1)	757-58-4(1)	2669	High Reliability	Checked on PubChem, Checked on ChemID
741	Clc1cc2c(cc1Cl)c3c(o2)c(Cl)c(Cl)c(Cl)c3 Clc1cc2oc3c(Cl)c(Cl)c(Cl)cc3c2cc1Cl	Clc1cc2c(cc1Cl)oc1c2cc(Cl)c(c1Cl)Cl	o2c1cc(c(cc1c3cc(c(c(c23)Cl)Cl)Cl)Cl)Cl		1	2,3,4,7,8-PENTACHLORODIBENZOFURAN(1)	57117-31-4(1)	4941	High Reliability
742	Clc1ccc2Oc3c(Oc2c1)c(Cl)c(Cl)c(Cl)c3Cl Clc1ccc2Oc3c(Cl)c(Cl)c(Cl)c(Cl)c3Oc2c1	Clc1ccc2c(c1)Oc1c(O2)c(Cl)c(c(c1Cl)Cl)Cl	O1c3ccc(cc3(Oc2c1c(c(c(c2Cl)Cl)Cl)Cl))Cl		1	1,2,3,4,7-PENTACHLORODIBENZO-P-DIOXIN(1)	39227-61-7(1)	4710	High Reliability
743	Clc1ccc(Cl)c(c1Cl)-c2c(Cl)c(Cl)cc(Cl)c2Cl	Clc1c(Cl)cc(c(c1c1c(Cl)ccc(c1Cl)Cl)Cl)Cl	c2cc(c(c(c1c(c(cc(c1Cl)Cl)Cl)Cl)c2Cl)Cl)Cl		1	2,2',3,3',5,6,6'-HEPTACHLOROBIPHENYL(1)	52663-64-6(1)	4843	High Reliability
744	Clc1cc(Cl)c(Cl)c(Cl)c1-c2c(Cl)ccc(Cl)c2Cl Clc1ccc(Cl)c(c1Cl)-c2c(Cl)cc(Cl)c(Cl)c2Cl	Clc1cc(Cl)c(c(c1Cl)Cl)c1c(Cl)ccc(c1Cl)Cl	c2cc(c(c(c1c(cc(c(c1Cl)Cl)Cl)Cl)c2Cl)Cl)Cl		1	1,1'-Biphenyl, 2,2',3,3',4,6,6'-heptachloro-(1)	52663-65-7(1)	4844	High Reliability
745	Clc1cc(Cl)c(cc1)-c2c(Cl)c(Cl)c(Cl)c(Cl)c2Cl Clc1ccc(c(Cl)c1)-c2c(Cl)c(Cl)c(Cl)c(Cl)c2Cl	Clc1ccc(c(c1)Cl)c1c(Cl)c(Cl)c(c(c1Cl)Cl)Cl	c1cc(cc(c1c2c(c(c(c(c2Cl)Cl)Cl)Cl)Cl)Cl)Cl		1	1,1'-Biphenyl, 2,2',3,4,4',5,6-heptachloro-(1)	74472-47-2(1)	5203	High Reliability
746	Clc1cc(c(Cl)cc1)-c2c(Cl)c(Cl)c(Cl)c(Cl)c2Cl Clc1ccc(Cl)c(c1)-c2c(Cl)c(Cl)c(Cl)c(Cl)c2Cl	Clc1ccc(c(c1)c1c(Cl)c(Cl)c(c(c1Cl)Cl)Cl)Cl	c1cc(c(cc1Cl)c2c(c(c(c(c2Cl)Cl)Cl)Cl)Cl)Cl		1	2,2',3,4,5,5',6-HEPTACHLOROBIPHENYL(1)	52712-05-7(1)	4860	High Reliability
747	Clc1cc(c(Cl)c(Cl)c1)-c2c(Cl)c(Cl)cc(Cl)c2Cl Clc1cc(Cl)c(Cl)c(c1)-c2c(Cl)c(Cl)cc(Cl)c2Cl	Clc1cc(Cl)c(c(c1)c1c(Cl)c(Cl)cc(c1Cl)Cl)Cl	c2c(c1c(c(cc(c1Cl)Cl)Cl)Cl)c(c(cc2Cl)Cl)Cl		1	2,2',3,3',5,5',6-HEPTACHLOROBIPHENYL(1)	52663-67-9(1)	4845	High Reliability
748	Clc1cc(Cl)c(Cl)c(c1)-c2c(Cl)c(Cl)c(Cl)cc2Cl Clc1cc(Cl)c(Cl)c(c1)-c2c(Cl)cc(Cl)c(Cl)c2Cl	Clc1cc(Cl)c(c(c1)c1c(Cl)cc(c(c1Cl)Cl)Cl)Cl	c2c(c1c(cc(c(c1Cl)Cl)Cl)Cl)c(c(cc2Cl)Cl)Cl		1	1,1'-Biphenyl, 2,2',3,3',4,5',6-heptachloro-(1)	40186-70-7(1)	4727	High Reliability
749	Clc1cc(Cl)c(c(Cl)c1)-c2c(Cl)c(Cl)cc(Cl)c2Cl	Clc1cc(Cl)c(c(c1)Cl)c1c(Cl)c(Cl)cc(c1Cl)Cl	c2c(cc(c(c1c(c(cc(c1Cl)Cl)Cl)Cl)c2Cl)Cl)Cl		1	1,1'-Biphenyl, 2,2',3,4',5,6'-heptachloro-(1)	74487-85-7(1)	5208	Medium Reliability
750	Clc1cc(c(Cl)c(Cl)c1)-c2c(Cl)c(Cl)c(Cl)c(Cl)c2 Clc1cc(Cl)c(Cl)c(c1)-c2cc(Cl)c(Cl)c(Cl)c2Cl	Clc1cc(Cl)c(c(c1)c1cc(Cl)c(c(c1Cl)Cl)Cl)Cl	c2c(c1cc(c(c(c1Cl)Cl)Cl)Cl)c(c(cc2Cl)Cl)Cl		1	2,2',3,3',4,5,5'-HEPTACHLOROBIPHENYL(1)	52663-74-8(1)	4852	High Reliability
751	Clc1cc(Cl)c(c(Cl)c1)-c2c(Cl)c(Cl)c(Cl)c(Cl)c2 Clc1cc(Cl)c(c(Cl)c1)-c2cc(Cl)c(Cl)c(Cl)c2Cl	Clc1cc(Cl)c(c(c1)Cl)c1cc(Cl)c(c(c1Cl)Cl)Cl	c2c(c1c(cc(cc1Cl)Cl)Cl)c(c(c(c2Cl)Cl)Cl)Cl		1	1,1'-Biphenyl, 2,2',3,4,4',5,6'-heptachloro-(1)	60145-23-5(1)	4980	High Reliability
752	Clc1ccc(Cl)c(c1Cl)-c2c(Cl)c(Cl)c(Cl)c(Cl)c2 Clc1ccc(Cl)c(c1Cl)-c2cc(Cl)c(Cl)c(Cl)c2Cl	Clc1c(Cl)cc(c(c1Cl)Cl)c1c(Cl)ccc(c1Cl)Cl	c2cc(c(c(c1cc(c(c(c1Cl)Cl)Cl)Cl)c2Cl)Cl)Cl		1	2,2',3,3',4,5,6'-HEPTACHLOROBIPHENYL(1)	38411-25-5(1)	4676	High Reliability
753	Clc1cc(cc(Cl)c1)-c2c(Cl)c(Cl)c(Cl)c(Cl)c2Cl	Clc1cc(Cl)cc(c1)c1c(Cl)c(Cl)c(c(c1Cl)Cl)Cl	c1c(cc(cc1Cl)Cl)c2c(c(c(c(c2Cl)Cl)Cl)Cl)Cl		1	1,1'-Biphenyl, 2,3,3',4,5,5',6-heptachloro-(1)	74472-51-8(1)	5205	High Reliability
754	Clc1cc(Cl)c(Cl)c(Cl)c1-c2c(Cl)c(Cl)c(Cl)cc2 Clc1ccc(c(Cl)c1Cl)-c2c(Cl)cc(Cl)c(Cl)c2Cl	Clc1c(Cl)cc(c(c1Cl)c1ccc(c(c1Cl)Cl)Cl)Cl	c1cc(c(c(c1c2c(cc(c(c2Cl)Cl)Cl)Cl)Cl)Cl)Cl		1	2,2',3,3',4,4',6-HEPTACHLOROBIPHENYL(1)	52663-71-5(1)	4849	High Reliability
755	Clc1cc(Cl)c(Cl)c(c1Cl)-c2c(Cl)c(Cl)c(Cl)cc2 Clc1ccc(c(Cl)c1Cl)-c2c(Cl)c(Cl)cc(Cl)c2Cl	Clc1ccc(c(c1Cl)Cl)c1c(Cl)c(Cl)cc(c1Cl)Cl	c1cc(c(c(c1c2c(c(cc(c2Cl)Cl)Cl)Cl)Cl)Cl)Cl		1	1,1'-Biphenyl, 2,2',3,3',4,5',6'-heptachloro-(1)	52663-70-4(1)	4848	High Reliability
756	Clc1cc(Cl)c(cc1Cl)-c2c(Cl)c(Cl)cc(Cl)c2Cl	Clc1cc(Cl)c(cc1c1c(Cl)c(Cl)cc(c1Cl)Cl)Cl	c2c(c1c(c(cc(c1Cl)Cl)Cl)Cl)c(cc(c2Cl)Cl)Cl		1	2,2',3,4',5,5',6-HEPTACHLOROBIPHENYL(1)	52663-68-0(1)	4846	High Reliability
757	Clc1cc(Cl)c(cc1Cl)-c2c(Cl)c(Cl)c(Cl)cc2Cl Clc1cc(Cl)c(cc1Cl)-c2c(Cl)cc(Cl)c(Cl)c2Cl	Clc1cc(Cl)c(cc1c1c(Cl)cc(c(c1Cl)Cl)Cl)Cl	c2c(c1c(cc(c(c1Cl)Cl)Cl)Cl)c(cc(c2Cl)Cl)Cl		1	2,2',3,4,4',5',6-Heptachlorobiphenyl(1)	52663-69-1(1)	4847	High Reliability
758	Clc1cc(cc(Cl)c1Cl)-c2c(Cl)c(Cl)c(Cl)cc2Cl Clc1cc(Cl)c(-c2cc(Cl)c(Cl)c(Cl)c2)c(Cl)c1Cl	Clc1cc(Cl)c(c(c1c1cc(Cl)c(c(c1)Cl)Cl)Cl)Cl	c1c(cc(c(c1Cl)Cl)Cl)c2c(cc(c(c2Cl)Cl)Cl)Cl		1	1,1'-Biphenyl, 2,3,3',4,4',5',6-heptachloro-(1)	74472-50-7(1)	5204	High Reliability
759	Clc1cc(cc(Cl)c1Cl)-c2c(Cl)c(Cl)c(Cl)c(Cl)c2 Clc1cc(cc(Cl)c1Cl)-c2cc(Cl)c(Cl)c(Cl)c2Cl	Clc1cc(cc(c1Cl)Cl)c1cc(Cl)c(c(c1Cl)Cl)Cl	c1c(cc(c(c1Cl)Cl)Cl)c2cc(c(c(c2Cl)Cl)Cl)Cl		1	1,1'-Biphenyl, 2,3,3',4,4',5,5'-heptachloro-(1)	39635-31-9(1)	4719	High Reliability
760	Clc1cc(c(Cl)c(Cl)c1Cl)-c2c(Cl)c(Cl)c(Cl)cc2 Clc1ccc(c(Cl)c1Cl)-c2cc(Cl)c(Cl)c(Cl)c2Cl	Clc1c(Cl)ccc(c1Cl)c1cc(Cl)c(c(c1Cl)Cl)Cl	c1cc(c(c(c1c2cc(c(c(c2Cl)Cl)Cl)Cl)Cl)Cl)Cl		1	2,2',3,3',4,4',5-HEPTACHLOROBIPHENYL(1)	35065-30-6(1)	4607	High Reliability
761	Clc1cc(Cl)c(cc1Cl)-c2c(Cl)c(Cl)c(Cl)c(Cl)c2 Clc1cc(Cl)c(cc1Cl)-c2cc(Cl)c(Cl)c(Cl)c2Cl	Clc1cc(Cl)c(cc1c1cc(Cl)c(c(c1Cl)Cl)Cl)Cl	c2c(c1cc(c(c(c1Cl)Cl)Cl)Cl)c(cc(c2Cl)Cl)Cl		1	2,2',3,4,4',5,5'-HEPTACHLOROBIPHENYL(1)	35065-29-3(1)	4606	High Reliability
762	Brc1cc2c(cc1Br)c3c(o2)cc(Br)c(Br)c3 Brc1cc2oc3cc(Br)c(Br)cc3c2cc1Br	Brc1cc2c(cc1Br)oc1c2cc(Br)c(c1)Br	o2c1cc(c(cc1c3cc(c(cc23)Br)Br)Br)Br		1	Dibenzofuran, 2,3,7,8-tetrabromo-(1)	67733-57-7(1)	5086	High Reliability
763	Nc1c(c(nn1-c2c(Cl)cc(cc2Cl)C(F)(F)F)C#N)S(=O)C(F)(F)F	N#Cc1nn(c(c1S(=O)C(F)(F)F)N)c1c(Cl)cc(cc1Cl)C(F)(F)F	N#Cc1nn(c(N)c1S(=O)C(F)(F)F)c2c(cc(cc2Cl)C(F)(F)F)Cl		1	Fipronil(1)	120068-37-3(1)	5636	Medium Reliability
764	Clc1cc2c(cc1Cl)c3cc(Cl)c(Cl)cc3o2	Clc1cc2c(cc1Cl)oc1c2cc(Cl)c(c1)Cl	o2c1cc(c(cc1c3cc(c(cc23)Cl)Cl)Cl)Cl		1	2,3,7,8-TETRACHLORODIBENZOFURAN(1)	51207-31-9(1)	4803	High Reliability
765	Clc1cc2c(Oc3c(Cl)c(Cl)c(Cl)cc3O2)cc1	Clc1ccc2c(c1)Oc1c(O2)c(Cl)c(c(c1)Cl)Cl	O1c3cc(ccc3(Oc2c1cc(c(c2Cl)Cl)Cl))Cl		1	1,2,3,7-TETRACHLORODIBENZODIOXIN(1)	67028-18-6(1)	5073	High Reliability
766	Clc1cc(Cl)c2Oc3cc(Cl)cc(Cl)c3Oc2c1	Clc1cc(Cl)c2c(c1)Oc1c(O2)cc(cc1Cl)Cl	O1c3cc(cc(c3(Oc2cc(cc(c12)Cl)Cl))Cl)Cl		1	1,3,6,8-TETRACHLORODIBENZO-P-DIOXIN(1)	33423-92-6(1)	4565	High Reliability	Checked on PubChem, Checked on ChemID
767	Clc1cc2c(Oc3c(O2)cc(Cl)c(Cl)c3)cc1Cl	Clc1cc2Oc3cc(Cl)c(cc3Oc2cc1Cl)Cl	O1c3cc(c(cc3(Oc2cc(c(cc12)Cl)Cl))Cl)Cl		1	2,3,7,8-TETRACHLORODIBENZO-P-DIOXIN(1)	1746-01-6(1)	2978	High Reliability
768	Clc1c(Cl)c2c(Oc3ccccc3O2)c(Cl)c1Cl	Clc1c2Oc3ccccc3Oc2c(c(c1Cl)Cl)Cl	O1c3ccccc3(Oc2c1c(c(c(c2Cl)Cl)Cl)Cl)		1	1,2,3,4-TETRACHLORODIBENZO-P-DIOXIN(1)	30746-58-8(1)	4512	High Reliability
769	Clc1cc(Cl)c(c(Cl)c1)-c2c(Cl)cc(Cl)c(Cl)c2 Clc1cc(Cl)c(c(Cl)c1)-c2cc(Cl)c(Cl)cc2Cl	Clc1cc(Cl)c(c(c1)Cl)c1cc(Cl)c(cc1Cl)Cl	c2c(c1c(cc(cc1Cl)Cl)Cl)c(cc(c2Cl)Cl)Cl		1	1,1'-Biphenyl, 2,2',4,4',5,6'-hexachloro-(1)	60145-22-4(1)	4979	High Reliability
770	Clc1ccc(c(Cl)c1)-c2c(Cl)c(Cl)c(Cl)cc2Cl Clc1ccc(c(Cl)c1)-c2c(Cl)cc(Cl)c(Cl)c2Cl	Clc1ccc(c(c1)Cl)c1c(Cl)cc(c(c1Cl)Cl)Cl	c1cc(cc(c1c2c(cc(c(c2Cl)Cl)Cl)Cl)Cl)Cl		1	2,2',3,4,4',6-Hexachlorobiphenyl(1)	56030-56-9(1)	4926	High Reliability
771	Clc1cc(c(Cl)cc1)-c2c(Cl)c(Cl)cc(Cl)c2Cl Clc1ccc(Cl)c(c1)-c2c(Cl)c(Cl)cc(Cl)c2Cl	Clc1ccc(c(c1)c1c(Cl)c(Cl)cc(c1Cl)Cl)Cl	c1cc(c(cc1Cl)c2c(c(cc(c2Cl)Cl)Cl)Cl)Cl		1	2,2',3,5,5',6-HEXACHLOROBIPHENYL(1)	52663-63-5(1)	4842	High Reliability
772	Clc1cc(c(Cl)cc1)-c2c(Cl)c(Cl)c(Cl)cc2Cl Clc1ccc(Cl)c(c1)-c2c(Cl)cc(Cl)c(Cl)c2Cl	Clc1ccc(c(c1)c1c(Cl)cc(c(c1Cl)Cl)Cl)Cl	c1cc(c(cc1Cl)c2c(cc(c(c2Cl)Cl)Cl)Cl)Cl		1	1,1'-Biphenyl, 2,2',3,4,5',6-hexachloro-(1)	68194-14-9(1)	5105	High Reliability
773	Clc1cc(c(Cl)cc1)-c2c(Cl)c(Cl)c(Cl)c(Cl)c2 Clc1ccc(Cl)c(c1)-c2cc(Cl)c(Cl)c(Cl)c2Cl	Clc1ccc(c(c1)c1cc(Cl)c(c(c1Cl)Cl)Cl)Cl	c1cc(c(cc1Cl)c2cc(c(c(c2Cl)Cl)Cl)Cl)Cl		1	2,2',3,4,5,5'-HEXACHLOROBIPHENYL(1)	52712-04-6(1)	4859	High Reliability
774	Clc1ccc(Cl)c(c1Cl)-c2c(Cl)c(Cl)ccc2Cl Clc1ccc(Cl)c(c1Cl)-c2c(Cl)ccc(Cl)c2Cl	Clc1ccc(c(c1c1c(Cl)ccc(c1Cl)Cl)Cl)Cl	c2cc(c(c(c1c(ccc(c1Cl)Cl)Cl)c2Cl)Cl)Cl		1	2,2',3,3',6,6'-HEXACHLOROBIPHENYL(1)	38411-22-2(1)	4675	High Reliability
775	Clc1cc(c(Cl)c(Cl)c1)-c2c(Cl)cc(Cl)c(Cl)c2 Clc1cc(Cl)c(Cl)c(c1)-c2cc(Cl)c(Cl)cc2Cl	Clc1cc(Cl)c(c(c1)c1cc(Cl)c(cc1Cl)Cl)Cl	c2c(c1cc(c(cc1Cl)Cl)Cl)c(c(cc2Cl)Cl)Cl		1	2,2',3,4',5,5'-HEXACHLOROBIPHENYL(1)	51908-16-8(1)	4822	High Reliability
776	Clc1cc(Cl)c(c(Cl)c1)-c2c(Cl)cc(Cl)cc2Cl	Clc1cc(Cl)cc(c1c1c(Cl)cc(cc1Cl)Cl)Cl	c2c(cc(c(c1c(cc(cc1Cl)Cl)Cl)c2Cl)Cl)Cl		1	2,2',4,4',6,6'-PCB(1)	33979-03-2(1)	4575	Medium Reliability
777	Clc1cc(c(Cl)c(Cl)c1)-c2c(Cl)c(Cl)ccc2Cl Clc1cc(Cl)c(Cl)c(c1)-c2c(Cl)ccc(Cl)c2Cl	Clc1cc(Cl)c(c(c1)c1c(Cl)ccc(c1Cl)Cl)Cl	c2cc(c(c(c1cc(cc(c1Cl)Cl)Cl)c2Cl)Cl)Cl		1	2,2',3,3',5,6'-HEXACHLOROBIPHENYL(1)	52744-13-5(1)	4861	High Reliability
778	Clc1cc(Cl)c(c(Cl)c1)-c2c(Cl)c(Cl)c(Cl)cc2 Clc1cc(Cl)c(c(Cl)c1)-c2ccc(Cl)c(Cl)c2Cl	Clc1cc(Cl)c(c(c1)Cl)c1ccc(c(c1Cl)Cl)Cl	c1cc(c(c(c1c2c(cc(cc2Cl)Cl)Cl)Cl)Cl)Cl		1	Biphenyl, 2,2',3,4,4',6'-hexachloro-(1)	59291-64-4(1)	4972	Medium Reliability
779	Clc1ccc(Cl)c(c1Cl)-c2cc(Cl)c(Cl)c(Cl)c2	Clc1cc(cc(c1Cl)Cl)c1c(Cl)ccc(c1Cl)Cl	c2cc(c(c(c1cc(c(c(c1)Cl)Cl)Cl)c2Cl)Cl)Cl		1	1,1'-Biphenyl, 2,3,3',4',5',6-hexachloro-(1)	74472-45-0(1)	5201	High Reliability
780	Clc1cc(Cl)c(cc1Cl)-c2c(Cl)c(Cl)ccc2Cl Clc1ccc(Cl)c(c1Cl)-c2cc(Cl)c(Cl)cc2Cl	Clc1cc(Cl)c(cc1c1c(Cl)ccc(c1Cl)Cl)Cl	c2cc(c(c(c1cc(c(cc1Cl)Cl)Cl)c2Cl)Cl)Cl		1	2,2',3,4',5',6-PCB(1)	38380-04-0(1)	4671	Medium Reliability
781	Clc1cc(cc(Cl)c1)-c2c(Cl)c(Cl)cc(Cl)c2Cl	Clc1cc(Cl)cc(c1)c1c(Cl)c(Cl)cc(c1Cl)Cl	c1c(cc(cc1Cl)Cl)c2c(c(cc(c2Cl)Cl)Cl)Cl		1	2,3,3',5,5',6-HEXACHLOROBIPHENYL(1)	74472-46-1(1)	5202	High Reliability
782	Clc1cc(c(Cl)c(Cl)c1Cl)-c2c(Cl)cccc2Cl	Clc1cc(c(c(c1Cl)Cl)Cl)c1c(Cl)cccc1Cl	c2cc(c(c1cc(c(c(c1Cl)Cl)Cl)Cl)c(c2)Cl)Cl		1	2,2',3,4,5,6'-HEXACHLOROBIPHENYL(1)	68194-15-0(1)	5106	High Reliability
783	Clc1ccc(cc1Cl)-c2c(Cl)c(Cl)cc(Cl)c2Cl	Clc1cc(ccc1Cl)c1c(Cl)c(Cl)cc(c1Cl)Cl	c1cc(c(cc1c2c(c(cc(c2Cl)Cl)Cl)Cl)Cl)Cl		1	2,3,3',4',5,6-HEXACHLOROBIPHENYL(1)	74472-44-9(1)	5200	High Reliability
784	Clc1ccc(cc1Cl)-c2c(Cl)c(Cl)c(Cl)cc2Cl Clc1ccc(cc1Cl)-c2c(Cl)cc(Cl)c(Cl)c2Cl	Clc1ccc(cc1Cl)c1c(Cl)cc(c(c1Cl)Cl)Cl	c1cc(c(cc1c2c(cc(c(c2Cl)Cl)Cl)Cl)Cl)Cl		1	2,3,3',4,4',6-Hexachlorobiphenyl(1)	74472-42-7(1)	5199	High Reliability
785	Clc1cccc(c1Cl)-c2c(Cl)c(Cl)cc(Cl)c2Cl	Clc1cccc(c1Cl)c1c(Cl)c(Cl)cc(c1Cl)Cl	c2cc(c1c(c(cc(c1Cl)Cl)Cl)Cl)c(c(c2)Cl)Cl		1	2,2',3,3',5,6-HEXACHLOROBIPHENYL(1)	52704-70-8(1)	4858	High Reliability
786	Clc1cc(Cl)c(Cl)c(Cl)c1-c2cccc(Cl)c2Cl Clc1cccc(c1Cl)-c2c(Cl)cc(Cl)c(Cl)c2Cl	Clc1cc(Cl)c(c(c1Cl)Cl)c1cccc(c1Cl)Cl	c2cc(c1c(cc(c(c1Cl)Cl)Cl)Cl)c(c(c2)Cl)Cl		1	2,2',3,3',4,6-HEXACHLOROBIPHENYL(1)	61798-70-7(1)	5010	High Reliability
787	Clc1ccc(Cl)c(c1Cl)-c2c(Cl)c(Cl)c(Cl)cc2 Clc1ccc(c(Cl)c1Cl)-c2c(Cl)ccc(Cl)c2Cl	Clc1ccc(c(c1Cl)Cl)c1c(Cl)ccc(c1Cl)Cl	c1cc(c(c(c1c2c(ccc(c2Cl)Cl)Cl)Cl)Cl)Cl		1	2,2',3,3',4,6'-HEXACHLOROBIPHENYL(1)	38380-05-1(1)	4672	High Reliability
788	Clc1c(cccc1)-c2c(Cl)c(Cl)c(Cl)c(Cl)c2Cl Clc1ccccc1-c2c(Cl)c(Cl)c(Cl)c(Cl)c2Cl	Clc1ccccc1c1c(Cl)c(Cl)c(c(c1Cl)Cl)Cl	c1ccc(c(c1)c2c(c(c(c(c2Cl)Cl)Cl)Cl)Cl)Cl		1	HEXACHLOROBIPHENYL(1)	26601-64-9(1)	4423	Medium Reliability
789	Clc1cc(Cl)c(cc1Cl)-c2c(Cl)c(Cl)c(Cl)cc2 Clc1ccc(c(Cl)c1Cl)-c2cc(Cl)c(Cl)cc2Cl	Clc1cc(Cl)c(cc1c1ccc(c(c1Cl)Cl)Cl)Cl	c1cc(c(c(c1c2cc(c(cc2Cl)Cl)Cl)Cl)Cl)Cl		1	2,2',3,4,4',5'-HEXACHLOROBIPHENYL(1)	35065-28-2(1)	4605	High Reliability
790	Clc1cc(c(Cl)c(Cl)c1Cl)-c2cc(Cl)c(Cl)cc2 Clc1ccc(cc1Cl)-c2cc(Cl)c(Cl)c(Cl)c2Cl	Clc1ccc(cc1Cl)c1cc(Cl)c(c(c1Cl)Cl)Cl	c1cc(c(cc1c2cc(c(c(c2Cl)Cl)Cl)Cl)Cl)Cl		1	2,3,3',4,4',5-HEXACHLOROBIPHENYL(1)	38380-08-4(1)	4674	High Reliability
791	Clc1cccc(c1Cl)-c2c(Cl)c(Cl)c(Cl)c(Cl)c2 Clc1cccc(c1Cl)-c2cc(Cl)c(Cl)c(Cl)c2Cl	Clc1cccc(c1Cl)c1cc(Cl)c(c(c1Cl)Cl)Cl	c2cc(c1cc(c(c(c1Cl)Cl)Cl)Cl)c(c(c2)Cl)Cl		1	2,2',3,3',4,5-HEXACHLOROBIPHENYL(1)	55215-18-4(1)	4901	High Reliability
792	Clc1c(Cl)c(Cl)c(cc1)-c2c(Cl)c(Cl)c(Cl)cc2 Clc1ccc(c(Cl)c1Cl)-c2ccc(Cl)c(Cl)c2Cl Clc1ccc(c(Cl)c1Cl)-c2ccc(Cl)c(Cl)c2Cl	Clc1c(ccc(c1Cl)Cl)c1ccc(c(c1Cl)Cl)Cl	c1cc(c(c(c1c2ccc(c(c2Cl)Cl)Cl)Cl)Cl)Cl		2	2,2',3,3',4,4'-HEXACHLOROBIPHENYL(1), AROCLOR 1260(1)	38380-07-3(1), 11096-82-5(1)	4673, 3932	High Reliability	Checked on PubChem, Checked on ChemID
793	Clc1cc(Cl)c(cc1Cl)-c2cc(Cl)c(Cl)cc2Cl	Clc1cc(Cl)c(cc1c1cc(Cl)c(cc1Cl)Cl)Cl	c2c(c1cc(c(cc1Cl)Cl)Cl)c(cc(c2Cl)Cl)Cl		1	2,4,5,2',4',5'-HEXACHLOROBIPHENYL(1)	35065-27-1(1)	4604	High Reliability
794	Clc1cc(Cl)c(cc1Cl)-c2cc(Cl)c(Cl)c(Cl)c2	Clc1cc(Cl)c(cc1c1cc(Cl)c(c(c1)Cl)Cl)Cl	c1c(cc(c(c1Cl)Cl)Cl)c2cc(c(cc2Cl)Cl)Cl		1	2,3',4,4',5,5'-HEXACHLOROBIPHENYL(1)	52663-72-6(1)	4850	High Reliability
795	Brc1cc(c(Br)cc1)-c2cc(Br)c(Br)cc2Br Brc1ccc(Br)c(c1)-c2cc(Br)c(Br)cc2Br	Brc1ccc(c(c1)c1cc(Br)c(cc1Br)Br)Br	c1cc(c(cc1Br)c2cc(c(cc2Br)Br)Br)Br		1	2,2',4,5,5'-PENTABROMOBIPHENYL(1)	67888-96-4(1)	5092	High Reliability
796	Clc1cc(Cl)c(Cl)c2c1Oc3ccccc3O2	Clc1c(Cl)cc(c2c1Oc1ccccc1O2)Cl	O1c3ccccc3(Oc2c1c(cc(c2Cl)Cl)Cl)		1	1,2,4-TRICHLORODIBENZO-P-DIOXIN(1)	39227-58-2(1)	4709	High Reliability
797	Clc1ccc(Cl)c(c1)-c2c(Cl)c(Cl)cc(Cl)c2 Clc1ccc(Cl)c(c1)-c2cc(Cl)cc(Cl)c2Cl	Clc1ccc(c(c1)c1cc(Cl)cc(c1Cl)Cl)Cl	c1cc(c(cc1Cl)c2cc(cc(c2Cl)Cl)Cl)Cl		1	2,2',3,5,5'-PENTACHLOROBIPHENYL(1)	52663-61-3(1)	4840	High Reliability
798	Clc1cc(Cl)c(cc1)-c2c(Cl)c(Cl)c(Cl)cc2 Clc1ccc(c(Cl)c1)-c2ccc(Cl)c(Cl)c2Cl	Clc1ccc(c(c1)Cl)c1ccc(c(c1Cl)Cl)Cl	c1cc(cc(c1c2ccc(c(c2Cl)Cl)Cl)Cl)Cl		1	2,2',3,4,4'-PENTACHLOROBIPHENYL(1)	65510-45-4(1)	5053	High Reliability
799	Clc1cc(Cl)c(cc1)-c2c(Cl)c(Cl)ccc2Cl Clc1ccc(c(Cl)c1)-c2c(Cl)ccc(Cl)c2Cl	Clc1ccc(c(c1)Cl)c1c(Cl)ccc(c1Cl)Cl	c1cc(cc(c1c2c(ccc(c2Cl)Cl)Cl)Cl)Cl		1	2,2',3,4',6-PENTACHLOROBIPHENYL(1)	68194-05-8(1)	5100	High Reliability
800	Clc1cc(Cl)c(cc1)-c2c(Cl)cc(Cl)c(Cl)c2 Clc1ccc(c(Cl)c1)-c2cc(Cl)c(Cl)cc2Cl	Clc1ccc(c(c1)Cl)c1cc(Cl)c(cc1Cl)Cl	c1cc(cc(c1c2cc(c(cc2Cl)Cl)Cl)Cl)Cl		1	2,2',4,4',5-PENTACHLOROBIPHENYL(1)	38380-01-7(1)	4668	High Reliability
801	Clc1cc(Cl)c(cc1)-c2c(Cl)c(Cl)cc(Cl)c2 Clc1ccc(c(Cl)c1)-c2cc(Cl)cc(Cl)c2Cl	Clc1ccc(c(c1)Cl)c1cc(Cl)cc(c1Cl)Cl	c1cc(cc(c1c2cc(cc(c2Cl)Cl)Cl)Cl)Cl		1	1,1'-Biphenyl, 2,2',3,4',5-pentachloro-(1)	68194-07-0(1)	5101	High Reliability
802	Clc1cc(c(Cl)cc1)-c2c(Cl)c(Cl)ccc2Cl Clc1ccc(Cl)c(c1)-c2c(Cl)ccc(Cl)c2Cl	Clc1ccc(c(c1)c1c(Cl)ccc(c1Cl)Cl)Cl	c1cc(c(cc1Cl)c2c(ccc(c2Cl)Cl)Cl)Cl		1	2,2',3,5',6-PENTACHLOROBIPHENYL(1)	38379-99-6(1)	4667	High Reliability
803	Clc1cc(Cl)c(cc1)-c2c(Cl)cc(Cl)cc2Cl Clc1ccc(c(Cl)c1)-c2c(Cl)cc(Cl)cc2Cl	Clc1ccc(c(c1)Cl)c1c(Cl)cc(cc1Cl)Cl	c1cc(cc(c1c2c(cc(cc2Cl)Cl)Cl)Cl)Cl		1	2,2',4,4',6-PENTACHLOROBIPHENYL(1)	39485-83-1(1)	4712	High Reliability
804	Clc1cc(c(Cl)cc1)-c2c(Cl)cc(Cl)c(Cl)c2 Clc1ccc(Cl)c(c1)-c2cc(Cl)c(Cl)cc2Cl	Clc1ccc(c(c1)c1cc(Cl)c(cc1Cl)Cl)Cl	c1cc(c(cc1Cl)c2cc(c(cc2Cl)Cl)Cl)Cl		1	2,4,5,2',5'-PENTACHLOROBIPHENYL(1)	37680-73-2(1)	4651	High Reliability
805	Clc1ccc(Cl)c(c1)-c2c(Cl)cc(Cl)cc2Cl	Clc1ccc(c(c1)c1c(Cl)cc(cc1Cl)Cl)Cl	c1cc(c(cc1Cl)c2c(cc(cc2Cl)Cl)Cl)Cl		1	1,1'-Biphenyl, 2,2',4,5',6-pentachloro-(1)	60145-21-3(1)	4978	High Reliability
806	Clc1cc(c(Cl)cc1)-c2c(Cl)c(Cl)c(Cl)cc2 Clc1ccc(Cl)c(c1)-c2ccc(Cl)c(Cl)c2Cl	Clc1ccc(c(c1)c1ccc(c(c1Cl)Cl)Cl)Cl	c1cc(c(c(c1c2cc(ccc2Cl)Cl)Cl)Cl)Cl		1	2,2',3,4,5'-PENTACHLOROBIPHENYL(1)	38380-02-8(1)	4669	High Reliability
807	Clc1cc(Cl)c(c(Cl)c1)-c2c(Cl)c(Cl)ccc2 Clc1cc(Cl)c(c(Cl)c1)-c2cccc(Cl)c2Cl	Clc1cc(Cl)c(c(c1)Cl)c1cccc(c1Cl)Cl	c2cc(c1c(cc(cc1Cl)Cl)Cl)c(c(c2)Cl)Cl		1	1,1'-Biphenyl, 2,2',3,4',6'-pentachloro-(1)	60233-25-2(1)	4989	High Reliability
808	Clc1cc(Cl)c(c(Cl)c1)-c2c(Cl)cccc2Cl	Clc1cc(Cl)c(c(c1)Cl)c1c(Cl)cccc1Cl	c2cc(c(c1c(cc(cc1Cl)Cl)Cl)c(c2)Cl)Cl		1	2,2',4,6,6'-Pentachlorobiphenyl(1)	56558-16-8(1)	4932	High Reliability
809	Clc1cc(c(Cl)cc1)-c2cc(Cl)c(Cl)c(Cl)c2 Clc1ccc(Cl)c(c1)-c2cc(Cl)c(Cl)c(Cl)c2	Clc1ccc(c(c1)c1cc(Cl)c(c(c1)Cl)Cl)Cl	c1cc(c(cc1Cl)c2cc(c(c(c2)Cl)Cl)Cl)Cl		1	2',3,4,5,5'-Pentachlorobiphenyl(1)	70424-70-3(1)	5142	High Reliability
810	Clc1cc(Cl)c(c(Cl)c1)-c2cc(Cl)cc(Cl)c2	Clc1cc(Cl)c(c(c1)Cl)c1cc(Cl)cc(c1)Cl	c1c(cc(cc1Cl)Cl)c2c(cc(cc2Cl)Cl)Cl		1	1,1'-Biphenyl, 2,3',4,5',6-pentachloro-(1)	56558-18-0(1)	4934	High Reliability
811	Clc1cc(cc(Cl)c1)-c2c(Cl)cc(Cl)c(Cl)c2 Clc1cc(Cl)cc(c1)-c2cc(Cl)c(Cl)cc2Cl	Clc1cc(Cl)cc(c1)c1cc(Cl)c(cc1Cl)Cl	c1c(cc(cc1Cl)Cl)c2cc(c(cc2Cl)Cl)Cl		1	2,3',4,5,5'-PENTACHLOROBIPHENYL(1)	68194-12-7(1)	5104	High Reliability
812	Clc1cccc(Cl)c1-c2c(Cl)c(Cl)c(Cl)cc2 Clc1ccc(c(Cl)c1Cl)-c2c(Cl)cccc2Cl	Clc1c(Cl)ccc(c1Cl)c1c(Cl)cccc1Cl	c2cc(c(c1ccc(c(c1Cl)Cl)Cl)c(c2)Cl)Cl		1	1,1'-Biphenyl, 2,2',3,4,6'-pentachloro-(1)	73575-57-2(1)	5184	High Reliability
813	Clc1ccc(Cl)c(c1Cl)-c2cc(Cl)c(Cl)cc2 Clc1ccc(cc1Cl)-c2c(Cl)ccc(Cl)c2Cl	Clc1cc(ccc1Cl)c1c(Cl)ccc(c1Cl)Cl	c1cc(c(cc1c2c(ccc(c2Cl)Cl)Cl)Cl)Cl		1	2,3,3',4',6-PENTACHLOROBIPHENYL(1)	38380-03-9(1)	4670	High Reliability
814	Clc1cc(ccc1)-c2c(Cl)c(Cl)cc(Cl)c2Cl	Clc1cccc(c1)c1c(Cl)c(Cl)cc(c1Cl)Cl	c1cc(cc(c1)Cl)c2c(c(cc(c2Cl)Cl)Cl)Cl		1	1,1'-Biphenyl, 2,3,3',5,6-pentachloro-(1)	74472-36-9(1)	5196	High Reliability
815	Clc1ccc(cc1)-c2c(Cl)c(Cl)cc(Cl)c2Cl	Clc1ccc(cc1)c1c(Cl)c(Cl)cc(c1Cl)Cl	c1cc(ccc1c2c(c(cc(c2Cl)Cl)Cl)Cl)Cl		1	1,1'-Biphenyl, 2,3,4',5,6-pentachloro-(1)	68194-11-6(1)	5103	High Reliability
816	Clc1ccc(cc1)-c2c(Cl)c(Cl)c(Cl)cc2Cl Clc1ccc(cc1)-c2c(Cl)cc(Cl)c(Cl)c2Cl	Clc1ccc(cc1)c1c(Cl)cc(c(c1Cl)Cl)Cl	c1cc(ccc1c2c(cc(c(c2Cl)Cl)Cl)Cl)Cl		1	1,1'-Biphenyl, 2,3,4,4',6-pentachloro-(1)	74472-38-1(1)	5198	High Reliability
817	Clc1ccc(cc1)-c2c(Cl)c(Cl)c(Cl)c(Cl)c2 Clc1ccc(cc1)-c2cc(Cl)c(Cl)c(Cl)c2Cl	Clc1ccc(cc1)c1cc(Cl)c(c(c1Cl)Cl)Cl	c1cc(ccc1c2cc(c(c(c2Cl)Cl)Cl)Cl)Cl		1	2,3,4,4',5-Pentachlorobiphenyl(1)	74472-37-0(1)	5197	High Reliability
818	Clc1cc(cc(Cl)c1)-c2c(Cl)c(Cl)ccc2Cl Clc1cc(Cl)cc(c1)-c2c(Cl)ccc(Cl)c2Cl	Clc1cc(Cl)cc(c1)c1c(Cl)ccc(c1Cl)Cl	c2cc(c(c(c1cc(cc(c1)Cl)Cl)c2Cl)Cl)Cl		1	1,1'-Biphenyl, 2,3,3',5',6-pentachloro-(1)	68194-10-5(1)	5102	High Reliability
819	Clc1cc(Cl)c(c(Cl)c1)-c2ccc(Cl)c(Cl)c2	Clc1cc(Cl)c(c(c1)Cl)c1ccc(c(c1)Cl)Cl	c1cc(c(cc1c2c(cc(cc2Cl)Cl)Cl)Cl)Cl		1	2,3',4,4',6-PENTACHLOROBIPHENYL(1)	56558-17-9(1)	4933	High Reliability
820	Clc1ccccc1-c2c(Cl)c(Cl)cc(Cl)c2Cl	Clc1ccccc1c1c(Cl)c(Cl)cc(c1Cl)Cl	c1ccc(c(c1)c2c(c(cc(c2Cl)Cl)Cl)Cl)Cl		1	1,1'-Biphenyl, 2,2',3,5,6-pentachloro-(1)	73575-56-1(1)	5183	High Reliability
821	Clc1cc(Cl)c(Cl)c(Cl)c1-c2c(Cl)cccc2 Clc1ccccc1-c2c(Cl)cc(Cl)c(Cl)c2Cl	Clc1cc(Cl)c(c(c1c1ccccc1Cl)Cl)Cl	c1ccc(c(c1)c2c(cc(c(c2Cl)Cl)Cl)Cl)Cl		1	2,2',3,4,6-PENTACHLOROBIPHENYL(1)	55215-17-3(1)	4900	High Reliability
822	Clc1cccc(c1Cl)-c2c(Cl)c(Cl)ccc2Cl Clc1cccc(c1Cl)-c2c(Cl)ccc(Cl)c2Cl	Clc1c(Cl)cccc1c1c(Cl)ccc(c1Cl)Cl	c2cc(c1c(ccc(c1Cl)Cl)Cl)c(c(c2)Cl)Cl		1	2,2',3,3',6-PENTACHLOROBIPHENYL(1)	52663-60-2(1)	4839	High Reliability
823	Clc1cccc(c1Cl)-c2ccc(Cl)c(Cl)c2Cl	Clc1ccc(c(c1Cl)Cl)c1cccc(c1Cl)Cl	c2cc(c1ccc(c(c1Cl)Cl)Cl)c(c(c2)Cl)Cl		1	AROCLOR 1254(1)	11097-69-1(1)	3933	High Reliability	Checked on PubChem, Checked on ChemID
824	Clc1cc(Cl)c(cc1Cl)-c2c(Cl)c(Cl)ccc2 Clc1cccc(c1Cl)-c2cc(Cl)c(Cl)cc2Cl	Clc1cc(Cl)c(cc1c1cccc(c1Cl)Cl)Cl	c2cc(c1cc(c(cc1Cl)Cl)Cl)c(c(c2)Cl)Cl		1	2,2',3',4,5-PENTACHLOROBIPHENYL(1)	41464-51-1(1)	4749	High Reliability
825	Clc1cc(cc(Cl)c1Cl)-c2cccc(Cl)c2Cl Clc1cccc(-c2cc(Cl)c(Cl)c(Cl)c2)c1Cl	Clc1c(Cl)cccc1c1cc(Cl)c(c(c1)Cl)Cl	c2cc(c1cc(c(c(c1)Cl)Cl)Cl)c(c(c2)Cl)Cl		1	2',3,3',4,5-Pentachlorobiphenyl(1)	76842-07-4(1)	5233	High Reliability
826	Clc1c(Cl)cc(cc1)-c2c(Cl)c(Cl)c(Cl)cc2 Clc1ccc(cc1Cl)-c2ccc(Cl)c(Cl)c2Cl	Clc1ccc(cc1Cl)c1ccc(c(c1Cl)Cl)Cl	c1cc(c(cc1c2ccc(c(c2Cl)Cl)Cl)Cl)Cl		1	2,3,3',4,4'-PENTACHLORO-1,1'-BIPHENYL(1)	32598-14-4(1)	4543	High Reliability
827	Clc1cc(c(Cl)c(Cl)c1Cl)-c2c(Cl)cccc2 Clc1ccccc1-c2cc(Cl)c(Cl)c(Cl)c2Cl	Clc1ccccc1c1cc(Cl)c(c(c1Cl)Cl)Cl	c1ccc(c(c1)c2cc(c(c(c2Cl)Cl)Cl)Cl)Cl		1	2,2',3,4,5-PENTACHLOROBIPHENYL(1)	55312-69-1(1)	4908	High Reliability
828	Clc1c(Cl)c(Cl)c(c(Cl)c1Cl)-c2ccccc2	Clc1c(c2ccccc2)c(Cl)c(c(c1Cl)Cl)Cl	c1ccc(cc1)c2c(c(c(c(c2Cl)Cl)Cl)Cl)Cl		1	2,3,4,5,6-PCB(1)	18259-05-7(1)	4187	Medium Reliability
829	Clc1ccc2oc3ccc(Cl)cc3c2c1	Clc1ccc2c(c1)c1cc(Cl)ccc1o2	o2c1ccc(cc1c3cc(ccc23)Cl)Cl		1	2,8-DICHLORODIBENZOFURAN(1)	5409-83-6(1)	3602	High Reliability	Checked on PubChem, Checked on ChemID
830	Clc1cc2c(Oc3c(O2)ccc(Cl)c3)cc1	Clc1ccc2c(c1)Oc1c(O2)cc(cc1)Cl	O1c3ccc(cc3(Oc2ccc(cc12)Cl))Cl		1	2,7-DICHLORODIBENZO-P-DIOXIN(1)	33857-26-0(1)	4573	High Reliability
831	Clc1ccc2Oc3ccc(Cl)cc3Oc2c1	Clc1ccc2c(c1)Oc1c(O2)ccc(c1)Cl	O1c3ccc(cc3(Oc2cc(ccc12)Cl))Cl		1	2,8-DICHLORODIBENZO-P-DIOXIN(1)	38964-22-6(1)	4700	High Reliability	Checked on PubChem, Checked on ChemID
832	[O-][N+](=O)c1ccc(Oc2c(Cl)cc(Cl)cc2Cl)cc1	Clc1cc(Cl)cc(c1Oc1ccc(cc1)[N+](=O)[O-])Cl	O=[N+]([O-])c2ccc(Oc1c(cc(cc1Cl)Cl)Cl)cc2		1	CHLORNITROFEN(1)	1836-77-7(1)	2997	High Reliability
833	ClC(Cl)C(=O)NC1=C(Cl)C(=O)c2ccccc2C1=O	O=C(C(Cl)Cl)NC1=C(Cl)C(=O)c2c(C1=O)cccc2	O=C1c2ccccc2(C(=O)C(=C1(NC(=O)C(Cl)Cl))Cl)		1	Quinonamid(1)	27541-88-4(1)	4448	High Reliability
834	Clc1cc(c(Cl)cc1)-c2c(Cl)ccc(Cl)c2 Clc1ccc(Cl)c(c1)-c2cc(Cl)ccc2Cl	Clc1ccc(cc1c1cc(Cl)ccc1Cl)Cl	c1cc(c(cc1Cl)c2cc(ccc2Cl)Cl)Cl		1	2,2',5,5'-TETRACHLOROBIPHENYL(1)	35693-99-3(1)	4618	High Reliability
835	Clc1cc(Cl)c(cc1)-c2c(Cl)cc(Cl)cc2 Clc1ccc(c(Cl)c1)-c2ccc(Cl)cc2Cl	Clc1ccc(c(c1)Cl)c1ccc(cc1Cl)Cl	c1cc(cc(c1c2ccc(cc2Cl)Cl)Cl)Cl		1	2,2',4,4'-TETRACHLOROBIPHENYL(1)	2437-79-8(1)	3207	High Reliability
836	Clc1cc(Cl)c(cc1)-c2c(Cl)ccc(Cl)c2 Clc1ccc(c(Cl)c1)-c2cc(Cl)ccc2Cl	Clc1ccc(c(c1)Cl)c1cc(Cl)ccc1Cl	c1cc(cc(c1c2cc(ccc2Cl)Cl)Cl)Cl		1	2,2',4,5'-TETRACHLOROBIPHENYL(1)	41464-40-8(1)	4745	High Reliability
837	Clc1cccc(Cl)c1-c2c(Cl)cccc2Cl	Clc1cccc(c1c1c(Cl)cccc1Cl)Cl	c2cc(c(c1c(cccc1Cl)Cl)c(c2)Cl)Cl		1	2,2',6,6'-TETRACHLOROBIPHENYL(1)	15968-05-5(1)	4084	High Reliability
838	Clc1cc(c(Cl)cc1)-c2c(Cl)c(Cl)ccc2 Clc1ccc(Cl)c(c1)-c2cccc(Cl)c2Cl	Clc1ccc(c(c1)c1cccc(c1Cl)Cl)Cl	c2cc(c1cc(ccc1Cl)Cl)c(c(c2)Cl)Cl		1	2,2',3,5'-TETRACHLOROBIPHENYL(1)	41464-39-5(1)	4744	High Reliability
839	Clc1cc(Cl)c(cc1)-c2cccc(Cl)c2Cl Clc1ccc(c(Cl)c1)-c2cccc(Cl)c2Cl	Clc1ccc(c(c1)Cl)c1cccc(c1Cl)Cl	c2cc(c1ccc(cc1Cl)Cl)c(c(c2)Cl)Cl		1	2,2',3,4'-TETRACHLOROBIPHENYL(1)	36559-22-5(1)	4631	High Reliability
840	Clc1ccc(c(Cl)c1)-c2c(Cl)cccc2Cl	Clc1ccc(c(c1)Cl)c1c(Cl)cccc1Cl	c2cc(c(c1ccc(cc1Cl)Cl)c(c2)Cl)Cl		1	2,2',4,6'-TETRACHLOROBIPHENYL(1)	68194-04-7(1)	5099	High Reliability
841	Clc1cc(c(Cl)cc1)-c2c(Cl)cccc2Cl Clc1ccc(Cl)c(c1)-c2c(Cl)cccc2Cl	Clc1ccc(c(c1)c1c(Cl)cccc1Cl)Cl	c2cc(c(c1cc(ccc1Cl)Cl)c(c2)Cl)Cl		1	2,2',5,6'-TETRACHLOROBIPHENYL(1)	41464-41-9(1)	4746	High Reliability
842	Clc1cc(Cl)c(c(Cl)c1)-c2c(Cl)cccc2 Clc1cc(Cl)c(c(Cl)c1)-c2ccccc2Cl	Clc1cc(Cl)c(c(c1)Cl)c1ccccc1Cl	c1ccc(c(c1)c2c(cc(cc2Cl)Cl)Cl)Cl		1	2,2',4,6-TETRACHLOROBIPHENYL(1)	62796-65-0(1)	5017	High Reliability
843	Clc1cc(Cl)c(cc1)-c2cc(Cl)c(Cl)cc2 Clc1ccc(c(Cl)c1)-c2ccc(Cl)c(Cl)c2	Clc1ccc(c(c1)Cl)c1ccc(c(c1)Cl)Cl	c1cc(c(cc1c2ccc(cc2Cl)Cl)Cl)Cl		1	2,3',4,4'-TETRACHLOROBIPHENYL(1)	32598-10-0(1)	4539	High Reliability
844	Clc1cc(c(Cl)cc1)-c2cc(Cl)c(Cl)cc2 Clc1ccc(Cl)c(c1)-c2ccc(Cl)c(Cl)c2	Clc1ccc(c(c1)c1ccc(c(c1)Cl)Cl)Cl	c1cc(c(cc1c2cc(ccc2Cl)Cl)Cl)Cl		1	2,3',4',5-TETRACHLOROBIPHENYL(1)	32598-11-1(1)	4540	High Reliability
845	Clc1cc(ccc1)-c2c(Cl)cc(Cl)cc2Cl	Clc1cccc(c1)c1c(Cl)cc(cc1Cl)Cl	c1cc(cc(c1)Cl)c2c(cc(cc2Cl)Cl)Cl		1	2,3',4,6-TETRACHLOROBIPHENYL(1)	60233-24-1(1)	4988	High Reliability
846	Clc1cc(ccc1)-c2c(Cl)cc(Cl)c(Cl)c2 Clc1cccc(c1)-c2cc(Cl)c(Cl)cc2Cl	Clc1cccc(c1)c1cc(Cl)c(cc1Cl)Cl	c1cc(cc(c1)Cl)c2cc(c(cc2Cl)Cl)Cl		1	2,3',4,5-TETRACHLOROBIPHENYL(1)	73575-53-8(1)	5182	High Reliability
847	Clc1cc(ccc1)-c2ccc(Cl)c(Cl)c2Cl	Clc1cccc(c1)c1ccc(c(c1Cl)Cl)Cl	c1cc(cc(c1)Cl)c2ccc(c(c2Cl)Cl)Cl		1	1,1'-Biphenyl, 2,3,3',4-tetrachloro-(1)	74338-24-2(1)	5194	High Reliability
848	Clc1ccc(cc1)-c2c(Cl)c(Cl)cc(Cl)c2 Clc1ccc(cc1)-c2cc(Cl)cc(Cl)c2Cl	Clc1ccc(cc1)c1cc(Cl)cc(c1Cl)Cl	c1cc(ccc1c2cc(cc(c2Cl)Cl)Cl)Cl		1	1,1'-Biphenyl, 2,3,4',5-tetrachloro-(1)	74472-34-7(1)	5195	High Reliability
849	Clc1ccc(cc1)-c2c(Cl)cc(Cl)cc2Cl	Clc1ccc(cc1)c1c(Cl)cc(cc1Cl)Cl	c1cc(ccc1c2c(cc(cc2Cl)Cl)Cl)Cl		1	2,4,4',6-Tetrachlorobiphenyl(1)	32598-12-2(1)	4541	High Reliability
850	Clc1ccc(cc1)-c2c(Cl)cc(Cl)c(Cl)c2 Clc1ccc(cc1)-c2cc(Cl)c(Cl)cc2Cl	Clc1ccc(cc1)c1cc(Cl)c(cc1Cl)Cl	c1cc(ccc1c2cc(c(cc2Cl)Cl)Cl)Cl		1	2,4,4',5-TETRACHLOROBIPHENYL(1)	32690-93-0(1)	4546	High Reliability
851	Clc1ccc(cc1)-c2c(Cl)c(Cl)c(Cl)cc2 Clc1ccc(cc1)-c2ccc(Cl)c(Cl)c2Cl	Clc1ccc(cc1)c1ccc(c(c1Cl)Cl)Cl	c1cc(ccc1c2ccc(c(c2Cl)Cl)Cl)Cl		1	2,3,4,4'-PCB(1)	33025-41-1(1)	4553	Medium Reliability
852	Clc1ccc(Cl)c(c1Cl)-c2ccccc2Cl	Clc1ccccc1c1c(Cl)ccc(c1Cl)Cl	c1ccc(c(c1)c2c(ccc(c2Cl)Cl)Cl)Cl		1	1,1'-Biphenyl, 2,2',3,6-tetrachloro-(1)	70362-45-7(1)	5137	High Reliability
853	Clc1cccc(Cl)c1-c2cc(Cl)c(Cl)cc2	Clc1cc(ccc1Cl)c1c(Cl)cccc1Cl	c2cc(c(c1ccc(c(c1)Cl)Cl)c(c2)Cl)Cl		1	1,1'-Biphenyl, 2,3',4',6-tetrachloro-(1)	41464-46-4(1)	4747	High Reliability
854	Clc1cc(Cl)c(Cl)c(c1Cl)-c2ccccc2	Clc1cc(Cl)c(c(c1Cl)c1ccccc1)Cl	c1ccc(cc1)c2c(c(cc(c2Cl)Cl)Cl)Cl		1	2,3,5,6-TETRACHLOROBIPHENYL(1)	33284-54-7(1)	4563	High Reliability
855	Clc1cc(cc(Cl)c1)-c2cc(Cl)cc(Cl)c2 Clc1cc(Cl)cc(c1)-c2cc(Cl)cc(Cl)c2	Clc1cc(cc(c1)Cl)c1cc(Cl)cc(c1)Cl	c1c(cc(cc1Cl)Cl)c2cc(cc(c2)Cl)Cl		2	3,3',5,5'-TETRACHLOROBIPHENYL(1), AROCLOR 1248(1)	33284-52-5(1), 12672-29-6(1)	4561, 3942	High Reliability	Checked on PubChem, Checked on ChemID
856	Clc1c(Cl)cc(cc1)-c2cc(Cl)c(Cl)cc2	Clc1ccc(cc1Cl)c1ccc(c(c1)Cl)Cl	c1cc(c(cc1c2ccc(c(c2)Cl)Cl)Cl)Cl		1	3,3',4,4'-TETRACHLOROBIPHENYL(1)	32598-13-3(1)	4542	High Reliability
857	Clc1cc(Cl)c(cc1Cl)-c2c(Cl)cccc2 Clc1ccccc1-c2cc(Cl)c(Cl)cc2Cl	Clc1cc(Cl)c(cc1c1ccccc1Cl)Cl	c1ccc(c(c1)c2cc(c(cc2Cl)Cl)Cl)Cl		1	2,2'4,5-TETRACHLOROBIPHENYL(1)	70362-47-9(1)	5139	Medium Reliability
858	Clc1c(Cl)c(Cl)c(cc1)-c2c(Cl)cccc2 Clc1ccc(c(Cl)c1Cl)-c2ccccc2Cl	Clc1c(Cl)ccc(c1Cl)c1ccccc1Cl	c1ccc(c(c1)c2ccc(c(c2Cl)Cl)Cl)Cl		1	2,2',3,4-TETRACHLOROBIPHENYL(1)	52663-59-9(1)	4838	High Reliability
859	Clc1cccc(c1Cl)-c2c(Cl)c(Cl)ccc2 Clc1cccc(c1Cl)-c2cccc(Cl)c2Cl	Clc1c(Cl)cccc1c1cccc(c1Cl)Cl	c2cc(c1cccc(c1Cl)Cl)c(c(c2)Cl)Cl		1	2,2',3,3'-TETRACHLOROBIPHENYL(1)	38444-93-8(1)	4685	High Reliability
860	Clc1ccc(cc1)S(=O)(=O)c2cc(Cl)c(Cl)cc2Cl	Clc1ccc(cc1)S(=O)(=O)c1cc(Cl)c(cc1Cl)Cl	O=S(=O)(c1ccc(cc1)Cl)c2cc(c(cc2Cl)Cl)Cl		1	TETRADIFON(1)	116-29-0(1)	1300	High Reliability
861	Clc1ccc(Sc2cc(Cl)c(Cl)cc2Cl)cc1	Clc1ccc(cc1)Sc1cc(Cl)c(cc1Cl)Cl	c1cc(ccc1Cl)Sc2cc(c(cc2Cl)Cl)Cl		1	TETRASUL(1)	2227-13-6(1)	3137	High Reliability
862	FC1(F)Oc2cccc(c2O1)-c3c[nH]cc3C#N	N#Cc1c[nH]cc1c1cccc2c1OC(O2)(F)F	N#Cc1c[nH]cc1c3cccc2OC(F)(F)Oc23		1	FLUDIOXONIL(1)	131341-86-1(1)	5677	High Reliability
863	[O-][N+](=O)c1ccc(Oc2c(Cl)cc(Cl)cc2)cc1	Clc1ccc(c(c1)Cl)Oc1ccc(cc1)[N+](=O)[O-]	O=[N+]([O-])c2ccc(Oc1ccc(cc1Cl)Cl)cc2		1	NITROFEN(1)	1836-75-5(1)	2996	High Reliability
864	Clc1cccc(c1)-c2cc(Cl)cc(Cl)c2	Clc1cccc(c1)c1cc(Cl)cc(c1)Cl	c1cc(cc(c1)Cl)c2cc(cc(c2)Cl)Cl		1	AROCLOR 1016(1)	12674-11-2(1)	3943	High Reliability	Checked on PubChem, Checked on ChemID
865	Clc1ccc(cc1)-c2cc(Cl)c(Cl)cc2	Clc1ccc(cc1)c1ccc(c(c1)Cl)Cl	c1cc(ccc1c2ccc(c(c2)Cl)Cl)Cl		1	3,4,4'-TRICHLOROBIPHENYL(1)	38444-90-5(1)	4684	High Reliability
866	Clc1c(Cl)cc(cc1)-c2c(Cl)cccc2 Clc1ccc(cc1Cl)-c2ccccc2Cl	Clc1cc(ccc1Cl)c1ccccc1Cl	c1ccc(c(c1)c2ccc(c(c2)Cl)Cl)Cl		1	2',3,4-TRICHLOROBIPHENYL(1)	38444-86-9(1)	4683	High Reliability
867	Clc1cccc(c1Cl)-c2c(Cl)cccc2 Clc1cccc(c1Cl)-c2ccccc2Cl	Clc1ccccc1c1cccc(c1Cl)Cl	c1ccc(c(c1)c2cccc(c2Cl)Cl)Cl		1	2,2',3'-TRICHLOROBIPHENYL(1)	38444-78-9(1)	4680	High Reliability
868	Clc1cc(Cl)c(cc1Cl)-c2ccccc2	Clc1cc(Cl)c(cc1c1ccccc1)Cl	c1ccc(cc1)c2cc(c(cc2Cl)Cl)Cl		1	2,4,5-TRICHLOROBIPHENYL(1)	15862-07-4(1)	4079	High Reliability
869	Clc1c(Cl)c(Cl)c(cc1)-c2ccccc2 Clc1ccc(-c2ccccc2)c(Cl)c1Cl	Clc1ccc(c(c1Cl)Cl)c1ccccc1	c1ccc(cc1)c2ccc(c(c2Cl)Cl)Cl		1	2,3,4-TRICHLORO-1,1'-BIPHENYL(1)	55702-46-0(1)	4917	High Reliability
870	Clc1cc(Cl)c(cc1)-c2c(Cl)cccc2 Clc1ccc(c(Cl)c1)-c2ccccc2Cl	Clc1ccc(c(c1)Cl)c1ccccc1Cl	c1ccc(c(c1)c2ccc(cc2Cl)Cl)Cl		1	2,2',4-TRICHLOROBIPHENYL(1)	37680-66-3(1)	4649	High Reliability
871	Clc1cc(c(Cl)cc1)-c2c(Cl)cccc2 Clc1ccc(Cl)c(c1)-c2ccccc2Cl	Clc1ccc(c(c1)c1ccccc1Cl)Cl	c1ccc(c(c1)c2cc(ccc2Cl)Cl)Cl		1	2,2',5-TRICHLOROBIPHENYL(1)	37680-65-2(1)	4648	High Reliability
872	Clc1cc(c(Cl)cc1)-c2cc(Cl)ccc2 Clc1cccc(c1)-c2cc(Cl)ccc2Cl	Clc1ccc(c(c1)c1cccc(c1)Cl)Cl	c1cc(cc(c1)Cl)c2cc(ccc2Cl)Cl		1	2,3',5-TRICHLOROBIPHENYL(1)	38444-81-4(1)	4681	High Reliability
873	Clc1ccc(cc1)-c2c(Cl)cc(Cl)cc2 Clc1ccc(cc1)-c2ccc(Cl)cc2Cl	Clc1ccc(cc1)c1ccc(cc1Cl)Cl	c1cc(ccc1c2ccc(cc2Cl)Cl)Cl		1	2,4,4'-TRICHLOROBIPHENYL(1)	7012-37-5(1)	3810	High Reliability
874	Clc1ccc(cc1)-c2c(Cl)ccc(Cl)c2 Clc1ccc(cc1)-c2cc(Cl)ccc2Cl	Clc1ccc(cc1)c1cc(Cl)ccc1Cl	c1cc(ccc1c2cc(ccc2Cl)Cl)Cl		1	2,4',5-TRICHLOROBIPHENYL(1)	16606-02-3(1)	4107	High Reliability
875	Clc1cccc(c1)-c2c(Cl)cccc2Cl	Clc1cccc(c1)c1c(Cl)cccc1Cl	c1cc(cc(c1)Cl)c2c(cccc2Cl)Cl		1	2,3',6-Trichlorobiphenyl(1)	38444-76-7(1)	4678	High Reliability
876	Clc1cccc(Cl)c1-c2c(Cl)cccc2 Clc1ccccc1-c2c(Cl)cccc2Cl	Clc1cccc(c1c1ccccc1Cl)Cl	c1ccc(c(c1)c2c(cccc2Cl)Cl)Cl		1	2,2',6-TRICHLOROBIPHENYL(1)	38444-73-4(1)	4677	High Reliability
877	Clc1cc(cc(Cl)c1)-c2c(Cl)cccc2 Clc1cc(Cl)cc(c1)-c2ccccc2Cl	Clc1cc(Cl)cc(c1)c1ccccc1Cl	c1ccc(c(c1)c2cc(cc(c2)Cl)Cl)Cl		1	2',3,5-TRICHLOROBIPHENYL(1)	37680-68-5(1)	4650	High Reliability
878	Clc1cc(Cl)c(c(Cl)c1)-c2ccccc2	Clc1cc(Cl)c(c(c1)Cl)c1ccccc1	c1ccc(cc1)c2c(cc(cc2Cl)Cl)Cl		1	2,4,6-TRICHLOROBIPHENYL(1)	35693-92-6(1)	4617	High Reliability
879	Clc1ccc(cc1)-c2c(Cl)c(Cl)ccc2 Clc1ccc(cc1)-c2cccc(Cl)c2Cl	Clc1ccc(cc1)c1cccc(c1Cl)Cl	c2cc(c1ccc(cc1)Cl)c(c(c2)Cl)Cl		1	2,3,4'-TRICHLOROBIPHENYL(1)	38444-85-8(1)	4682	High Reliability
880	Clc1ccc(cc1)-c2c(Cl)cccc2Cl	Clc1cccc(c1c1ccc(cc1)Cl)Cl	c2cc(c(c1ccc(cc1)Cl)c(c2)Cl)Cl		1	2,4',6-TRICHLOROBIPHENYL(1)	38444-77-8(1)	4679	High Reliability
881	Clc1ccc(Cl)c(c1Cl)-c2ccccc2	Clc1ccc(c(c1c1ccccc1)Cl)Cl	c1ccc(cc1)c2c(ccc(c2Cl)Cl)Cl		1	2,3,6-TRICHLOROBIPHENYL(1)	55702-45-9(1)	4916	High Reliability
882	Clc1ccc(Oc2cc(Cl)cc(Cl)c2)cc1	Clc1ccc(cc1)Oc1cc(Cl)cc(c1)Cl	O(c1ccc(cc1)Cl)c2cc(cc(c2)Cl)Cl		1	3,4',5-Trichlorodiphenyl ether(1)	24910-73-4(1)	4372	Medium Reliability
883	Clc1ccc(Oc2cc(Cl)c(Cl)cc2)cc1	Clc1ccc(cc1)Oc1ccc(c(c1)Cl)Cl	O(c1ccc(cc1)Cl)c2ccc(c(c2)Cl)Cl		1	3,4,4'-Trichlorodiphenyl ether(1)	63646-51-5(1)	5024	Medium Reliability
884	Clc1ccc(Oc2ccc(Cl)cc2Cl)cc1	Clc1ccc(cc1)Oc1ccc(cc1Cl)Cl	O(c1ccc(cc1)Cl)c2ccc(cc2Cl)Cl		1	2,4,4'-Trichlorodiphenyl ether(1)	59039-21-3(1)	4969	Medium Reliability
885	Clc1ccc(Oc2c(Cl)ccc(Cl)c2)cc1	Clc1ccc(cc1)Oc1cc(Cl)ccc1Cl	O(c1ccc(cc1)Cl)c2cc(ccc2Cl)Cl		1	2,4',5-Trichlorodiphenyl ether(1)	65075-00-5(1)	5047	High Reliability	Checked on PubChem, Checked on ChemID
886	Clc1cc(Cl)c(Oc2cc(Cl)ccc2)cc1	Clc1ccc(c(c1)Cl)Oc1cccc(c1)Cl	O(c1cccc(c1)Cl)c2ccc(cc2Cl)Cl		1	2,3',4-Trichlorodiphenyl ether(1)	155999-93-2(1)	5730	High Reliability	Checked on PubChem, Checked on ChemID
887	Clc1cccc(Oc2cc(Cl)c(Cl)cc2)c1	Clc1cccc(c1)Oc1ccc(c(c1)Cl)Cl	O(c1cccc(c1)Cl)c2ccc(c(c2)Cl)Cl		1	3,3',4-Trichlorodiphenyl ether(1)	66794-60-3(1)	5067	Medium Reliability
888	Clc1ccc(Oc2cccc(Cl)c2Cl)cc1	Clc1ccc(cc1)Oc1cccc(c1Cl)Cl	O(c1ccc(cc1)Cl)c2cccc(c2Cl)Cl		1	2,3,4'-Trichlorodiphenyl ether(1)	157683-71-1(1)	5731	High Reliability	Checked on PubChem, Checked on ChemID
889	Clc1ccc(Oc2c(Cl)cccc2Cl)cc1	Clc1cccc(c1Oc1ccc(cc1)Cl)Cl	O(c1ccc(cc1)Cl)c2c(cccc2Cl)Cl		1	2,4',6-Trichlorodiphenyl ether(1)	157683-72-2(1)	5732	High Reliability	Checked on PubChem, Checked on ChemID
890	Clc1cc(Cl)c(Oc2ccccc2Cl)cc1	Clc1ccc(c(c1)Cl)Oc1ccccc1Cl	O(c1ccccc1Cl)c2ccc(cc2Cl)Cl		1	2,2',4-Trichlorodiphenyl ether(1)	68914-97-6(1)	5115	Medium Reliability
891	Clc1cc(Oc2ccccc2)c(Cl)c(Cl)c1	Clc1cc(Oc2ccccc2)c(c(c1)Cl)Cl	O(c1ccccc1)c2cc(cc(c2Cl)Cl)Cl		1	2,3,5-Trichlorodiphenyl ether(1)	162853-24-9(1)	5749	High Reliability	Checked on PubChem, Checked on ChemID
892	Clc1ccccc1Oc2cc(Cl)c(Cl)cc2	Clc1cc(ccc1Cl)Oc1ccccc1Cl	O(c1ccc(c(c1)Cl)Cl)c2ccccc2Cl		1	2',3,4-Trichlorodiphenyl ether(1)	61328-44-7(1)	5004	Medium Reliability
893	Clc1c(Cl)c(Oc2ccccc2)c(Cl)cc1	Clc1ccc(c(c1Oc1ccccc1)Cl)Cl	O(c1ccccc1)c2c(ccc(c2Cl)Cl)Cl		1	2,3,6-Trichlorodiphenyl ether(1)	162853-25-0(1)	5750	High Reliability	Checked on PubChem, Checked on ChemID
894	Oc1c(Oc2ccc(Cl)cc2Cl)ccc(Cl)c1	Clc1ccc(c(c1)O)Oc1ccc(cc1Cl)Cl	Oc2cc(ccc2(Oc1ccc(cc1Cl)Cl))Cl		1	5-CHLORO-2-(2,4-DICHLOROPHENOXY)PHENOL(1)	3380-34-5(1)	3373	High Reliability
895	FC(F)(F)c1c(sc(Cl)n1)C(=O)OCc2ccccc2	Clc1nc(c(s1)C(=O)OCc1ccccc1)C(F)(F)F	O=C(OCc1ccccc1)c2c(nc(Cl)s2)C(F)(F)F		1	Flurazole(1)	72850-64-7(1)	5177	High Reliability
896	Clc1cccc2c1Oc3ccccc3O2	Clc1cccc2c1Oc1ccccc1O2	O1c3ccccc3(Oc2c1cccc2Cl)		1	1-CHLORODIBENZO-P-DIOXIN(1)	39227-53-7(1)	4707	High Reliability
897	Clc1cc2c(Oc3ccccc3O2)cc1	Clc1ccc2c(c1)Oc1c(O2)cccc1	O1c3ccccc3(Oc2cc(ccc12)Cl)		1	2-CHLORODIBENZO-P-DIOXIN(1)	39227-54-8(1)	4708	High Reliability
898	[O-][N+](=O)c1cc2cccnc2c3ncccc13	[O-][N+](=O)c1cc2cccnc2c2c1cccn2	O=[N+]([O-])c3cc1cccnc1c2ncccc23		1	1,10-PHENANTHROLINE, 5-NITRO-(1)	4199-88-6(1)	3471	High Reliability
899	Oc1ccc2nc-3ccc(=O)cc3oc2c1	Oc1ccc2c(c1)oc1c(n2)ccc(=O)c1	O=C1C=CC2=Nc3ccc(O)cc3(OC2(=C1))		1	Resorufin(1)	635-78-9(1)	2590	High Reliability
900	C1=Cc2c3c1cccc3ccc2	c1cc2cccc3c2c(c1)C=C3	c1cc2cccc3C=Cc(c1)c23		1	ACENAPHTHYLENE(1)	208-96-8(1)	1654	High Reliability
901	Brc1cc2c(Nc3ccccc3S2)cc1	Brc1ccc2c(c1)Sc1c(N2)cccc1	c1ccc3c(c1)Nc2ccc(cc2S3)Br		1	10H-Phenothiazine, 3-bromo-(1)	3939-23-9(1)	3445	High Reliability
902	Clc1cccc(c1)-c2c(Cl)cccc2 Clc1cccc(c1)-c2ccccc2Cl	Clc1cccc(c1)c1ccccc1Cl	c1ccc(c(c1)c2cccc(c2)Cl)Cl		1	2,3'-DICHLOROBIPHENYL(1)	25569-80-6(1)	4405	High Reliability
903	Clc1cc(Cl)c(cc1)-c2ccccc2 Clc1ccc(c(Cl)c1)-c2ccccc2	Clc1ccc(c(c1)Cl)c1ccccc1	c1ccc(cc1)c2ccc(cc2Cl)Cl		1	2,4-DICHLOROBIPHENYL(1)	33284-50-3(1)	4560	High Reliability
904	Clc1cc(c(Cl)cc1)-c2ccccc2 Clc1ccc(Cl)c(c1)-c2ccccc2	Clc1ccc(c(c1)c1ccccc1)Cl	c1ccc(cc1)c2cc(ccc2Cl)Cl		1	2,5-DICHLOROBIPHENYL(1)	34883-39-1(1)	4600	High Reliability
905	Clc1cccc(Cl)c1-c2ccccc2	Clc1cccc(c1c1ccccc1)Cl	c1ccc(cc1)c2c(cccc2Cl)Cl		1	2,6-DICHLOROBIPHENYL(1)	33146-45-1(1)	4557	High Reliability
906	Clc1ccc(cc1)-c2c(Cl)cccc2 Clc1ccc(cc1)-c2ccccc2Cl	Clc1ccc(cc1)c1ccccc1Cl	c1ccc(c(c1)c2ccc(cc2)Cl)Cl		1	2,4'-DICHLOROBIPHENYL(1)	34883-43-7(1)	4601	High Reliability
907	Clc1cccc(c1)-c2cc(Cl)ccc2	Clc1cccc(c1)c1cccc(c1)Cl	c1cc(cc(c1)Cl)c2cccc(c2)Cl		1	3,3'-DICHLOROBIPHENYL(1)	2050-67-1(1)	3078	High Reliability
908	Clc1ccc(cc1)-c2ccc(Cl)cc2	Clc1ccc(cc1)c1ccc(cc1)Cl	c1cc(ccc1c2ccc(cc2)Cl)Cl		1	4,4'-DICHLOROBIPHENYL(1)	2050-68-2(1)	3079	High Reliability
909	Clc1ccc(cc1)-c2cc(Cl)ccc2	Clc1ccc(cc1)c1cccc(c1)Cl	c1cc(cc(c1)Cl)c2ccc(cc2)Cl		1	BIPHENYL, 3,4'-DICHLORO-(1)	2974-90-5(1)	3305	High Reliability
910	Clc1c(cccc1)-c2c(Cl)cccc2 Clc1ccccc1-c2ccccc2Cl	Clc1ccccc1c1ccccc1Cl	c1ccc(c(c1)c2ccccc2Cl)Cl		1	2,2'-DICHLOROBIPHENYL(1)	13029-08-8(1)	3949	High Reliability
911	Clc1c(Cl)cc(cc1)-c2ccccc2 Clc1ccc(cc1Cl)-c2ccccc2	Clc1ccc(cc1Cl)c1ccccc1	c1ccc(cc1)c2ccc(c(c2)Cl)Cl		1	3,4-DICHLOROBIPHENYL(1)	2974-92-7(1)	3306	High Reliability
912	Clc1cccc(c1Cl)-c2ccccc2 Clc1cccc(-c2ccccc2)c1Cl	Clc1c(Cl)cccc1c1ccccc1	c1ccc(cc1)c2cccc(c2Cl)Cl		2	2,3-DICHLOROBIPHENYL(1), Biphenyl, dichloro-(1)	16605-91-7(1), 25512-42-9(1)	4106, 4402	High Reliability	Checked on PubChem, Checked on ChemID
913	Clc1cccc(Cl)c1Oc2ccccc2	Clc1cccc(c1Oc1ccccc1)Cl	O(c1ccccc1)c2c(cccc2Cl)Cl		1	2,6-Dichlorodiphenyl ether(1)	28419-69-4(1)	4462	Medium Reliability
914	Clc1c(Cl)cc(Oc2ccccc2)cc1	Clc1ccc(cc1Cl)Oc1ccccc1	O(c1ccccc1)c2ccc(c(c2)Cl)Cl		1	3,4-Dichlorodiphenyl ether(1)	55538-69-7(1)	4914	Medium Reliability
915	Clc1ccc(Oc2ccc(Cl)cc2)cc1	Clc1ccc(cc1)Oc1ccc(cc1)Cl	O(c1ccc(cc1)Cl)c2ccc(cc2)Cl		1	4,4'-Dichlorodiphenyl ether(1)	2444-89-5(1)	3213	High Reliability
916	Clc1ccc(Oc2cc(Cl)ccc2)cc1	Clc1ccc(cc1)Oc1cccc(c1)Cl	O(c1ccc(cc1)Cl)c2cccc(c2)Cl		1	3,4'-Dichlorodiphenyl ether(1)	6842-62-2(1)	3787	High Reliability	Checked on PubChem, Checked on ChemID
917	Clc1ccc(Oc2ccccc2Cl)cc1	Clc1ccc(cc1)Oc1ccccc1Cl	O(c1ccc(cc1)Cl)c2ccccc2Cl		1	2,4'-DICHLORODIPHENYL ETHER(1)	6903-65-7(1)	3793	High Reliability
918	Clc1cc(Oc2ccccc2)cc(Cl)c1	Clc1cc(Oc2ccccc2)cc(c1)Cl	O(c1ccccc1)c2cc(cc(c2)Cl)Cl		1	3,5-Dichlorodiphenyl ether(1)	24910-68-7(1)	4370	High Reliability	Checked on PubChem, Checked on ChemID
919	Clc1cc(Oc2ccccc2)c(Cl)cc1	Clc1ccc(c(c1)Oc1ccccc1)Cl	O(c1ccccc1)c2cc(ccc2Cl)Cl		1	2,5-Dichlorodiphenyl ether(1)	24910-69-8(1)	4371	Medium Reliability
920	Clc1cc(Cl)c(Oc2ccccc2)cc1	Clc1ccc(c(c1)Cl)Oc1ccccc1	O(c1ccccc1)c2ccc(cc2Cl)Cl		1	2,4-Dichlorodiphenyl ether(1)	51892-26-3(1)	4821	Medium Reliability
921	CCOC(=O)c1nn(c(n1)C(Cl)(Cl)Cl)-c2c(Cl)cc(Cl)cc2 CCOC(=O)c1nn(-c2ccc(Cl)cc2Cl)c(n1)C(Cl)(Cl)Cl	CCOC(=O)c1nn(c(n1)C(Cl)(Cl)Cl)c1ccc(cc1Cl)Cl	O=C(OCC)c1nc(n(n1)c2ccc(cc2Cl)Cl)C(Cl)(Cl)Cl		1	FENCHLORAZOLE-ETHYL(1)	103112-35-2(1)	5479	High Reliability
922	ClC1=C(Cl)C2(Cl)C3C4CC(C=C4)C3C1(Cl)C2(Cl)Cl	ClC1=C(Cl)C2(C(C1(Cl)C1C2C2CC1C=C2)(Cl)Cl)Cl	C1=CC2CC1C3C2C4(C(=C(C3(C4(Cl)Cl)Cl)Cl)Cl)Cl		1	ALDRIN(1)	309-00-2(1)	1716	High Reliability	Stereochemistry removed
923	[H]C12C3([H])CC(C=O)C4([H])C3([H])C5(Cl)C1(Cl)C2(Cl)C4(Cl)C5(Cl)Cl ClC1(Cl)C2(Cl)C3C(CC4C3C1(Cl)C5(Cl)C4C25Cl)C=O	O=CC1CC2C3C1C1(Cl)C(C3(C3(C2C13Cl)Cl)Cl)(Cl)Cl	O=CC1CC2C3C1C4(C5(C2C5(C3(C4(Cl)Cl)Cl)Cl)Cl)Cl		1	ENDRIN ALDEHYDE(1)	7421-93-4(1)	3841	High Reliability	Stereochemistry removed
924	ClC1=C(Cl)C2(Cl)C3C4CC(C5OC45)C3C1(Cl)C2(Cl)Cl	ClC1=C(Cl)C2(C(C1(Cl)C1C2C2CC1C1C2O1)(Cl)Cl)Cl	O1C2C1C3CC2C4C3C5(C(=C(C4(C5(Cl)Cl)Cl)Cl)Cl)Cl		2	DIELDRIN(1), ENDRIN(1)	60-57-1(1), 72-20-8(1)	192, 293	High Reliability	Stereochemistry removed
925	Ic1cc2c(Nc3ccccc3S2)cc1	Ic1ccc2c(c1)Sc1c(N2)cccc1	c1ccc3c(c1)Nc2ccc(cc2S3)I		1	Phenothiazine, 3-iodo-(1)	3939-24-0(1)	3446	Medium Reliability
926	c1cc2c(nc1)c3c(cccn3)cc2 c1cnc2c(c1)ccc3cccnc23	c1ccc2c(n1)c1ncccc1cc2	n2cccc3ccc1cccnc1c23		1	O-PHENANTHROLINE(1)	66-71-7(1)	244	High Reliability
927	c1cnc2c(c1)ccc3ncccc23	c1cnc2c(c1)ccc1c2cccn1	n1cccc3c1ccc2cccnc23		1	1,7-PHENANTHROLINE(1)	230-46-6(1)	1666	High Reliability	Checked on PubChem, Checked on ChemID
928	Oc1c(c(-c2ccccc2)c(cc1)N(=O)=O)N(=O)=O Oc1ccc(c(-c2ccccc2)c1[N+]([O-])=O)[N+]([O-])=O	[O-][N+](=O)c1ccc(c(c1c1ccccc1)[N+](=O)[O-])O	O=[N+]([O-])c2ccc(O)c(c2(c1ccccc1))[N+](=O)[O-]		1	2,6-Dinitro-biphenyl-3-ol(1)	28174-58-5(1)	4458	Medium Reliability
929	Oc1c(cc(c(c1)-c2ccccc2)N(=O)=O)N(=O)=O Oc1cc(-c2ccccc2)c(cc1[N+]([O-])=O)[N+]([O-])=O	[O-][N+](=O)c1cc([N+](=O)[O-])c(cc1c1ccccc1)O	O=[N+]([O-])c1cc(c(cc1(O))c2ccccc2)[N+](=O)[O-]		1	4,6-dinitro-biphenyl-3-ol(1)	21419-76-1(1)	4293	Medium Reliability
930	o1c2ccccc2c3c1cccc3 o1c2ccccc2c3ccccc13	c1ccc2c(c1)oc1c2cccc1	o2c1ccccc1c3ccccc23		1	DIBENZOFURAN(1)	132-64-9(1)	1505	High Reliability
931	O1c2ccccc2Oc3c1cccc3	c1ccc2c(c1)Oc1c(O2)cccc1	O1c3ccccc3(Oc2ccccc12)		1	DIBENZO-P-DIOXIN(1)	262-12-4(1)	1672	High Reliability
932	O=C1OCc2c1c3ccccc3cc2 O=C1OCc2ccc3ccccc3c12	O=C1OCc2c1c1ccccc1cc2	O=C2OCc3ccc1ccccc1c23		1	Naphtho[1,2-c]furan-1(3H)-one(1)	5657-01-2(1)	3648	High Reliability
933	O=C1Cc2c(O1)ccc3ccccc23	O=C1Oc2c(C1)c1ccccc1cc2	O=C3Oc2ccc1ccccc1c2C3		1	naphtho[2,1-b]furan-2(1)h-one(1)	4352-63-0(1)	3482	Medium Reliability	Name verified in PubChem
934	COc1c2oc(=O)ccc2cc3c1occ3	COc1c2oc(=O)ccc2cc2c1occ2	O=C1Oc2c(OC)c3occc3(cc2(C=C1))		1	Methoxsalen(1)	298-81-7(1)	1695	High Reliability
935	OS(=O)(=O)c1cc2c(oc3ccccc23)cc1 OS(=O)(=O)c1ccc2oc3ccccc3c2c1 [O-]S(=O)(=O)c1ccc2oc3ccccc3c2c1	OS(=O)(=O)c1ccc2c(c1)c1ccccc1o2	O=S(=O)(O)c2ccc3oc1ccccc1c3(c2)		1	2-Dibenzofuransulfonic acid(1)	83863-63-2(1)	5296	High Reliability
936	s1c2c(cccc2)c3c1cccc3 s1c2ccccc2c3ccccc13	c1ccc2c(c1)sc1c2cccc1	c1ccc3c(c1)c2ccccc2s3		1	DIBENZOTHIOPHENE(1)	132-65-0(1)	1506	High Reliability
937	Brc1ccc(cc1)-c2ccccc2	Brc1ccc(cc1)c1ccccc1	c1ccc(cc1)c2ccc(cc2)Br		1	4-BROMOBIPHENYL(1)	92-66-0(1)	689	High Reliability
938	Clc1cccc(c1)-c2ccccc2	Clc1cccc(c1)c1ccccc1	c1ccc(cc1)c2cccc(c2)Cl		1	3-CHLOROBIPHENYL(1)	2051-61-8(1)	3085	High Reliability
939	Clc1ccc(cc1)-c2ccccc2	Clc1ccc(cc1)c1ccccc1	c1ccc(cc1)c2ccc(cc2)Cl		1	4-CHLOROBIPHENYL(1)	2051-62-9(1)	3086	High Reliability
940	Clc1c(cccc1)-c2ccccc2 Clc1ccccc1-c2ccccc2	Clc1ccccc1c1ccccc1	c1ccc(cc1)c2ccccc2Cl		1	2-CHLOROBIPHENYL(1)	2051-60-7(1)	3084	High Reliability
941	CC1(OC(=O)N(C1=O)c2cc(Cl)cc(Cl)c2)C=C	C=CC1(C)OC(=O)N(C1=O)c1cc(Cl)cc(c1)Cl	O=C1OC(C=C)(C(=O)N1c2cc(cc(c2)Cl)Cl)C		1	VINCLOZOLIN(1)	50471-44-8(1)	4783	High Reliability
942	CNc1c(Cl)c(=O)n(nc1)-c2cccc(c2)C(F)(F)F	CNc1cnn(c(=O)c1Cl)c1cccc(c1)C(F)(F)F	O=C1C(=C(C=NN1c2cccc(c2)C(F)(F)F)NC)Cl		1	NORFLURAZON(1)	27314-13-2(1)	4444	High Reliability
943	Clc1ccc(cc1)N=Nc2ccccc2	Clc1ccc(cc1)N=Nc1ccccc1	N(=Nc1ccc(cc1)Cl)c2ccccc2		1	4-CHLOROAZOBENZENE(1)	4340-77-6(1)	3480	High Reliability	Checked on PubChem, Checked on ChemID
944	Nc1c(ccc(Oc2ccccc2)c1Cl)[N+]([O-])=O	Clc1c(ccc(c1N)[N+](=O)[O-])Oc1ccccc1	O=[N+]([O-])c2ccc(Oc1ccccc1)c(c2(N))Cl		1	ACLONIFEN(1)	74070-46-5(1)	5190	High Reliability
945	Clc1cccc(Oc2ccccc2)c1	Clc1cccc(c1)Oc1ccccc1	O(c1ccccc1)c2cccc(c2)Cl		1	3-chlorodiphenylether(1)	6452-49-9(1)	3754	High Reliability	Name verified in PubChem
946	Clc1ccc(Oc2ccccc2)cc1	Clc1ccc(cc1)Oc1ccccc1	O(c1ccccc1)c2ccc(cc2)Cl		1	4-CHLOROPHENYL PHENYL ETHER(1)	7005-72-3(1)	3808	High Reliability
947	Clc1ccccc1Oc2ccccc2	Clc1ccccc1Oc1ccccc1	O(c1ccccc1)c2ccccc2Cl		1	2-Chlorodiphenyl ether(1)	2689-07-8(1)	3275	High Reliability
948	Cc1nc2nc(nn2cc1)S(=O)(=O)Nc3c(F)cccc3F	Cc1ccn2c(n1)nc(n2)S(=O)(=O)Nc1c(F)cccc1F	O=S(=O)(Nc1c(F)cccc1(F))c2nc3nc(ccn3(n2))C		1	FLUMETSULAM(1)	98967-40-9(1)	5434	High Reliability
949	[nH]1c2ccccc2c3c1cccc3 [nH]1c2ccccc2c3ccccc13	c1ccc2c(c1)[nH]c1c2cccc1	c1ccc3c(c1)[nH]c2ccccc23		1	CARBAZOLE(1)	86-74-8(1)	575	High Reliability
950	Oc1ccc(cc1)N=Nc2ccc(cc2)[N+]([O-])=O [O-][N+](=O)c1ccc(NN=C2C=CC(=O)C=C2)cc1	Oc1ccc(cc1)N=Nc1ccc(cc1)[N+](=O)[O-]	O=[N+]([O-])c2ccc(N=Nc1ccc(O)cc1)cc2		1	4-(4-NITROPHENYLAZO)PHENOL(1)	1435-60-5(1)	2902	High Reliability
951	[O-][N+](=O)c1cc(c(Nc2ccccc2)cc1)[N+]([O-])=O	[O-][N+](=O)c1cc(ccc1Nc1ccccc1)[N+](=O)[O-]	O=[N+]([O-])c2ccc(Nc1ccccc1)c(c2)[N+](=O)[O-]		1	2,4-DINITRO-N-PHENYLBENZENAMINE(1)	961-68-2(1)	2778	High Reliability
952	Oc1ccc(Nc2ccc(cc2[N+]([O-])=O)[N+]([O-])=O)cc1	Oc1ccc(cc1)Nc1ccc(cc1[N+](=O)[O-])[N+](=O)[O-]	O=[N+]([O-])c2ccc(Nc1ccc(O)cc1)c(c2)[N+](=O)[O-]		1	P-(2,4-DINITROANILINE)PHENOL(1)	119-15-3(1)	1332	Medium Reliability
953	Oc1ncnc2c1cnn2COC(=O)c3cnccc3	O=C(c1cccnc1)OCn1ncc2c1ncnc2O	O=C(OCn2ncc1c(O)ncnc12)c3cnccc3		1	ALLOPURINOL, 1-[NICOTINOYLOXYMETHYL]-(1)	98846-66-3(1)	5432	Medium Reliability	Checked on PubChem
954	[O-][N+](=O)c1ccc2CCc3cccc1c23	[O-][N+](=O)c1ccc2c3c1cccc3CC2	O=[N+]([O-])c3ccc2c1c3(cccc1CC2)		1	ACENAPHTHYLENE, 1,2-DIHYDRO-5-NITRO-(1)	602-87-9(1)	2370	High Reliability
955	[O-][N+](=O)c1ccc(cc1)-c2ccccc2	[O-][N+](=O)c1ccc(cc1)c1ccccc1	O=[N+]([O-])c1ccc(cc1)c2ccccc2		1	P-NITROBIPHENYL(1)	92-93-3(1)	694	High Reliability
956	Oc1c(cc(cc1)-c2ccccc2)[N+]([O-])=O	[O-][N+](=O)c1cc(ccc1O)c1ccccc1	O=[N+]([O-])c1cc(ccc1(O))c2ccccc2		1	4-PHENYL-2-NITROPHENOL(1)	885-82-5(1)	2731	Medium Reliability
957	Oc1c(ccc(c1)-c2ccccc2)[N+]([O-])=O	[O-][N+](=O)c1ccc(cc1O)c1ccccc1	O=[N+]([O-])c1ccc(cc1(O))c2ccccc2		1	[1,1'-Biphenyl]-3-ol, 4-nitro-(1)	18062-89-0(1)	4178	High Reliability
958	Oc1cc2c(Nc3ccccc3S2)cc1	Oc1ccc2c(c1)Sc1c(N2)cccc1	Oc2ccc3Nc1ccccc1Sc3(c2)		1	10H-Phenothiazin-3-ol(1)	1927-44-2(1)	3031	High Reliability
959	N1c2ccccc2Sc3c1cccc3	c1ccc2c(c1)Sc1c(N2)cccc1	c1ccc3c(c1)Nc2ccccc2S3		1	PHENOTHIAZINE(1)	92-84-2(1)	691	High Reliability
960	Clc1cc2c(oc3c(Cl)c(Cl)c(Cl)c(Cl)c23)c(Cl)c1Cl	Clc1cc2c(c(c1Cl)Cl)oc1c2c(Cl)c(c(c1Cl)Cl)Cl	o2c1c(cc(c(c1Cl)Cl)Cl)c3c2c(c(c(c3Cl)Cl)Cl)Cl		1	DIBENZOFURAN, 1,2,3,4,6,7,8-HEPTACHLORO-(1)	67562-39-4(1)	5084	High Reliability
961	Clc1c(Cl)c(Cl)c2Oc3c(Oc2c1)c(Cl)c(Cl)c(Cl)c3Cl Clc1cc2Oc3c(Cl)c(Cl)c(Cl)c(Cl)c3Oc2c(Cl)c1Cl	Clc1c(Cl)cc2c(c1Cl)Oc1c(O2)c(Cl)c(c(c1Cl)Cl)Cl	O1c3cc(c(c(c3(Oc2c1c(c(c(c2Cl)Cl)Cl)Cl))Cl)Cl)Cl		1	1,2,3,4,6,7,8-HEPTACHLORODIBENZO-P-DIOXIN(1)	35822-46-9(1)	4623	High Reliability
962	Clc1cc(Cl)c(Cl)c(Cl)c1-c2c(Cl)c(Cl)c(Cl)c(Cl)c2Cl Clc1cc(Cl)c(c(Cl)c1Cl)-c2c(Cl)c(Cl)c(Cl)c(Cl)c2Cl	Clc1c(Cl)cc(c(c1Cl)c1c(Cl)c(Cl)c(c(c1Cl)Cl)Cl)Cl	c2c(c(c1c(c(c(c(c1Cl)Cl)Cl)Cl)Cl)c(c(c2Cl)Cl)Cl)Cl		1	1,1'-Biphenyl, 2,2',3,3',4,4',5,6,6'-nonachloro-(1)	52663-79-3(1)	4857	High Reliability
963	Clc1cc(Cl)c(Cl)c(c1Cl)-c2c(Cl)c(Cl)c(Cl)c(Cl)c2Cl	Clc1c(Cl)c(Cl)c(c(c1Cl)Cl)c1c(Cl)c(Cl)cc(c1Cl)Cl	c2c(c(c(c1c(c(c(c(c1Cl)Cl)Cl)Cl)Cl)c(c2Cl)Cl)Cl)Cl		1	2,3,4,5,6,2',3',5',6'-PCB(1)	52663-77-1(1)	4855	Medium Reliability
964	Clc1cc(c(Cl)c(Cl)c1Cl)-c2c(Cl)c(Cl)c(Cl)c(Cl)c2Cl	Clc1cc(c(c(c1Cl)Cl)Cl)c1c(Cl)c(Cl)c(c(c1Cl)Cl)Cl	c2c(c1c(c(c(c(c1Cl)Cl)Cl)Cl)Cl)c(c(c(c2Cl)Cl)Cl)Cl		2	2,2',3,3',4,4',5,5',6-NONACHLOROBIPHENYL(1), NONACHLORO-1,1'-BIPHENYL(1)	40186-72-9(1), 53742-07-7(1)	4729, 4875	High Reliability	Checked on PubChem, Checked on ChemID
965	C1c2c(cccc2)-c3c1cccc3 C1c2ccccc2-c3ccccc13	c1ccc2c(c1)Cc1c2cccc1	c1ccc3c(c1)c2ccccc2C3		1	9H-FLUORENE(1)	86-73-7(1)	574	High Reliability
966	COP(=S)(Oc1cc(Cl)c(Br)cc1Cl)c2ccccc2	COP(=S)(c1ccccc1)Oc1cc(Cl)c(cc1Cl)Br	O(c1cc(c(cc1Cl)Br)Cl)P(OC)(c2ccccc2)=S		1	LEPTOPHOS(1)	21609-90-5(1)	4298	High Reliability
967	Oc1c(Cl)cc(Cl)cc1Cc2ccccc2	Clc1cc(Cc2ccccc2)c(c(c1)Cl)O	Oc1c(cc(cc1Cl)Cl)Cc2ccccc2		1	Phenol, 2,4-dichloro-6-(phenylmethyl)-(1)	19578-81-5(1)	4231	High Reliability
968	COc1cc2c(Nc3c(S2)ccc(Cl)c3)cc1	COc1ccc2c(c1)Sc1c(N2)cc(cc1)Cl	O(c2ccc3Nc1cc(ccc1Sc3(c2))Cl)C		1	10H-Phenothiazine, 2-chloro-7-methoxy-(1)	1730-44-5(1)	2973	High Reliability
969	ON(C(=O)c1ccccc1I)c2ccccc2	Ic1ccccc1C(=O)N(c1ccccc1)O	O=C(c1ccccc1I)N(O)c2ccccc2		1	Benzamide, N-hydroxy-2-iodo-N-phenyl-(1)	37433-80-0(1)	4644	Medium Reliability
970	Nc1cccc2cc3ccccc3nc12 Nc1cccc2c1cc3ccccc3n2	Nc1cccc2c1nc1ccccc1c2	n1c3ccccc3(cc2cccc(N)c12)		1	1-aminoacridine(1)	578-06-3(1)	2216	High Reliability	Name verified in PubChem
971	OC(=O)c1ccc(NC(=O)c2cnccc2)cc1	O=C(c1cccnc1)Nc1ccc(cc1)C(=O)O	O=C(O)c1ccc(cc1)NC(=O)c2cnccc2		1	Benzoic acid, 4-[(3-pyridinylcarbonyl)amino]-(1)	5768-40-1(1)	3660	High Reliability
972	OC(=O)c1c(O)ccc(c1)N=Nc2ccccc2 OC(=O)c1cc(ccc1O)N=Nc2ccccc2 OC(=O)C1=CC(C=CC1=O)=NNc2ccccc2	OC(=O)c1cc(N=Nc2ccccc2)ccc1O	O=C(O)c2cc(N=Nc1ccccc1)ccc2(O)		1	Benzoic acid, 2-hydroxy-5-(phenylazo)-(1)	3147-53-3(1)	3338	High Reliability	Stereochemistry removed
973	O=C1N(C2CCC(=O)NC2=O)C(=O)c3ccccc13	O=C1CCC(C(=O)N1)N1C(=O)c2c(C1=O)cccc2	O=C3NC(=O)C(N2C(=O)c1ccccc1C2(=O))CC3		1	THALIDOMIDE(1)	50-35-1(1)	20	High Reliability
974	[Na+].[Na+].Oc1c(cc(cc1)N=Nc2ccc(cc2)S([O-])(=O)=O)C([O-])=O	OC(=O)c1cc(N=Nc2ccc(cc2)S(=O)(=O)O)ccc1O	O=C(O)c2cc(N=Nc1ccc(cc1)S(=O)(=O)O)ccc2(O)		1	C.I. 14010(1)	6054-99-5(1)	3698	Medium Reliability	Organic counterion, Checked on PubChem, Checked on ChemID
975	Oc1ncnc2c1cnn2COC(=O)c3ccccc3	O=C(c1ccccc1)OCn1ncc2c1ncnc2O	O=C(OCn2ncc1c(O)ncnc12)c3ccccc3		1	ALLOPURINOL, 1-[BENZOYLOXYMETHYL]-(1)	98846-65-2(1)	5431	Medium Reliability	Checked on PubChem
976	O=C(c1ccccc1)c2ccccc2	O=C(c1ccccc1)c1ccccc1	O=C(c1ccccc1)c2ccccc2		1	BENZOPHENONE(1)	119-61-9(1)	1342	High Reliability
977	Oc1c(cccc1)C(=O)Oc2ccccc2 Oc1ccccc1C(=O)Oc2ccccc2	O=C(c1ccccc1O)Oc1ccccc1	O=C(Oc1ccccc1)c2ccccc2(O)		1	PHENYL 2-HYDROXYBENZOATE(1)	118-55-8(1)	1321	High Reliability
978	Oc1cc(O)c(C(=O)c2ccccc2)c(O)c1	Oc1cc(O)c(c(c1)O)C(=O)c1ccccc1	O=C(c1ccccc1)c2c(O)cc(O)cc2(O)		1	2,4,6-Trihydroxybenzophenone(1)	3555-86-0(1)	3395	High Reliability
979	Oc1cc(O)c(C(=O)c2cc(O)c(O)cc2)c(O)c1 Oc1cc(O)c(c(O)c1)C(=O)c2ccc(O)c(O)c2	Oc1cc(O)c(c(c1)O)C(=O)c1ccc(c(c1)O)O	O=C(c1ccc(O)c(O)c1)c2c(O)cc(O)cc2(O)		1	Maclurin(1)	519-34-6(1)	1980	High Reliability
980	CC12CC1(C)C(=O)N(C2=O)c3cc(Cl)cc(Cl)c3	O=C1N(c2cc(Cl)cc(c2)Cl)C(=O)C2(C1(C)C2)C	O=C2N(c1cc(cc(c1)Cl)Cl)C(=O)C3(C)(CC23(C))		1	PROCYMIDONE(1)	32809-16-8(1)	4550	High Reliability
981	CCOC(=O)C1(C)OC(=O)N(C1=O)c2cc(Cl)cc(Cl)c2	CCOC(=O)C1(C)OC(=O)N(C1=O)c1cc(Cl)cc(c1)Cl	O=C1OC(C(=O)OCC)(C(=O)N1c2cc(cc(c2)Cl)Cl)C		2	CHLOZOLINATE(1), Chlozolinate(1)	72391-46-9(1), 84332-86-5(1)	5173, 5298	High Reliability
982	CCc1c(C(O)=O)c(=O)cnn1-c2ccc(Cl)cc2	CCc1c(C(=O)O)c(=O)cnn1c1ccc(cc1)Cl	O=C(O)C=2C(=O)C=NN(c1ccc(cc1)Cl)C=2CC		1	Clofencet(1)	129025-54-3(1)	5670	High Reliability
983	Oc1c(Cc2ccccc2)cc(Cl)cc1	Clc1ccc(c(c1)Cc1ccccc1)O	Oc1ccc(cc1Cc2ccccc2)Cl		1	5-CHLORO-2-HYDROXYDIPHENYLMETHANE(1)	120-32-1(1)	1355	High Reliability
984	OC(c1ccccc1)c2ccc(Cl)cc2	Clc1ccc(cc1)C(c1ccccc1)O	OC(c1ccccc1)c2ccc(cc2)Cl		1	BENZENEMETHANOL, 4-CHLORO-.ALPHA.-PHENYL-(1)	119-56-2(1)	1341	High Reliability
985	Nc1cc2nc3cc(N)ccc3cc2cc1 Cl.Nc1cc2nc3cc(N)ccc3cc2cc1 [H+].[H+].[Cl-].[Cl-].Nc1ccc2cc3ccc(N)cc3nc2c1 O.[Cl-].[Cl-].Nc1ccc2cc3ccc(N)cc3nc2c1.Nc1ccc2cc3ccc(N)cc3nc2c1.[H+].[H+]	Nc1ccc2c(c1)nc1c(c2)ccc(c1)N	n1c3cc(N)ccc3(cc2ccc(N)cc12)		2	3,6-DIAMINOACRIDINE(1), Proflavine hydrochloride(1)	92-62-6(1), 952-23-8(1)	688, 2772	High Reliability	Differences in counterions, Organic counterion
986	OC(N=C(O)c1cnccc1)=Nc2ccccc2 O=C(NC(=O)c1cccnc1)Nc2ccccc2	OC(=Nc1ccccc1)N=C(c1cccnc1)O	OC(N=C(O)c1cnccc1)=Nc2ccccc2		1	3-Pyridinecarboxamide, N-[(phenylamino)carbonyl](1)	26972-01-0(1)	4437	Medium Reliability
987	Oc1c(C=NNC(=O)c2ccncc2)cccc1 O=C(NNC=C1C=CC=CC1=O)c2ccncc2	O=C(c1ccncc1)NN=Cc1ccccc1O	O=C(NN=Cc1ccccc1(O))c2ccncc2		1	Salinazid(1)	495-84-1(1)	1891	High Reliability	Stereochemistry removed
988	ON=C1C=CC(C=C1)=NNC(=O)c2ccccc2 O=Nc1ccc(NNC(=O)c2ccccc2)cc1	ON=C1C=CC(=NNC(=O)c2ccccc2)C=C1	O=C(NN=C1C=CC(=NO)C=C1)c2ccccc2		1	BAYER 15080(1)	495-73-8(1)	1890	High Reliability
989	Nc1ccc(cc1)S(=O)(=O)Nc2sc3ccccc3n2	Nc1ccc(cc1)S(=O)(=O)Nc1nc2c(s1)cccc2	O=S(=O)(Nc2nc1ccccc1s2)c3ccc(N)cc3		1	Benzenesulfonamide, 4-amino-N-2-benzothiazolyl-(1)	6138-01-8(1)	3705	Medium Reliability	Checked on PubChem
990	Oc1c(cccc1)C(=O)Nc2ccccc2 Oc1ccccc1C(=O)Nc2ccccc2	O=C(c1ccccc1O)Nc1ccccc1	O=C(Nc1ccccc1)c2ccccc2(O)		1	SALICYLANILIDE(1)	87-17-2(1)	582	High Reliability
991	Nc1cc(O)c(cc1)C(=O)Oc2ccccc2 Nc1ccc(c(O)c1)C(=O)Oc2ccccc2	Nc1ccc(c(c1)O)C(=O)Oc1ccccc1	O=C(Oc1ccccc1)c2ccc(N)cc2(O)		1	PHENYL-4-AMINOSALICYLATE(1)	133-11-9(1)	1511	Medium Reliability
992	Oc1cc(cc(O)c1O)C(=O)Nc2ccccc2	O=C(c1cc(O)c(c(c1)O)O)Nc1ccccc1	O=C(Nc1ccccc1)c2cc(O)c(O)c(O)c2		1	Benzamide, 3,4,5-trihydroxy-N-phenyl-(1)	6262-27-7(1)	3722	High Reliability
993	CCn1cc(C(O)=O)c(=O)c2cc3c(OCO3)cc12	CCn1cc(C(=O)O)c(=O)c2c1cc1OCOc1c2	O=C(O)C1=CN(c2cc3OCOc3(cc2(C1(=O))))CC		1	OXOLINIC ACID(1)	14698-29-4(1)	4041	High Reliability
994	CN1c2ccccc2Sc3c1cccc3 CN1c2ccccc2Sc3ccccc13	CN1c2ccccc2Sc2c1cccc2	c1ccc3c(c1)N(c2ccccc2S3)C		1	10H-phenothiazine, 10-methyl-(1)	1207-72-3(1)	2875	High Reliability
995	Cc1ccc(cc1)-c2ccccc2	Cc1ccc(cc1)c1ccccc1	c1ccc(cc1)c2ccc(cc2)C		1	4-METHYL-1,1'-BIPHENYL(1)	644-08-6(1)	2609	High Reliability
996	C(c1ccccc1)c2ccccc2	c1ccc(cc1)Cc1ccccc1	c1ccc(cc1)Cc2ccccc2		1	BENZENE, 1,1'-METHYLENEBIS-(1)	101-81-5(1)	912	High Reliability
997	Clc1cc(Cl)c(cc1)C2(Cn3cncn3)CC(Br)CO2 Clc1ccc(c(Cl)c1)C2(CC(Br)CO2)Cn3cncn3	BrC1COC(C1)(Cn1cncn1)c1ccc(cc1Cl)Cl	n1cnn(c1)CC2(OCC(C2)Br)(c3ccc(cc3Cl)Cl)		1	BROMUCONAZOLE(1)	116255-48-2(1)	5603	High Reliability
998	Nc1c(Cl)cc(Cc2cc(Cl)c(N)cc2)cc1	Nc1ccc(cc1Cl)Cc1ccc(c(c1)Cl)N	Nc1ccc(cc1Cl)Cc2ccc(N)c(c2)Cl		1	4,4'-METHYLENEBIS(2-CHLOROANILINE)(1)	101-14-4(1)	905	High Reliability
999	Oc1cc2ccccc2cc1C3=NCCN3	Oc1cc2ccccc2cc1C1=NCCN1	Oc1cc3ccccc3(cc1C2=NCCN2)		1	2-Naphthol, 3-(2-imidazolin-2-yl)-(1)	16173-26-5(1)	4095	Medium Reliability
1000	O=C(Nc1ccccc1)Nc2ccccc2	O=C(Nc1ccccc1)Nc1ccccc1	O=C(Nc1ccccc1)Nc2ccccc2		1	DIPHENYLUREA, SYM(1)	102-07-8(1)	915	Medium Reliability
1001	C=CCC1(C(=O)NC(=O)NC1=O)c2ccccc2	C=CCC1(C(=O)NC(=O)NC1=O)c1ccccc1	O=C1NC(=O)C(C(=O)N1)(c2ccccc2)CC=C		1	PHENALLYMAL(1)	115-43-5(1)	1283	High Reliability
1002	Nc1ccc(cc1)S(=O)(=O)NC(=O)c2ccccc2	Nc1ccc(cc1)S(=O)(=O)NC(=O)c1ccccc1	O=C(NS(=O)(=O)c1ccc(N)cc1)c2ccccc2		1	Benzamide, N- (4-aminophenyl)sulfonyl -(1)	127-71-9(1)	1477	Medium Reliability
1003	OC(c1ccccc1)c2ccccc2	OC(c1ccccc1)c1ccccc1	OC(c1ccccc1)c2ccccc2		1	BENZHYDROL(1)	91-01-0(1)	661	High Reliability
1004	Oc1ccc(Cc2ccccc2)cc1	Oc1ccc(cc1)Cc1ccccc1	Oc1ccc(cc1)Cc2ccccc2		1	4-HYDROXYDIPHENYLMETHANE(1)	101-53-1(1)	910	High Reliability
1005	CCOc1ccc(C(O)=O)c2ccccc12	CCOc1ccc(c2c1cccc2)C(=O)O	O=C(O)c1ccc(OCC)c2ccccc12		1	1-Naphthoic acid, 4-ethoxy-(1)	19692-24-1(1)	4235	Medium Reliability	Checked on PubChem
1006	CC(C)NC(=O)N1CC(=O)N(C1=O)c2cc(Cl)cc(Cl)c2	CC(NC(=O)N1CC(=O)N(C1=O)c1cc(Cl)cc(c1)Cl)C	O=C(NC(C)C)N2C(=O)N(c1cc(cc(c1)Cl)Cl)C(=O)C2		1	ROVRAL (IPRODIONE)(1)	36734-19-7(1)	4636	Medium Reliability
1007	N=C(Nc1ccccc1)Nc2ccccc2 NC(Nc1ccccc1)=Nc2ccccc2	N=C(Nc1ccccc1)Nc1ccccc1	N=C(Nc1ccccc1)Nc2ccccc2		1	N,N'-DIPHENYLGUANIDINE(1)	102-06-7(1)	914	High Reliability
1008	COP(=O)(Oc1ccccc1)Oc2ccccc2 [O-]P([O-])(=O)OC(c1ccccc1)c2ccccc2	COP(=O)(Oc1ccccc1)Oc1ccccc1	O=P(Oc1ccccc1)(Oc2ccccc2)OC		1	diphenylmethylphosphate(1)	115-89-9(1)	1291	Medium Reliability	Name verified in PubChem
1009	CC(C)c1cccc2ccccc12	CC(c1cccc2c1cccc2)C	c1ccc2c(c1)cccc2C(C)C		1	ISOPROPYLNAPHTHALENE(1)	29253-36-9(1)	4479	High Reliability	Checked on PubChem, Checked on ChemID
1010	Cc1cc2cc(C)c(C)cc2cc1	Cc1ccc2c(c1)cc(c(c2)C)C	c1cc(cc2cc(c(cc12)C)C)C		1	2,3,6-TRIMETHYLNAPHTHALENE(1)	829-26-5(1)	2706	High Reliability
1011	Cc1ccc(C)c2c(C)cccc12	Cc1ccc(c2c1cccc2C)C	c1cc2c(c(c1)C)c(ccc2C)C		1	1,4,5-TRIMETHYLNAPHTHALENE(1)	2131-41-1(1)	3101	High Reliability
1012	CCN(CC(C)=C)c1c(cc(cc1[N+]([O-])=O)C(F)(F)F)[N+]([O-])=O	CCN(c1c(cc(cc1[N+](=O)[O-])C(F)(F)F)[N+](=O)[O-])CC(=C)C	O=[N+]([O-])c1cc(cc(c1N(CC(=C)C)CC)[N+](=O)[O-])C(F)(F)F		1	ETHALFLURALIN(1)	55283-68-6(1)	4905	High Reliability
1013	Nc1ccc(Cc2ccc(N)cc2)cc1	Nc1ccc(cc1)Cc1ccc(cc1)N	Nc1ccc(cc1)Cc2ccc(N)cc2		1	DI-(P-AMINOPHENYL)METHANE(1)	101-77-9(1)	911	Medium Reliability
1014	CCOc1c2ncccc2c(cc1)N=C(C)O CCOc1ccc(NC(C)=O)c2cccnc12	CCOc1ccc(c2c1nccc2)N=C(O)C	OC(=Nc1ccc(OCC)c2ncccc12)C		1	Quinoline, 5-acetamido-8-ethoxy-(1)	100795-24-2(1)	5452	Medium Reliability
1015	CC(=O)NC(Cc1c[nH]c2ccccc12)C(O)=O CC(=O)NC(Cc1c[nH]c2ccccc12)C([O-])=O	CC(=O)NC(C(=O)O)Cc1c[nH]c2c1cccc2	O=C(O)C(NC(=O)C)Cc2c[nH]c1ccccc12		1	N-acetyl-DL-tryptophan(1)	87-32-1(1)	585	Medium Reliability	Stereochemistry removed
1016	CN1C(=O)C23CC4=CC=CC(O)C4N2C(=O)C1(CO)SS3	OCC12SSC3(N(C1=O)C1C(O)C=CC=C1C3)C(=O)N2C	O=C2N(C)C4(C(=O)N3C1C(=CC=CC1(O))CC23SS4)(CO)		1	GLIOTOXIN(1)	67-99-2(1)	257	High Reliability	Stereochemistry removed
1017	CCCC(Cn1cncn1)c2c(Cl)cc(Cl)cc2 CCCC(Cn1cncn1)c2ccc(Cl)cc2Cl	CCCC(c1ccc(cc1Cl)Cl)Cn1cncn1	n1cnn(c1)CC(c2ccc(cc2Cl)Cl)CCC		1	Penconazole(1)	66246-88-6(1)	5060	High Reliability
1018	COC(=O)c1c(n(C)nc1Cl)S(=O)(=O)NC(=O)Nc2nc(OC)cc(OC)n2	COc1nc(nc(c1)OC)NC(=O)NS(=O)(=O)c1n(C)nc(c1C(=O)OC)Cl	O=C(OC)c1c(nn(c1S(=O)(=O)NC(=O)Nc2nc(OC)cc(n2)OC)C)Cl		1	HALOSULFURON-METHYL(1)	100784-20-1(1)	5451	High Reliability
1019	CN(C)C(=O)Oc1cc(C)nn1-c2ccccc2	O=C(N(C)C)Oc1cc(nn1c1ccccc1)C	O=C(Oc1cc(nn1c2ccccc2)C)N(C)C		1	PYROLAN(1)	87-47-8(1)	589	High Reliability
1020	CC(C)C1(C)N=C(NC1=O)c2ncccc2C(O)=O	CC(C1(C)N=C(NC1=O)c1ncccc1C(=O)O)C	O=C(O)c2cccnc2(C1=NC(C(=O)N1)(C)C(C)C)		1	IMAZAPYR(1)	81334-34-1(1)	5261	High Reliability
1021	CC(=O)N(c1c(C)c(C)no1)S(=O)(=O)c2ccc(N)cc2	Nc1ccc(cc1)S(=O)(=O)N(c1onc(c1C)C)C(=O)C	O=C(N(c1onc(c1C)C)S(=O)(=O)c2ccc(N)cc2)C		1	Acetyl sulfisoxazole(1)	80-74-0(1)	500	Medium Reliability
1022	CC1=C(CCCO1)C(=O)Nc2ccccc2	O=C(C1=C(C)OCCC1)Nc1ccccc1	O=C(Nc1ccccc1)C2=C(OCCC2)C		1	PYRACARBOLID(1)	24691-76-7(1)	4363	High Reliability
1023	O=C(N1CCCCCC1=O)c2ccccc2	O=C1CCCCCN1C(=O)c1ccccc1	O=C(c1ccccc1)N2C(=O)CCCCC2		1	2H-Azepin-2-one, 1-benzoylhexahydro-(1)	6248-28-8(1)	3720	High Reliability
1024	CC(=O)OCC(C(OC(C)=O)c1ccccc1)[N+]([O-])=O	CC(=O)OC(C([N+](=O)[O-])COC(=O)C)c1ccccc1	O=C(OCC([N+](=O)[O-])C(OC(=O)C)c1ccccc1)C		1	Fenitropan(1)	65934-95-4(1)	5057	High Reliability	Checked on PubChem, Checked on ChemID, Stereochemistry removed
1025	CNC1(CCCCC1=O)c2c(Cl)cccc2 Cl.CNC1(CCCCC1=O)c2ccccc2Cl CNC1(CCCCC1=O)c2ccccc2Cl [H+].[Cl-].CNC1(CCCCC1=O)c2ccccc2Cl	CNC1(CCCCC1=O)c1ccccc1Cl	O=C2CCCCC2(NC)(c1ccccc1Cl)		1	KETAMINE(1)	1867-66-9(1)	3005	High Reliability	Differences in counterions
1026	CCCN(CCC)c1c(cc(cc1[N+]([O-])=O)C(F)(F)F)[N+]([O-])=O	CCCN(c1c(cc(cc1[N+](=O)[O-])C(F)(F)F)[N+](=O)[O-])CCC	O=[N+]([O-])c1cc(cc(c1N(CCC)CCC)[N+](=O)[O-])C(F)(F)F		1	TRIFLURALIN(1)	1582-09-8(1)	2934	High Reliability
1027	CCCCN(CC)c1c(cc(cc1[N+]([O-])=O)C(F)(F)F)[N+]([O-])=O	CCCCN(c1c(cc(cc1[N+](=O)[O-])C(F)(F)F)[N+](=O)[O-])CC	O=[N+]([O-])c1cc(cc(c1N(CC)CCCC)[N+](=O)[O-])C(F)(F)F		1	BENEFIN(1)	1861-40-1(1)	3003	High Reliability
1028	COc1cc(OC)nc(NC(=O)NS(=O)(=O)c2c(cnn2C)-c3nn(C)nn3)n1	COc1cc(OC)nc(n1)NC(=O)NS(=O)(=O)c1n(C)ncc1c1nnn(n1)C	O=C(Nc1nc(OC)cc(n1)OC)NS(=O)(=O)c2c(cnn2C)c3nnn(n3)C		1	Azimsulfuron(1)	120162-55-2(1)	5637	High Reliability
1029	[O-][N+](=O)c1ccc(o1)C=NN2CC(CN3CCOCC3)OC2=O	O=C1OC(CN1N=Cc1ccc(o1)[N+](=O)[O-])CN1CCOCC1	O=C2OC(CN2(N=Cc1oc(cc1)[N+](=O)[O-]))CN3CCOCC3		1	Furaltadone(1)	139-91-3(1)	1550	High Reliability	Stereochemistry removed
1030	CCOP(=S)(OCC)Oc1noc(c1)-c2ccccc2	CCOP(=S)(Oc1noc(c1)c1ccccc1)OCC	n1oc(cc1OP(OCC)(OCC)=S)c2ccccc2		1	ISOXATHION(1)	18854-01-8(1)	4211	High Reliability
1031	CCCCOC(=O)C=Cc1ccccc1	CCCCOC(=O)C=Cc1ccccc1	O=C(OCCCC)C=Cc1ccccc1		1	BUTYL CINNAMATE(1)	538-65-8(1)	2052	High Reliability	Stereochemistry removed
1032	OCC1OC(Oc2ccccc2C=O)C(O)C(O)C1O	OCC1OC(Oc2ccccc2C=O)C(C(C1O)O)O	O=Cc2ccccc2(OC1OC(CO)C(O)C(O)C1(O))		1	Helicin(1)	618-65-5(1)	2465	High Reliability	Stereochemistry removed
1033	CCOC(=O)CCCOc1c(C)cc(Cl)cc1	CCOC(=O)CCCOc1ccc(cc1C)Cl	O=C(OCC)CCCOc1ccc(cc1C)Cl		1	MCPB-ETHYL(1)	10443-70-6(1)	3920	Medium Reliability
1034	CCCN(CCC)c1c(c(N)c(cc1[N+]([O-])=O)C(F)(F)F)[N+]([O-])=O CCCN(CCC)c1c(cc(c(N)c1[N+]([O-])=O)C(F)(F)F)[N+]([O-])=O	CCCN(c1c(cc(c(c1[N+](=O)[O-])N)C(F)(F)F)[N+](=O)[O-])CCC	O=[N+]([O-])c1cc(c(N)c(c1N(CCC)CCC)[N+](=O)[O-])C(F)(F)F		1	PRODIAMINE(1)	29091-21-2(1)	4473	High Reliability
1035	CN(C)c1c(C)n(C)n(c1=O)-c2ccccc2	CN(c1c(C)n(n(c1=O)c1ccccc1)C)C	O=C2C(=C(N(N2(c1ccccc1))C)C)N(C)C		1	AMINOPYRINE(1)	58-15-1(1)	145	High Reliability
1036	CN(C)C(=O)C(=O)N(N(C)C(C)=O)c1ccccc1	CN(C(=O)C(=O)N(N(C(=O)C)C)c1ccccc1)C	O=C(C(=O)N(C)C)N(c1ccccc1)N(C(=O)C)C		1	Dioxypyramidon(1)	519-65-3(1)	1981	High Reliability
1037	CCN(CC)C(=O)COC(=O)c1ccccc1	CCN(C(=O)COC(=O)c1ccccc1)CC	O=C(OCC(=O)N(CC)CC)c1ccccc1		1	BENZOIC ACID, 2-(DIETHYLAMINO)-2-OXOETHYL ESTER(1)	64649-63-4(1)	5043	Medium Reliability	Checked on PubChem
1038	CCOC(=O)C(Cc1ccccc1)N=C(C)O CCOC(=O)C(Cc1ccccc1)NC(C)=O	CCOC(=O)C(Cc1ccccc1)N=C(O)C	O=C(OCC)C(N=C(O)C)Cc1ccccc1		1	N-acetyl-L-phenylalanine, ethyl ester(1)	2361-96-8(1)	3175	High Reliability	Stereochemistry removed
1039	CCOC(=O)C(Cc1ccc(O)cc1)N=C(C)O CCOC(=O)C(Cc1ccc(O)cc1)NC(C)=O	CCOC(=O)C(Cc1ccc(cc1)O)N=C(O)C	O=C(OCC)C(N=C(O)C)Cc1ccc(O)cc1		1	L-TYROSINE, N-ACETYL-, ETHYL ESTER(1)	840-97-1(1)	2712	High Reliability	Stereochemistry removed
1040	CCCC(C)C(=O)Nc1ccc(C)c(Cl)c1	CCCC(C(=O)Nc1ccc(c(c1)Cl)C)C	O=C(Nc1ccc(c(c1)Cl)C)C(C)CCC		1	PENTANOCHLOR(1)	2307-68-8(1)	3163	High Reliability
1041	COCCN(C(=O)CCl)c1c(C)cccc1C	COCCN(c1c(C)cccc1C)C(=O)CCl	O=C(N(c1c(cccc1C)C)CCOC)CCl		1	Dimethachlor(1)	50563-36-5(1)	4785	High Reliability
1042	O=c1[nH]c2c(CCC2)c(=O)n1C3CCCCC3	O=c1[nH]c2CCCc2c(=O)n1C1CCCCC1	O=C1NC3=C(C(=O)N1C2CCCCC2)CCC3		1	LENACIL(1)	2164-08-1(1)	3113	High Reliability
1043	CCC1(C(=O)NC(=O)NC1=O)C2=CCCCCC2 [Na+].CCC1(C(=O)NC(=O)[N-]C1=O)C2=CCCCCC2	CCC1(C(=O)NC(=O)NC1=O)C1=CCCCCC1	O=C1NC(=O)C(C(=O)N1)(C2=CCCCCC2)CC		1	HEPTABARBITAL(1)	509-86-4(1)	1946	High Reliability	Differences in counterions
1044	NCCCCC(N=C(O)c1ccccc1)C(O)=O NCCCCC(NC(=O)c1ccccc1)C(O)=O	NCCCCC(C(=O)O)N=C(c1ccccc1)O	O=C(O)C(N=C(O)c1ccccc1)CCCCN		1	DL-lysine, N2-benzoyl-(1)	116783-33-6(1)	5611	Medium Reliability	Stereochemistry removed
1045	Cn1cnc2c1c(=O)n(CCCCC(C)=O)c(=O)n2C	CC(=O)CCCCn1c(=O)c2n(C)cnc2n(c1=O)C	O=C2c1c(ncn1C)N(C(=O)N2CCCCC(=O)C)C		1	Pentoxifylline(1)	6493-05-6(1)	3762	High Reliability
1046	CC(C)Cc1ccc(cc1)C(C)C(O)=O	CC(Cc1ccc(cc1)C(C(=O)O)C)C	O=C(O)C(c1ccc(cc1)CC(C)C)C		1	IBUPROFEN(1)	15687-27-1(1)	4077	High Reliability
1047	CCCCCCOC(=O)c1ccc(O)cc1	CCCCCCOC(=O)c1ccc(cc1)O	O=C(OCCCCCC)c1ccc(O)cc1		1	HEXYL P-HYDROXYBENZOATE(1)	1083-27-8(1)	2820	High Reliability
1048	CCOC1Oc2c(cc(OS(C)(=O)=O)cc2)C1(C)C CCOC1Oc2ccc(OS(C)(=O)=O)cc2C1(C)C	CCOC1Oc2c(C1(C)C)cc(cc2)OS(=O)(=O)C	O=S(=O)(Oc1ccc2OC(OCC)C(c2(c1))(C)C)C		1	ETHOFUMESATE(1)	26225-79-6(1)	4415	High Reliability
1049	OCC1OC(Oc2c(CO)cccc2)C(O)C(O)C1O	OCC1OC(Oc2ccccc2CO)C(C(C1O)O)O	OCc2ccccc2(OC1OC(CO)C(O)C(O)C1(O))		1	SALICIN(1)	138-52-3(1)	1540	High Reliability	Stereochemistry removed
1050	COP(=S)(OC)SCC(=O)N(C(C)C)c1ccc(Cl)cc1	COP(=S)(SCC(=O)N(c1ccc(cc1)Cl)C(C)C)OC	O=C(N(c1ccc(cc1)Cl)C(C)C)CSP(OC)(OC)=S		1	ANILOFOS(1)	64249-01-0(1)	5035	High Reliability
1051	CCCC(=O)N(CSP(=S)(OC)OC)c1ccccc1Cl	CCCC(=O)N(c1ccccc1Cl)CSP(=S)(OC)OC	O=C(N(c1ccccc1Cl)CSP(OC)(OC)=S)CCC		1	Phosmethylan(1)	83733-82-8(1)	5294	Medium Reliability
1052	CCCN(CCC)c1c(cc(C)cc1[N+]([O-])=O)[N+]([O-])=O	CCCN(c1c(cc(cc1[N+](=O)[O-])C)[N+](=O)[O-])CCC	O=[N+]([O-])c1cc(cc(c1N(CCC)CCC)[N+](=O)[O-])C		1	DIPROPALIN(1)	1918-08-7(1)	3026	High Reliability
1053	CCC(CC)Nc1c(c(C)c(C)cc1[N+]([O-])=O)[N+]([O-])=O CCC(CC)Nc1c(cc(C)c(C)c1[N+]([O-])=O)[N+]([O-])=O	CCC(Nc1c(cc(c(c1[N+](=O)[O-])C)C)[N+](=O)[O-])CC	O=[N+]([O-])c1cc(c(c(c1(NC(CC)CC))[N+](=O)[O-])C)C		1	PENDIMETHALIN(1)	40487-42-1(1)	4732	Medium Reliability
1054	CCCN(CCC)c1c(cc(cc1[N+]([O-])=O)S(C)(=O)=O)[N+]([O-])=O	CCCN(c1c(cc(cc1[N+](=O)[O-])S(=O)(=O)C)[N+](=O)[O-])CCC	O=[N+]([O-])c1cc(cc(c1N(CCC)CCC)[N+](=O)[O-])S(=O)(=O)C		1	NITRALIN(1)	4726-14-1(1)	3527	High Reliability
1055	CCCCCCCOC(=O)c1cnccc1	CCCCCCCOC(=O)c1cccnc1	O=C(OCCCCCCC)c1cnccc1		1	3-Pyridinecarboxylic acid, heptyl ester(1)	100618-60-8(1)	5449	Medium Reliability
1056	CCCC(C)c1cccc(OC(=O)NC)c1.CCC(CC)c1cccc(OC(=O)NC)c1	CCCC(c1cccc(c1)OC(=O)NC)C	O=C(Oc1cccc(c1)C(C)CCC)NC		1	BUFENCARB(1)	8065-36-9(1)	3890	High Reliability	Organic counterion, Checked on PubChem, Checked on ChemID
1057	CC(C)Cc1ccc(cc1)C(C)C(=O)NO	ONC(=O)C(c1ccc(cc1)CC(C)C)C	O=C(NO)C(c1ccc(cc1)CC(C)C)C		1	Ibuproxam(1)	53648-05-8(1)	4874	High Reliability	Checked on PubChem, Checked on ChemID
1058	CN(C)C(=O)SCCCCOc1ccccc1	O=C(N(C)C)SCCCCOc1ccccc1	O=C(N(C)C)SCCCCOc1ccccc1		1	FENOTHIOCARB(1)	62850-32-2(1)	5018	High Reliability
1059	OC(=O)CCCCCCNS(=O)(=O)c1ccccc1	OC(=O)CCCCCCNS(=O)(=O)c1ccccc1	O=C(O)CCCCCCNS(=O)(=O)c1ccccc1		1	Heptanoic acid, 7-benzenesulfonylamino(1)	123469-53-4(1)	5651	Medium Reliability	Checked on PubChem
1060	CCCCCCCc1ccccc1	CCCCCCCc1ccccc1	c1ccc(cc1)CCCCCCC		1	1-PHENYLHEPTANE(1)	1078-71-3(1)	2817	High Reliability
1061	CCN(CC)CCOC(=O)c1ccc(N)cc1	CCN(CCOC(=O)c1ccc(cc1)N)CC	O=C(OCCN(CC)CC)c1ccc(N)cc1		1	PROCAINE(1)	59-46-1(1)	168	High Reliability
1062	CC(=O)C=CC1C(C)=CCCC1(C)C CC(=O)C=CC1=C(C)CCCC1(C)C	CC(=O)C=CC1C(=CCCC1(C)C)C	O=C(C=CC1C(=CCCC1(C)(C))C)C		2	ALPHA-IONONE(1), beta-Ionone(1)	127-41-3(1), 14901-07-6(1)	1474, 4047	High Reliability	Stereochemistry removed
1063	CCOP(=S)(NC(C)CC)Oc1c(ccc(C)c1)[N+]([O-])=O CCOP(=S)(NC(C)CC)Oc1cc(C)ccc1[N+]([O-])=O	CCOP(=S)(Oc1cc(C)ccc1[N+](=O)[O-])NC(CC)C	O=[N+]([O-])c1ccc(cc1(OP(OCC)(NC(C)CC)=S))C		1	BUTAMIFOS(1)	36335-67-8(1)	4627	High Reliability
1064	CC(C)(C)NCC(O)c1ccc(O)c(CO)c1	OCc1cc(ccc1O)C(CNC(C)(C)C)O	Oc1ccc(cc1CO)C(O)CNC(C)(C)C		1	Albuterol(1)	18559-94-9(1)	4201	High Reliability
1065	CCCOP(=O)(OCCC)Oc1ccc(SC)cc1	CCCOP(=O)(Oc1ccc(cc1)SC)OCCC	O=P(Oc1ccc(cc1)SC)(OCCC)OCCC		1	PROPAPHOS(1)	7292-16-2(1)	3828	High Reliability
1066	CN(C)C(=O)NC1CC2CC1C3CCCC23	O=C(N(C)C)NC1CC2CC1C1C2CCC1	O=C(NC1CC2CC1C3CCCC23)N(C)C		1	NOREA(1)	18530-56-8(1)	4199	High Reliability	Stereochemistry removed
1067	CCOC(=O)CSc1nc(nn1C(=O)N(C)C)C(C)(C)C	CCOC(=O)CSc1nc(nn1C(=O)N(C)C)C(C)(C)C	O=C(OCC)CSc1nc(nn1(C(=O)N(C)C))C(C)(C)C		1	Triazamate(1)	112143-82-5(1)	5570	Medium Reliability
1068	CCOP(=O)(NC(C)C)Oc1ccc(SC)c(C)c1	CCOP(=O)(Oc1ccc(c(c1)C)SC)NC(C)C	O=P(Oc1ccc(c(c1)C)SC)(OCC)NC(C)C		1	FENAMIPHOS(1)	22224-92-6(1)	4314	High Reliability
1069	CC(C)(O)CCCC1=CCC(CC1)C=O	O=CC1CCC(=CC1)CCCC(O)(C)C	O=CC1CC=C(CCCC(O)(C)C)CC1		1	Lyral(1)	31906-04-4(1)	4528	Medium Reliability
1070	CCOP(=S)(OC(C)C)Oc1cnc(nc1)C(C)(C)C	CCOP(=S)(Oc1cnc(nc1)C(C)(C)C)OC(C)C	n1cc(OP(OCC)(OC(C)C)=S)cnc1C(C)(C)C		1	TEBUPIRIMFOS(1)	96182-53-5(1)	5397	High Reliability
1071	CCOP(=S)(OCC)Oc1cc(C)nc(n1)N(CC)CC	CCOP(=S)(Oc1cc(C)nc(n1)N(CC)CC)OCC	n1c(OP(OCC)(OCC)=S)cc(nc1N(CC)CC)C		1	PIRIMIPHOS ETHYL(1)	23505-41-1(1)	4342	High Reliability
1072	CCCCc1c(OS(=O)(=O)N(C)C)nc(NCC)nc1C CCCCc1c(C)nc(NCC)nc1OS(=O)(=O)N(C)C	CCCCc1c(C)nc(nc1OS(=O)(=O)N(C)C)NCC	O=S(=O)(Oc1nc(nc(c1CCCC)C)NCC)N(C)C		1	BUPIRIMATE(1)	41483-43-6(1)	4751	High Reliability
1073	CCCCCCCCCCC(C(O)=O)C(O)=O	CCCCCCCCCCC(C(=O)O)C(=O)O	O=C(O)C(C(=O)O)CCCCCCCCCC		1	DECYLPROPANEDIOIC ACID(1)	4372-29-6(1)	3484	High Reliability
1074	CCOC(=O)CCCCCCCC(=O)OCC	CCOC(=O)CCCCCCCC(=O)OCC	O=C(OCC)CCCCCCCC(=O)OCC		1	DIETHYL AZELATE(1)	624-17-9(1)	2502	High Reliability
1075	OC(=O)CCCCCCCCCCCC(O)=O	OC(=O)CCCCCCCCCCCC(=O)O	O=C(O)CCCCCCCCCCCC(=O)O		1	Tridecanedioic acid(1)	505-52-2(1)	1932	High Reliability
1076	OC1=NCCCCCCCCCCCC1 O=C1CCCCCCCCCCCCN1	OC1=NCCCCCCCCCCCC1	OC1=NCCCCCCCCCCCC1		1	Azacyclotetradecan-2-one(1)	7518-64-1(1)	3853	Medium Reliability
1077	CCCCCCCCCCCCC(O)=O	CCCCCCCCCCCCC(=O)O	O=C(O)CCCCCCCCCCCC		1	TRIDECANOIC ACID(1)	638-53-9(1)	2603	High Reliability
1078	CCCCCCCCCCN=C(O)C(C)O CCCCCCCCCCNC(=O)C(C)O	CCCCCCCCCCN=C(C(O)C)O	OC(=NCCCCCCCCCC)C(O)C		1	Lactamide, N-decyl-(1)	6280-24-6(1)	3727	High Reliability
1079	CCCCCCCCCCCCC	CCCCCCCCCCCCC	CCCCCCCCCCCCC		1	N-TRIDECANE(1)	629-50-5(1)	2566	High Reliability
1080	CC(C)CCOCC(O)COCCC(C)C	OC(COCCC(C)C)COCCC(C)C	OC(COCCC(C)C)COCCC(C)C		1	2-Propanol, 1,3-bis(3-methylbutoxy)-(1)	626-78-8(1)	2532	High Reliability
1081	CC(O)=O.CCCCCCCCCCCCNC(N)=N CCCCCCCCCCCCNC(N)=N CCCCCCCCCCCCN=C(N)N.CC(O)=O CC(O)=O.CCCCCCCCCCCCNC(N)=N, CCCCCCCCCCCCN=C(N)N.CC(O)=O	CCCCCCCCCCCCNC(=N)N	N=C(N)NCCCCCCCCCCCC		2	Dodine(1), DODINE(1)	112-65-2(1), 2439-10-3(1)	1262, 3209	High Reliability	Differences in counterions, Organic counterion
1082	Cc1nc(c(s1)C(O)=Nc2c(Br)cc(OC(F)(F)F)cc2Br)C(F)(F)F Cc1sc(C(=O)Nc2c(Br)cc(OC(F)(F)F)cc2Br)c(n1)C(F)(F)F	Cc1sc(c(n1)C(F)(F)F)C(=Nc1c(Br)cc(cc1Br)OC(F)(F)F)O	FC(F)(F)Oc2cc(c(N=C(O)c1c(nc(C)s1)C(F)(F)F)c(c2)Br)Br		1	Thifluzamide(1)	130000-40-7(1)	5675	Medium Reliability
1083	Oc1c(Cc2c(Cl)c(Cl)cc(Cl)c2O)c(Cl)c(Cl)cc1Cl	Clc1cc(Cl)c(c(c1O)Cc1c(O)c(Cl)cc(c1Cl)Cl)Cl	Oc1c(cc(c(c1Cc2c(O)c(cc(c2Cl)Cl)Cl)Cl)Cl)Cl		1	HEXACHLOROPHENE(1)	70-30-4(1)	273	High Reliability
1084	Oc1c(Br)cc(C=NOc2c(cc(cc2)[N+]([O-])=O)[N+]([O-])=O)cc1Br [O-][N+](=O)c1ccc(ONC=C2C=C(Br)C(=O)C(=C2)Br)c(c1)[N+]([O-])=O	Brc1cc(C=NOc2ccc(cc2[N+](=O)[O-])[N+](=O)[O-])cc(c1O)Br	O=[N+]([O-])c2ccc(ON=Cc1cc(c(O)c(c1)Br)Br)c(c2)[N+](=O)[O-]		1	BROMOFENOXIM(1)	13181-17-4(1)	3960	High Reliability
1085	[O-][N+](=O)c1ccc(Oc2c(cc(cc2)C(F)(F)F)[N+]([O-])=O)cc1 [O-][N+](=O)c1ccc(Oc2ccc(cc2[N+]([O-])=O)C(F)(F)F)cc1	[O-][N+](=O)c1cc(ccc1Oc1ccc(cc1)[N+](=O)[O-])C(F)(F)F	O=[N+]([O-])c2ccc(Oc1ccc(cc1[N+](=O)[O-])C(F)(F)F)cc2		1	FLUORODIFEN(1)	15457-05-3(1)	4072	High Reliability
1086	Oc1c(cc(Cl)cc1)C(=O)Nc2ccc(cc2Cl)[N+]([O-])=O Oc1ccc(Cl)cc1C(=O)Nc2ccc(cc2Cl)[N+]([O-])=O NCCO.Oc1c(cc(Cl)cc1)C(=O)Nc2ccc(cc2Cl)[N+]([O-])=O NCCO.Oc1ccc(Cl)cc1C(=O)Nc2ccc(cc2Cl)[N+]([O-])=O	Clc1ccc(c(c1)C(=O)Nc1ccc(cc1Cl)[N+](=O)[O-])O	O=C(Nc1ccc(cc1Cl)[N+](=O)[O-])c2cc(ccc2(O))Cl		2	NICLOSAMIDE(1), NICLOSAMIDE ETHANOLAMINE SALT(1)	50-65-7(1), 1420-04-8(1)	28, 2899	High Reliability	Organic counterion
1087	ON(C(=O)c1c(Cl)cc(Cl)cc1)c2ccccc2 ON(c1ccccc1)C(=O)c2ccc(Cl)cc2Cl	Clc1ccc(c(c1)Cl)C(=O)N(c1ccccc1)O	O=C(c1ccc(cc1Cl)Cl)N(O)c2ccccc2		1	Benzamide, 2,4-dichloro-N-hydroxy-N-phenyl-(1)	16845-41-3(1)	4123	Medium Reliability
1088	COc1c(ccc(Oc2c(Cl)cc(Cl)cc2)c1)[N+]([O-])=O COc1cc(Oc2ccc(Cl)cc2Cl)ccc1[N+]([O-])=O	COc1cc(ccc1[N+](=O)[O-])Oc1ccc(cc1Cl)Cl	O=[N+]([O-])c2ccc(Oc1ccc(cc1Cl)Cl)cc2(OC)		1	CHLOMETHOXYNIL(1)	32861-85-1(1)	4551	Medium Reliability
1089	Oc1c(cc(cc1)N(=O)=O)C(=O)Nc2ccc(Cl)cc2 Oc1ccc(cc1C(=O)Nc2ccc(Cl)cc2)[N+]([O-])=O	Clc1ccc(cc1)NC(=O)c1cc(ccc1O)[N+](=O)[O-]	O=C(Nc1ccc(cc1)Cl)c2cc(ccc2(O))[N+](=O)[O-]		1	Salicylanilide, 4'-chloro-5-nitro-(1)	6490-98-8(1)	3759	High Reliability
1090	Oc1c(cccc1[N+]([O-])=O)C(=O)Nc2ccc(Cl)cc2	Clc1ccc(cc1)NC(=O)c1cccc(c1O)[N+](=O)[O-]	O=C(Nc1ccc(cc1)Cl)c2cccc(c2(O))[N+](=O)[O-]		1	Salicylanilide, 4'-chloro-3-nitro-(1)	6490-99-9(1)	3760	High Reliability
1091	OC(=O)c1cccnc1Nc2cccc(c2)C(F)(F)F	OC(=O)c1cccnc1Nc1cccc(c1)C(F)(F)F	O=C(O)c2cccnc2(Nc1cccc(c1)C(F)(F)F)		1	Niflumic acid(1)	4394-00-7(1)	3489	High Reliability
1092	c1ccc2c(ccc3c2cccn3)c1 c1ccc2c(c1)ccc3ncccc23	c1ccc2c(c1)ccc1c2cccn1	n1cccc3c1ccc2ccccc23		1	BENZO(F)QUINOLINE(1)	85-02-9(1)	552	High Reliability
1093	c1ccc2c(c1)cnc3ccccc23	c1ccc2c(c1)cnc1c2cccc1	n2cc1ccccc1c3ccccc23		1	PHENANTHRIDINE(1)	229-87-8(1)	1665	High Reliability
1094	c1cc2cc3ccccc3nc2cc1	c1ccc2c(c1)nc1c(c2)cccc1	n1c3ccccc3(cc2ccccc12)		1	ACRIDINE(1)	260-94-6(1)	1671	High Reliability
1095	ON(C(=O)c1cc(cc(c1)[N+]([O-])=O)[N+]([O-])=O)c2ccccc2	O=C(N(c1ccccc1)O)c1cc(cc(c1)[N+](=O)[O-])[N+](=O)[O-]	O=C(c1cc(cc(c1)[N+](=O)[O-])[N+](=O)[O-])N(O)c2ccccc2		1	Benzamide, 3,5-dinitro-N-phenyl-N-hydroxy-(1)	29556-22-7(1)	4487	Medium Reliability	Checked on PubChem
1096	[O-][N+](=O)c1cc2c(cc1)-c3c(C2)cccc3 [O-][N+](=O)c1ccc-2c(Cc3ccccc23)c1	[O-][N+](=O)c1ccc2c(c1)Cc1c2cccc1	O=[N+]([O-])c2ccc3c1ccccc1Cc3(c2)		1	2-NITROFLUORENE(1)	607-57-8(1)	2387	High Reliability
1097	c1cc2cc3c(cccc3)cc2cc1 c1ccc2cc3ccccc3cc2c1	c1ccc2c(c1)cc1c(c2)cccc1	c1ccc2cc3ccccc3(cc2(c1))		1	ANTHRACENE(1)	120-12-7(1)	1351	Medium Reliability
1098	c1cc2c(cc1)c3c(cccc3)cc2 c1ccc2c(c1)ccc3ccccc23	c1ccc2c(c1)c1ccccc1cc2	c1ccc3c(c1)ccc2ccccc23		1	PHENANTHRENE(1)	85-01-8(1)	551	High Reliability
1099	ClC(Cl)C(c1ccc(Cl)cc1)c2c(Cl)cccc2 ClC(Cl)C(c1ccc(Cl)cc1)c2ccccc2Cl	ClC(C(c1ccccc1Cl)c1ccc(cc1)Cl)Cl	c1ccc(c(c1)C(c2ccc(cc2)Cl)C(Cl)Cl)Cl		1	O,P'-DDD(1)	53-19-0(1)	70	High Reliability
1100	ClC(Cl)C(c1ccc(Cl)cc1)c2ccc(Cl)cc2	ClC(C(c1ccc(cc1)Cl)c1ccc(cc1)Cl)Cl	c1cc(ccc1C(c2ccc(cc2)Cl)C(Cl)Cl)Cl		1	P,P'-DDD(1)	72-54-8(1)	296	High Reliability
1101	OC(=O)c1c(Nc2cc(ccc2)C(F)(F)F)cccc1	OC(=O)c1ccccc1Nc1cccc(c1)C(F)(F)F	O=C(O)c2ccccc2(Nc1cccc(c1)C(F)(F)F)		1	FLUFENAMIC ACID(1)	530-78-9(1)	2016	High Reliability
1102	Oc1c2ccccc2cc3ccccc13	Oc1c2ccccc2cc2c1cccc2	Oc2c3ccccc3(cc1ccccc12)		1	Anthranol(1)	529-86-2(1)	2013	High Reliability
1103	O=C(OC(=O)c1ccccc1)c2ccccc2	O=C(c1ccccc1)OC(=O)c1ccccc1	O=C(OC(=O)c1ccccc1)c2ccccc2		1	BENZOIC ACID, ANHYDRIDE(1)	93-97-0(1)	715	High Reliability
1104	OC(=O)C1(O)c2c(cccc2)-c3c1cccc3 OC(=O)C1(O)c2ccccc2-c3ccccc13	OC(=O)C1(O)c2ccccc2c2c1cccc2	O=C(O)C2(O)(c3ccccc3(c1ccccc12))		1	FLURENOL(1)	467-69-6(1)	1820	High Reliability	Stereochemistry removed
1105	OC(=O)c1c(cccc1)C(=O)c2ccc(O)cc2 OC(=O)c1ccccc1C(=O)c2ccc(O)cc2	Oc1ccc(cc1)C(=O)c1ccccc1C(=O)O	O=C(O)c2ccccc2(C(=O)c1ccc(O)cc1)		1	Benzoic acid, 2-(4-hydroxybenzoyl)-(1)	85-57-4(1)	559	High Reliability
1106	OC(=O)c1ccccc1C(=O)c2ccccc2O	OC(=O)c1ccccc1C(=O)c1ccccc1O	O=C(O)c2ccccc2(C(=O)c1ccccc1(O))		1	Benzoic acid, 2-(2-hydroxybenzoyl)-(1)	6079-73-8(1)	3699	Medium Reliability
1107	O=C(OOC(=O)c1ccccc1)c2ccccc2	O=C(c1ccccc1)OOC(=O)c1ccccc1	O=C(OOC(=O)c1ccccc1)c2ccccc2		1	BENZOYL PEROXIDE(1)	94-36-0(1)	726	High Reliability
1108	OC(=O)c1ccccc1-c2ccccc2C(O)=O	OC(=O)c1ccccc1c1ccccc1C(=O)O	O=C(O)c1ccccc1c2ccccc2(C(=O)O)		1	1,1'-BIPHENYL -2,2'-DICARBOXYLIC ACID(1)	482-05-3(1)	1855	High Reliability
1109	COc1cc(O)c2c(=O)c3c(oc2c1)ccc(O)c3 COc1cc(O)c2c(=O)c3cc(O)ccc3oc2c1	COc1cc(O)c2c(c1)oc1c(c2=O)cc(cc1)O	O=C1c3cc(O)ccc3(Oc2cc(OC)cc(O)c12)		1	Gentisin(1)	437-50-3(1)	1784	High Reliability
1110	OC(=O)c1cc(O)c(O)c(OC(=O)c2cc(O)c(O)c(O)c2)c1	O=C(c1cc(O)c(c(c1)O)O)Oc1cc(cc(c1O)O)C(=O)O	O=C(O)c2cc(O)c(O)c(OC(=O)c1cc(O)c(O)c(O)c1)c2		1	Digallic acid(1)	536-08-3(1)	2039	Medium Reliability	Checked on PubChem
1111	OC(=O)Cc1c(Nc2c(Cl)cccc2Cl)cccc1	OC(=O)Cc1ccccc1Nc1c(Cl)cccc1Cl	O=C(O)Cc2ccccc2(Nc1c(cccc1Cl)Cl)		1	DICLOFENAC(1)	15307-86-5(1)	4065	High Reliability
1112	CCOP(=O)(Oc1c(Cl)cc(Cl)cc1)Oc2c(Cl)cc(Cl)cc2 CCOP(=O)(Oc1ccc(Cl)cc1Cl)Oc2ccc(Cl)cc2Cl	CCOP(=O)(Oc1ccc(cc1Cl)Cl)Oc1ccc(cc1Cl)Cl	O=P(Oc1ccc(cc1Cl)Cl)(Oc2ccc(cc2Cl)Cl)OCC		1	Phosdiphen(1)	36519-00-3(1)	4630	High Reliability
1113	NS(=O)(=O)c1c(Cl)ccc(c1)C2(O)NC(=O)c3ccccc23 NS(=O)(=O)c1cc(ccc1Cl)C2(O)NC(=O)c3ccccc23	O=C1NC(c2c1cccc2)(O)c1ccc(c(c1)S(=O)(=O)N)Cl	O=C2NC(O)(c1ccc(c(c1)S(=O)(=O)N)Cl)c3ccccc23		1	Chlorthalidone(1)	77-36-1(1)	416	High Reliability
1114	N#CC(c1ccccc1)c2ccccc2	N#CC(c1ccccc1)c1ccccc1	N#CC(c1ccccc1)c2ccccc2		1	DIPHENYLACETONITRILE(1)	86-29-3(1)	567	High Reliability
1115	Nc1ccc2cc3ccccc3cc2c1	Nc1ccc2c(c1)cc1c(c2)cccc1	Nc1ccc2cc3ccccc3(cc2(c1))		1	2-AMINOANTHRACENE(1)	613-13-8(1)	2423	High Reliability
1116	O=C(NC(=O)c1ccccc1)c2ccccc2	O=C(c1ccccc1)NC(=O)c1ccccc1	O=C(NC(=O)c1ccccc1)c2ccccc2		1	N-Benzoylbenzamide(1)	614-28-8(1)	2427	High Reliability
1117	OC(=O)c1ccccc1C(=O)Nc2ccccc2	O=C(c1ccccc1C(=O)O)Nc1ccccc1	O=C(O)c2ccccc2(C(=O)Nc1ccccc1)		1	N-Phenylphthalamic acid(1)	4727-29-1(1)	3528	High Reliability
1118	Cc1cccc-2c1Cc3c2cccc3 Cc1cccc-2c1Cc3ccccc23	Cc1cccc2c1Cc1c2cccc1	c1ccc3c(c1)c2cccc(c2C3)C		1	1-METHYLFLUORENE(1)	1730-37-6(1)	2972	High Reliability
1119	C=C(c1ccccc1)c2ccccc2	C=C(c1ccccc1)c1ccccc1	C=C(c1ccccc1)c2ccccc2		1	1,1-DIPHENYLETHYLENE(1)	530-48-3(1)	2015	High Reliability
1120	C(=Cc1ccccc1)c2ccccc2	c1ccc(cc1)C=Cc1ccccc1	c1ccc(cc1)C=Cc2ccccc2		2	STILBENE (TRANS)(1), STILBENE(1)	103-30-0(1), 588-59-0(1)	929, 2268	Medium Reliability, High Reliability	Stereochemistry removed
1121	C1Cc2ccccc2-c3ccccc13	c1ccc2c(c1)c1ccccc1CC2	c1ccc3c(c1)c2ccccc2CC3		1	9,10-DIHYDROPHENANTHRENE(1)	776-35-2(1)	2686	High Reliability
1122	Cc1cc(ccc1NS(=O)(=O)C(F)(F)F)S(=O)(=O)c2ccccc2	Cc1cc(ccc1NS(=O)(=O)C(F)(F)F)S(=O)(=O)c1ccccc1	O=S(=O)(Nc1ccc(cc1C)S(=O)(=O)c2ccccc2)C(F)(F)F		1	PERFLUIDONE(1)	37924-13-3(1)	4657	High Reliability
1123	Cc1c2ccc3c(C)ccnc3c2ncc1 Cc1ccnc2c1ccc3c(C)ccnc23	Cc1ccnc2c1ccc1c2nccc1C	n2ccc(c3ccc1c(nccc1C)c23)C		1	1,10-Phenanthroline, 4,7-dimethyl-(1)	3248-05-3(1)	3357	High Reliability
1124	Nc1ccc(cc1)C#Cc2ccc(N)cc2	Nc1ccc(cc1)C#Cc1ccc(cc1)N	C(#Cc1ccc(N)cc1)c2ccc(N)cc2		1	Benzenamine, 4,4'-(1,2-ethynediyl)bis-(1)	6052-15-9(1)	3697	High Reliability
1125	O=C(NNC(=O)c1ccccc1)c2ccccc2	O=C(c1ccccc1)NNC(=O)c1ccccc1	O=C(NNC(=O)c1ccccc1)c2ccccc2		1	Benzoic acid, 2-benzoylhydrazide(1)	787-84-8(1)	2690	High Reliability
1126	Nc1ccc(N)c2c1C(=O)c3c(N)ccc(N)c3C2=O	O=C1c2c(N)ccc(c2C(=O)c2c1c(N)ccc2N)N	O=C1c3c(N)ccc(N)c3(C(=O)c2c(N)ccc(N)c12)		1	1,4,5,8-TETRAAMINOANTHRAQUINONE(1)	2475-45-8(1)	3217	High Reliability
1127	Nc1ccc(cc1)S(=O)(=O)Nc2cnc3ccccc3n2	Nc1ccc(cc1)S(=O)(=O)Nc1cnc2c(n1)cccc2	O=S(=O)(Nc1nc2ccccc2(nc1))c3ccc(N)cc3		1	SULFAQUINOXALINE(1)	59-40-5(1)	166	High Reliability
1128	CC(=O)c1ccc(cc1)-c2ccccc2	CC(=O)c1ccc(cc1)c1ccccc1	O=C(c1ccc(cc1)c2ccccc2)C		1	4-ACETYLBIPHENYL(1)	92-91-1(1)	693	High Reliability
1129	CC1(C)OC(=O)c2cc3ccccc3cc12	O=C1OC(c2c1cc1ccccc1c2)(C)C	O=C1OC(c2cc3ccccc3(cc12))(C)C		1	Naphtho[2,3-c]furan-1(3H)-one, 3,3-dimethyl-(1)	24018-57-3(1)	4355	Medium Reliability
1130	OC(C(=O)c1ccccc1)c2ccccc2	OC(C(=O)c1ccccc1)c1ccccc1	O=C(c1ccccc1)C(O)c2ccccc2		2	BENZOIN(1), DL-BENZOIN(1)	119-53-9(1), 579-44-2(1)	1340, 2221	High Reliability
1131	Oc1ccc(cc1)C(=O)Cc2ccccc2	Oc1ccc(cc1)C(=O)Cc1ccccc1	O=C(c1ccc(O)cc1)Cc2ccccc2		1	Ethanone, 1-(4-hydroxyphenyl)-2-phenyl-(1)	2491-32-9(1)	3221	High Reliability
1132	OC(=O)C(c1ccccc1)c2ccccc2	OC(=O)C(c1ccccc1)c1ccccc1	O=C(O)C(c1ccccc1)c2ccccc2		1	DIPHENYLACETIC ACID(1)	117-34-0(1)	1307	High Reliability
1133	OC(=O)C(O)(c1ccccc1)c2ccccc2	OC(=O)C(c1ccccc1)(c1ccccc1)O	O=C(O)C(O)(c1ccccc1)c2ccccc2		1	BENZILIC ACID(1)	76-93-7(1)	407	High Reliability
1134	OC(=O)CCC(=O)c1cc2ccccc2cc1 OC(=O)CCC(=O)c1ccc2ccccc2c1	OC(=O)CCC(=O)c1ccc2c(c1)cccc2	O=C(O)CCC(=O)c1ccc2ccccc2(c1)		1	2-Naphthalenebutanoic acid, .gamma.-oxo-(1)	1590-22-3(1)	2938	Medium Reliability
1135	OC(=O)CCC(=O)c1cccc2ccccc12	OC(=O)CCC(=O)c1cccc2c1cccc2	O=C(O)CCC(=O)c2cccc1ccccc12		1	1-Naphthalenebutanoic acid, .gamma.-oxo-(1)	4653-13-8(1)	3520	Medium Reliability
1136	COc1c2oc(C)cc(=O)c2c(OC)c3c1occ3	COc1c2c(=O)cc(oc2c(c2c1cco2)OC)C	O=C2C=C(Oc3c(OC)c1occc1c(OC)c23)C		1	Khellin(1)	82-02-0(1)	512	High Reliability
1137	COc1nc2nc(nn2c(OC)c1)S(=O)(=O)Nc3c(Cl)c(C)ccc3Cl	COc1cc(OC)n2c(n1)nc(n2)S(=O)(=O)Nc1c(Cl)ccc(c1Cl)C	O=S(=O)(Nc1c(ccc(c1Cl)C)Cl)c2nc3nc(OC)cc(OC)n3(n2)		1	Metosulam(1)	139528-85-1(1)	5709	High Reliability
1138	COc1cc(OC)nc(N=C(O)NS(=O)(=O)c2c(Cl)nc3ccccn23)n1 COc1cc(OC)nc(NC(=O)NS(=O)(=O)c2n3ccccc3nc2Cl)n1	COc1cc(OC)nc(n1)N=C(NS(=O)(=O)c1c(Cl)nc2n1cccc2)O	O=S(=O)(NC(O)=Nc1nc(OC)cc(n1)OC)c3c(nc2ccccn23)Cl		1	IMAZOSULFURON(1)	122548-33-8(1)	5645	High Reliability
1139	CC(C)N(C(=O)COc1nnc(s1)C(F)(F)F)c2ccc(F)cc2	Fc1ccc(cc1)N(C(=O)COc1nnc(s1)C(F)(F)F)C(C)C	O=C(N(c1ccc(F)cc1)C(C)C)COc2nnc(C(F)(F)F)s2		1	Fluthiamide(1)	142459-58-3(1)	5712	High Reliability
1140	[Cl-].C[n+]1c2cc(N)ccc2cc3ccc(N)cc13.Nc1ccc2cc3ccc(N)cc3nc2c1	Nc1ccc2c(c1)[n+](C)c1c(c2)ccc(c1)N	Nc2ccc3cc1ccc(N)cc1[n+](c3(c2))C		1	Acriflavine(1)	8048-52-0(1)	3889	High Reliability	Organic counterion, Checked on PubChem, Checked on ChemID
1141	CC#Cc1cc(C)nc(Nc2ccccc2)n1	CC#Cc1nc(Nc2ccccc2)nc(c1)C	C(#CC)c1nc(nc(c1)C)Nc2ccccc2		1	MEPANIPYRIM(1)	110235-47-7(1)	5558	High Reliability
1142	Nc1ccc(CC(=O)c2ccccc2)cc1	Nc1ccc(cc1)CC(=O)c1ccccc1	O=C(c1ccccc1)Cc2ccc(N)cc2		1	Ethanone, 2-(4-aminophenyl)-1-phenyl-(1)	2440-20-2(1)	3212	Medium Reliability
1143	Cc1ccc(cc1)-c2ccc(C)cc2	Cc1ccc(cc1)c1ccc(cc1)C	c1cc(ccc1c2ccc(cc2)C)C		1	P-TOLYLTOLUENE(1)	613-33-2(1)	2424	Medium Reliability
1144	C(Cc1ccccc1)c2ccccc2	c1ccc(cc1)CCc1ccccc1	c1ccc(cc1)CCc2ccccc2		1	BIBENZYL(1)	103-29-7(1)	928	High Reliability
1145	Clc1cc(Cl)c(cc1)C(Cn2ccnc2)OCC=C Clc1ccc(C(Cn2ccnc2)OCC=C)c(Cl)c1	C=CCOC(c1ccc(cc1Cl)Cl)Cn1cncc1	n1ccn(c1)CC(OCC=C)c2ccc(cc2Cl)Cl		1	IMAZALIL BASE(1)	35554-44-0(1)	4615	Medium Reliability
1146	Clc1cc(ccc1)N(C2CCOC2=O)C(=O)C3CC3 Clc1cccc(c1)N(C2CCOC2=O)C(=O)C3CC3	O=C1OCCC1N(C(=O)C1CC1)c1cccc(c1)Cl	O=C1OCCC1N(c2cccc(c2)Cl)C(=O)C3CC3		1	Cyprofuram(1)	69581-33-5(1)	5122	High Reliability
1147	CC(=O)Nc1ccc(cc1)S(=O)(=O)c2ccc(N)cc2	CC(=O)Nc1ccc(cc1)S(=O)(=O)c1ccc(cc1)N	O=C(Nc1ccc(cc1)S(=O)(=O)c2ccc(N)cc2)C		1	Acetamide, N-[4-[(4-aminophenyl)sulfonyl]phenyl](1)	565-20-8(1)	2187	Medium Reliability
1148	OC(=O)CN=C(O)CNS(=O)(=O)c1cc2ccccc2cc1 OC(=O)CNC(=O)CNS(=O)(=O)c1ccc2ccccc2c1	OC(=O)CN=C(CNS(=O)(=O)c1ccc2c(c1)cccc2)O	O=C(O)CN=C(O)CNS(=O)(=O)c1ccc2ccccc2(c1)		1	Glycine, N-[N-(2-naphthalenylsulfonyl)glycyl]-(1)	93886-70-5(1)	5386	Medium Reliability
1149	CCOP(=S)(Oc1ccc(cc1)[N+]([O-])=O)c2ccccc2	CCOP(=S)(c1ccccc1)Oc1ccc(cc1)[N+](=O)[O-]	O=[N+]([O-])c2ccc(OP(OCC)(c1ccccc1)=S)cc2		1	EPN(1)	2104-64-5(1)	3096	High Reliability
1150	C(OCc1ccccc1)c2ccccc2	O(Cc1ccccc1)Cc1ccccc1	O(Cc1ccccc1)Cc2ccccc2		1	DIBENZYL ETHER(1)	103-50-4(1)	932	High Reliability
1151	OC(C(O)c1ccccc1)c2ccccc2	OC(C(c1ccccc1)O)c1ccccc1	OC(c1ccccc1)C(O)c2ccccc2		2	Hydrobenzoin(1), MESO-HYDROBENZOIN(1)	492-70-6(1), 579-43-1(1)	1884, 2220	High Reliability	Checked on PubChem, Checked on ChemID
1152	CC(C)(C)C(=O)C1C(=O)c2ccccc2C1=O	O=C(C(C)(C)C)C1C(=O)c2c(C1=O)cccc2	O=C2c1ccccc1C(=O)C2C(=O)C(C)(C)C		1	PINDONE(1)	83-26-1(1)	520	High Reliability
1153	COc1cc2ccc(cc2cc1)C(C)C(O)=O [Na+].COc1ccc2cc(ccc2c1)C(C)C([O-])=O COc1ccc2cc(ccc2c1)C(C)C(O)=O	COc1ccc2c(c1)ccc(c2)C(C(=O)O)C	O=C(O)C(c1ccc2cc(OC)ccc2(c1))C		1	NAPROSYN(1)	22204-53-1(1)	4312	High Reliability	Differences in counterions, Stereochemistry removed
1154	C=CCOC(=O)c1c(cccc1)C(=O)OCC=C C=CCOC(=O)c1ccccc1C(=O)OCC=C	C=CCOC(=O)c1ccccc1C(=O)OCC=C	O=C(OCC=C)c1ccccc1(C(=O)OCC=C)		1	DIALLYLPHTHALATE(1)	131-17-9(1)	1498	Medium Reliability
1155	Cc1ccc(cc1)N=Nc2c(N)ccc(C)c2 Cc1ccc(cc1)N=Nc2cc(C)ccc2N	Cc1ccc(cc1)N=Nc1cc(C)ccc1N	N(=Nc1cc(ccc1(N))C)c2ccc(cc2)C		1	Benzenamine, 4-methyl-2-[(4-methylphenyl)azo]-(1)	58010-91-6(1)	4953	Medium Reliability	Stereochemistry removed
1156	Cc1c(N)ccc(c1)N=Nc2c(C)cccc2 CC1C=CC=CC1(N)N=Nc2ccccc2C Cc1ccccc1N=Nc2ccc(N)c(C)c2	Cc1cc(ccc1N)N=Nc1ccccc1C	N(=Nc1ccccc1C)c2ccc(N)c(c2)C		1	o-aminoazotoluene(1)	97-56-3(1)	796	High Reliability	Name verified in PubChem
1157	CN(C)c1ccc(cc1)N=Nc2ccccc2	CN(c1ccc(cc1)N=Nc1ccccc1)C	N(=Nc1ccc(cc1)N(C)C)c2ccccc2		1	4-(N,N-DIMETHYLAMINO)AZOBENZENE(1)	60-11-7(1)	181	High Reliability
1158	CC(=O)NCC(O)=O.CC(=O)NCC(O)=O.NC(=N)c1ccc(NN=Nc2ccc(cc2)C(N)=N)cc1 CC(=O)NCC(O)=O.NC(=N)c1ccc(NN=Nc2ccc(cc2)C(N)=N)cc1	NC(=N)c1ccc(cc1)NN=Nc1ccc(cc1)C(=N)N	N=C(N)c2ccc(N=NNc1ccc(cc1)C(=N)N)cc2		1	Diminazene Aceturate(1)	908-54-3(1)	2736	High Reliability	Differences in counterions, Organic counterion, Stereochemistry removed
1159	OC(=O)C1CCCN1C(=O)COC(=O)c2ccccc2	O=C(N1CCCC1C(=O)O)COC(=O)c1ccccc1	O=C(OCC(=O)N1CCCC1(C(=O)O))c2ccccc2		1	L-PROLINE, N-[(BENZOYLOXY)ACETYL]-(1)	115178-75-1(1)	5590	Medium Reliability	Stereochemistry removed
1160	CCOP(=O)(Sc1ccccc1)Sc2ccccc2	CCOP(=O)(Sc1ccccc1)Sc1ccccc1	O=P(OCC)(Sc1ccccc1)Sc2ccccc2		1	EDIFENPHOS(1)	17109-49-8(1)	4143	High Reliability
1161	Cc1cccc(C)c1N(Cn2cccn2)C(=O)CCl	ClCC(=O)N(c1c(C)cccc1C)Cn1cccn1	O=C(N(c1c(cccc1C)C)Cn2nccc2)CCl		1	Metazachlor(1)	67129-08-2(1)	5075	High Reliability
1162	CC(C)(C)C(=O)C(Oc1ccc(Cl)cc1)n2cncn2	O=C(C(C)(C)C)C(n1ncnc1)Oc1ccc(cc1)Cl	O=C(C(Oc1ccc(cc1)Cl)n2ncnc2)C(C)(C)C		1	TRIADIMEFON(1)	43121-43-3(1)	4770	High Reliability
1163	COc1nc(C)nc(NC(=O)NS(=O)(=O)c2c(OCCCl)cccc2)n1	ClCCOc1ccccc1S(=O)(=O)NC(=O)Nc1nc(C)nc(n1)OC	O=C(Nc1nc(nc(n1)C)OC)NS(=O)(=O)c2ccccc2(OCCCl)		1	Triasulfuron(1)	82097-50-5(1)	5273	High Reliability
1164	Cc1cccc(C)c1N(C2CCOC2=O)C(=O)CCl	ClCC(=O)N(c1c(C)cccc1C)C1CCOC1=O	O=C1OCCC1N(C(=O)CCl)c2c(cccc2C)C		1	Ofurace(1)	58810-48-3(1)	4962	High Reliability
1165	CCOP(=S)(OCC)Oc1cc2c(cc1)c(C)c(Cl)c(=O)o2 CCOP(=S)(OCC)Oc1ccc2c(c(Cl)c(=O)oc2c1)C	CCOP(=S)(Oc1ccc2c(c1)oc(=O)c(c2C)Cl)OCC	O=C2Oc1cc(OP(OCC)(OCC)=S)ccc1C(=C2Cl)C		1	COUMAPHOS(1)	56-72-4(1)	105	High Reliability
1166	CCCN(CC1CC1)c2c(cc(cc2[N+]([O-])=O)C(F)(F)F)[N+]([O-])=O	CCCN(c1c(cc(cc1[N+](=O)[O-])C(F)(F)F)[N+](=O)[O-])CC1CC1	O=[N+]([O-])c1cc(cc(c1N(CCC)CC2CC2)[N+](=O)[O-])C(F)(F)F		1	PROFLURALIN(1)	26399-36-0(1)	4418	High Reliability
1167	Cc1cc(ccc1N)-c2ccc(N)c(C)c2 Nc1ccc(OCCOc2ccc(N)cc2)cc1	Nc1ccc(cc1C)c1ccc(c(c1)C)N	Nc1ccc(cc1C)c2ccc(N)c(c2)C		1	bianisidine(1)	119-93-7(1)	1349	High Reliability	Name verified in PubChem
1168	COc1cc(ccc1N)-c2cc(OC)c(N)cc2	COc1cc(ccc1N)c1ccc(c(c1)OC)N	O(c1cc(ccc1(N))c2ccc(N)c(OC)c2)C		1	3,3'-DIMETHOXYBENZIDINE(1)	119-90-4(1)	1347	High Reliability
1169	Nc1ccc(cc1)S(=O)(=O)c2ccc(NCCO)cc2 CC(O)Nc1ccccc1S(=O)(=O)c2ccc(N)cc2	OCCNc1ccc(cc1)S(=O)(=O)c1ccc(cc1)N	O=S(=O)(c1ccc(N)cc1)c2ccc(cc2)NCCO		1	2-p-sulfanilylanilinoethanol(1)	80-02-4(1)	484	High Reliability	Name verified in PubChem
1170	CN(C)c1ccc(cc1)N=Nc2ccc(N)cc2	Nc1ccc(cc1)N=Nc1ccc(cc1)N(C)C	N(=Nc1ccc(cc1)N(C)C)c2ccc(N)cc2		1	C.I. DISPERSE BLACK 3(1)	539-17-3(1)	2058	High Reliability	Organic counterion
1171	CC(C)COc1cc2ccccc2cc1 CC(C)COc1ccc2ccccc2c1	CC(COc1ccc2c(c1)cccc2)C	O(c1ccc2ccccc2(c1))CC(C)C		1	Naphthalene, 2-(2-methylpropoxy)-(1)	2173-57-1(1)	3118	High Reliability
1172	CCCC(=O)OCOC(=O)c1ccccc1OC(C)=O	CCCC(=O)OCOC(=O)c1ccccc1OC(=O)C	O=C(OCOC(=O)CCC)c1ccccc1(OC(=O)C)		1	BENZOIC ACID, 2-(ACETYLOXY)-, (1-OXOBUTOXY)METHY(1)	118247-07-7(1)	5623	Medium Reliability	Checked on PubChem
1173	CCCCC(O)(Cn1cncn1)c2ccc(Cl)cc2Cl	CCCCC(c1ccc(cc1Cl)Cl)(Cn1cncn1)O	OC(c1ccc(cc1Cl)Cl)(Cn2ncnc2)CCCC		1	Hexaconazole(1)	79983-71-4(1)	5258	High Reliability
1174	NS(=O)(=O)c1cc2c(CN(C3CCCCC3)C2=O)cc1Cl	O=C1N(Cc2c1cc(c(c2)Cl)S(=O)(=O)N)C1CCCCC1	O=C2c1cc(c(cc1CN2C3CCCCC3)Cl)S(=O)(=O)N		1	Clorexolone(1)	2127-01-7(1)	3100	Medium Reliability
1175	CCOP(=S)(OCC)SC(CCl)N1C(=O)c2c(cccc2)C1=O CCOP(=S)(OCC)SC(CCl)N1C(=O)c2ccccc2C1=O	ClCC(N1C(=O)c2c(C1=O)cccc2)SP(=S)(OCC)OCC	O=C1c2ccccc2(C(=O)N1C(CCl)SP(OCC)(OCC)=S)		1	DIALIFOR(1)	10311-84-9(1)	3910	High Reliability
1176	CCOP(=S)(OCC)Oc1nn(c(=O)cc1)-c2ccccc2	CCOP(=S)(Oc1ccc(=O)n(n1)c1ccccc1)OCC	O=C1C=CC(=NN1c2ccccc2)OP(OCC)(OCC)=S		1	PYRIDAPHENTHION(1)	119-12-0(1)	1331	High Reliability
1177	CCn1cc(C(O)=O)c(=O)c2c1nc(nc2)N3CCNCC3	CCn1cc(C(=O)O)c(=O)c2c1nc(nc2)N1CCNCC1	O=C(O)C1=CN(c2nc(ncc2(C1(=O)))N3CCNCC3)CC		1	PIPEMIDIC ACID(1)	51940-44-4(1)	4823	High Reliability
1178	CCS(=O)(=O)c1cccnc1S(=O)(=O)NC(=O)Nc2nc(OC)cc(OC)n2	COc1cc(OC)nc(n1)NC(=O)NS(=O)(=O)c1ncccc1S(=O)(=O)CC	O=C(Nc1nc(OC)cc(n1)OC)NS(=O)(=O)c2ncccc2S(=O)(=O)CC		1	RIMSULFURON(1)	122931-48-0(1)	5647	High Reliability
1179	CC(C)OC(=O)c1cc(cc(c1)C(=O)OC(C)C)[N+]([O-])=O	CC(OC(=O)c1cc(cc(c1)[N+](=O)[O-])C(=O)OC(C)C)C	O=C(OC(C)C)c1cc(cc(c1)[N+](=O)[O-])C(=O)OC(C)C		1	Nitrothal-isopropyl(1)	10552-74-6(1)	3927	High Reliability
1180	CCCCOCCOC(=O)COc1c(Cl)cc(Cl)cc1 CCCCOCCOC(=O)COc1ccc(Cl)cc1Cl	CCCCOCCOC(=O)COc1ccc(cc1Cl)Cl	O=C(OCCOCCCC)COc1ccc(cc1Cl)Cl		1	2,4-D, BUTOXYETHYL ESTER(1)	1929-73-3(1)	3037	Medium Reliability
1181	CCCSP(=O)(OCC)Oc1cn(nc1)-c2ccc(Cl)cc2	CCCSP(=O)(Oc1cnn(c1)c1ccc(cc1)Cl)OCC	O=P(Oc1cnn(c1)c2ccc(cc2)Cl)(OCC)SCCC		1	Pyraclofos(1)	77458-01-6(1)	5239	High Reliability
1182	CC(C)(C)C(O)C(Oc1ccc(Cl)cc1)n2cncn2	OC(C(C)(C)C)C(n1ncnc1)Oc1ccc(cc1)Cl	OC(C(Oc1ccc(cc1)Cl)n2ncnc2)C(C)(C)C		1	TRIADIMENOL(1)	55219-65-3(1)	4902	High Reliability
1183	CN(C)CCN(Cc1ccc(Cl)s1)c2ccccn2 CN(C)CCN(Cc1sc(Cl)cc1)c2ccccn2.OC(=O)CC(O)(CC(O)=O)C(O)=O	CN(CCN(c1ccccn1)Cc1ccc(s1)Cl)C	n1ccccc1N(Cc2ccc(Cl)s2)CCN(C)C		1	CHLOROTHEN(1)	148-65-2(1)	1616	High Reliability	Differences in counterions
1184	CCC1(C(O)=NC(=O)N=C1O)C2=CC3CCC(C3)C2 CCC1(C(=O)NC(=O)NC1=O)C2=CC3CCC(C3)C2	CCC1(C2=CC3CC(C2)CC3)C(=NC(=O)N=C1O)O	O=C1N=C(O)C(C(O)=N1)(C2=CC3CCC(C2)C3)CC		1	REPOSAL(1)	3625-25-0(1)	3404	High Reliability	Stereochemistry removed
1185	COCC(=O)N(N1CCOC1=O)c2c(C)cccc2C	COCC(=O)N(c1c(C)cccc1C)N1CCOC1=O	O=C1OCCN1N(C(=O)COC)c2c(cccc2C)C		1	Oxadixyl(1)	77732-09-3(1)	5245	High Reliability
1186	CC(=O)c1c(C)c(c(c(c1C)[N+]([O-])=O)C(C)(C)C)[N+]([O-])=O	[O-][N+](=O)c1c(C)c(C(=O)C)c(c(c1C(C)(C)C)[N+](=O)[O-])C	O=C(c1c(c(c(c(c1C)[N+](=O)[O-])C(C)(C)C)[N+](=O)[O-])C)C		1	Musk ketone(1)	81-14-1(1)	505	High Reliability
1187	COc1cc(Cc2cnc(N)nc2N)cc(OC)c1OC	COc1cc(Cc2cnc(nc2N)N)cc(c1OC)OC	n1cc(c(nc1N)N)Cc2cc(OC)c(OC)c(OC)c2		1	TRIMETHOPRIM(1)	738-70-5(1)	2664	High Reliability
1188	CCCCNC(=O)n1c(NC(=O)OC)nc2c1cccc2	CCCCNC(=O)n1c(NC(=O)OC)nc2c1cccc2	O=C(OC)Nc2nc1ccccc1n2(C(=O)NCCCC)		1	BENOMYL(1)	17804-35-2(1)	4172	Medium Reliability
1189	CCOC(=O)c1c(n(C)nc1)S(=O)(=O)NC(=O)Nc2nc(OC)cc(OC)n2	CCOC(=O)c1cnn(c1S(=O)(=O)NC(=O)Nc1nc(OC)cc(n1)OC)C	O=C(OCC)c1cnn(c1S(=O)(=O)NC(=O)Nc2nc(OC)cc(n2)OC)C		1	Pyrazosulfuron-ethyl(1)	93697-74-6(1)	5385	High Reliability
1190	CCCOC(=O)c1c(cccc1)C(=O)OCCC CCCOC(=O)c1ccccc1C(=O)OCCC	CCCOC(=O)c1ccccc1C(=O)OCCC	O=C(OCCC)c1ccccc1(C(=O)OCCC)		1	DIPROPYL PHTHALATE(1)	131-16-8(1)	1497	High Reliability
1191	CC(C)OC(=O)c1ccccc1C(=O)OC(C)C	CC(OC(=O)c1ccccc1C(=O)OC(C)C)C	O=C(OC(C)C)c1ccccc1(C(=O)OC(C)C)		1	DI-I-PROPYL PHTHALATE(1)	605-45-8(1)	2380	Medium Reliability
1192	COCCOC(=O)c1c(cccc1)C(=O)OCCOC COC(C)OC(=O)c1ccccc1C(=O)OC(C)OC COCCOC(=O)c1ccccc1C(=O)OCCOC	COCCOC(=O)c1ccccc1C(=O)OCCOC	O=C(OCCOC)c1ccccc1(C(=O)OCCOC)		1	bis(methoxyethyl)phthalate(1)	117-82-8(1)	1312	High Reliability	Name verified in PubChem
1193	CC(=O)c1ccc(OC2OC(CO)C(O)C(O)C2O)cc1	OCC1OC(Oc2ccc(cc2)C(=O)C)C(C(C1O)O)O	O=C(c2ccc(OC1OC(CO)C(O)C(O)C1(O))cc2)C		1	Picein(1)	530-14-3(1)	2014	High Reliability	Checked on PubChem, Checked on ChemID, Stereochemistry removed
1194	CN(C)CCN(Cc1cscc1)c2ncccc2	CN(CCN(c1ccccn1)Cc1cscc1)C	n1ccccc1N(Cc2ccsc2)CCN(C)C		1	THENYLDIAMINE(1)	91-79-2(1)	677	High Reliability
1195	CN(C)CCN(Cc1cccs1)c2ccccn2	CN(CCN(c1ccccn1)Cc1cccs1)C	n1ccccc1N(Cc2cccs2)CCN(C)C		1	METHAPYRILENE(1)	91-80-5(1)	678	High Reliability
1196	CCN(CC)C(=O)CCC(=O)OCn1ncc2c1ncnc2O	CCN(C(=O)CCC(=O)OCn1ncc2c1ncnc2O)CC	O=C(OCn2ncc1c(O)ncnc12)CCC(=O)N(CC)CC		1	ALLOPURINOL,1-[N,N-DIETHYLSUCCINAMYL-OXYMETHYL]-(1)	98827-27-1(1)	5428	Medium Reliability	Checked on PubChem
1197	COc1ccc(CC2NCC(O)C2OC(C)=O)cc1	COc1ccc(cc1)CC1NCC(C1OC(=O)C)O	O=C(OC2C(O)CNC2(Cc1ccc(OC)cc1))C		1	Anisomycin(1)	22862-76-6(1)	4328	High Reliability	Stereochemistry removed
1198	COP(=O)(OC)OC(C)=CC(=O)OC(C)c1ccccc1	COP(=O)(OC(=CC(=O)OC(c1ccccc1)C)C)OC	O=C(OC(c1ccccc1)C)C=C(OP(=O)(OC)OC)C		1	CROTOXYPHOS(1)	7700-17-6(1)	3872	High Reliability	Stereochemistry removed
1199	CCc1cccc(CC)c1N(COC)C(=O)CCl	COCN(c1c(CC)cccc1CC)C(=O)CCl	O=C(N(c1c(cccc1CC)CC)COC)CCl		1	ALACHLOR(1)	15972-60-8(1)	4085	High Reliability
1200	CCOCN(C(=O)CCl)c1c(CC)cccc1C CCOCN(C(=O)CCl)c1c(C)cccc1CC	CCOCN(c1c(C)cccc1CC)C(=O)CCl	O=C(N(c1c(cccc1CC)C)COCC)CCl		1	ACETOCHLOR(1)	34256-82-1(1)	4584	High Reliability
1201	CC1CCCCC1NC(=O)Nc2ccccc2	O=C(Nc1ccccc1)NC1CCCCC1C	O=C(Nc1ccccc1)NC2CCCCC2(C)		1	SIDURON(1)	1982-49-6(1)	3057	High Reliability
1202	Cc1ccc(cc1)S(=O)(=O)NC(=O)NC2CCCCC2	O=C(NS(=O)(=O)c1ccc(cc1)C)NC1CCCCC1	O=C(NC1CCCCC1)NS(=O)(=O)c2ccc(cc2)C		1	TOLCYCLAMIDE(1)	664-95-9(1)	2621	Medium Reliability
1203	CCOC(=O)c1cn2nc(OP(=S)(OCC)OCC)cc2nc1C	CCOC(=O)c1cn2nc(cc2nc1C)OP(=S)(OCC)OCC	O=C(OCC)c1cn2nc(OP(OCC)(OCC)=S)cc2(nc1C)		1	PYRAZOPHOS(1)	13457-18-6(1)	3979	High Reliability
1204	CC(=O)OCC(O)C(OC(C)=O)C(OC(C)=O)C(OC(C)=O)C=O	O=CC(C(C(C(COC(=O)C)O)OC(=O)C)OC(=O)C)OC(=O)C	O=CC(OC(=O)C)C(OC(=O)C)C(OC(=O)C)C(O)COC(=O)C		1	D-Glucose, 2,3,4,6-tetraacetate(1)	40437-08-9(1)	4730	Medium Reliability	Checked on PubChem, Stereochemistry removed
1205	CCCCCCCOC(=O)c1ccc(O)cc1	CCCCCCCOC(=O)c1ccc(cc1)O	O=C(OCCCCCCC)c1ccc(O)cc1		1	HEPTYL P-HYDROXYBENZOATE(1)	1085-12-7(1)	2821	High Reliability
1206	O=P(Oc1ccccc1)(N2CCOCC2)N3CCOCC3	O=P(N1CCOCC1)(N1CCOCC1)Oc1ccccc1	O=P(Oc1ccccc1)(N2CCOCC2)N3CCOCC3		1	Phosphinic acid, di-4-morpholinyl-, phenyl ester(1)	4881-17-8(1)	3549	Medium Reliability
1207	Cc1ccc(cc1)S(=O)(=O)NC(=O)NN2CCCCCC2	O=C(NS(=O)(=O)c1ccc(cc1)C)NN1CCCCCC1	O=C(NN1CCCCCC1)NS(=O)(=O)c2ccc(cc2)C		1	TOLAZAMIDE(1)	1156-19-0(1)	2854	High Reliability
1208	CCC(C)Nc1c(cc(cc1[N+]([O-])=O)C(C)(C)C)[N+]([O-])=O	CCC(Nc1c(cc(cc1[N+](=O)[O-])C(C)(C)C)[N+](=O)[O-])C	O=[N+]([O-])c1cc(cc(c1(NC(C)CC))[N+](=O)[O-])C(C)(C)C		1	BUTRALIN(1)	33629-47-9(1)	4568	High Reliability
1209	CCCCCCCOC(=O)c1ccc(N)cc1	CCCCCCCOC(=O)c1ccc(cc1)N	O=C(OCCCCCCC)c1ccc(N)cc1		1	BENZOIC ACID, 4-AMINO-, HEPTYL ESTER(1)	14309-40-1(1)	4027	High Reliability
1210	CCCCCCCCOC(=O)c1cnccc1	CCCCCCCCOC(=O)c1cccnc1	O=C(OCCCCCCCC)c1cnccc1		1	3-Pyridinecarboxylic acid, octyl ester(1)	70136-02-6(1)	5135	High Reliability
1211	CON(C1CCCCC1)C(=O)c2c(C)oc(C)c2	CON(C(=O)c1cc(oc1C)C)C1CCCCC1	O=C(c1cc(oc1C)C)N(OC)C2CCCCC2		1	Furmecyclox(1)	60568-05-0(1)	4995	High Reliability
1212	CCCN(CCC)C(=O)SCc1ccccc1	CCCN(C(=O)SCc1ccccc1)CCC	O=C(N(CCC)CCC)SCc1ccccc1		1	PROSULFOCARB(1)	52888-80-9(1)	4864	High Reliability
1213	CCCCCCCCc1ccccc1	CCCCCCCCc1ccccc1	c1ccc(cc1)CCCCCCCC		1	OCTYLBENZENE(1)	2189-60-8(1)	3121	High Reliability
1214	CCN(CC)CCNC(=O)c1cc(Cl)c(N)cc1OC [H+].[Cl-].CCN(CC)CCNC(=O)c1cc(Cl)c(N)cc1OC	CCN(CCNC(=O)c1cc(Cl)c(cc1OC)N)CC	O=C(NCCN(CC)CC)c1cc(c(N)cc1(OC))Cl		1	METOCLOPRAMIDE(1)	364-62-5(1)	1755	High Reliability	Differences in counterions
1215	CCCCCCCCN=C(O)c1cnccc1 CCCCCCCCNC(=O)c1cccnc1	CCCCCCCCN=C(c1cccnc1)O	OC(=NCCCCCCCC)c1cnccc1		1	3-Pyridinecarboxamide, N-octyl-(1)	81475-34-5(1)	5266	Medium Reliability
1216	CCN(CC)CC(=O)Nc1c(C)cccc1C	CCN(CC(=O)Nc1c(C)cccc1C)CC	O=C(Nc1c(cccc1C)C)CN(CC)CC		1	LIDOCAINE(1)	137-58-6(1)	1535	High Reliability
1217	CC(C)NCC(O)COc1ccc(CC(N)=O)cc1	OC(COc1ccc(cc1)CC(=O)N)CNC(C)C	O=C(N)Cc1ccc(OCC(O)CNC(C)C)cc1		1	ATENOLOL(1)	29122-68-7(1)	4475	High Reliability
1218	CC(C)(C)c1cc(c(O)cc1)C(C)(C)C CC(C)(C)c1ccc(O)c(c1)C(C)(C)C	Oc1ccc(cc1C(C)(C)C)C(C)(C)C	Oc1ccc(cc1C(C)(C)C)C(C)(C)C		1	2,4-DI-T-BUTYLPHENOL(1)	96-76-4(1)	782	High Reliability
1219	CC(C)(C)c1cccc(c1O)C(C)(C)C	CC(c1cccc(c1O)C(C)(C)C)(C)C	Oc1c(cccc1C(C)(C)C)C(C)(C)C		1	2,6-DI-T-BUTYLPHENOL(1)	128-39-2(1)	1487	High Reliability
1220	CCC(C)c1cccc(C(C)CC)c1O	CCC(c1cccc(c1O)C(CC)C)C	Oc1c(cccc1C(C)CC)C(C)CC		1	2,6-DI-SEC-BUTYLPHENOL(1)	5510-99-6(1)	3629	High Reliability	Stereochemistry removed
1221	CCCC(O)(CCC)C(O)c1ccccc1	CCCC(C(c1ccccc1)O)(CCC)O	OC(c1ccccc1)C(O)(CCC)CCC		1	1,2-Pentanediol, 1-phenyl-2-propyl-(1)	20805-10-1(1)	4276	Medium Reliability
1222	CC(=C)C(=O)OCCOCCOCCOC(=O)C(C)=C CC(=C)C(O)=O.CC(=C)C(O)=O.OCCOCCOCCO	O=C(C(=C)C)OCCOCCOCCOC(=O)C(=C)C	O=C(OCCOCCOCCOC(=O)C(=C)C)C(=C)C		1	triethyleneglycoldimethacrylate(1)	109-16-0(1)	1124	High Reliability	Name verified in PubChem
1223	CCCCOP(=O)(OCCCC)Oc1ccccc1	CCCCOP(=O)(Oc1ccccc1)OCCCC	O=P(Oc1ccccc1)(OCCCC)OCCCC		1	DIBUTYL PHENYL PHOSPHATE(1)	2528-36-1(1)	3229	High Reliability
1224	CC(C)OP(=S)(OC(C)C)SCCNS(=O)(=O)c1ccccc1	CC(OP(=S)(OC(C)C)SCCNS(=O)(=O)c1ccccc1)C	O=S(=O)(NCCSP(OC(C)C)(OC(C)C)=S)c1ccccc1		1	BENSULIDE(1)	741-58-2(1)	2665	High Reliability
1225	CCOC(=O)CCCCCCCCC(=O)OCC	CCOC(=O)CCCCCCCCC(=O)OCC	O=C(OCC)CCCCCCCCC(=O)OCC		1	DIETHYL SEBACATE(1)	110-40-7(1)	1169	High Reliability
1226	OC(=O)CCCCCCCCCCCCC(O)=O	OC(=O)CCCCCCCCCCCCC(=O)O	O=C(O)CCCCCCCCCCCCC(=O)O		1	1,12-Dodecanedicarboxylic acid(1)	821-38-5(1)	2700	High Reliability
1227	CCOCCOC(=O)CCCCC(=O)OCCOCC	CCOCCOC(=O)CCCCC(=O)OCCOCC	O=C(OCCOCC)CCCCC(=O)OCCOCC		1	Hexanedioic acid, bis(2-ethoxyethyl) ester(1)	109-44-4(1)	1127	High Reliability
1228	CCCCCC(=O)NCCNC(=O)CCCCC	CCCCCC(=O)NCCNC(=O)CCCCC	O=C(NCCNC(=O)CCCCC)CCCCC		1	Hexanamide, N,N'-1,2-ethanediylbis-(1)	50905-12-9(1)	4792	Medium Reliability	Checked on PubChem
1229	CCCOP(=S)(OCCC)SCC(=O)N1CCCCC1C	CCCOP(=S)(SCC(=O)N1CCCCC1C)OCCC	O=C(N1CCCCC1C)CSP(OCCC)(OCCC)=S		1	PIPEROPHOS(1)	24151-93-7(1)	4358	High Reliability
1230	CCCCCCCCCCCCCC(O)=O	CCCCCCCCCCCCCC(=O)O	O=C(O)CCCCCCCCCCCCC		1	TETRADECANOIC ACID(1)	544-63-8(1)	2110	Medium Reliability
1231	CCCCCCCCCCCCCC	CCCCCCCCCCCCCC	CCCCCCCCCCCCCC		1	TETRADECANE(1)	629-59-4(1)	2567	High Reliability
1232	CCCCCCCCCCCCCCO	CCCCCCCCCCCCCCO	OCCCCCCCCCCCCCC		1	1-TETRADECANOL(1)	112-72-1(1)	1263	High Reliability
1233	CCCCOP(=O)(OCCCC)OCCCCOCC	CCCCOP(=O)(OCCCC)OCCCCOCC	O=P(OCCCC)(OCCCC)OCCCCOCC		1	Phosphoric acid, dibutyl 4-ethoxybutyl ester(1)	100888-67-3(1)	5454	Medium Reliability
1234	CC(O)CN(CCN(CC(C)O)CC(C)O)CC(C)O	CC(CN(CC(O)C)CCN(CC(O)C)CC(O)C)O	OC(C)CN(CCN(CC(O)C)CC(O)C)CC(O)C		1	Entprol(1)	102-60-3(1)	918	High Reliability
1235	OC(=O)c1c(C(O)=Nc2cccc(Cl)c2Cl)c(Cl)c(Cl)c(Cl)c1Cl OC(=O)c1c(Cl)c(Cl)c(Cl)c(Cl)c1C(=O)Nc2cccc(Cl)c2Cl	Clc1cccc(c1Cl)N=C(c1c(Cl)c(Cl)c(c(c1C(=O)O)Cl)Cl)O	O=C(O)c2c(C(O)=Nc1cccc(c1Cl)Cl)c(c(c(c2Cl)Cl)Cl)Cl		1	Tecloftalam(1)	76280-91-6(1)	5222	High Reliability
1236	Fc1cccc(F)c1C(=O)NC(=O)Nc2c(F)c(Cl)c(F)c(Cl)c2	O=C(NC(=O)c1c(F)cccc1F)Nc1cc(Cl)c(c(c1F)Cl)F	O=C(NC(=O)c1c(F)cccc1(F))Nc2cc(c(F)c(c2(F))Cl)Cl		1	TEFLUBENZURON(1)	83121-18-0(1)	5286	High Reliability
1237	OC(=O)c1c(ccc(Oc2ccc(cc2Cl)C(F)(F)F)c1)[N+]([O-])=O OC(=O)c1cc(Oc2ccc(cc2Cl)C(F)(F)F)ccc1[N+]([O-])=O	Clc1cc(ccc1Oc1ccc(c(c1)C(=O)O)[N+](=O)[O-])C(F)(F)F	O=C(O)c2cc(Oc1ccc(cc1Cl)C(F)(F)F)ccc2[N+](=O)[O-]		1	ACIFLUORFEN(1)	50594-66-6(1)	4786	High Reliability
1238	Brc1cc(Br)c(OCCOc2c(Br)cc(Br)cc2Br)c(Br)c1	Brc1cc(Br)cc(c1OCCOc1c(Br)cc(cc1Br)Br)Br	O(c1c(cc(cc1Br)Br)Br)CCOc2c(cc(cc2Br)Br)Br		1	1,2-Bis(2,4,6-tribromophenoxy)ethane(1)	37853-59-1(1)	4654	High Reliability
1239	Clc1ccccc1-c2nnc(nn2)-c3c(Cl)cccc3 Clc1ccccc1-c2nnc(nn2)-c3ccccc3Cl	Clc1ccccc1c1nnc(nn1)c1ccccc1Cl	n1nc(nnc1c2ccccc2Cl)c3ccccc3Cl		1	CLOFENTEZINE(1)	74115-24-5(1)	5192	Medium Reliability
1240	ClC(Cl)=C(c1ccc(Cl)cc1)c2c(Cl)cccc2 Clc1ccc(cc1)C(=C(Cl)Cl)c2ccccc2Cl	Clc1ccc(cc1)C(=C(Cl)Cl)c1ccccc1Cl	c1ccc(c(c1)C(c2ccc(cc2)Cl)=C(Cl)Cl)Cl		1	O,P'-DDE(1)	3424-82-6(1)	3382	High Reliability
1241	ClC(Cl)=C(c1ccc(Cl)cc1)c2ccc(Cl)cc2	ClC(=C(c1ccc(cc1)Cl)c1ccc(cc1)Cl)Cl	c1cc(ccc1C(c2ccc(cc2)Cl)=C(Cl)Cl)Cl		1	P,P'-DDE(1)	72-55-9(1)	297	High Reliability
1242	Oc1c(cc(cc1)N(=O)=O)C(=O)C(=O)c2c(O)ccc(c2)N(=O)=O Oc1ccc(cc1C(=O)C(=O)c2cc(ccc2O)[N+]([O-])=O)[N+]([O-])=O	O=C(c1cc(ccc1O)[N+](=O)[O-])C(=O)c1cc(ccc1O)[N+](=O)[O-]	O=C(C(=O)c1cc(ccc1(O))[N+](=O)[O-])c2cc(ccc2(O))[N+](=O)[O-]		1	Ethanedione, bis(2-hydroxy-5-nitrophenyl)-(1)	528-10-9(1)	2003	Medium Reliability
1243	S(Sc1nc2c(s1)cccc2)c3nc4c(s3)cccc4 S(Sc1sc2ccccc2n1)c3sc4ccccc4n3	c1ccc2c(c1)sc(n2)SSc1nc2c(s1)cccc2	n2c1ccccc1sc2SSc4nc3ccccc3s4		1	2,2'-DITHIOBISBENZOTHIAZOLE(1)	120-78-5(1)	1362	High Reliability
1244	O=C1C(=O)c2c(cccc2)-c3c1cccc3 O=C1C(=O)c2ccccc2-c3ccccc13	O=C1C(=O)c2ccccc2c2c1cccc2	O=C2C(=O)c1ccccc1c3ccccc23		1	9,10-PHENANTHRENEDIONE(1)	84-11-7(1)	534	High Reliability
1245	O=C1c2c(cccc2)C(=O)c3c1cccc3 O=C1c2ccccc2C(=O)c3ccccc13	O=C1c2ccccc2C(=O)c2c1cccc2	O=C1c3ccccc3(C(=O)c2ccccc12)		1	ANTHRAQUINONE(1)	84-65-1(1)	543	High Reliability
1246	Oc1c2C(=O)c3c(cccc3)C(=O)c2ccc1 Oc1cccc2C(=O)c3ccccc3C(=O)c12	Oc1cccc2c1C(=O)c1ccccc1C2=O	O=C1c3ccccc3(C(=O)c2c(O)cccc12)		1	1-HYDROXYANTHRAQUINONE(1)	129-43-1(1)	1491	High Reliability
1247	Oc1cc2c(cc1)C(=O)c3ccccc3C2=O Oc1ccc2C(=O)c3ccccc3C(=O)c2c1	Oc1ccc2c(c1)C(=O)c1c(C2=O)cccc1	O=C1c3ccccc3(C(=O)c2cc(O)ccc12)		1	2-HYDROXYANTHRAQUINONE(1)	605-32-3(1)	2379	High Reliability
1248	Oc1ccc2C(=O)c3c(cccc3)C(=O)c2c1O Oc1ccc2C(=O)c3ccccc3C(=O)c2c1O	O=C1c2ccccc2C(=O)c2c1ccc(c2O)O	O=C1c3ccccc3(C(=O)c2c(O)c(O)ccc12)		1	ALIZARINE(1)	72-48-0(1)	295	High Reliability
1249	Oc1cc2c(cc1)C(=O)c3c(ccc(O)c3)C2=O Oc1ccc2C(=O)c3cc(O)ccc3C(=O)c2c1	Oc1ccc2c(c1)C(=O)c1c(C2=O)cc(cc1)O	O=C1c3ccc(O)cc3(C(=O)c2ccc(O)cc12)		1	2,6-DIHYDROXY-ANTHRAQUINONE(1)	84-60-6(1)	540	Medium Reliability
1250	Oc1cc(O)c(O)c2c1C(=O)c3c(cccc3)C2=O Oc1cc(O)c2C(=O)c3ccccc3C(=O)c2c1O	Oc1c(O)cc(c2c1C(=O)c1ccccc1C2=O)O	O=C1c3ccccc3(C(=O)c2c(O)c(O)cc(O)c12)		1	PURPURIN(1)	81-54-9(1)	508	High Reliability
1251	OS(=O)(=O)c1cccc2c1C(=O)c3c(cccc3C2=O)S(O)(=O)=O	O=C1c2cccc(c2C(=O)c2c1cccc2S(=O)(=O)O)S(=O)(=O)O	O=C2c3cccc(c3(C(=O)c1c2(cccc1S(=O)(=O)O)))S(=O)(=O)O		1	1,8-ANTHRAQUINONEDISULFONIC ACID(1)	82-48-4(1)	514	High Reliability
1252	OS(=O)(=O)c1cccc2c1C(=O)c3cccc(c3C2=O)S(O)(=O)=O OS(=O)(=O)C1=C(C(=O)c2cc3=CC=CC(=O)c3cc2=C1)S(O)(=O)=O OS(=O)(=O)c1cccc2C(=O)c3c(cccc3S(O)(=O)=O)C(=O)c12	O=C1c2cccc(c2C(=O)c2c1c(ccc2)S(=O)(=O)O)S(=O)(=O)O	O=C1c3cccc(c3(C(=O)c2cccc(c12)S(=O)(=O)O))S(=O)(=O)O		1	1,5-anthraquinonedisulfonicacid(1)	117-14-6(1)	1305	High Reliability	Name verified in PubChem
1253	OC(=O)c1ccccc1C(=O)c2ccc(Br)cc2	Brc1ccc(cc1)C(=O)c1ccccc1C(=O)O	O=C(O)c2ccccc2(C(=O)c1ccc(cc1)Br)		1	Benzoic acid, 2-(4-bromobenzoyl)-(1)	2159-40-2(1)	3109	High Reliability
1254	COC(=O)c1c(ccc(Oc2ccc(Cl)cc2Cl)c1)[N+]([O-])=O COC(=O)c1cc(Oc2ccc(Cl)cc2Cl)ccc1[N+]([O-])=O	COC(=O)c1cc(ccc1[N+](=O)[O-])Oc1ccc(cc1Cl)Cl	O=C(OC)c2cc(Oc1ccc(cc1Cl)Cl)ccc2[N+](=O)[O-]		1	BIFENOX(1)	42576-02-3(1)	4761	High Reliability
1255	Clc1ccc(cc1)C(c2ccccc2Cl)C(Cl)(Cl)Cl	Clc1ccc(cc1)C(C(Cl)(Cl)Cl)c1ccccc1Cl	c1ccc(c(c1)C(c2ccc(cc2)Cl)C(Cl)(Cl)Cl)Cl		1	O,P'-DDT(1)	789-02-6(1)	2691	High Reliability
1256	Clc1ccc(cc1)C(c2ccc(Cl)cc2)C(Cl)(Cl)Cl	ClC(C(c1ccc(cc1)Cl)c1ccc(cc1)Cl)(Cl)Cl	c1cc(ccc1C(c2ccc(cc2)Cl)C(Cl)(Cl)Cl)Cl		1	P,P'-DDT(1)	50-29-3(1)	15	Medium Reliability
1257	OC(c1ccc(Cl)cc1)(c2ccc(Cl)cc2)C(Cl)(Cl)Cl	OC(C(Cl)(Cl)Cl)(c1ccc(cc1)Cl)c1ccc(cc1)Cl	OC(c1ccc(cc1)Cl)(c2ccc(cc2)Cl)C(Cl)(Cl)Cl		1	DICOFOL(1)	115-32-2(1)	1281	High Reliability
1258	Fc1cccc(F)c1C(=O)NC(=O)Nc2ccc(Cl)cc2	O=C(NC(=O)c1c(F)cccc1F)Nc1ccc(cc1)Cl	O=C(NC(=O)c1c(F)cccc1(F))Nc2ccc(cc2)Cl		1	DIFLUBENZURON(1)	35367-38-5(1)	4611	High Reliability
1259	OC(=O)c1c(cccc1)C(=O)c2ccc(Cl)cc2 OC(=O)c1ccccc1C(=O)c2ccc(Cl)cc2	Clc1ccc(cc1)C(=O)c1ccccc1C(=O)O	O=C(O)c2ccccc2(C(=O)c1ccc(cc1)Cl)		1	Benzoic acid, 2-(4-chlorobenzoyl)-(1)	85-56-3(1)	558	High Reliability
1260	Nc1ccc2C(=O)c3c(cccc3)C(=O)c2c1 Nc1ccc2C(=O)c3ccccc3C(=O)c2c1	Nc1ccc2c(c1)C(=O)c1c(C2=O)cccc1	O=C1c3ccccc3(C(=O)c2cc(N)ccc12)		1	2-AMINOANTHRAQUINONE(1)	117-79-3(1)	1309	High Reliability
1261	[O-][N+](=O)c1c2ccccc2cc3ccccc13	[O-][N+](=O)c1c2ccccc2cc2c1cccc2	O=[N+]([O-])c2c3ccccc3(cc1ccccc12)		1	ANTHRACENE, 9-NITRO-(1)	602-60-8(1)	2369	High Reliability
1262	Nc1ccc(O)c2c1C(=O)c3ccccc3C2=O	Oc1ccc(c2c1C(=O)c1ccccc1C2=O)N	O=C1c3ccccc3(C(=O)c2c(N)ccc(O)c12)		1	1-AMINO-4-HYDROXYANTHRAQUINONE(1)	116-85-8(1)	1304	High Reliability
1263	C1c2cccc3c2c4c1cccc4cc3 C1c2cccc3ccc4cccc1c4c23	c1cc2Cc3c4c2c(c1)ccc4ccc3	c3cc2ccc1cccc4c1c2c(c3)C4		1	4,5-METHYLENEPHENANTHRENE(1)	203-64-5(1)	1649	High Reliability
1264	OC1N=C(c2ccccc2Cl)c3cc(Cl)ccc3NC1=O	Clc1ccc2c(c1)C(=NC(C(=O)N2)O)c1ccccc1Cl	O=C1Nc3ccc(cc3(C(=NC1(O))c2ccccc2Cl))Cl		1	LORAZEPAM(1)	846-49-1(1)	2715	High Reliability
1265	FC(F)(F)Oc1ccc(NC(=O)NC(=O)c2ccccc2Cl)cc1	O=C(NC(=O)c1ccccc1Cl)Nc1ccc(cc1)OC(F)(F)F	O=C(NC(=O)c1ccccc1Cl)Nc2ccc(OC(F)(F)F)cc2		1	Triflumuron(1)	64628-44-0(1)	5039	High Reliability
1266	CS(=O)(=O)NC(=O)c1cc(Oc2ccc(cc2Cl)C(F)(F)F)ccc1[N+]([O-])=O [Na+].CS(=O)(=O)[N-]C(=O)c1cc(Oc2ccc(cc2Cl)C(F)(F)F)ccc1[N+]([O-])=O	Clc1cc(ccc1Oc1ccc(c(c1)C(=O)NS(=O)(=O)C)[N+](=O)[O-])C(F)(F)F	O=C(NS(=O)(=O)C)c2cc(Oc1ccc(cc1Cl)C(F)(F)F)ccc2[N+](=O)[O-]		1	FOMESAFEN(1)	72178-02-0(1)	5172	High Reliability	Differences in counterions
1267	[O-][N+](=O)c1cc2c(NC(=O)CN=C2c3ccccc3Cl)cc1 [O-][N+](=O)c1ccc2NC(=O)CN=C(c3ccccc3Cl)c2c1	O=C1CN=C(c2c(N1)ccc(c2)[N+](=O)[O-])c1ccccc1Cl	O=C1Nc3ccc(cc3(C(=NC1)c2ccccc2Cl))[N+](=O)[O-]		1	CLONAZEPAM(1)	1622-61-3(1)	2945	High Reliability
1268	OC(=O)c1c2ccccc2cc3ccccc13	OC(=O)c1c2ccccc2cc2c1cccc2	O=C(O)c2c3ccccc3(cc1ccccc12)		1	ANTHRACENE-9-CARBOXYLIC ACID(1)	723-62-6(1)	2659	High Reliability
1269	OC(=O)c1ccccc1C2OC(=O)c3ccccc23	OC(=O)c1ccccc1C1OC(=O)c2c1cccc2	O=C(O)c1ccccc1C3OC(=O)c2ccccc23		1	Benzoic acid, o-phthalidyl-(1)	109407-76-3(1)	5554	Medium Reliability
1270	Oc1cc(O)c(cc1)-c2c(O)c(=O)c3c(o2)cc(O)cc3O Oc1ccc(c(O)c1)-c2c(O)c(=O)c3c(O)cc(O)cc3o2	Oc1ccc(c(c1)O)c1oc2cc(O)cc(c2c(=O)c1O)O	O=C1C(O)=C(Oc2cc(O)cc(O)c12)c3ccc(O)cc3(O)		1	MORIN(1)	480-16-0(1)	1847	High Reliability
1271	Oc1cc2c(c(O)c1)c(=O)c(O)c(o2)-c3cc(O)c(O)cc3 Oc1cc(O)c2c(=O)c(c(oc2c1)-c3ccc(O)c(O)c3)O	Oc1cc(O)c2c(c1)oc(c(c2=O)O)c1ccc(c(c1)O)O	O=C1C(O)=C(Oc2cc(O)cc(O)c12)c3ccc(O)c(O)c3		1	QUERCETIN(1)	117-39-5(1)	1308	High Reliability
1272	CCOc1cc(Oc2ccc(cc2Cl)C(F)(F)F)ccc1[N+]([O-])=O	CCOc1cc(ccc1[N+](=O)[O-])Oc1ccc(cc1Cl)C(F)(F)F	O=[N+]([O-])c2ccc(Oc1ccc(cc1Cl)C(F)(F)F)cc2(OCC)		1	OXYFLUORFEN(1)	42874-03-3(1)	4768	High Reliability
1273	CC(Oc1ccc(Oc2ncc(cc2Cl)C(F)(F)F)cc1)C(O)=O [Na+].CC(Oc1ccc(Oc2ncc(cc2Cl)C(F)(F)F)cc1)C([O-])=O	OC(=O)C(Oc1ccc(cc1)Oc1ncc(cc1Cl)C(F)(F)F)C	O=C(O)C(Oc2ccc(Oc1ncc(cc1Cl)C(F)(F)F)cc2)C		1	HALOXYFOP(1)	69806-34-4(1)	5129	High Reliability	Differences in counterions
1274	COC(=O)C1(O)c2c(cccc2)-c3c1cc(Cl)cc3 COC(=O)C1(O)c2ccccc2-c3ccc(Cl)cc13	COC(=O)C1(O)c2cc(Cl)ccc2c2c1cccc2	O=C(OC)C2(O)(c3ccccc3(c1ccc(cc12)Cl))		1	CHLORFLURECOL METHYL(1)	2536-31-4(1)	3231	Medium Reliability
1275	Cc1ccc2C(=O)c3c(cccc3)C(=O)c2c1N Cc1ccc2C(=O)c3ccccc3C(=O)c2c1N	O=C1c2ccccc2C(=O)c2c1ccc(c2N)C	O=C1c3ccccc3(C(=O)c2c(N)c(ccc12)C)		1	1-AMINO-2-METHYL-9,10-ANTHRACENEDIONE(1)	82-28-0(1)	513	High Reliability
1276	Cc1c2ccccc2cc3ccccc13	Cc1c2ccccc2cc2c1cccc2	c1ccc3c(c1)cc2ccccc2c3C		1	9-METHYLANTHRACENE(1)	779-02-2(1)	2687	High Reliability
1277	Cc1cccc2cc3ccccc3cc12	Cc1cccc2c1cc1ccccc1c2	c2ccc3cc1c(cccc1C)cc3(c2)		1	1-METHYLANTHRACENE(1)	610-48-0(1)	2410	High Reliability
1278	Cc1c2ccc3ccccc3c2ccc1 Cc1cccc2c1ccc3ccccc23	Cc1cccc2c1ccc1c2cccc1	c1ccc3c(c1)ccc2c3(cccc2C)		1	1-METHYLPHENANTHRENE(1)	832-69-9(1)	2710	High Reliability
1279	Cc1cc2cc3ccccc3cc2cc1 Cc1ccc2cc3ccccc3cc2c1	Cc1ccc2c(c1)cc1c(c2)cccc1	c1ccc2cc3cc(ccc3(cc2(c1)))C		1	2-METHYLANTHRACENE(1)	613-12-7(1)	2422	High Reliability
1280	Cc1ccc2c(ccc3ccccc23)c1	Cc1ccc2c(c1)ccc1c2cccc1	c1ccc3c(c1)ccc2cc(ccc23)C		1	2-METHYLPHENANTHRENE(1)	2531-84-2(1)	3230	High Reliability
1281	CC(C)OC(=O)c1cc(-c2nn(C)c(c2Br)C(F)(F)F)c(F)cc1Cl	CC(OC(=O)c1cc(c(cc1Cl)F)c1nn(c(c1Br)C(F)(F)F)C)C	O=C(OC(C)C)c1cc(c(F)cc1Cl)c2nn(c(c2Br)C(F)(F)F)C		1	ISOPROPAZOL(1)	174514-07-9(1)	5751	High Reliability
1282	CC1(C)C(C=C(Cl)Cl)C1C(=O)OCc2c(F)c(F)cc(F)c2F	O=C(C1C(C1(C)C)C=C(Cl)Cl)OCc1c(F)c(F)cc(c1F)F	O=C(OCc1c(F)c(F)cc(F)c1(F))C2C(C=C(Cl)Cl)C2(C)(C)		1	Transfluthrin(1)	118712-89-3(1)	5625	High Reliability	Stereochemistry removed
1283	Clc1cc(Cl)c(OCCOC(=O)c2ccccc2)cc1 Clc1ccc(OCCOC(=O)c2ccccc2)c(Cl)c1	Clc1ccc(c(c1)Cl)OCCOC(=O)c1ccccc1	O=C(OCCOc1ccc(cc1Cl)Cl)c2ccccc2		1	2,4-DEB(1)	94-83-7(1)	735	Medium Reliability
1284	CS(=O)(=O)c1c(ccc(c1)C(F)(F)F)C(=O)c2c(onc2)C3CC3 CS(=O)(=O)c1cc(ccc1C(=O)c2cnoc2C3CC3)C(F)(F)F	O=C(c1ccc(cc1S(=O)(=O)C)C(F)(F)F)c1cnoc1C1CC1	O=C(c1cnoc1C2CC2)c3ccc(cc3S(=O)(=O)C)C(F)(F)F		1	Isoxaflutole(1)	141112-29-0(1)	5710	High Reliability
1285	COC(=O)c1c(cccc1)S(=O)(=O)NC(=O)Nc2nc(OC(F)F)cc(OC(F)F)n2 COC(=O)c1ccccc1S(=O)(=O)NC(=O)Nc2nc(OC(F)F)cc(OC(F)F)n2	COC(=O)c1ccccc1S(=O)(=O)NC(=O)Nc1nc(OC(F)F)cc(n1)OC(F)F	O=C(OC)c1ccccc1S(=O)(=O)NC(=O)Nc2nc(OC(F)F)cc(n2)OC(F)F		1	PRIMISULFURON-METHYL(1)	86209-51-0(1)	5310	High Reliability
1286	NC(Cc1cc(I)c(Oc2cc(I)c(O)cc2)c(I)c1)C(O)=O NC(Cc1cc(I)c(Oc2ccc(O)c(I)c2)c(I)c1)C(O)=O	OC(=O)C(Cc1cc(I)c(c(c1)I)Oc1ccc(c(c1)I)O)N	O=C(O)C(N)Cc2cc(c(Oc1ccc(O)c(c1)I)c(c2)I)I		1	O-(4-HYDROXY-3-IODOPHENYL)-3,5-DIIODO-L-TYROSINE(1)	6893-02-3(1)	3789	High Reliability	Stereochemistry removed
1287	NC(=O)N1c2ccccc2C=Cc3c1cccc3 NC(=O)N1c2ccccc2C=Cc3ccccc13	NC(=O)N1c2ccccc2C=Cc2c1cccc2	O=C(N)N2c3ccccc3(C=Cc1ccccc12)		1	CARBAMAZEPINE(1)	298-46-4(1)	1693	High Reliability
1288	O=C1NC(=O)C(N1)(c2ccccc2)c3ccccc3	O=C1NC(=O)NC1(c1ccccc1)c1ccccc1	O=C1NC(=O)C(N1)(c2ccccc2)c3ccccc3		1	PHENYTOIN(1)	57-41-0(1)	124	High Reliability
1289	COC(=O)c1c(cccc1)C(=O)c2ccccc2 COC(=O)c1ccccc1C(=O)c2ccccc2	COC(=O)c1ccccc1C(=O)c1ccccc1	O=C(OC)c2ccccc2(C(=O)c1ccccc1)		1	BENZOIC ACID, 2-BENZOYL-, METHYL ESTER(1)	606-28-0(1)	2383	High Reliability
1290	Cc1cc2cc3cccc(O)c3c(O)c2c(O)c1 Cc1cc(O)c2C(=O)c3c(O)cccc3Cc2c1 Cc1cc(O)c2c(O)c3c(O)cccc3cc2c1	Cc1cc2cc3cccc(c3c(c2c(c1)O)O)O	Oc2cccc3cc1cc(cc(O)c1c(O)c23)C		1	CHRYSAROBIN(1)	491-59-8(1)	1878	High Reliability
1291	CC(=O)Oc1ccccc1C(=O)Oc2ccccc2	CC(=O)Oc1ccccc1C(=O)Oc1ccccc1	O=C(Oc1ccccc1)c2ccccc2(OC(=O)C)		1	BENZOIC ACID, 2-(ACETYLOXY)-, PHENYL ESTER(1)	134-55-4(1)	1521	High Reliability	Checked on PubChem, Checked on ChemID
1292	Oc1cc(O)c2C(=O)CC(Oc2c1)c3cc(O)c(O)cc3 Oc1cc(O)c2C(=O)CC(Oc2c1)c3ccc(O)c(O)c3	Oc1cc2OC(CC(=O)c2c(c1)O)c1ccc(c(c1)O)O	O=C2c3c(O)cc(O)cc3(OC(c1ccc(O)c(O)c1)C2)		1	ERIODICTYOL(1)	552-58-9(1)	2131	High Reliability	Stereochemistry removed
1293	Clc1cc(Cl)c(cc1OCC#C)-n2nc3CCCCn3c2=O	C#CCOc1cc(c(cc1Cl)Cl)n1nc2n(c1=O)CCCC2	O=C1N(N=C2N1CCCC2)c3cc(OCC#C)c(cc3Cl)Cl		1	AZAFENIDIN(1)	68049-83-2(1)	5095	High Reliability
1294	CC(C(O)=O)c1ccc(c(F)c1)-c2ccccc2	OC(=O)C(c1ccc(c(c1)F)c1ccccc1)C	O=C(O)C(c1ccc(c(F)c1)c2ccccc2)C		1	FLURBIPROFEN(1)	5104-49-4(1)	3563	High Reliability
1295	CN1C(C(=O)Nc2ncccc2)=C(O)c3c(cccc3)S1(=O)=O CN1C(=C(O)Nc2ccccn2)C(=O)c3ccccc3S1(=O)=O	O=C(C1=C(O)c2ccccc2S(=O)(=O)N1C)Nc1ccccn1	O=C(Nc1ncccc1)C3=C(O)c2ccccc2S(=O)(=O)N3C		1	PIROXICAM(1)	36322-90-4(1)	4625	High Reliability	Stereochemistry removed
1296	CN1c2ccccc2Sc3c1cc(CC(O)=O)cc3	OC(=O)Cc1ccc2c(c1)N(C)c1c(S2)cccc1	O=C(O)Cc1ccc3c(c1)N(c2ccccc2S3)C		1	Metiazinic acid(1)	13993-65-2(1)	4004	High Reliability
1297	Cc1cc(NC(=O)c2ccccc2C(O)=O)ccc1 Cc1cccc(NC(=O)c2ccccc2C(O)=O)c1	Cc1cccc(c1)NC(=O)c1ccccc1C(=O)O	O=C(O)c2ccccc2(C(=O)Nc1cccc(c1)C)		1	3'-Methylphthalanilic Acid(1)	85-72-3(1)	561	High Reliability
1298	CCOC(=O)C(Cl)Cc1c(Cl)cc(F)c(c1)-n2nc(C)n(C(F)F)c2=O	CCOC(=O)C(Cc1cc(c(cc1Cl)F)n1nc(n(c1=O)C(F)F)C)Cl	O=C(OCC)C(Cc1cc(c(F)cc1Cl)N2N=C(N(C2(=O))C(F)F)C)Cl		1	Carfentrazone-ethyl(1)	128639-02-1(1)	5668	High Reliability
1299	CC(C)(C)c1nn(c(=O)o1)-c2cc(OCC#C)c(Cl)cc2Cl	C#CCOc1cc(c(cc1Cl)Cl)n1nc(oc1=O)C(C)(C)C	O=C1OC(=NN1c2cc(OCC#C)c(cc2Cl)Cl)C(C)(C)C		1	Oxadiargyl(1)	39807-15-3(1)	4721	High Reliability
1300	NS(=O)(=O)c1c(cc2NC(Cc3ccccc3)NS(=O)(=O)c2c1)C(F)(F)F NS(=O)(=O)c1cc2c(NC(Cc3ccccc3)NS2(=O)=O)cc1C(F)(F)F	O=S1(=O)NC(Cc2ccccc2)Nc2c1cc(c(c2)C(F)(F)F)S(=O)(=O)N	O=S(=O)(N)c1cc2c(cc1C(F)(F)F)NC(NS2(=O)(=O))Cc3ccccc3		1	BENDROFLUMETHIAZIDE(1)	73-48-3(1)	303	High Reliability
1301	Nc1ccc(cc1)S(=O)(=O)Nc2ccnn2-c3ccccc3	Nc1ccc(cc1)S(=O)(=O)Nc1ccnn1c1ccccc1	O=S(=O)(Nc2ccnn2(c1ccccc1))c3ccc(N)cc3		1	SULFAPHENAZOLE(1)	526-08-9(1)	1989	High Reliability
1302	CCOP(=S)(Oc1ccc(cc1)C#N)c2ccccc2	CCOP(=S)(c1ccccc1)Oc1ccc(cc1)C#N	N#Cc2ccc(OP(OCC)(c1ccccc1)=S)cc2		1	CYANOFENPHOS(1)	13067-93-1(1)	3950	High Reliability
1303	COc1c2ccc(=O)oc2cc3c1C=CC(C)(C)O3	COc1c2C=CC(Oc2cc2c1ccc(=O)o2)(C)C	O=C2Oc3cc1OC(C=Cc1c(OC)c3(C=C2))(C)C		1	Xanthoxyletin(1)	84-99-1(1)	549	High Reliability
1304	Oc1ccc(CCC(=O)c2c(O)cc(O)cc2O)cc1	Oc1ccc(cc1)CCC(=O)c1c(O)cc(cc1O)O	O=C(c1c(O)cc(O)cc1(O))CCc2ccc(O)cc2		1	PHLORETIN(1)	60-82-2(1)	194	High Reliability
1305	CCCOCC(=Nc1c(cc(Cl)cc1)C(F)(F)F)n2ccnc2 CCCOCC(=Nc1ccc(Cl)cc1C(F)(F)F)n2ccnc2	CCCOCC(=Nc1ccc(cc1C(F)(F)F)Cl)n1cncc1	FC(F)(F)c2cc(ccc2(N=C(n1cncc1)COCCC))Cl		1	TRIFLUMIZOLE(1)	68694-11-1(1)	5114	High Reliability	Stereochemistry removed
1306	COC(=O)CSc1c(Cl)cc(F)c(c1)N=c2sc(=O)n3CCCCn23 COC(=O)CSc1cc(N=c2sc(=O)n3CCCCn23)c(F)cc1Cl	COC(=O)CSc1cc(N=c2sc(=O)n3n2CCCC3)c(cc1Cl)F			1	Fluthiacet-methyl(1)	117337-19-6(1)	5613	High Reliability	Stereochemistry removed
1307	CN(C)C(=O)Nc1ccc(Oc2ccc(Cl)cc2)cc1	Clc1ccc(cc1)Oc1ccc(cc1)NC(=O)N(C)C	O=C(Nc2ccc(Oc1ccc(cc1)Cl)cc2)N(C)C		1	CHLOROXURON(1)	1982-47-4(1)	3056	High Reliability
1308	Cc1cccc(C)c1NC(=O)c2cc(c(Cl)cc2O)S(N)(=O)=O	O=C(c1cc(c(cc1O)Cl)S(=O)(=O)N)Nc1c(C)cccc1C	O=C(Nc1c(cccc1C)C)c2cc(c(cc2(O))Cl)S(=O)(=O)N		1	Xipamide(1)	14293-44-8(1)	4023	High Reliability
1309	Cc1c(Cl)c(C)c(Cc2ccccc2)c(O)c1	Oc1cc(C)c(c(c1Cc1ccccc1)C)Cl	Oc1cc(c(c(c1Cc2ccccc2)C)Cl)C		1	Phenol, 4-chloro-3,5-dimethyl-2-(phenylmethyl)-(1)	1867-85-2(1)	3006	Medium Reliability
1310	CC(C)C(O)(c1ccc(OC(F)(F)F)cc1)c2cncnc2	CC(C(c1cncnc1)(c1ccc(cc1)OC(F)(F)F)O)C	FC(F)(F)Oc1ccc(cc1)C(O)(c2cncnc2)C(C)C		1	FLURPRIMIDOL(1)	56425-91-3(1)	4930	High Reliability
1311	CCOc1cc2c(N)c3c(cc(N)cc3)nc2cc1 O.CCOc1ccc2nc3cc(N)ccc3c(N)c2c1 O.CCOc1ccc2nc3cc(N)ccc3c(N)c2c1.CC(O)C(O)=O	CCOc1ccc2c(c1)c(N)c1c(n2)cc(cc1)N	n2c1ccc(OCC)cc1c(N)c3ccc(N)cc23		1	3,9-Acridinediamine, 7-ethoxy-, monohydrate(1)	442-16-0(1)	1787	Medium Reliability	Differences in counterions
1312	Cn1c2c(n(CCOC(=O)c3cnccc3)cn2)c(=O)n(C)c1=O	O=C(c1cccnc1)OCCn1cnc2c1c(=O)n(C)c(=O)n2C	O=C(OCCn2cnc1c2(C(=O)N(C(=O)N1C)C))c3cnccc3		1	ETOFYLLINE NICOTINATE(1)	13425-39-3(1)	3975	High Reliability
1313	Cc1c(C)c(Nc2c(cccc2)C(O)=O)ccc1 Cc1cccc(Nc2ccccc2C(O)=O)c1C	OC(=O)c1ccccc1Nc1cccc(c1C)C	O=C(O)c2ccccc2(Nc1cccc(c1C)C)		1	MEFENAMIC ACID(1)	61-68-7(1)	200	High Reliability
1314	CCCN(CCOc1c(Cl)cc(Cl)cc1Cl)C(=O)n2ccnc2	CCCN(C(=O)n1cncc1)CCOc1c(Cl)cc(cc1Cl)Cl	O=C(n1cncc1)N(CCOc2c(cc(cc2Cl)Cl)Cl)CCC		1	PROCHLORAZ(1)	67747-09-5(1)	5087	High Reliability
1315	CCC(Nc1ncnc(C)c1Cl)c2ccc(OC(F)F)cc2	CCC(c1ccc(cc1)OC(F)F)Nc1ncnc(c1Cl)C	FC(F)Oc1ccc(cc1)C(Nc2ncnc(c2Cl)C)CC		1	DIFLUMETORIM(1)	130339-07-0(1)	5676	High Reliability	Checked on PubChem, Checked on ChemID
1316	CSC(=O)c1c(nc(c(C(=O)SC)c1CC(C)C)C(F)(F)F)C(F)F CSC(=O)c1c(CC(C)C)c(C(=O)SC)c(nc1C(F)F)C(F)(F)F	CSC(=O)c1c(nc(c(c1CC(C)C)C(=O)SC)C(F)(F)F)C(F)F	O=C(c1c(nc(c(C(=O)SC)c1CC(C)C)C(F)(F)F)C(F)F)SC		1	Dithiopyr(1)	97886-45-8(1)	5411	Medium Reliability
1317	COc1ccc(cc1)C(O)(C2CC2)c3cncnc3	COc1ccc(cc1)C(c1cncnc1)(C1CC1)O	OC(c1cncnc1)(c2ccc(OC)cc2)C3CC3		1	ANCYMIDOL(1)	12771-68-5(1)	3945	Medium Reliability
1318	[Cl-].CN(C)c1ccc2nc3cc(C)c(N)cc3[s+]c2c1	CN(c1ccc2c(c1)[s+]c1c(n2)cc(c(c1)N)C)C	n2c1ccc(cc1[s+]c3cc(N)c(cc23)C)N(C)C		1	Tolonium Chloride(1)	92-31-9(1)	684	High Reliability
1319	COC(=O)c1ccccc1S(=O)(=O)NC(=O)Nc2nc(C)cc(C)n2	COC(=O)c1ccccc1S(=O)(=O)NC(=O)Nc1nc(C)cc(n1)C	O=C(OC)c1ccccc1S(=O)(=O)NC(=O)Nc2nc(cc(n2)C)C		1	SULFOMETURON METHYL(1)	74222-97-2(1)	5193	High Reliability
1320	CC(C)(c1ccc(O)cc1)c2ccc(O)cc2	CC(c1ccc(cc1)O)(c1ccc(cc1)O)C	Oc1ccc(cc1)C(c2ccc(O)cc2)(C)C		1	DIPHENYLOLPROPANE(1)	80-05-7(1)	485	High Reliability
1321	COc1c(CC=C(C)C)c2c(ccc(=O)o2)cc1 COc1ccc2ccc(=O)oc2c1CC=C(C)C	COc1ccc2c(c1CC=C(C)C)oc(=O)cc2	O=C1Oc2c(C=C1)ccc(OC)c2CC=C(C)C		1	Osthole(1)	484-12-8(1)	1857	High Reliability
1322	CCCCCCCC(=O)Oc1c(Br)cc(cc1Br)C#N	CCCCCCCC(=O)Oc1c(Br)cc(cc1Br)C#N	N#Cc1cc(c(OC(=O)CCCCCCC)c(c1)Br)Br		1	BROMOXYNIL OCTANOATE(1)	1689-99-2(1)	2963	High Reliability
1323	CC(C)(C)C(O)C(=Cc1c(Cl)cc(Cl)cc1)n2cncn2 CC(C)(C)C(O)C(=Cc1ccc(Cl)cc1Cl)n2cncn2	Clc1ccc(c(c1)Cl)C=C(C(C(C)(C)C)O)n1cncn1	OC(C(=Cc1ccc(cc1Cl)Cl)n2ncnc2)C(C)(C)C		1	DINICONAZOLE(1)	83657-24-3(1)	5293	High Reliability	Stereochemistry removed
1324	CCCC1COC(Cn2cncn2)(O1)c3c(Cl)cc(Cl)cc3 CCCC1COC(Cn2cncn2)(O1)c3ccc(Cl)cc3Cl	CCCC1COC(O1)(Cn1cncn1)c1ccc(cc1Cl)Cl	n1cnn(c1)CC2(OCC(O2)CCC)c3ccc(cc3Cl)Cl		1	PROPICONAZOLE(1)	60207-90-1(1)	4986	High Reliability
1325	CCCCC(Cn1cncn1)(C#N)c2ccc(Cl)cc2	CCCCC(c1ccc(cc1)Cl)(Cn1cncn1)C#N	N#CC(c1ccc(cc1)Cl)(Cn2ncnc2)CCCC		1	MYCLOBUTANIL(1)	88671-89-0(1)	5329	High Reliability
1326	C(Cc1ccccc1)NCc2ccccc2	c1ccc(cc1)CNCCc1ccccc1	c1ccc(cc1)CNCCc2ccccc2		1	Benzeneethanamine, N-(phenylmethyl)-(1)	3647-71-0(1)	3408	High Reliability
1327	CN(C)c1ccc(cc1)N=Nc2cc(C)ccc2 CN(C)c1ccc(cc1)N=Nc2cccc(C)c2	Cc1cccc(c1)N=Nc1ccc(cc1)N(C)C	N(=Nc1cccc(c1)C)c2ccc(cc2)N(C)C		1	4-DIMETHYLAMINO-3'-METHYLAZOBENZENE(1)	55-80-1(1)	86	High Reliability
1328	COc1ccc(NC(=N)Nc2ccc(OC)cc2)cc1	COc1ccc(cc1)NC(=N)Nc1ccc(cc1)OC	N=C(Nc1ccc(OC)cc1)Nc2ccc(OC)cc2		1	Guanidine, N,N'-bis(4-methoxyphenyl)-(1)	68339-75-3(1)	5109	Medium Reliability
1329	COC(=O)c1ccccc1S(=O)(=O)NC(=O)N(C)c2nc(OC)nc(C)n2 COC(=O)c1ccccc1S(=O)(=O)NC(=O)N(C)c2nc(C)nc(OC)n2	COc1nc(C)nc(n1)N(C(=O)NS(=O)(=O)c1ccccc1C(=O)OC)C	O=C(OC)c1ccccc1S(=O)(=O)NC(=O)N(c2nc(nc(n2)C)OC)C		1	Tribenuron-methyl(1)	101200-48-0(1)	5458	High Reliability
1330	COC(=O)C1CCCN1C(=O)COC(=O)c2ccccc2	COC(=O)C1CCCN1C(=O)COC(=O)c1ccccc1	O=C(OCC(=O)N1CCCC1(C(=O)OC))c2ccccc2		1	L-PROLINE, N-[(BENZOYLOXY)ACETYL]-, METHYL ESTER(1)	115178-76-2(1)	5591	Medium Reliability	Stereochemistry removed
1331	CC(C)c1cc-2c(C)ccc2c(C)cc1 CC(C)c1ccc(C)c-2ccc(C)c2c1	CC(c1ccc(c2c(c1)c(C)cc2)C)C	C1=CC(=C2C=C(C=CC(=C12)C)C(C)C)C		1	Azulene, 1,4-dimethyl-7-(1-methylethyl)-(1)	489-84-9(1)	1871	High Reliability
1332	CC(C)Oc1cc(-n2nc(oc2=O)C(C)(C)C)c(Cl)cc1Cl	CC(Oc1cc(c(cc1Cl)Cl)n1nc(oc1=O)C(C)(C)C)C	O=C1OC(=NN1c2cc(OC(C)C)c(cc2Cl)Cl)C(C)(C)C		1	OXADIAZON(1)	19666-30-9(1)	4234	High Reliability
1333	CC(C1CC1)C(O)(Cn2cncn2)c3ccc(Cl)cc3	CC(C(c1ccc(cc1)Cl)(Cn1ncnc1)O)C1CC1	OC(c1ccc(cc1)Cl)(Cn2ncnc2)C(C)C3CC3		2	Cyproconazole(2)	94361-06-5(1), 94361-07-6(1)	5387, 5388	High Reliability	Stereochemistry removed
1334	CC(C)(C)C(O)C(=Cc1ccc(Cl)cc1)n2cncn2	OC(C(C)(C)C)C(=Cc1ccc(cc1)Cl)n1ncnc1	OC(C(=Cc1ccc(cc1)Cl)n2ncnc2)C(C)(C)C		2	Uniconazole-P(1), Uniconazole(1)	83657-17-4(1), 83657-22-1(1)	5291, 5292	High Reliability	Stereochemistry removed
1335	CCC(C)c1cc(cc(c1OC(=O)C=C(C)C)[N+]([O-])=O)[N+]([O-])=O	CCC(c1cc(cc(c1OC(=O)C=C(C)C)[N+](=O)[O-])[N+](=O)[O-])C	O=C(Oc1c(cc(cc1C(C)CC)[N+](=O)[O-])[N+](=O)[O-])C=C(C)C		1	BINAPACRYL(1)	485-31-4(1)	1858	High Reliability
1336	CC(=NNc1nc(C)cc(C)n1)c2ccccc2C	Cc1cc(C)nc(n1)NN=C(c1ccccc1C)C	N(Nc1nc(cc(n1)C)C)=C(c2ccccc2C)C		1	Ferimzone(1)	89269-64-7(1)	5335	High Reliability	Stereochemistry removed
1337	CCOc1ccccc1OS(=O)(=O)NC(O)=Nc2nc(OC)cc(OC)n2 CCOc1ccccc1OS(=O)(=O)NC(=O)Nc2nc(OC)cc(OC)n2	CCOc1ccccc1OS(=O)(=O)NC(=Nc1nc(OC)cc(n1)OC)O	O=S(=O)(Oc1ccccc1(OCC))NC(O)=Nc2nc(OC)cc(n2)OC		1	Ethoxysulfuron(1)	126801-58-9(1)	5660	Medium Reliability
1338	CCOc1nc(NC)nc(NC(=O)NS(=O)(=O)c2c(cccc2)C(=O)OC)n1 CCOc1nc(NC)nc(NC(=O)NS(=O)(=O)c2ccccc2C(=O)OC)n1	CCOc1nc(nc(n1)NC)NC(=O)NS(=O)(=O)c1ccccc1C(=O)OC	O=C(OC)c1ccccc1S(=O)(=O)NC(=O)Nc2nc(nc(n2)NC)OCC		1	ETHAMETSULFURON-METHYL(1)	97780-06-8(1)	5409	High Reliability
1339	CC1C2CCC3(C)C=CC(=O)C(C)=C3C2OC1=O	CC1C(=O)OC2C1CCC1(C2=C(C)C(=O)C=C1)C	O=C1C=CC2(C(=C1C)C3OC(=O)C(C)C3(CC2))(C)		1	SANTONIN(1)	481-06-1(1)	1851	High Reliability	Stereochemistry removed
1340	CC(=C)C1C2OC(=O)C1C3(O)C4OC4C5(CO5)C3(C)C2O	O=C1OC2C(C1C1(O)C3OC3C3(C1(C2O)C)CO3)C(=C)C	O=C4OC5C(O)C3(C)(C(O)(C1OC1C23(OC2))C4C5(C(=C)C))		1	Tutin(1)	2571-22-4(1)	3239	High Reliability	Stereochemistry removed
1341	CC(=C)C1C2OC(=O)C1C3(O)CC4OC45C(=O)OC2C35C.CC(C)(O)C1C2OC(=O)C1C3(O)CC4OC45C(=O)OC2C35C	O=C1OC2C(C1C1(O)CC3C4(C1(C2OC4=O)C)O3)C(O)(C)C	O=C1OC2C3OC(=O)C45(OC5(CC(O)(C1C2C(O)(C)C)C34(C)))		1	PICROTOXIN(1)	124-87-8(1)	1454	High Reliability	Organic counterion, Checked on PubChem, Checked on ChemID, Stereochemistry removed
1342	[H]C12OC(=O)C([H])(C3(O)C4OC4C5(CO5)C3(C)C1O)C2(O)C(C)=C CC(=C)C1(O)C2OC(=O)C1C3(O)C4OC4C5(CO5)C3(C)C2O	O=C1OC2C(C1C1(O)C3OC3C3(C1(C2O)C)CO3)(O)C(=C)C	O=C4OC5C(O)C3(C)(C(O)(C1OC1C23(OC2))C4C5(O)(C(=C)C))		1	Hyenanchin(1)	3484-46-6(1)	3388	High Reliability	Stereochemistry removed
1343	OCC1OC(Oc2ccccc2C=CC(O)=O)C(O)C(O)C1O	OCC1OC(Oc2ccccc2C=CC(=O)O)C(C(C1O)O)O	O=C(O)C=Cc2ccccc2(OC1OC(CO)C(O)C(O)C1(O))		1	Melilotoside(1)	618-67-7(1)	2466	High Reliability	Checked on PubChem, Checked on ChemID, Stereochemistry removed
1344	CN(C)C(O)=Nc1cc(Cl)c(cc1)-n2nc(oc2=O)C(C)(C)C CN(C)C(=O)Nc1ccc(-n2nc(oc2=O)C(C)(C)C)c(Cl)c1	OC(=Nc1ccc(c(c1)Cl)n1nc(oc1=O)C(C)(C)C)N(C)C	O=C1OC(=NN1c2ccc(N=C(O)N(C)C)cc2Cl)C(C)(C)C		1	DIMEFURON(1)	34205-21-5(1)	4583	High Reliability
1345	CCc1cnc(C2=NC(C)(C(C)C)C(=O)N2)c(c1)C(O)=O	CCc1cnc(c(c1)C(=O)O)C1=NC(C(=O)N1)(C)C(C)C	O=C(O)c2cc(cnc2(C1=NC(C(=O)N1)(C)C(C)C))CC		1	Imazethapyr(1)	81335-77-5(1)	5263	High Reliability
1346	COCc1cnc(C2=NC(C)(C(C)C)C(=O)N2)c(c1)C(O)=O	COCc1cnc(c(c1)C(=O)O)C1=NC(C(=O)N1)(C)C(C)C	O=C(O)c2cc(cnc2(C1=NC(C(=O)N1)(C)C(C)C))COC		1	Imazamox(1)	114311-32-9(1)	5579	High Reliability
1347	COCCOc1ccccc1S(=O)(=O)N=C(O)N=c2nc([nH]c(OC)n2)OC COCCOc1ccccc1S(=O)(=O)NC(=O)Nc2nc(OC)nc(OC)n2	COCCOc1ccccc1S(=O)(=O)N=C(N=c1nc(OC)[nH]c(n1)OC)O	O=S(=O)(N=C(O)N=C1N=C(OC)NC(=N1)OC)c2ccccc2(OCCOC)		1	CINOSULFURON(1)	94593-91-6(1)	5390	High Reliability
1348	CN1C2CCC1CC(C2)OC(=O)c3ccccc3	CN1C2CCC1CC(C2)OC(=O)c1ccccc1	O=C(OC2CC1N(C)C(CC1)C2)c3ccccc3		1	TROPACOCAINE(1)	537-26-8(1)	2045	High Reliability	Checked on PubChem, Checked on ChemID
1349	CC(C)(C)C(O)C(Cc1ccc(Cl)cc1)n2cncn2 CC(C)(C)C(O)C(Cc1ccc(Cl)cc1)n2cncn2.CC(C)(C)C(O)C(Cc1ccc(Cl)cc1)n2cncn2	OC(C(C)(C)C)C(n1ncnc1)Cc1ccc(cc1)Cl	OC(C(n1ncnc1)Cc2ccc(cc2)Cl)C(C)(C)C		1	PACLOBUTRAZOL(1)	76738-62-0(1)	5232	High Reliability	Differences in counterions, Stereochemistry removed
1350	CC(=O)c1ccc(cc1)S(=O)(=O)NC(=O)NC2CCCCC2	O=C(NS(=O)(=O)c1ccc(cc1)C(=O)C)NC1CCCCC1	O=C(NC1CCCCC1)NS(=O)(=O)c2ccc(cc2)C(=O)C		1	DIMELIN(1)	968-81-0(1)	2782	High Reliability
1351	CCCCCCC(C)OC(=O)COc1nc(F)c(Cl)c(N)c1Cl	CCCCCCC(OC(=O)COc1nc(F)c(c(c1Cl)N)Cl)C	O=C(OC(C)CCCCCC)COc1nc(F)c(c(N)c1Cl)Cl		1	Fluroxypyr-meptyl(1)	81406-37-3(1)	5265	High Reliability
1352	CC1CC(CC(C)(C)N1)OC(=O)c2ccccc2	CC1CC(OC(=O)c2ccccc2)CC(N1)(C)C	O=C(OC1CC(NC(C)(C)C1)C)c2ccccc2		1	BETA-EUCAINE(1)	500-34-5(1)	1912	High Reliability	Stereochemistry removed
1353	CCOC(=O)C1(CCN(C)CC1)c2ccccc2 [H+].[Cl-].CCOC(=O)C1(CCN(C)CC1)c2ccccc2	CCOC(=O)C1(CCN(CC1)C)c1ccccc1	O=C(OCC)C2(c1ccccc1)(CCN(C)CC2)		2	MEPERIDINE(1), DEMEROL(1)	50-13-5(1), 57-42-1(1)	7, 125	Medium Reliability, High Reliability	Differences in counterions
1354	CCCN(CCC)C(=O)COC(=O)c1ccccc1	CCCN(C(=O)COC(=O)c1ccccc1)CCC	O=C(OCC(=O)N(CCC)CCC)c1ccccc1		1	ACETAMIDE, 2-(BENZOYLOXY)-N,N-DIPROPYL-(1)	106231-55-4(1)	5507	Medium Reliability
1355	COCC(=O)N(C(C)C(=O)OC)c1c(C)cccc1C	COCC(=O)N(c1c(C)cccc1C)C(C(=O)OC)C	O=C(OC)C(N(C(=O)COC)c1c(cccc1C)C)C		2	METALAXYL(1), Metalaxyl-M(1)	57837-19-1(1), 70630-17-0(1)	4950, 5146	High Reliability	Checked on PubChem, Checked on ChemID, Stereochemistry removed
1356	CC(C)(SC(=O)N1CCCCC1)c2ccccc2	O=C(N1CCCCC1)SC(c1ccccc1)(C)C	O=C(N1CCCCC1)SC(c2ccccc2)(C)C		1	Dimepiperate(1)	61432-55-1(1)	5006	High Reliability
1357	CC(C)(C)C(Br)C(O)=NC(C)(C)c1ccccc1 CC(C)(C)C(Br)C(=O)NC(C)(C)c1ccccc1	BrC(C(C)(C)C)C(=NC(c1ccccc1)(C)C)O	OC(=NC(c1ccccc1)(C)C)C(C(C)(C)C)Br		1	BROMOBUTIDE(1)	74712-19-9(1)	5212	High Reliability
1358	CCc1c(N(C(C)COC)C(=O)CCl)c(C)ccc1 CCc1cccc(C)c1N(C(C)COC)C(=O)CCl	COCC(N(c1c(C)cccc1CC)C(=O)CCl)C	O=C(N(c1c(cccc1CC)C)C(C)COC)CCl		1	METOLACHLOR(1)	51218-45-2(1)	4804	High Reliability
1359	CCc1cccc(C)c1N(COC(C)C)C(=O)CCl	ClCC(=O)N(c1c(C)cccc1CC)COC(C)C	O=C(N(c1c(cccc1CC)C)COC(C)C)CCl		1	Propisochlor(1)	86763-47-5(1)	5313	High Reliability
1360	CCCn1cnc2c1c(=O)n(CCCCC(C)=O)c(=O)n2C	CCCn1cnc2c1c(=O)n(CCCCC(=O)C)c(=O)n2C	O=C2c1c(ncn1CCC)N(C(=O)N2CCCCC(=O)C)C		1	Propentofylline(1)	55242-55-2(1)	4903	High Reliability
1361	CCCCCCCCOC(=O)c1cc(O)c(O)c(O)c1	CCCCCCCCOC(=O)c1cc(O)c(c(c1)O)O	O=C(OCCCCCCCC)c1cc(O)c(O)c(O)c1		1	OCTYL GALLATE(1)	1034-01-1(1)	2805	High Reliability
1362	OCC1OC(OC2OC=CC3C(O)C=C(CO)C23)C(O)C(O)C1O	OCC1=CC(C2C1C(OC=C2)OC1OC(CO)C(C(C1O)O)O)O	OCC2=CC(O)C3C=COC(OC1OC(CO)C(O)C(O)C1(O))C23		1	Aucubin(1)	479-98-1(1)	1846	High Reliability	Checked on PubChem, Checked on ChemID, Stereochemistry removed
1363	CCCN(CCC)c1c(cc(cc1[N+]([O-])=O)C(C)C)[N+]([O-])=O	CCCN(c1c(cc(cc1[N+](=O)[O-])C(C)C)[N+](=O)[O-])CCC	O=[N+]([O-])c1cc(cc(c1N(CCC)CCC)[N+](=O)[O-])C(C)C		1	ISOPROPALIN(1)	33820-53-0(1)	4572	High Reliability
1364	CC(C)N(Cc1ccccc1)C(=O)C(C)(C)C	CC(N(C(=O)C(C)(C)C)Cc1ccccc1)C	O=C(N(Cc1ccccc1)C(C)C)C(C)(C)C		1	Tebutam(1)	35256-85-0(1)	4609	High Reliability
1365	CCCCCCCCOC(=O)c1ccc(N)cc1	CCCCCCCCOC(=O)c1ccc(cc1)N	O=C(OCCCCCCCC)c1ccc(N)cc1		1	BENZOIC ACID, 4-AMINO-, OCTYL ESTER(1)	14309-41-2(1)	4028	High Reliability
1366	CCCCCCCCCOC(=O)c1cnccc1	CCCCCCCCCOC(=O)c1cccnc1	O=C(OCCCCCCCCC)c1cnccc1		1	3-Pyridinecarboxylic acid, nonyl ester(1)	98841-58-8(1)	5429	Medium Reliability
1367	CCOc1ccc(cc1)C(=O)OCCN(CC)CC	CCOc1ccc(cc1)C(=O)OCCN(CC)CC	O=C(OCCN(CC)CC)c1ccc(OCC)cc1		1	Parethoxycaine(1)	94-23-5(1)	723	High Reliability
1368	CC1CC(C)C(=O)C(C1)C(O)CC2CC(=O)NC(=O)C2	CC1CC(C)C(=O)C(C1)C(CC1CC(=O)NC(=O)C1)O	O=C1NC(=O)CC(C1)CC(O)C2C(=O)C(C)CC(C)C2		1	CYCLOHEXIMIDE(1)	66-81-9(1)	246	High Reliability	Stereochemistry removed
1369	CCN(C(C)C(C)C)C(=O)SCc1ccccc1	CCN(C(C(C)C)C)C(=O)SCc1ccccc1	O=C(N(CC)C(C)C(C)C)SCc1ccccc1		1	ESPROCARB(1)	85785-20-2(1)	5309	High Reliability
1370	CCCCCCCCCN=C(O)c1cnccc1 CCCCCCCCCNC(=O)c1cccnc1	CCCCCCCCCN=C(c1cccnc1)O	OC(=NCCCCCCCCC)c1cnccc1		1	3-Pyridinecarboxamide, N-nonyl-(1)	81475-35-6(1)	5267	Medium Reliability
1371	CCOP(=S)(NC(C)C)Oc1ccccc1C(=O)OC(C)C	CCOP(=S)(Oc1ccccc1C(=O)OC(C)C)NC(C)C	O=C(OC(C)C)c1ccccc1(OP(OCC)(NC(C)C)=S)		1	ISOFENPHOS(1)	25311-71-1(1)	4387	High Reliability
1372	Cc1cc(c(O)c(c1)C(C)(C)C)C(C)(C)C	Cc1cc(c(c(c1)C(C)(C)C)O)C(C)(C)C	Oc1c(cc(cc1C(C)(C)C)C)C(C)(C)C		1	2,6-DI-T-BUTYL-4-METHYLPHENOL (BHT)(1)	128-37-0(1)	1486	Medium Reliability
1373	CCCCCCCCCc1ccc(O)cc1	CCCCCCCCCc1ccc(cc1)O	Oc1ccc(cc1)CCCCCCCCC		1	P-NONYLPHENOL(1)	104-40-5(1)	952	Medium Reliability
1374	COCCc1ccc(OCC(O)CNC(C)C)cc1	COCCc1ccc(cc1)OCC(CNC(C)C)O	OC(COc1ccc(cc1)CCOC)CNC(C)C		1	METOPROLOL(1)	37350-58-6(1)	4643	High Reliability
1375	OS(O)(=O)=O.C1CCN2CC3CC(CN4CCCCC34)C2C1	C1CCC2N(C1)CC1CC2CN2C1CCCC2	N13(CCCCC1C4CN2CCCCC2C(C3)C4)		1	SPARTEINE SULFATE(1)	299-39-8(1)	1696	High Reliability	Checked on PubChem, Checked on ChemID
1376	OC1=NCCCCCCCCCCCCCC1 O=C1CCCCCCCCCCCCCCN1	OC1=NCCCCCCCCCCCCCC1	OC1=NCCCCCCCCCCCCCC1		1	Azacyclohexadecan-2-one(1)	50768-64-4(1)	4788	Medium Reliability
1377	CCCCCCCCCCCCCCC	CCCCCCCCCCCCCCC	CCCCCCCCCCCCCCC		1	N-PENTADECANE(1)	629-62-9(1)	2568	High Reliability
1378	CCCCCCCCCCCCCCCO	CCCCCCCCCCCCCCCO	OCCCCCCCCCCCCCCC		1	1-PENTADECANOL(1)	629-76-5(1)	2569	High Reliability
1379	CCCCCN(CCCCC)CCCCC	CCCCCN(CCCCC)CCCCC	N(CCCCC)(CCCCC)CCCCC		1	1-Pentanamine, N,N-dipentyl-(1)	621-77-2(1)	2482	High Reliability
1380	FC(F)(F)c1nc2c(cc(Cl)c(Cl)c2)n1C(=O)Oc3ccccc3 FC(F)(F)c1nc2cc(Cl)c(Cl)cc2n1C(=O)Oc3ccccc3	Clc1cc2nc(n(c2cc1Cl)C(=O)Oc1ccccc1)C(F)(F)F	O=C(Oc1ccccc1)n3c(nc2cc(c(cc23)Cl)Cl)C(F)(F)F		1	Fenazaflor(1)	14255-88-0(1)	4022	High Reliability
1381	Fc1ccc(Oc2ccnc3cc(Cl)cc(Cl)c23)cc1	Fc1ccc(cc1)Oc1ccnc2c1c(Cl)cc(c2)Cl	Fc3ccc(Oc2ccnc1cc(cc(c12)Cl)Cl)cc3		1	Quinoline, 5,7-dichloro-4-(4-fluorophenoxy)-(1)	124495-18-7(1)	5653	High Reliability
1382	c1cc-2c(cc1)-c3c4c2cccc4ccc3 c1ccc-2c(c1)-c3cccc4cccc2c34	c1ccc2c(c1)c1cccc3c1c2ccc3	c1ccc2c(c1)c4cccc3cccc2c34		1	FLUORANTHENE(1)	206-44-0(1)	1652	High Reliability
1383	c1cc2c3c(ccc4cccc(cc2)c34)c1 c1cc2ccc3cccc4ccc(c1)c2c34	c1cc2ccc3c4c2c(c1)ccc4ccc3	c1cc2ccc3cccc4ccc(c1)c2c34		1	PYRENE(1)	129-00-0(1)	1489	High Reliability
1384	OC(=O)c1c2ccccc2nc(c1)-c3ccccc3 OC(=O)c1cc(nc2ccccc12)-c3ccccc3	OC(=O)c1cc(nc2c1cccc2)c1ccccc1	O=C(O)c2cc(nc1ccccc12)c3ccccc3		1	2-PHENYLCINCHONINIC ACID(1)	132-60-5(1)	1504	Medium Reliability
1385	N1c2ccccc2Sc3c1ccc4ccccc34	c1ccc2c(c1)Nc1c(S2)c2ccccc2cc1	c1ccc4c(c1)ccc3Nc2ccccc2Sc34		1	7H-Benzo[c]phenothiazine(1)	226-06-2(1)	1663	High Reliability
1386	CCN(Cc1c(Cl)cccc1F)c2c(cc(cc2[N+]([O-])=O)C(F)(F)F)[N+]([O-])=O	CCN(c1c(cc(cc1[N+](=O)[O-])C(F)(F)F)[N+](=O)[O-])Cc1c(F)cccc1Cl	O=[N+]([O-])c1cc(cc(c1N(Cc2c(F)cccc2Cl)CC)[N+](=O)[O-])C(F)(F)F		1	FLUMETRALIN(1)	62924-70-3(1)	5020	High Reliability
1387	CC(Oc1ccc(Oc2nc3c(o2)cc(Cl)cc3)cc1)C(O)=O CC(Oc1ccc(Oc2oc3cc(Cl)ccc3n2)cc1)C(O)=O	OC(=O)C(Oc1ccc(cc1)Oc1nc2c(o1)cc(cc2)Cl)C	O=C(O)C(Oc3ccc(Oc1nc2ccc(cc2(o1))Cl)cc3)C		1	FENOXAPROP-P(1)	113158-40-0(1)	5574	High Reliability	Stereochemistry removed
1388	Oc1c(N=Nc2ccc(cc2)S(O)(=O)=O)c3ccccc3cc1 OS(=O)(=O)c1ccc(NN=C2C(=O)C=Cc3ccccc23)cc1	O=C1C=Cc2c(C1=NNc1ccc(cc1)S(=O)(=O)O)cccc2	O=C3C=Cc1ccccc1C3(=NNc2ccc(cc2)S(=O)(=O)O)		1	C.I. ACID ORANGE 7 (FREE ACID) (7CI)(1)	573-89-7(1)	2207	Medium Reliability	Stereochemistry removed
1389	OC(=O)c1ccccc1CC(=O)c2ccccc2C(O)=O	OC(=O)c1ccccc1CC(=O)c1ccccc1C(=O)O	O=C(O)c2ccccc2(C(=O)Cc1ccccc1(C(=O)O))		1	Benzoic acid, 2,2'-(1-oxo-1,2-ethanediyl)bis-(1)	4281-16-7(1)	3477	High Reliability
1390	OC1=CC2=C3c4c(OCC3(O)CC2=CC1=O)c(O)c(O)cc4 Oc1ccc2c(OCC3(O)CC4=CC(=O)C(=CC4=C23)O)c1O	O=C1C=C2CC3(C(=C2C=C1O)c1ccc(c(c1OC3)O)O)O	O=C1C=C3C(C=C1(O))=C2c4ccc(O)c(O)c4(OCC2(O)C3)		1	Hematein(1)	475-25-2(1)	1837	High Reliability
1391	OC(=O)C(c1ccccc1C(O)=O)c2ccccc2C(O)=O	OC(=O)C(c1ccccc1C(=O)O)c1ccccc1C(=O)O	O=C(O)c1ccccc1C(C(=O)O)c2ccccc2(C(=O)O)		1	Acetic acid, bis(2-carboxyphenyl)-(1)	22589-07-7(1)	4321	Medium Reliability
1392	COC(=O)C(C)Oc1ccc(Oc2ncc(cc2Cl)C(F)(F)F)cc1	COC(=O)C(Oc1ccc(cc1)Oc1ncc(cc1Cl)C(F)(F)F)C	O=C(OC)C(Oc2ccc(Oc1ncc(cc1Cl)C(F)(F)F)cc2)C		1	HALOXYFOP-METHYL(1)	69806-40-2(1)	5130	High Reliability
1393	CC(N(C(=O)c1ccccc1)c2cc(Cl)c(F)cc2)C(O)=O CC(N(c1ccc(F)c(Cl)c1)C(=O)c2ccccc2)C(O)=O	OC(=O)C(N(C(=O)c1ccccc1)c1ccc(c(c1)Cl)F)C	O=C(O)C(N(C(=O)c1ccccc1)c2ccc(F)c(c2)Cl)C		1	FLAMPROP(1)	58667-63-3(1)	4961	High Reliability
1394	CN1c2c(cc(Cl)cc2)C(=NCC1=O)c3ccccc3 CN1C(=O)CN=C(c2ccccc2)c3cc(Cl)ccc13	Clc1ccc2c(c1)C(=NCC(=O)N2C)c1ccccc1	O=C1N(c3ccc(cc3(C(=NC1)c2ccccc2))Cl)C		1	DIAZEPAM(1)	439-14-5(1)	1785	High Reliability
1395	OC(Cn1cncn1)(c2ccc(F)cc2)c3c(F)cccc3 OC(Cn1cncn1)(c2ccc(F)cc2)c3ccccc3F	Fc1ccc(cc1)C(c1ccccc1F)(Cn1cncn1)O	Fc1ccc(cc1)C(O)(c2ccccc2(F))Cn3ncnc3		1	FLUTRIAFOL (PP450)(1)	76674-21-0(1)	5231	Medium Reliability
1396	N(c1ccccc1)c2c3ccccc3ccc2 N(c1ccccc1)c2cccc3ccccc23	c1ccc(cc1)Nc1cccc2c1cccc2	c1ccc(cc1)Nc3cccc2ccccc23		1	1-NAPHTHALENAMINE, N-PHENYL-(1)	90-30-2(1)	654	High Reliability
1397	Nc1ccc2ccccc2c1N=Nc3ccccc3	Nc1ccc2c(c1N=Nc1ccccc1)cccc2	N(=Nc1c(N)ccc2ccccc12)c3ccccc3		1	2-Naphthalenamine, 1-(phenylazo)-(1)	85-84-7(1)	566	Medium Reliability
1398	COc1cc(N=C(O)c2cnccc2)c3ncccc3c1 COc1cc(NC(=O)c2cccnc2)c3ncccc3c1	COc1cc2cccnc2c(c1)N=C(c1cccnc1)O	OC(=Nc1cc(OC)cc2cccnc12)c3cnccc3		1	Nicotinamide, N-(6-methoxy-8-quinolyl)-(1)	19275-71-9(1)	4221	Medium Reliability
1399	COC(=O)Nc1nc2c([nH]1)ccc(c2)C(=O)c3ccccc3 COC(=O)Nc1[nH]c2cc(ccc2n1)C(=O)c3ccccc3	COC(=O)Nc1[nH]c2c(n1)cc(cc2)C(=O)c1ccccc1	O=C(OC)Nc1nc2cc(ccc2([nH]1))C(=O)c3ccccc3		1	MEBENDAZOLE(1)	31431-39-7(1)	4525	High Reliability
1400	Cc1c2ccccc2c(C)c3ccccc13	Cc1c2ccccc2c(c2c1cccc2)C	c1ccc3c(c1)c(c2ccccc2c3C)C		1	9,10-DIMETHYLANTHRACENE(1)	781-43-1(1)	2688	High Reliability
1401	CCc1cc2cc3ccccc3cc2cc1 CCc1ccc2cc3ccccc3cc2c1	CCc1ccc2c(c1)cc1c(c2)cccc1	c1ccc2cc3cc(ccc3(cc2(c1)))CC		1	2-ETHYLANTHRACENE(1)	52251-71-5(1)	4830	High Reliability
1402	CCOC(=O)C(O)(c1ccc(Cl)cc1)c2ccc(Cl)cc2	CCOC(=O)C(c1ccc(cc1)Cl)(c1ccc(cc1)Cl)O	O=C(OCC)C(O)(c1ccc(cc1)Cl)c2ccc(cc2)Cl		1	CHLOROBENZILATE(1)	510-15-6(1)	1948	High Reliability
1403	COC(=O)C(C)Oc1ccc(Oc2ccc(Cl)cc2Cl)cc1	COC(=O)C(Oc1ccc(cc1)Oc1ccc(cc1Cl)Cl)C	O=C(OC)C(Oc2ccc(Oc1ccc(cc1Cl)Cl)cc2)C		1	DICLOFOP-METHYL(1)	51338-27-3(1)	4810	High Reliability
1404	Cl.CNC1=Nc2ccc(Cl)cc2C(c3ccccc3)=N(=O)C1 CNC1=Nc2c(cc(Cl)cc2)C(c3ccccc3)=N(=O)C1 [H+].[Cl-].CN=C1CN(O)C(=c2cc(Cl)ccc2=N1)c3ccccc3 CN=C1CN(O)C(=c2cc(Cl)ccc2=N1)c3ccccc3	CNC1=Nc2ccc(cc2C(=[N+](C1)[O-])c1ccccc1)Cl	[O-][N+]2=C(c1ccccc1)c3cc(ccc3(N=C(NC)C2))Cl		1	LIBRIUM(1)	58-25-3(1)	148	High Reliability	Differences in counterions
1405	CN(C(=O)COc1nc2ccccc2s1)c3ccccc3	O=C(N(c1ccccc1)C)COc1nc2c(s1)cccc2	O=C(N(c1ccccc1)C)COc3nc2ccccc2s3		1	MEFENACET(1)	73250-68-7(1)	5181	High Reliability
1406	CC(C(O)=O)c1cc(ccc1)C(=O)c2ccccc2 CC(C(O)=O)c1cccc(c1)C(=O)c2ccccc2	OC(=O)C(c1cccc(c1)C(=O)c1ccccc1)C	O=C(O)C(c1cccc(c1)C(=O)c2ccccc2)C		1	KETOPROFEN(1)	22071-15-4(1)	4308	High Reliability
1407	CCOC(=O)c1ccccc1C(=O)c2ccccc2	CCOC(=O)c1ccccc1C(=O)c1ccccc1	O=C(OCC)c2ccccc2(C(=O)c1ccccc1)		1	Benzoic acid, 2-benzoyl-, ethyl ester(1)	604-61-5(1)	2377	High Reliability
1408	OC(=O)CCC(=O)c1ccc(cc1)-c2ccccc2	O=C(c1ccc(cc1)c1ccccc1)CCC(=O)O	O=C(O)CCC(=O)c1ccc(cc1)c2ccccc2		1	FENBUFEN(1)	36330-85-5(1)	4626	High Reliability
1409	OC(=O)CC(C(O)=O)(c1ccccc1)c2ccccc2	OC(=O)C(c1ccccc1)(c1ccccc1)CC(=O)O	O=C(O)CC(C(=O)O)(c1ccccc1)c2ccccc2		1	Butanedioic acid, 2,2-diphenyl-(1)	10186-26-2(1)	3905	Medium Reliability
1410	CC(Oc1c(Cl)c(C)c(Cl)cc1)C(O)=Nc2ccccc2 CC(Oc1ccc(Cl)c(C)c1Cl)C(=O)Nc2ccccc2	OC(=Nc1ccccc1)C(Oc1ccc(c(c1Cl)C)Cl)C	OC(=Nc1ccccc1)C(Oc2ccc(c(c2Cl)C)Cl)C		1	CLOMEPROP(1)	84496-56-0(1)	5300	High Reliability
1411	CCOCOc1ccc(cc1)C(=O)Nc2cccc(Cl)c2Cl	CCOCOc1ccc(cc1)C(=O)Nc1cccc(c1Cl)Cl	O=C(Nc1cccc(c1Cl)Cl)c2ccc(OCOCC)cc2		1	Etobenzanid(1)	79540-50-4(1)	5255	High Reliability	Checked on PubChem, Checked on ChemID
1412	COc1ccc(cc1)C(c2ccc(OC)cc2)C(Cl)(Cl)Cl	COc1ccc(cc1)C(C(Cl)(Cl)Cl)c1ccc(cc1)OC	O(c1ccc(cc1)C(c2ccc(OC)cc2)C(Cl)(Cl)Cl)C		1	METHOXYCHLOR(1)	72-43-5(1)	294	Medium Reliability
1413	C1Cc2ccc3CCCc4c3c2c(C1)cc4 C1Cc2ccc3CCCc4ccc(C1)c2c34	C1Cc2ccc3c4c2c(C1)ccc4CCC3	c1cc3c2c4c1CCCc4(ccc2CCC3)		1	1,2,3,6,7,8-Hexahydropyrene(1)	1732-13-4(1)	2975	High Reliability
1414	CC1Nc2cc(Cl)c(cc2C(=O)N1c3ccccc3C)S(N)(=O)=O	CC1Nc2cc(Cl)c(cc2C(=O)N1c1ccccc1C)S(=O)(=O)N	O=C1c3cc(c(cc3(NC(N1c2ccccc2C)C))Cl)S(=O)(=O)N		1	Metolazone(1)	17560-51-9(1)	4158	High Reliability
1415	Cc1cnc2c(ccc3c(C)c(C)cnc23)c1C	Cc1c(C)cnc2c1ccc1c2ncc(c1C)C	n2cc(c(c3ccc1c(ncc(c1C)C)c23)C)C		1	1,10-Phenanthroline, 3,4,7,8-tetramethyl-(1)	1660-93-1(1)	2955	High Reliability
1416	COC(=O)Nc1cc(OC(=O)Nc2cccc(C)c2)ccc1 COC(=O)Nc1cccc(OC(=O)Nc2cccc(C)c2)c1	COC(=O)Nc1cccc(c1)OC(=O)Nc1cccc(c1)C	O=C(Oc1cccc(c1)NC(=O)OC)Nc2cccc(c2)C		1	PHENMEDIPHAM(1)	13684-63-4(1)	3997	High Reliability
1417	CCOC(=O)Nc1cc(OC(=O)Nc2ccccc2)ccc1 CCOC(=O)Nc1cccc(OC(=O)Nc2ccccc2)c1	CCOC(=O)Nc1cccc(c1)OC(=O)Nc1ccccc1	O=C(Oc1cccc(c1)NC(=O)OCC)Nc2ccccc2		1	DESMEDIPHAM(1)	13684-56-5(1)	3996	High Reliability
1418	COc1c(C)cc(cc1)C(=O)c2cccc(C)c2	COc1ccc(cc1C)C(=O)c1cccc(c1)C	O=C(c1cccc(c1)C)c2ccc(OC)c(c2)C		1	4-Methoxy-3,3'-dimethylbenzophenone(1)	41295-28-7(1)	4741	High Reliability
1419	COC(=O)c1c(CC(C)C)c(C2=NCCS2)c(nc1C(F)F)C(F)(F)F	COC(=O)c1c(nc(c(c1CC(C)C)C1=NCCS1)C(F)(F)F)C(F)F	O=C(OC)c2c(nc(c(C1=NCCS1)c2CC(C)C)C(F)(F)F)C(F)F		1	Thiazopyr(1)	117718-60-2(1)	5616	High Reliability
1420	CN(C)C(=O)C(c1ccccc1)c2ccccc2	CN(C(=O)C(c1ccccc1)c1ccccc1)C	O=C(N(C)C)C(c1ccccc1)c2ccccc2		1	DIPHENAMID(1)	957-51-7(1)	2775	High Reliability
1421	CCOC(=O)C1=NN(c2c(Cl)cc(Cl)cc2)C(C)(C1)C(=O)OCC CCOC(=O)C1=NN(c2ccc(Cl)cc2Cl)C(C)(C1)C(=O)OCC	CCOC(=O)C1(C)CC(=NN1c1ccc(cc1Cl)Cl)C(=O)OCC	O=C(OCC)C2=NN(c1ccc(cc1Cl)Cl)C(C(=O)OCC)(C)C2		1	Mefenpyr-diethyl(1)	135590-91-9(1)	5685	Medium Reliability
1422	COc1c(CN(C(=O)CCl)c2c(C)cccc2C)scc1	ClCC(=O)N(c1c(C)cccc1C)Cc1sccc1OC	O=C(N(c1c(cccc1C)C)Cc2c(OC)ccs2)CCl		1	Thenylchlor(1)	96491-05-3(1)	5404	High Reliability
1423	COc1ccc(Oc2ccc(NC(=O)N(C)C)cc2)cc1	COc1ccc(cc1)Oc1ccc(cc1)NC(=O)N(C)C	O=C(Nc2ccc(Oc1ccc(OC)cc1)cc2)N(C)C		1	DIFENOXURON(1)	14214-32-5(1)	4020	High Reliability
1424	[Cl-].CN(C)c1cc2[s+]c3c(ccc(c3)N(C)C)nc2cc1 [Cl-].CN(C)c1ccc2nc3ccc(cc3[s+]c2c1)N(C)C	CN(c1ccc2c(c1)[s+]c1c(n2)ccc(c1)N(C)C)C	n2c1ccc(cc1[s+]c3cc(ccc23)N(C)C)N(C)C		1	METHYLENE BLUE(1)	61-73-4(1)	201	High Reliability
1425	CCS(=O)(=O)c1c(n2ccccc2n1)S(=O)(=O)NC(=O)Nc3nc(OC)cc(OC)n3	COc1cc(OC)nc(n1)NC(=O)NS(=O)(=O)c1n2ccccc2nc1S(=O)(=O)CC	O=C(Nc1nc(OC)cc(n1)OC)NS(=O)(=O)c3c(nc2ccccn23)S(=O)(=O)CC		1	SULFOSULFURON(1)	141776-32-1(1)	5711	High Reliability
1426	O=P(Oc1ccccc1)(Oc2ccccc2)N3CCOCC3	O=P(N1CCOCC1)(Oc1ccccc1)Oc1ccccc1	O=P(Oc1ccccc1)(Oc2ccccc2)N3CCOCC3		1	Phosphonic acid, 4-morpholinyl-, diphenyl ester(1)	7412-25-1(1)	3839	Medium Reliability
1427	OC1CC(O)(CC(OC(=O)C=Cc2cc(O)c(O)cc2)C1O)C(O)=O OC1CC(O)(CC(OC(=O)C=Cc2ccc(O)c(O)c2)C1O)C(O)=O	O=C(OC1CC(O)(CC(C1O)O)C(=O)O)C=Cc1ccc(c(c1)O)O	O=C(OC1CC(O)(C(=O)O)CC(O)C1(O))C=Cc2ccc(O)c(O)c2		1	Chlorogenic Acid(1)	327-97-9(1)	1734	High Reliability	Stereochemistry removed
1428	CN(C)CCC(c1ccc(Cl)cc1)c2ncccc2 CN(C)CCC(c1ccc(Cl)cc1)c2ccccn2.OC(=O)C=CC(O)=O	CN(CCC(c1ccccn1)c1ccc(cc1)Cl)C	n1ccccc1C(c2ccc(cc2)Cl)CCN(C)C		1	CHLORPHENIRAMINE(1)	132-22-9(1)	1502	High Reliability	Differences in counterions, Stereochemistry removed
1429	CC1(C)SC2C(NC(=O)C(N)c3ccccc3)C(=O)N2C1C(O)=O	NC(c1ccccc1)C(=O)NC1C(=O)N2C1SC(C2C(=O)O)(C)C	O=C(O)C3N2C(=O)C(NC(=O)C(N)c1ccccc1)C2SC3(C)(C)		1	AMPICILLIN(1)	69-53-4(1)	267	High Reliability	Stereochemistry removed
1430	CC1=C(N2C(SC1)C(NC(=O)C(N)C3=CCC=CC3)C2=O)C(O)=O O.O.CC1=C(N2C(SC1)C(NC(=O)C(N)C3=CCC=CC3)C2=O)C(O)=O	O=C(C(C1=CCC=CC1)N)NC1C(=O)N2C1SCC(=C2C(=O)O)C	O=C(O)C3=C(C)CSC2N3(C(=O)C2(NC(=O)C(N)C1=CCC=CC1))		1	Cephradine(1)	38821-53-3(1)	4698	High Reliability	Differences in counterions, Stereochemistry removed
1431	CCN(C1CCCCC1)C(=O)n2nnn(c2=O)-c3ccccc3Cl	CCN(C(=O)n1nnn(c1=O)c1ccccc1Cl)C1CCCCC1	O=C1N(N=NN1c2ccccc2Cl)C(=O)N(CC)C3CCCCC3		1	FENTRAZAMIDE(1)	158237-07-1(1)	5733	High Reliability
1432	C(CNCc1ccccc1)NCc2ccccc2	N(Cc1ccccc1)CCNCc1ccccc1	c1ccc(cc1)CNCCNCc2ccccc2		1	1,2-Ethanediamine, N,N'-bis(phenylmethyl)-(1)	140-28-3(1)	1554	High Reliability
1433	CCCC1C(=O)N2N(C1=O)c3cc(C)ccc3N=C2N(C)C	CCCC1C(=O)n2n(C1=O)c1cc(C)ccc1nc2N(C)C	O=C2N3C(=Nc1ccc(cc1N3(C(=O)C2CCC))C)N(C)C		1	Apazone(1)	13539-59-8(1)	3985	High Reliability
1434	CC(C)(O)CC(C)(O)c1cccc2ccccc12	CC(CC(c1cccc2c1cccc2)(O)C)(O)C	OC(c2cccc1ccccc12)(C)CC(O)(C)C		1	2,4-Pentanediol, 2-methyl-4-(1-naphthalenyl)-(1)	38836-20-3(1)	4699	Medium Reliability
1435	COP(=S)(OC)Oc1ccc(Sc2ccc(OP(=S)(OC)OC)cc2)cc1	COP(=S)(Oc1ccc(cc1)Sc1ccc(cc1)OP(=S)(OC)OC)OC	O(c1ccc(cc1)Sc2ccc(OP(OC)(OC)=S)cc2)P(OC)(OC)=S		1	TEMEPHOS(1)	3383-96-8(1)	3374	Medium Reliability
1436	CC1CCCCN1CCCOC(=O)c2cc(Cl)c(Cl)cc2 CC1CCCCN1CCCOC(=O)c2ccc(Cl)c(Cl)c2	CC1CCCCN1CCCOC(=O)c1ccc(c(c1)Cl)Cl	O=C(OCCCN1CCCCC1C)c2ccc(c(c2)Cl)Cl		1	PIPERALIN(1)	3478-94-2(1)	3387	High Reliability
1437	CN(C)CCN(Cc1ccccc1)c2ncccc2 [H+].[Cl-].CN(C)CCN(Cc1ccccc1)c2ccccn2	CN(CCN(c1ccccn1)Cc1ccccc1)C	n1ccccc1N(Cc2ccccc2)CCN(C)C		1	Tripelennamine(1)	91-81-6(1)	679	High Reliability	Differences in counterions
1438	CC(C)NCC(O)COc1c2ccccc2ccc1 CC(C)NCC(O)COc1cccc2ccccc12	OC(COc1cccc2c1cccc2)CNC(C)C	OC(COc1cccc2ccccc12)CNC(C)C		1	PROPRANOLOL(1)	525-66-6(1)	1988	High Reliability
1439	CN1C2CCC1CC(C2)OC(=O)C(O)c3ccccc3	OC(c1ccccc1)C(=O)OC1CC2CCC(C1)N2C	O=C(OC2CC1N(C)C(CC1)C2)C(O)c3ccccc3		1	HOMATROPIN(1)	87-00-3(1)	581	High Reliability	Stereochemistry removed
1440	CCCCCCCCOC(=O)COc1c(Cl)cc(Cl)cc1 CCCCCCCCOC(=O)COc1ccc(Cl)cc1Cl	CCCCCCCCOC(=O)COc1ccc(cc1Cl)Cl	O=C(OCCCCCCCC)COc1ccc(cc1Cl)Cl		1	2,4-D, OCTYL ESTER(1)	1928-44-5(1)	3034	Medium Reliability
1441	CC(C)(C)C(O)(CCc1ccc(Cl)cc1)Cn2cncn2	Clc1ccc(cc1)CCC(C(C)(C)C)(Cn1cncn1)O	OC(Cn1ncnc1)(CCc2ccc(cc2)Cl)C(C)(C)C		1	TEBUCONAZOLE(1)	107534-96-3(1)	5532	High Reliability
1442	CCOC(=O)CN(C(=O)CCl)c1c(CC)cccc1CC	CCOC(=O)CN(c1c(CC)cccc1CC)C(=O)CCl	O=C(OCC)CN(C(=O)CCl)c1c(cccc1CC)CC		1	ANTOR(1)	38727-55-8(1)	4693	High Reliability
1443	CNC(=O)Oc1cc(C)c(N(CC=C)CC=C)c(C)c1	C=CCN(c1c(C)cc(cc1C)OC(=O)NC)CC=C	O=C(Oc1cc(c(c(c1)C)N(CC=C)CC=C)C)NC		1	Allyxycarb [BSI:ISO](1)	6392-46-7(1)	3751	Medium Reliability
1444	CCN(CC)C(=O)n1cnc(n1)S(=O)(=O)c2c(C)cc(C)cc2C	CCN(C(=O)n1cnc(n1)S(=O)(=O)c1c(C)cc(cc1C)C)CC	O=C(n1nc(nc1)S(=O)(=O)c2c(cc(cc2C)C)C)N(CC)CC		1	Cafenstrole(1)	125306-83-4(1)	5656	High Reliability
1445	CC(=O)OCC1OC(OC(C)=O)C(OC(C)=O)C(OC(C)=O)C1OC(C)=O	CC(=O)OCC1OC(OC(=O)C)C(C(C1OC(=O)C)OC(=O)C)OC(=O)C	O=C(OCC1OC(OC(=O)C)C(OC(=O)C)C(OC(=O)C)C1(OC(=O)C))C		1	beta-D-glucopyranose, pentaacetate(1)	604-69-3(1)	2378	High Reliability	Checked on PubChem, Checked on ChemID, Stereochemistry removed
1446	CC(=O)OCC(OC(C)=O)C(OC(C)=O)C(OC(C)=O)C(OC(C)=O)C=O	O=CC(C(C(C(OC(=O)C)COC(=O)C)OC(=O)C)OC(=O)C)OC(=O)C	O=CC(OC(=O)C)C(OC(=O)C)C(OC(=O)C)C(OC(=O)C)COC(=O)C		1	D-GLUCOSE, 2,3,4,5,6-PENTAACETATE(1)	3891-59-6(1)	3443	High Reliability	Stereochemistry removed
1447	CC(C)COC(=O)c1c(cccc1)C(=O)OCC(C)C CC(C)COC(=O)c1ccccc1C(=O)OCC(C)C	CC(COC(=O)c1ccccc1C(=O)OCC(C)C)C	O=C(OCC(C)C)c1ccccc1(C(=O)OCC(C)C)		1	DI-ISOBUTYLPHTHALATE(1)	84-69-5(1)	545	High Reliability
1448	CCCCOC(=O)c1ccccc1C(=O)OCCCC	CCCCOC(=O)c1ccccc1C(=O)OCCCC	O=C(OCCCC)c1ccccc1(C(=O)OCCCC)		1	DIBUTYL PHTHALATE(1)	84-74-2(1)	546	High Reliability
1449	CC(C)N1C(SCN(C1=O)c2ccccc2)=NC(C)(C)C	CC(N1C(=NC(C)(C)C)SCN(C1=O)c1ccccc1)C	O=C2N(c1ccccc1)CSC(=NC(C)(C)C)N2C(C)C		1	Buprofezin(1)	69327-76-0(1)	5117	High Reliability
1450	CCCCCCCCCOC(=O)c1ccc(N)cc1	CCCCCCCCCOC(=O)c1ccc(cc1)N	O=C(OCCCCCCCCC)c1ccc(N)cc1		1	BENZOIC ACID, 4-AMINO-, NONYL ESTER(1)	37139-21-2(1)	4641	Medium Reliability
1451	CCCCCCCCCCOC(=O)c1cnccc1	CCCCCCCCCCOC(=O)c1cccnc1	O=C(OCCCCCCCCCC)c1cnccc1		1	3-Pyridinecarboxylic acid, decyl ester(1)	5338-17-0(1)	3588	High Reliability
1452	CCC(C)N(C(C)CC)C(=O)SCc1ccccc1	CCC(N(C(=O)SCc1ccccc1)C(CC)C)C	O=C(N(C(C)CC)C(C)CC)SCc1ccccc1		1	TIOCARBAZIL(1)	36756-79-3(1)	4637	High Reliability
1453	CCCCCCCCCCc1ccccc1	CCCCCCCCCCc1ccccc1	c1ccc(cc1)CCCCCCCCCC		1	1-PHENYLDECANE(1)	104-72-3(1)	956	High Reliability
1454	CCCCCCCCCCNC(=O)c1cnccc1	CCCCCCCCCCNC(=O)c1cccnc1	O=C(NCCCCCCCCCC)c1cnccc1		1	3-Pyridinecarboxamide, N-decyl-(1)	81475-36-7(1)	5268	Medium Reliability
1455	CCCCCCCCCCCCN1CCCC1=O	CCCCCCCCCCCCN1CCCC1=O	O=C1N(CCC1)CCCCCCCCCCCC		1	1-LAURYL-2-PYRROLIDONE(1)	2687-96-9(1)	3274	Medium Reliability
1456	CCCCCCCCCCCCCCCC(O)=O	CCCCCCCCCCCCCCCC(=O)O	O=C(O)CCCCCCCCCCCCCCC		1	PALMITIC ACID(1)	57-10-3(1)	117	High Reliability
1457	CCCCCCCCCCCCCCCC	CCCCCCCCCCCCCCCC	CCCCCCCCCCCCCCCC		1	N-HEXADECANE(1)	544-76-3(1)	2111	High Reliability
1458	CCCCCCCCCCCCCCCCO	CCCCCCCCCCCCCCCCO	OCCCCCCCCCCCCCCCC		1	1-HEXADECANOL(1)	36653-82-4(1)	4635	High Reliability
1459	FC(F)C(F)(F)Oc1c(Cl)cc(NC(=O)NC(=O)c2c(F)cccc2F)cc1Cl	O=C(NC(=O)c1c(F)cccc1F)Nc1cc(Cl)c(c(c1)Cl)OC(C(F)F)(F)F	O=C(NC(=O)c1c(F)cccc1(F))Nc2cc(c(OC(F)(F)C(F)F)c(c2)Cl)Cl		1	HEXAFLUMURON(1)	86479-06-3(1)	5311	High Reliability
1460	Fc1cc2c(cc1)nc(-n3cncn3)n(c2=O)-c4c(Cl)cc(Cl)cc4 Fc1ccc2nc(-n3cncn3)n(c(=O)c2c1)-c4ccc(Cl)cc4Cl	Clc1ccc(c(c1)Cl)n1c(nc2c(c1=O)cc(cc2)F)n1cncn1	O=C2c4cc(F)ccc4(N=C(n1ncnc1)N2c3ccc(cc3Cl)Cl)		1	Fluquinconazole(1)	136426-54-5(1)	5698	High Reliability
1461	[O-][N+](=O)c1ccc2ccc3cccc4ccc1c2c34	[O-][N+](=O)c1ccc2c3c1ccc1c3c(cc2)ccc1	O=[N+]([O-])c4ccc1ccc2cccc3ccc4(c1c23)		1	Pyrene, 1-nitro-(1)	5522-43-0(1)	3630	High Reliability
1462	[O-][N+](=O)c1ccc2-c3ccccc3-c4cccc1c24	[O-][N+](=O)c1ccc2c3c1cccc3c1c2cccc1	O=[N+]([O-])c4ccc3c1ccccc1c2cccc4(c23)		1	3-Nitrofluoranthene(1)	892-21-7(1)	2734	High Reliability
1463	C1c2ccccc2-c3c1cc4ccccc4c3 C1c2ccccc2-c3cc4ccccc4cc13	c1ccc2c(c1)c1cc3ccccc3cc1C2	c1ccc2cc4c(cc2(c1))c3ccccc3C4		2	11H-BENZO(B)FLUORENE(1), BENZO(B)FLUORENE(1)	243-17-4(1), 30777-19-6(1)	1669, 4514	High Reliability
1464	C1c2ccccc2-c3ccc4ccccc4c13	c1ccc2c(c1)c1ccc3c(c1C2)cccc3	c1ccc3c(c1)ccc4c2ccccc2Cc34		2	11H-BENZO(A)FLUORENE(1), BENZO(A)FLUORENE(1)	238-84-6(1), 30777-18-5(1)	1667, 4513	High Reliability
1465	OC(c1ccc(Cl)cc1)(c2cncnc2)c3ccccc3Cl	Clc1ccc(cc1)C(c1ccccc1Cl)(c1cncnc1)O	OC(c1cncnc1)(c2ccc(cc2)Cl)c3ccccc3Cl		1	FENARIMOL(1)	60168-88-9(1)	4984	High Reliability
1466	OC(=O)Cc1c(nc(s1)-c2ccccc2)-c3ccc(Cl)cc3	OC(=O)Cc1sc(nc1c1ccc(cc1)Cl)c1ccccc1	O=C(O)Cc2c(nc(c1ccccc1)s2)c3ccc(cc3)Cl		1	FENTIAZAC(1)	18046-21-4(1)	4176	High Reliability
1467	Clc1ccc(CSC(Cn2cncn2)=Nc3c(Cl)cc(Cl)cc3)cc1 Clc1ccc(CSC(Cn2cncn2)=Nc3ccc(Cl)cc3Cl)cc1	Clc1ccc(cc1)CSC(=Nc1ccc(cc1Cl)Cl)Cn1cncn1	n1cnn(c1)CC(=Nc2ccc(cc2Cl)Cl)SCc3ccc(cc3)Cl		1	Imibenconazole(1)	86598-92-7(1)	5312	High Reliability
1468	Fc1ccc(cc1)C2(Cn3cncn3)OC2c4c(Cl)cccc4	Fc1ccc(cc1)C1(Cn2cncn2)OC1c1ccccc1Cl	Fc1ccc(cc1)C3(OC3(c2ccccc2Cl))(Cn4ncnc4)		1	BAS 480F(1)	106325-08-0(1)	5525	High Reliability	Checked on PubChem, Checked on ChemID
1469	CC(Oc1ccc(Oc2ncc(Cl)cc2F)cc1)C(=O)OCC#C	C#CCOC(=O)C(Oc1ccc(cc1)Oc1ncc(cc1F)Cl)C	O=C(OCC#C)C(Oc2ccc(Oc1ncc(cc1(F))Cl)cc2)C		1	CLODINAFOP-PROPARGYL(1)	105512-06-9(1)	5492	High Reliability	Stereochemistry removed
1470	CC(Oc1ccc(Oc2cnc3cc(Cl)ccc3n2)cc1)C(O)=O	OC(=O)C(Oc1ccc(cc1)Oc1cnc2c(n1)ccc(c2)Cl)C	O=C(O)C(Oc3ccc(Oc1nc2ccc(cc2(nc1))Cl)cc3)C		1	Quizalofop(1)	76578-12-6(1)	5229	High Reliability
1471	OC(=O)c1c(cccc1)C(=O)Nc2ccc(cc2)S(=O)(=O)Nc3nccs3 OC(=O)c1ccccc1C(=O)Nc2ccc(cc2)S(=O)(=O)Nc3sccn3	O=C(c1ccccc1C(=O)O)Nc1ccc(cc1)S(=O)(=O)Nc1nccs1	O=C(O)c3ccccc3(C(=O)Nc1ccc(cc1)S(=O)(=O)Nc2nccs2)		1	Phthalylsulfathiazole(1)	85-73-4(1)	562	High Reliability
1472	ON(C(=O)c1ccccc1)c2cccc3ccccc23	O=C(N(c1cccc2c1cccc2)O)c1ccccc1	O=C(c1ccccc1)N(O)c3cccc2ccccc23		1	Benzamide, N-hydroxy-N-1-naphthalenyl-(1)	29556-18-1(1)	4486	Medium Reliability
1473	Cc1c(F)c(F)c(COC(=O)C2C(C=C(Cl)C(F)(F)F)C2(C)C)c(F)c1F	O=C(C1C(C1(C)C)C=C(C(F)(F)F)Cl)OCc1c(F)c(F)c(c(c1F)F)C	O=C(OCc1c(F)c(F)c(c(F)c1(F))C)C2C(C=C(C(F)(F)F)Cl)C2(C)(C)		1	TETRAFLUTHRIN(1)	79538-32-2(1)	5254	Medium Reliability	Stereochemistry removed
1474	COC(=O)C(C)N(C(=O)c1ccccc1)c2cc(Cl)c(F)cc2 COC(=O)C(C)N(C(=O)c1ccccc1)c2ccc(F)c(Cl)c2	COC(=O)C(N(C(=O)c1ccccc1)c1ccc(c(c1)Cl)F)C	O=C(OC)C(N(C(=O)c1ccccc1)c2ccc(F)c(c2)Cl)C		2	FLAMPROP-METHYL(1), Flamprop-M-methyl(1)	52756-25-9(1), 63729-98-6(1)	4863, 5026	High Reliability	Stereochemistry removed
1475	CC(C)OC(=O)C(O)(c1ccc(Br)cc1)c2ccc(Br)cc2	CC(OC(=O)C(c1ccc(cc1)Br)(c1ccc(cc1)Br)O)C	O=C(OC(C)C)C(O)(c1ccc(cc1)Br)c2ccc(cc2)Br		1	ISOPROPYL 4,4'DIBROMOBENZILATE(1)	18181-80-1(1)	4185	High Reliability
1476	CC(Oc1ccc(Oc2ncc(Cl)cc2Cl)cc1)C(=O)N3CCCO3	Clc1cnc(c(c1)Cl)Oc1ccc(cc1)OC(C(=O)N1CCCO1)C	O=C(N1OCCC1)C(Oc3ccc(Oc2ncc(cc2Cl)Cl)cc3)C		1	ISOXAPYRIFOP(1)	87757-18-4(1)	5321	High Reliability
1477	CN(C)CCOC(C)(c1ccccc1)c2ccc(Cl)cc2 OCCN(Cc1ccc(Oc2ccc(cc2)[N+]([O-])=O)cc1)C(=O)C(Cl)Cl	OCCN(C(=O)C(Cl)Cl)Cc1ccc(cc1)Oc1ccc(cc1)[N+](=O)[O-]	O=C(N(Cc2ccc(Oc1ccc(cc1)[N+](=O)[O-])cc2)CCO)C(Cl)Cl		1	chlorphenoxamide(1)	3576-64-5(1)	3400	High Reliability	Name verified in PubChem
1478	CC(C)OC(=O)C(O)(c1ccc(Cl)cc1)c2ccc(Cl)cc2	CC(OC(=O)C(c1ccc(cc1)Cl)(c1ccc(cc1)Cl)O)C	O=C(OC(C)C)C(O)(c1ccc(cc1)Cl)c2ccc(cc2)Cl		1	ISOPROPYL-4,4'-DICHLOROBENZILATE(1)	5836-10-2(1)	3671	High Reliability
1479	CC(C)Oc1cc(NC(=O)c2c(cccc2)C(F)(F)F)ccc1 CC(C)Oc1cccc(NC(=O)c2ccccc2C(F)(F)F)c1	CC(Oc1cccc(c1)NC(=O)c1ccccc1C(F)(F)F)C	O=C(Nc1cccc(OC(C)C)c1)c2ccccc2C(F)(F)F		1	Flutolanil(1)	66332-96-5(1)	5063	High Reliability
1480	CC(=O)c1ccc(NC(=O)Nc2ccc(cc2)C(C)=O)cc1	O=C(Nc1ccc(cc1)C(=O)C)Nc1ccc(cc1)C(=O)C	O=C(Nc1ccc(cc1)C(=O)C)Nc2ccc(cc2)C(=O)C		1	Urea, N,N'-bis(4-acetylphenyl)-(1)	20782-48-3(1)	4275	High Reliability
1481	CC(C)=C1OC(=O)N(C1=O)c2c(F)cc(Cl)c(OC3CCCC3)c2	CC(=C1OC(=O)N(C1=O)c1cc(OC2CCCC2)c(cc1F)Cl)C	O=C1OC(C(=O)N1c3cc(OC2CCCC2)c(cc3(F))Cl)=C(C)C		1	PENTOXAZONE(1)	110956-75-7(1)	5559	High Reliability	Checked on PubChem, Checked on ChemID
1482	CC(C)C1(C)N=C(NC1=O)c2nc3c(cccc3)cc2C(O)=O CC(C)C1(C)N=C(NC1=O)c2nc3ccccc3cc2C(O)=O	CC(C1(C)N=C(NC1=O)c1nc2ccccc2cc1C(=O)O)C	O=C(O)c2cc3ccccc3(nc2(C1=NC(C(=O)N1)(C)C(C)C))		1	Imazaquin(1)	81335-37-7(1)	5262	High Reliability
1483	CN1CCc2cccc-3c2C1Cc4c3c(O)c(O)cc4 CN1CCc2cccc-3c2C1Cc4ccc(O)c(O)c34	CN1CCc2c3C1Cc1ccc(c(c1c3ccc2)O)O	Oc1ccc4c(c1(O))c2cccc3c2C(N(C)CC3)C4		1	6A-BETA-APORPHINE-10,11-DIOL(1)	58-00-4(1)	143	High Reliability	Checked on PubChem, Checked on ChemID, Stereochemistry removed
1484	Cc1cc(ccc1N=Nc2c(Cl)cc(cc2Cl)[N+]([O-])=O)N(CCO)CCO	OCCN(c1ccc(c(c1)C)N=Nc1c(Cl)cc(cc1Cl)[N+](=O)[O-])CCO	O=[N+]([O-])c2cc(c(N=Nc1ccc(cc1C)N(CCO)CCO)c(c2)Cl)Cl		1	DIS. A. 10(1)	58528-60-2(1)	4959	High Reliability	Checked on PubChem, Checked on ChemID
1485	OC(=O)c1cn(C2CC2)c3cc(N4CCNCC4)c(F)cc3c1=O	Fc1cc2c(cc1N1CCNCC1)n(cc(c2=O)C(=O)O)C1CC1	O=C(O)C1=CN(c2cc(c(F)cc2(C1(=O)))N3CCNCC3)C4CC4		1	CIPROFLOXACIN(1)	85721-33-1(1)	5307	High Reliability
1486	Cc1cc(C)nc(NC(=O)NS(=O)(=O)c2c(cccc2)C(=O)OC3COC3)n1 Cc1cc(C)nc(NC(=O)NS(=O)(=O)c2ccccc2C(=O)OC3COC3)n1	O=C(NS(=O)(=O)c1ccccc1C(=O)OC1COC1)Nc1nc(C)cc(n1)C	O=C(OC1COC1)c2ccccc2S(=O)(=O)NC(=O)Nc3nc(cc(n3)C)C		1	Oxasulfuron(1)	144651-06-9(1)	5714	High Reliability
1487	CN(C)CCCN1c2c(Sc3c1cc(Cl)cc3)cccc2 CN(C)CCCN1c2ccccc2Sc3ccc(Cl)cc13	CN(CCCN1c2ccccc2Sc2c1cc(Cl)cc2)C	c1ccc3c(c1)N(c2cc(ccc2S3)Cl)CCCN(C)C		1	CHLORPROMAZINE(1)	50-53-3(1)	26	High Reliability
1488	C(N(Cc1ccccc1)c2ccccc2)C3=NCCN3 [H+].[Cl-].C1CN=C(CN(Cc2ccccc2)c3ccccc3)N1	c1ccc(cc1)CN(c1ccccc1)CC1=NCCN1	N1=C(NCC1)CN(c2ccccc2)Cc3ccccc3		1	Antazoline(1)	91-75-8(1)	675	High Reliability	Differences in counterions
1489	CON=C(C)c1cccc(Oc2nc(OC)cc(OC)n2)c1C(=O)OC	CON=C(c1cccc(c1C(=O)OC)Oc1nc(OC)cc(n1)OC)C	O=C(OC)c2c(Oc1nc(OC)cc(n1)OC)cccc2(C(=NOC)C)		1	Pyriminobac-methyl(1)	136191-64-5(1)	5697	High Reliability	Stereochemistry removed
1490	COc1cc(OC)nc(N=C(O)NS(=O)(=O)Nc2ccccc2C(=O)C3CC3)n1 COc1cc(OC)nc(NC(=O)NS(=O)(=O)Nc2ccccc2C(=O)C3CC3)n1	COc1cc(OC)nc(n1)N=C(NS(=O)(=O)Nc1ccccc1C(=O)C1CC1)O	O=C(c2ccccc2(NS(=O)(=O)NC(O)=Nc1nc(OC)cc(n1)OC))C3CC3		1	Cyclosulfamuron(1)	136849-15-5(1)	5699	High Reliability
1491	CC(C)Oc1cccc(NC(=O)c2c(C)cccc2)c1 CC(C)Oc1cccc(NC(=O)c2ccccc2C)c1	CC(Oc1cccc(c1)NC(=O)c1ccccc1C)C	O=C(Nc1cccc(OC(C)C)c1)c2ccccc2C		1	MEPRONIL(1)	55814-41-0(1)	4923	High Reliability
1492	CN1CCC23C4Oc5c(O)ccc(CC1C2C=CC4O)c35 O.O.O.O.O.CN1CCC23C4Oc5c(O)ccc(CC1C2C=CC4O)c35.OS(O)(=O)=O OS(O)(=O)=O.CN1CCC23C4Oc5c(O)ccc(CC1C2C=CC4O)c35.CN1CCC23C4Oc5c(O)ccc(CC1C2C=CC4O)c35 CN1CCC23C4Oc5c(O)ccc(CC1C2C=CC4O)c35.OS(O)(=O)=O, C[NH+]1CCC23C4Oc5c(O)ccc(CC1C2C=CC4O)c35.C[NH+]1CCC23C4Oc5c(O)ccc(CC1C2C=CC4O)c35.[O-]S([O-])(=O)=O	OC1C=CC2C34C1Oc1c4c(CC2N(CC3)C)ccc1O	Oc5ccc4c1c5(OC2C(O)C=CC3C(N(C)CCC123)C4)		2	MORPHINE(1), MORPHINE SULFATE(1)	57-27-2(1), 64-31-3(1)	123, 228	High Reliability	Differences in counterions, Organic counterion, Stereochemistry removed
1493	O=C(C=CC=Cc1ccc2OCOc2c1)N3CCCCC3	O=C(N1CCCCC1)C=CC=Cc1ccc2c(c1)OCO2	O=C(C=CC=Cc1ccc2OCOc2(c1))N3CCCCC3		1	1-PIPEROYL-(E,E)-PIPERIDINE(1)	94-62-2(1)	727	Medium Reliability	Stereochemistry removed
1494	COC(=O)C(C)N(C(=O)c1ccco1)c2c(C)cccc2C	COC(=O)C(N(c1c(C)cccc1C)C(=O)c1ccco1)C	O=C(OC)C(N(C(=O)c1occc1)c2c(cccc2C)C)C		1	FURALAXYL(1)	57646-30-7(1)	4949	High Reliability
1495	COc1ccc(cc1)C(C(C)N(=O)=O)c2ccc(OC)cc2 COc1ccc(cc1)C(C(C)[N+]([O-])=O)c2ccc(OC)cc2	COc1ccc(cc1)C(C([N+](=O)[O-])C)c1ccc(cc1)OC	O=[N+]([O-])C(C)C(c1ccc(OC)cc1)c2ccc(OC)cc2		1	1,1-BIS(P-MEO-PH)-2-NITROPROPANE(1)	34197-26-7(1)	4582	Medium Reliability
1496	CCOC(=O)NCCOc1ccc(Oc2ccccc2)cc1	CCOC(=O)NCCOc1ccc(cc1)Oc1ccccc1	O=C(OCC)NCCOc2ccc(Oc1ccccc1)cc2		2	FENOXYCARB(2)	72490-01-8(1), 79127-80-3(1)	5175, 5251	High Reliability
1497	CC1(C)CCC(=Cc2ccc(Cl)cc2)C1(O)Cn3cncn3	OC1(Cn2ncnc2)C(=Cc2ccc(cc2)Cl)CCC1(C)C	OC2(C(=Cc1ccc(cc1)Cl)CCC2(C)(C))(Cn3ncnc3)		1	Triticonazole(1)	131983-72-7(1)	5680	High Reliability	Stereochemistry removed
1498	Cc1ccc(NC(O)=NC(C)(C)c2ccccc2)cc1 Cc1ccc(NC(=O)NC(C)(C)c2ccccc2)cc1	Cc1ccc(cc1)NC(=NC(c1ccccc1)(C)C)O	OC(=NC(c1ccccc1)(C)C)Nc2ccc(cc2)C		1	Daimuron(1)	42609-52-9(1)	4763	High Reliability
1499	CN(C(O)=NC(C)(C)c1ccccc1)c2ccccc2 CN(C(=O)NC(C)(C)c1ccccc1)c2ccc(C)cc2 CN(C(=O)NC(C)(C)c1ccccc1)c2ccccc2	CN(C(=NC(c1ccccc1)(C)C)O)c1ccccc1	OC(=NC(c1ccccc1)(C)C)N(c2ccccc2)C		1	methyldymron(1)	42609-73-4(1)	4764	High Reliability	Name verified in PubChem
1500	CC(CN1c2c(Sc3c1cccc3)cccc2)N(C)C CC(CN1c2ccccc2Sc3ccccc13)N(C)C	CN(C(CN1c2ccccc2Sc2c1cccc2)C)C	c1ccc3c(c1)N(c2ccccc2S3)CC(N(C)C)C		1	PROMETHAZINE(1)	60-87-7(1)	195	High Reliability
1501	CN(C)CCCN1c2ccccc2Sc3c1cccc3 CN(C)CCCN1c2ccccc2Sc3ccccc13	CN(CCCN1c2ccccc2Sc2c1cccc2)C	c1ccc3c(c1)N(c2ccccc2S3)CCCN(C)C		1	PROMAZINE(1)	58-40-2(1)	152	High Reliability
1502	Cc1cc2c(cc1C)n(CC(O)C(O)C(O)CO)c-3nc(=O)[nH]c(=O)c3n2 Cc1cc2nc-3c(=O)[nH]c(=O)nc3n(CC(O)C(O)C(O)CO)c2cc1C	OCC(C(C(Cn1c2cc(C)c(cc2nc2c1nc(=O)[nH]c2=O)C)O)O)O	O=C3N=C2C(=Nc1cc(c(cc1N2CC(O)C(O)C(O)CO)C)C)C(=O)N3		1	RIBOFLAVIN(1)	83-88-5(1)	532	High Reliability	Stereochemistry removed
1503	CC(C)CC(c1ccc(O)cc1)c2ccc(O)cc2	CC(CC(c1ccc(cc1)O)c1ccc(cc1)O)C	Oc1ccc(cc1)C(c2ccc(O)cc2)CC(C)C		1	Phenol, 4,4'-(3-methylbutylidene)bis-(1)	2081-32-5(1)	3091	Medium Reliability
1504	CC1C(SC(=O)N1C(=O)NC2CCCCC2)c3ccc(Cl)cc3	CC1N(C(=O)NC2CCCCC2)C(=O)SC1c1ccc(cc1)Cl	O=C(NC1CCCCC1)N3C(=O)SC(c2ccc(cc2)Cl)C3C		1	Hexythiazox(1)	78587-05-0(1)	5249	High Reliability	Stereochemistry removed
1505	Cc1cc(ccc1N=Nc2ccccc2)N(CCO)CCO	OCCN(c1ccc(c(c1)C)N=Nc1ccccc1)CCO	OCCN(c2ccc(N=Nc1ccccc1)c(c2)C)CCO		1	DIS. A. 2(1)	3771-38-8(1)	3432	Medium Reliability	Checked on ChemID
1506	CN(C)CCOC(c1ccccc1)c2ccccc2	CN(CCOC(c1ccccc1)c1ccccc1)C	O(CCN(C)C)C(c1ccccc1)c2ccccc2		1	DIPHENHYDRAMINE(1)	58-73-1(1)	156	High Reliability
1507	CCN(CC)C(=O)C(C)Oc1c2ccccc2ccc1 CCN(CC)C(=O)C(C)Oc1cccc2ccccc12	CCN(C(=O)C(Oc1cccc2c1cccc2)C)CC	O=C(N(CC)CC)C(Oc1cccc2ccccc12)C		1	N,N-DIETHYL-2-(1-NAPHTHALENYLOXY)PROPANAMIDE(1)	15299-99-7(1)	4063	High Reliability
1508	COC(=O)C1C2CCC(CC1OC(=O)c3ccccc3)N2C	COC(=O)C1C(CC2N(C1CC2)C)OC(=O)c1ccccc1	O=C(OC2CC1N(C)C(CC1)C2(C(=O)OC))c3ccccc3		1	COCAINE(1)	50-36-2(1)	21	Medium Reliability	Stereochemistry removed
1509	CN1C2CC(CC1C3OC23)OC(=O)C(CO)c4ccccc4	OCC(c1ccccc1)C(=O)OC1CC2N(C(C1)C1C2O1)C	O=C(OC1CC3N(C)C(C1)C2OC23)C(c4ccccc4)CO		1	SCOPOLAMINE(1)	51-34-3(1)	43	High Reliability	Stereochemistry removed
1510	CN(C)C(CSS(=O)(=O)c1ccccc1)CSS(=O)(=O)c2ccccc2	CN(C(CSS(=O)(=O)c1ccccc1)CSS(=O)(=O)c1ccccc1)C	O=S(=O)(c1ccccc1)SCC(N(C)C)CSS(=O)(=O)c2ccccc2		1	BENSULTAP(1)	17606-31-4(1)	4161	High Reliability
1511	CC1(C)CCC(Cc2ccc(Cl)cc2)C1(O)Cn3cncn3	OC1(Cn2ncnc2)C(CCC1(C)C)Cc1ccc(cc1)Cl	OC3(Cn1ncnc1)(C(Cc2ccc(cc2)Cl)CCC3(C)(C))		1	METCONAZOLE(1)	125116-23-6(1)	5654	High Reliability
1512	CC(O)C(=O)Nc1c(I)c(C(=O)NC(CO)CO)c(I)c(C(=O)NC(CO)CO)c1I	OCC(NC(=O)c1c(I)c(C(=O)NC(CO)CO)c(c(c1I)NC(=O)C(O)C)I)CO	O=C(NC(CO)CO)c1c(c(NC(=O)C(O)C)c(c(C(=O)NC(CO)CO)c1I)I)I		1	Iopamidol(1)	60166-93-0(1)	4983	High Reliability	Stereochemistry removed
1513	CC(C)=CC1C(C(=O)OCN2C(=O)CN(CC#C)C2=O)C1(C)C	C#CCN1CC(=O)N(C1=O)COC(=O)C1C(C1(C)C)C=C(C)C	O=C(OCN1C(=O)N(CC#C)CC1(=O))C2C(C=C(C)C)C2(C)(C)		1	Imiprothrin(1)	72963-72-5(1)	5180	High Reliability
1514	CN1C2CCC1CC(C2)OC(=O)C(CO)c3ccccc3	OCC(c1ccccc1)C(=O)OC1CC2CCC(C1)N2C	O=C(OC2CC1N(C)C(CC1)C2)C(c3ccccc3)CO		2	ATROPINE(1), Hyoscyamine(1)	51-55-8(1), 101-31-5(1)	50, 908	High Reliability	Stereochemistry removed
1515	CCc1cccc(CC)c1N(COCC=CC)C(=O)CCl	CC=CCOCN(c1c(CC)cccc1CC)C(=O)CCl	O=C(N(c1c(cccc1CC)CC)COCC=CC)CCl		1	Butenachlor(1)	87310-56-3(1)	5318	High Reliability	Stereochemistry removed
1516	CCOC(=O)CCN(Cc1ccccc1)SN(C)C(=O)ON=C(C)SC	CCOC(=O)CCN(SN(C(=O)ON=C(SC)C)C)Cc1ccccc1	O=C(ON=C(C)SC)N(C)SN(Cc1ccccc1)CCC(=O)OCC		1	ALANYCARB(1)	83130-01-2(1)	5287	Medium Reliability	Stereochemistry removed
1517	NC(C(O)C(O)COC(N)=O)C(=O)NC(C1OC(C(O)C1O)n2cc(CO)c(=O)[nH]c2=O)C(O)=O	OCc1cn(c(=O)[nH]c1=O)C1OC(C(C1O)O)C(C(=O)O)NC(=O)C(C(C(COC(=O)N)O)O)N	O=C(OCC(O)C(O)C(N)C(=O)NC(C(=O)O)C2OC(N1C=C(C(=O)NC1(=O))CO)C(O)C2(O))N		1	Polyoxin B(1)	19396-06-6(1)	4224	High Reliability	Stereochemistry removed
1518	CCCCN(CCCC)C(=O)COC(=O)c1ccccc1	CCCCN(C(=O)COC(=O)c1ccccc1)CCCC	O=C(OCC(=O)N(CCCC)CCCC)c1ccccc1		1	ACETAMIDE, 2-(BENZOYLOXY)-N,N-DIBUTYL-(1)	106231-57-6(1)	5509	Medium Reliability
1519	CCCOCCN(C(=O)CCl)c1c(CC)cccc1CC	CCCOCCN(c1c(CC)cccc1CC)C(=O)CCl	O=C(N(c1c(cccc1CC)CC)CCOCCC)CCl		1	PRETILCHLOR(1)	51218-49-6(1)	4805	Medium Reliability
1520	CCCCOCN(C(=O)CCl)c1c(CC)cccc1CC	CCCCOCN(c1c(CC)cccc1CC)C(=O)CCl	O=C(N(c1c(cccc1CC)CC)COCCCC)CCl		1	BUTACHLOR(1)	23184-66-9(1)	4339	High Reliability
1521	CNC(=O)Oc1c(cc(C)cc1C(C)(C)C)C(C)(C)C	CNC(=O)Oc1c(cc(cc1C(C)(C)C)C)C(C)(C)C	O=C(Oc1c(cc(cc1C(C)(C)C)C)C(C)(C)C)NC		1	2,6-DI-T-BUTYL-P-TOLYL METHYLCARBAMATE(1)	1918-11-2(1)	3027	High Reliability
1522	Cl.CCCCOc1ccc(cc1)C(=O)OCCN(CC)CC CCCCOc1ccc(cc1)C(=O)OCCN(CC)CC [H+].[Cl-].CCCCOc1ccc(cc1)C(=O)OCCN(CC)CC	CCCCOc1ccc(cc1)C(=O)OCCN(CC)CC	O=C(OCCN(CC)CC)c1ccc(OCCCC)cc1		1	4-Butoxybenzoic acid 2-(diethylamino)ethyl ester(1)	2350-32-5(1)	3173	Medium Reliability	Differences in counterions
1523	CCCC(=NOCC)C1=C(O)CC(CC1=O)C2CCCSC2	CCON=C(C1=C(O)CC(CC1=O)C1CCCSC1)CCC	O=C1C(=C(O)CC(C1)C2CCCSC2)C(=NOCC)CCC		1	Cycloxydim(1)	101205-02-1(1)	5459	High Reliability	Checked on PubChem, Checked on ChemID
1524	CC(C)(C)NCC(O)COc1cccc2c1CC(O)C(O)C2	OC(COc1cccc2c1CC(O)C(C2)O)CNC(C)(C)C	OC(COc1cccc2c1CC(O)C(O)C2)CNC(C)(C)C		1	NADOLOL(1)	42200-33-9(1)	4757	High Reliability	Stereochemistry removed
1525	CCCCCCCCCCCc1ccccc1	CCCCCCCCCCCc1ccccc1	c1ccc(cc1)CCCCCCCCCCC		1	BENZENE, C10-13-ALKYL DERIVS.(1)	67774-74-7(1)	5088	High Reliability	Checked on PubChem, Checked on ChemID
1526	CCCCCCCCCCCN=C(O)c1cnccc1 CCCCCCCCCCCNC(=O)c1cccnc1	CCCCCCCCCCCN=C(c1cccnc1)O	OC(=NCCCCCCCCCCC)c1cnccc1		1	3-Pyridinecarboxamide, N-undecyl-(1)	81475-37-8(1)	5269	Medium Reliability
1527	CCOC(=O)C=C(C)C=CCC(C)CCCC(C)C	CCOC(=O)C=C(C=CCC(CCCC(C)C)C)C	O=C(OCC)C=C(C=CCC(C)CCCC(C)C)C		2	Hydroprene(1), HYDROPRENE(1)	41096-46-2(1), 41205-09-8(1)	4737, 4739	High Reliability	Stereochemistry removed
1528	CCCCCCCCCCCCN1CC(CC1=O)C(O)=O	CCCCCCCCCCCCN1CC(CC1=O)C(=O)O	O=C(O)C1CC(=O)N(CCCCCCCCCCCC)C1		1	1-LAURYL-4-CARBOXY-2-PYRROLIDONE(1)	10054-21-4(1)	3897	High Reliability	Checked on PubChem, Checked on ChemID
1529	CC1CC(C)(C)CC(C1)(OOC(C)(C)C)OOC(C)(C)C	CC1CC(C)(C)CC(C1)(OOC(C)(C)C)OOC(C)(C)C	O(OC1(OOC(C)(C)C)(CC(C)CC(C)(C)C1))C(C)(C)C		1	Di-tert-butylperoxy-3,3,5-trimethylcyclohexane p(1)	6731-36-8(1)	3774	Medium Reliability
1530	CCCCCCCCCCCCCCN=C(O)C(C)O CCCCCCCCCCCCCCNC(=O)C(C)O	CCCCCCCCCCCCCCN=C(C(O)C)O	OC(=NCCCCCCCCCCCCCC)C(O)C		1	Propanamide, 2-hydroxy-N-tetradecyl-(1)	96945-44-7(1)	5406	Medium Reliability
1531	NCCCCCCNCCCCCCCCCCC(O)=O	NCCCCCCNCCCCCCCCCCC(=O)O	O=C(O)CCCCCCCCCCNCCCCCCN		1	Undecanoic acid, 11-[(6-aminohexyl)amino]-(1)	101791-68-8(1)	5467	Medium Reliability
1532	CCCCCCCCCCCCCCCCCO	CCCCCCCCCCCCCCCCCO	OCCCCCCCCCCCCCCCCC		1	HEPTADECYL ALCOHOL(1)	1454-85-9(1)	2905	High Reliability
1533	FC(OC(F)(F)F)C(F)(F)Oc1c(Cl)cc(NC(=O)NC(=O)c2c(F)cccc2F)cc1	O=C(NC(=O)c1c(F)cccc1F)Nc1ccc(c(c1)Cl)OC(C(OC(F)(F)F)F)(F)F	O=C(NC(=O)c1c(F)cccc1(F))Nc2ccc(OC(F)(F)C(F)OC(F)(F)F)c(c2)Cl		1	Novaluron(1)	116714-46-6(1)	5609	High Reliability
1534	c1cc2cc3cc4ccccc4cc3cc2cc1	c1ccc2c(c1)cc1c(c2)cc2c(c1)cccc2	c1ccc2cc3cc4ccccc4(cc3(cc2(c1)))		1	TETRACENE(1)	92-24-0(1)	683	High Reliability
1535	c1cc2c(cc1)cc3c(ccc4c3cccc4)c2 c1ccc2cc3c(ccc4ccccc34)cc2c1	c1ccc2c(c1)cc1c(c2)ccc2c1cccc2	c3ccc4cc2c(ccc1ccccc12)cc4(c3)		1	BENZ(A)ANTHRACENE(1)	56-55-3(1)	102	High Reliability
1536	c1ccc2c(c1)c3ccccc3c4ccccc24	c1ccc2c(c1)c1ccccc1c1c2cccc1	c1ccc3c(c1)c2ccccc2c4ccccc34		1	TRIPHENYLENE(1)	217-59-4(1)	1657	High Reliability
1537	c1cc2c(cc1)c3c(cc2)c4c(cccc4)cc3 c1ccc2c(c1)ccc3c4ccccc4ccc23	c1ccc2c(c1)c1ccc3c(c1cc2)cccc3	c1ccc2c(c1)ccc3c4ccccc4(ccc23)		1	CHRYSENE(1)	218-01-9(1)	1658	High Reliability
1538	c1ccc2c(ccc3c2c4ccccc4cc3)c1 c1ccc2c(c1)ccc3ccc4ccccc4c23	c1ccc2c(c1)ccc1c2c2ccccc2cc1	c1ccc4c(c1)ccc3ccc2ccccc2c34		1	BENZO(C)PHENANTHRENE(1)	195-19-7(1)	1646	High Reliability
1539	ClC1=C(Cl)C2(Cl)C3CCC4C(CCC3C1(Cl)C2(Cl)Cl)C5(Cl)C(Cl)=C(Cl)C4(Cl)C5(Cl)Cl ClC1(Cl)C2(Cl)C3(Cl)C4(Cl)C(Cl)(Cl)C5(Cl)C3(Cl)C1(Cl)C5(Cl)C24Cl	ClC1=C(Cl)C2(C(C1(Cl)C1C2CCC2C(CC1)C1(Cl)C(=C(C2(C1(Cl)Cl)Cl)Cl)Cl)(Cl)Cl)Cl	C2(=C(C3(C1CCC4C(CCC1C2(C3(Cl)Cl)Cl)C5(C(=C(C4(C5(Cl)Cl)Cl)Cl)Cl)Cl)Cl)Cl)Cl		1	dechloraneplus(1)	13560-89-9(1)	3990	High Reliability	Name verified in PubChem
1540	c1cc2ccc(nc2cc1)-c3ccc4ccccc4n3 c1ccc2nc(ccc2c1)-c3ccc4ccccc4n3	c1ccc2c(c1)nc(cc2)c1ccc2c(n1)cccc2	n1c(ccc2ccccc12)c3nc4ccccc4(cc3)		1	2,2'-BIQUINOLINE(1)	119-91-5(1)	1348	High Reliability
1541	Oc1ncnc2c1nc(-c3ccccc3)c(n2)-c4ccccc4 O=c1nc[nH]c2nc(-c3ccccc3)c(nc12)-c4ccccc4	Oc1ncnc2c1nc(c1ccccc1)c(n2)c1ccccc1	Oc1ncnc2nc(c(nc12)c3ccccc3)c4ccccc4		1	4(1H)-Pteridinone, 6,7-diphenyl-(1)	24863-39-6(1)	4368	Medium Reliability
1542	Nc1cc2c(ccc3ccccc23)c4ccccc14 Nc1cc2c3ccccc3ccc2c4ccccc14	Nc1cc2c(c3c1cccc3)ccc1c2cccc1	Nc1cc3c4ccccc4(ccc3(c2ccccc12))		1	6-AMINOCHRYSENE(1)	2642-98-0(1)	3269	Medium Reliability
1543	c1ccc(cc1)-c2ccc(cc2)-c3ccccc3	c1ccc(cc1)c1ccc(cc1)c1ccccc1	c1ccc(cc1)c2ccc(cc2)c3ccccc3		1	1,1':4',1''-TERPHENYL(1)	92-94-4(1)	695	High Reliability
1544	c1ccc(cc1)-c2cc(ccc2)-c3ccccc3	c1cc(cc(c1)c1ccccc1)c1ccccc1	c1ccc(cc1)c2cccc(c2)c3ccccc3		1	m-TERPHENYL(1)	92-06-8(1)	682	High Reliability
1545	c1ccc(cc1)-c2ccccc2-c3ccccc3	c1ccc(cc1)c1ccccc1c1ccccc1	c1ccc(cc1)c3ccccc3(c2ccccc2)		1	O-TERPHENYL(1)	84-15-1(1)	535	High Reliability
1546	CNC1=C(C(=O)C(O1)c2ccccc2)c3cc(ccc3)C(F)(F)F	CNC1=C(c2cccc(c2)C(F)(F)F)C(=O)C(O1)c1ccccc1	O=C2C(c1cccc(c1)C(F)(F)F)=C(OC2c3ccccc3)NC		1	FLURTAMONE(1)	96525-23-4(1)	5405	High Reliability
1547	[O-][N+](=O)c1ccc(cc1)N=Nc2ccc(Nc3ccccc3)cc2	[O-][N+](=O)c1ccc(cc1)N=Nc1ccc(cc1)Nc1ccccc1	O=[N+]([O-])c3ccc(N=Nc1ccc(cc1)Nc2ccccc2)cc3		1	C.I. DISPERSE ORANGE 1(1)	2581-69-3(1)	3242	Medium Reliability
1548	O=P(Oc1ccccc1)(Oc2ccccc2)Oc3ccccc3	O=P(Oc1ccccc1)(Oc1ccccc1)Oc1ccccc1	O=P(Oc1ccccc1)(Oc2ccccc2)Oc3ccccc3		1	TRIPHENYLPHOSPHATE(1)	115-86-6(1)	1289	High Reliability
1549	CCOC(=O)C(C)Oc1ccc(Oc2nc3c(o2)cc(Cl)cc3)cc1 CCOC(=O)C(C)Oc1ccc(Oc2oc3cc(Cl)ccc3n2)cc1	CCOC(=O)C(Oc1ccc(cc1)Oc1nc2c(o1)cc(cc2)Cl)C	O=C(OCC)C(Oc3ccc(Oc1nc2ccc(cc2(o1))Cl)cc3)C		3	Fenoxaprop ethyl(1), Fenoxaprop-ethyl(1), FENOXAPROP-ETHYL(1)	66441-23-4(1), 71283-80-2(1), 82110-72-3(1)	5066, 5161, 5274	High Reliability	Stereochemistry removed
1550	CCOC(=O)C(C)N(C(=O)c1ccccc1)c2cc(Cl)c(Cl)cc2 CCOC(=O)C(C)N(C(=O)c1ccccc1)c2ccc(Cl)c(Cl)c2	CCOC(=O)C(N(C(=O)c1ccccc1)c1ccc(c(c1)Cl)Cl)C	O=C(OCC)C(N(C(=O)c1ccccc1)c2ccc(c(c2)Cl)Cl)C		1	BENZOYLPROP ETHYL(1)	22212-55-1(1)	4313	High Reliability
1551	OCCOCCOC(=O)c1c(Nc2cccc(c2)C(F)(F)F)cccc1 OCCOCCOC(=O)c1ccccc1Nc2cccc(c2)C(F)(F)F	OCCOCCOC(=O)c1ccccc1Nc1cccc(c1)C(F)(F)F	O=C(OCCOCCO)c2ccccc2(Nc1cccc(c1)C(F)(F)F)		1	Etofenamate(1)	30544-47-9(1)	4508	High Reliability
1552	CC12CCc3c(ccc4cc(O)ccc34)C1CCC2=O	Oc1ccc2c(c1)ccc1c2CCC2(C1CCC2=O)C	O=C3CCC4c2ccc1cc(O)ccc1c2CCC34(C)		1	Equilenin(1)	517-09-9(1)	1974	High Reliability	Stereochemistry removed
1553	CC=C(C(=CC)c1ccc(O)cc1)c2ccc(O)cc2	CC=C(C(=CC)c1ccc(cc1)O)c1ccc(cc1)O	Oc1ccc(cc1)C(=CC)C(=CC)c2ccc(O)cc2		1	Dienestrol(1)	84-17-3(1)	537	High Reliability	Stereochemistry removed
1554	CCCCOC(=O)C1(O)c2c(cccc2)-c3c1cccc3 CCCCOC(=O)C1(O)c2ccccc2-c3ccccc13	CCCCOC(=O)C1(O)c2ccccc2c2c1cccc2	O=C(OCCCC)C2(O)(c3ccccc3(c1ccccc12))		1	Flurenol-butyl(1)	2314-09-2(1)	3168	High Reliability
1555	OC(=O)CCCC(C(O)=O)(c1ccccc1)c2ccccc2	OC(=O)C(c1ccccc1)(c1ccccc1)CCCC(=O)O	O=C(O)CCCC(C(=O)O)(c1ccccc1)c2ccccc2		1	Hexanedioic acid, 2,2-diphenyl-(1)	103387-44-6(1)	5481	Medium Reliability
1556	CC(C)(C)N(NC(=O)c1ccc(Cl)cc1)C(=O)c2ccccc2	Clc1ccc(cc1)C(=O)NN(C(C)(C)C)C(=O)c1ccccc1	O=C(NN(C(=O)c1ccccc1)C(C)(C)C)c2ccc(cc2)Cl		1	HALOFENOZIDE(1)	112226-61-6(1)	5571	High Reliability
1557	CON=C(C(=O)OC)c1c(COc2c(C)cccc2)cccc1 CON=C(C(=O)OC)c1ccccc1COc2ccccc2C	CON=C(c1ccccc1COc1ccccc1C)C(=O)OC	O=C(OC)C(=NOC)c1ccccc1COc2ccccc2C		1	BAS 490F(1)	143390-89-0(1)	5713	Medium Reliability	Stereochemistry removed
1558	CC12CCC3C(=CCc4c3ccc(O)c4)C1CCC2=O CC12CCC3C(=CCc4cc(O)ccc34)C1CCC2=O	Oc1ccc2c(c1)CC=C1C2CCC2(C1CCC2=O)C	O=C3CCC4C2=CCc1cc(O)ccc1C2CCC34(C)		1	Equilin(1)	474-86-2(1)	1836	High Reliability	Stereochemistry removed
1559	CCC(=C(CC)c1ccc(O)cc1)c2ccc(O)cc2	CCC(=C(c1ccc(cc1)O)CC)c1ccc(cc1)O	Oc1ccc(cc1)C(=C(c2ccc(O)cc2)CC)CC		1	DES(1)	56-53-1(1)	100	High Reliability	Stereochemistry removed
1560	CCC1OCC(COc2ccc(Oc3ccccc3)cc2)O1	CCC1OCC(O1)COc1ccc(cc1)Oc1ccccc1	O(c1ccccc1)c3ccc(OCC2OC(OC2)CC)cc3		1	DIOFENOLAN(1)	63837-33-2(1)	5028	High Reliability	Stereochemistry removed
1561	COc1c(O)c2c(CC3C4C=CC(=O)CC24CCN3C)cc1	COc1ccc2c(c1O)C13CCN(C(C2)C3C=CC(=O)C1)C	O=C3C=CC4C2N(C)CCC4(c1c(O)c(OC)ccc1C2)(C3)		1	Thebainone(1)	467-98-1(1)	1821	High Reliability	Checked on PubChem, Checked on ChemID, Stereochemistry removed
1562	COc1c2OC3C(O)C=CC4C5Cc(cc1)c2C34CCN5C COc1ccc2CC3C4C=CC(O)C5Oc1c2C45CCN3C	COc1ccc2c3c1OC1C43CCN(C(C2)C4C=CC1O)C	OC1C=CC5C4N(C)CCC25(c3c(OC12)c(OC)ccc3C4)		1	CODEINE(1)	76-57-3(1)	400	High Reliability	Stereochemistry removed
1563	CCCCCC(C)OC(=O)COc1ccc(Cl)c2cccnc12	CCCCCC(OC(=O)COc1ccc(c2c1nccc2)Cl)C	O=C(OC(C)CCCCC)COc1ccc(c2cccnc12)Cl		1	Cloquintocet-mexyl(1)	99607-70-2(1)	5442	High Reliability
1564	CN(C(C)=O)c1c(I)c(NC(C)=O)c(I)c(C(=O)NC2C(O)OC(CO)C(O)C2O)c1I	OCC1OC(O)C(C(C1O)O)NC(=O)c1c(I)c(NC(=O)C)c(c(c1I)N(C(=O)C)C)I	O=C(NC1C(O)OC(CO)C(O)C1(O))c2c(c(NC(=O)C)c(c(c2I)N(C(=O)C)C)I)I		1	METRIZAMIDE(1)	31112-62-6(1)	4520	High Reliability	Stereochemistry removed
1565	CN1CCN(CC1)C(c2ccccc2)c3ccccc3	CN1CCN(CC1)C(c1ccccc1)c1ccccc1	c1ccc(cc1)C(c2ccccc2)N3CCN(C)CC3		1	CYCLIZINE(1)	82-92-8(1)	518	High Reliability
1566	CNCCCN1c2c(CCc3c1cccc3)cccc2 CNCCCN1c2ccccc2CCc3ccccc13	CNCCCN1c2ccccc2CCc2c1cccc2	c1ccc3c(c1)N(c2ccccc2CC3)CCCNC		1	DESIPRAMINE(1)	50-47-5(1)	23	High Reliability
1567	COc1cccc(n1)N(C)C(=S)Oc2cccc(c2)C(C)(C)C	COc1cccc(n1)N(C(=S)Oc1cccc(c1)C(C)(C)C)C	n1c(OC)cccc1N(C(Oc2cccc(c2)C(C)(C)C)=S)C		1	Pyributicarb(1)	88678-67-5(1)	5330	High Reliability
1568	CC(C)(OOC(C)(C)c1ccccc1)c2ccccc2	CC(c1ccccc1)(OOC(c1ccccc1)(C)C)C	O(OC(c1ccccc1)(C)C)C(c2ccccc2)(C)C		1	PEROXIDE, BIS(1-METHYL-1-PHENYLETHYL)(1)	80-43-3(1)	492	High Reliability
1569	CC12CCC3C(CCc4c3ccc(O)c4)C1CCC2=O CC12CCC3C(CCc4cc(O)ccc34)C1CCC2=O	Oc1ccc2c(c1)CCC1C2CCC2(C1CCC2=O)C	O=C2CCC3C4CCc1cc(O)ccc1C4(CCC23(C))		1	ESTRONE(1)	53-16-7(1)	69	High Reliability	Stereochemistry removed
1570	CCC(C(CC)c1ccc(O)cc1)c2ccc(O)cc2	CCC(C(c1ccc(cc1)O)CC)c1ccc(cc1)O	Oc1ccc(cc1)C(CC)C(c2ccc(O)cc2)CC		1	Hexestrol(1)	84-16-2(1)	536	High Reliability	Stereochemistry removed
1571	CCC(N(Cc1ccco1)C(=O)n2ccnc2)C(=O)OCCCC=C	C=CCCCOC(=O)C(N(C(=O)n1cncc1)Cc1ccco1)CC	O=C(OCCCC=C)C(N(C(=O)n1cncc1)Cc2occc2)CC		1	Pefurazoate(1)	101903-30-4(1)	5469	High Reliability
1572	CC(C)C1CCC(Cc2ccc(Cl)cc2)C1(O)Cn3cncn3	CC(C1CCC(C1(O)Cn1ncnc1)Cc1ccc(cc1)Cl)C	OC3(Cn1ncnc1)(C(Cc2ccc(cc2)Cl)CCC3(C(C)C))		1	IPCONAZOLE(1)	125225-28-7(1)	5655	Medium Reliability
1573	CCc1nn(C)c(C(=O)NCc2ccc(cc2)C(C)(C)C)c1Cl	CCc1nn(c(c1Cl)C(=O)NCc1ccc(cc1)C(C)(C)C)C	O=C(NCc1ccc(cc1)C(C)(C)C)c2c(c(nn2C)CC)Cl		1	Tebufenpyrad(1)	119168-77-3(1)	5632	High Reliability
1574	CCC(C)(CC)c1noc(NC(=O)c2c(OC)cccc2OC)c1	CCC(c1noc(c1)NC(=O)c1c(OC)cccc1OC)(CC)C	O=C(Nc1onc(c1)C(C)(CC)CC)c2c(OC)cccc2(OC)		1	Isoxaben(1)	82558-50-7(1)	5279	High Reliability
1575	[H]C12CCC(O)C1(C)CCC3([H])c4ccc(O)cc4CCC23[H] CC12CCC3C(CCc4cc(O)ccc34)C1CCC2O CC12CCC3C(CCc4c3ccc(O)c4)C1CCC2O CC12CCC3C(CCc4cc(O)ccc34)C1CCC2O	Oc1ccc2c(c1)CCC1C2CCC2(C1CCC2O)C	Oc1ccc2c(c1)CCC3C2CCC4(C)(C(O)CCC34)		2	ESTRADIOL(1), a-Estradiol(1)	50-28-2(1), 57-91-0(1)	14, 141	High Reliability	Stereochemistry removed
1576	CCCCOC(=O)N(C)SN(C)C(=O)Oc1cccc2c1OC(C)(C)C2	CCCCOC(=O)N(SN(C(=O)Oc1cccc2c1OC(C2)(C)C)C)C	O=C(Oc2cccc1c2(OC(C)(C)C1))N(C)SN(C(=O)OCCCC)C		1	FURATHIOCARB(1)	65907-30-4(1)	5055	High Reliability
1577	CC1CC(C)(C)c2c(cc(C)c(c2)C(C)=O)C1(C)C CC1CC(C)(C)c2cc(C(C)=O)c(C)cc2C1(C)C	CC1CC(C)(C)c2c(C1(C)C)cc(c(c2)C(=O)C)C	O=C(c1cc2c(cc1C)C(C)(C)C(C)CC2(C)C)C		1	Tonalid(1)	21145-77-7(1)	4289	High Reliability
1578	CC1C(C)(C)c2cc3c(cc2C1(C)C)C(C)COC3 CC1COCc2cc3c(cc12)C(C)(C)C(C)C3(C)C	CC1COCc2c1cc1c(c2)C(C(C1(C)C)C)(C)C	O2Cc1cc3c(cc1C(C)C2)C(C)(C)C(C)C3(C)C		1	Galaxolide(1)	1222-05-5(1)	2878	High Reliability
1579	CC(C)C12CCC(C)(O1)C(C2)OCc3c(C)cccc3 CC(C)C12CCC(C)(O1)C(C2)OCc3ccccc3C	CC(C12CCC(O2)(C(C1)OCc1ccccc1C)C)C	O(Cc1ccccc1C)C3CC2(OC3(C)(CC2))C(C)C		1	CINMETHYLIN(1)	87818-31-3(1)	5322	High Reliability	Stereochemistry removed
1580	CC12CCC3C(CCC4=CC(=O)CCC34)C1CCC2O	O=C1CCC2C(=C1)CCC1C2CCC2(C1CCC2O)C	O=C4C=C3CCC1C(CCC2(C)(C(O)CCC12))C3CC4		1	NANDROLONE(1)	434-22-0(1)	1781	High Reliability	Stereochemistry removed
1581	CCC=C(C)C(OC(=O)C1C(C=C(C)C)C1(C)C)C#C	CCC=C(C(OC(=O)C1C(C1(C)C)C=C(C)C)C#C)C	O=C(OC(C#C)C(=CCC)C)C1C(C=C(C)C)C1(C)(C)		1	EMPENTHRIN(1)	54406-48-3(1)	4890	High Reliability	Stereochemistry removed
1582	CCC(COC(=O)C(C)=C)(COC(=O)C(C)=C)COC(=O)C(C)=C CCC(CO)(CO)CO.CC(=C)C(O)=O.CC(=C)C(O)=O.CC(=C)C(O)=O	CCC(COC(=O)C(=C)C)(COC(=O)C(=C)C)COC(=O)C(=C)C	O=C(OCC(COC(=O)C(=C)C)(COC(=O)C(=C)C)CC)C(=C)C		1	trimethylolpropanetrimethacrylate(1)	3290-92-4(1)	3363	High Reliability	Name verified in PubChem
1583	CCCCN1CCCCC1C(=O)Nc2c(C)cccc2C	CCCCN1CCCCC1C(=O)Nc1c(C)cccc1C	O=C(Nc1c(cccc1C)C)C2N(CCCC)CCCC2		1	BUPIVACAINE(1)	2180-92-9(1)	3119	High Reliability
1584	CC(C)CCCC(C)CC=CC(C)=CC(=O)OCC#C	C#CCOC(=O)C=C(C=CCC(CCCC(C)C)C)C	O=C(OCC#C)C=C(C=CCC(C)CCCC(C)C)C		1	Kinoprene(1)	42588-37-4(1)	4762	High Reliability	Stereochemistry removed
1585	CC(C)(C)NCC(O)COc1ccccc1C2CCCC2	OC(COc1ccccc1C1CCCC1)CNC(C)(C)C	OC(COc1ccccc1C2CCCC2)CNC(C)(C)C		1	PENBUTOLOL(1)	38363-40-5(1)	4666	High Reliability	Stereochemistry removed
1586	CCCCCCCCCCCCNC(=O)c1cnccc1	CCCCCCCCCCCCNC(=O)c1cccnc1	O=C(NCCCCCCCCCCCC)c1cnccc1		1	3-Pyridinecarboxamide, N-dodecyl-(1)	81475-38-9(1)	5270	High Reliability
1587	CC(C)(C)c1cc(c(O)c(c1)C(C)(C)C)C(C)(C)C	Oc1c(cc(cc1C(C)(C)C)C(C)(C)C)C(C)(C)C	Oc1c(cc(cc1C(C)(C)C)C(C)(C)C)C(C)(C)C		1	2,4,6-TRI(TERT-BUTYL)PHENOL(1)	732-26-3(1)	2663	High Reliability
1588	OCC1OC(CO)(OC2OC(COC3OC(CO)C(O)C(O)C3O)C(O)C(O)C2O)C(O)C1O	OCC1OC(C(C1O)O)(CO)OC1OC(COC2OC(CO)C(C(C2O)O)O)C(C(C1O)O)O	OCC3OC(OCC2OC(OC1(OC(CO)C(O)C1(O))(CO))C(O)C(O)C2(O))C(O)C(O)C3(O)		1	RAFFINOSE(1)	512-69-6(1)	1954	High Reliability	Stereochemistry removed
1589	CCCCCCCCCCCCN1CC(CC1=O)C(=O)OC	CCCCCCCCCCCCN1CC(CC1=O)C(=O)OC	O=C(OC)C1CC(=O)N(CCCCCCCCCCCC)C1		1	1-LAURYL-4-METHOXYCARBONYL-2-PYRROLIDONE(1)	101881-19-0(1)	5468	Medium Reliability
1590	CCCCOC(=O)CCCCCCCCC(=O)OCCCC	CCCCOC(=O)CCCCCCCCC(=O)OCCCC	O=C(OCCCC)CCCCCCCCC(=O)OCCCC		1	DIBUTYL SEBACATE(1)	109-43-3(1)	1126	High Reliability
1591	CCOCCOC(=O)CCCCCCCCC(=O)OCCOCC	CCOCCOC(=O)CCCCCCCCC(=O)OCCOCC	O=C(OCCOCC)CCCCCCCCC(=O)OCCOCC		1	Decanedioic acid, bis(2-ethoxyethyl) ester(1)	624-10-2(1)	2501	High Reliability
1592	CCC(CC)C(=O)OCCOCCOCCOC(=O)C(CC)CC CCC(CC)C(O)=O.CCC(CC)C(O)=O.OCCOCCOCCO	CCC(C(=O)OCCOCCOCCOC(=O)C(CC)CC)CC	O=C(OCCOCCOCCOC(=O)C(CC)CC)C(CC)CC		1	triethyleneglycolbis(2-ethylbutyrate)(1)	95-08-9(1)	738	High Reliability	Name verified in PubChem
1593	CCCCCCC(CC=CCCCCCCCC(O)=O)OS(O)(=O)=O	CCCCCCC(OS(=O)(=O)O)CC=CCCCCCCCC(=O)O	O=C(O)CCCCCCCC=CCC(OS(=O)(=O)O)CCCCCC		1	9-Octadecenoic acid, 12-(sulfooxy)-, (Z)-(1)	32430-00-5(1)	4532	Medium Reliability	Stereochemistry removed
1594	OC1=NCCCCCCCCCCCCCCCCC1 O=C1CCCCCCCCCCCCCCCCCN1	OC1=NCCCCCCCCCCCCCCCCC1	OC1=NCCCCCCCCCCCCCCCCC1		1	Azacyclononadecan-2-one(1)	109643-95-0(1)	5555	Medium Reliability
1595	CCCN(CC)CC1COC2(CCC(CC2)C(C)(C)C)O1	CCCN(CC1COC2(O1)CCC(CC2)C(C)(C)C)CC	O1CC(OC12(CCC(CC2)C(C)(C)C))CN(CC)CCC		1	kwg4168(1)	118134-30-8(1)	5617	Medium Reliability	Name verified in PubChem
1596	CCCCCCCCCCCCCCCCCC(O)=O	CCCCCCCCCCCCCCCCCC(=O)O	O=C(O)CCCCCCCCCCCCCCCCC		1	STEARIC ACID(1)	57-11-4(1)	118	High Reliability
1597	CCCCCCCCCCCCCCCCCC	CCCCCCCCCCCCCCCCCC	CCCCCCCCCCCCCCCCCC		1	OCTADECANE(1)	593-45-3(1)	2318	High Reliability
1598	CCCCNC1(CCCCC1)P(=O)(OCCCC)OCCCC	CCCCNC1(CCCCC1)P(=O)(OCCCC)OCCCC	O=P(OCCCC)(OCCCC)C1(NCCCC)(CCCCC1)		1	Buminafos(1)	51249-05-9(1)	4807	High Reliability
1599	CCCCCCCCCCCCCCCCCCO	CCCCCCCCCCCCCCCCCCO	OCCCCCCCCCCCCCCCCCC		1	1-OCTADECANOL(1)	112-92-5(1)	1266	High Reliability
1600	CCCCOCCOP(=O)(OCCOCCCC)OCCOCCCC	CCCCOCCOP(=O)(OCCOCCCC)OCCOCCCC	O=P(OCCOCCCC)(OCCOCCCC)OCCOCCCC		1	TRI-2-BUTOXYETHYL PHOSPHATE(1)	78-51-3(1)	438	Medium Reliability
1601	Fc1ccc(NC(=O)c2c(Oc3cc(ccc3)C(F)(F)F)nccc2)c(F)c1	Fc1ccc(c(c1)F)NC(=O)c1cccnc1Oc1cccc(c1)C(F)(F)F	O=C(Nc1ccc(F)cc1(F))c3cccnc3(Oc2cccc(c2)C(F)(F)F)		1	DIFLUFENICAN(1)	83164-33-4(1)	5288	High Reliability
1602	Cc1c2cc(F)c3ccccc3c2cc4ccccc14 Cc1c2ccccc2cc3c1cc(F)c4ccccc34	Cc1c2cc(F)c3c(c2cc2c1cccc2)cccc3	Fc3cc2c(cc1ccccc1c2C)c4ccccc34		1	BENZ[a]ANTHRACENE, 5-FLUORO-7-METHYL-(1)	2498-63-7(1)	3224	High Reliability
1603	Cc1c2c(F)cc3ccccc3c2cc4ccccc14 Cc1c2ccccc2cc3c4ccccc4cc(F)c13	Fc1cc2ccccc2c2c1c(C)c1ccccc1c2	Fc3cc1ccccc1c4cc2ccccc2c(c34)C		1	BENZ[a]ANTHRACENE, 6-FLUORO-7-METHYL-(1)	2541-68-6(1)	3234	High Reliability
1604	Cc1cc2ccccc2c3c1c4ccccc4cc3 Cc1cc2ccccc2c3ccc4ccccc4c13	Cc1cc2ccccc2c2c1c1ccccc1cc2	c1ccc2c(c1)ccc3c4ccccc4(cc(c23)C)		1	5-METHYLCHRYSENE(1)	3697-24-3(1)	3415	High Reliability
1605	Cc1cc2c(ccc3ccccc23)c4ccccc14 Cc1cc2c3ccccc3ccc2c4ccccc14	Cc1cc2c(c3c1cccc3)ccc1c2cccc1	c1ccc3c(c1)ccc4c2ccccc2c(cc34)C		1	6-METHYLCHRYSENE(1)	1705-85-7(1)	2968	High Reliability
1606	Cc1c2c(ccc3ccccc23)cc4ccccc14 Cc1c2ccccc2cc3ccc4ccccc4c13	Cc1c2ccccc2cc2c1c1ccccc1cc2	c1ccc4c(c1)ccc3cc2ccccc2c(c34)C		1	12-METHYLBENZ(A)ANTHRACENE(1)	2422-79-9(1)	3198	High Reliability
1607	Cc1c2c(ccc3cc4ccccc4cc23)ccc1 Cc1cccc2ccc3cc4ccccc4cc3c12	Cc1cccc2c1c1cc3ccccc3cc1cc2	c3ccc4cc2c(ccc1cccc(c12)C)cc4(c3)		1	1-METHYLBENZ(A)ANTHRACENE(1)	2498-77-3(1)	3225	High Reliability
1608	Cc1ccc2cc3ccc4ccccc4c3cc2c1	Cc1ccc2c(c1)cc1c(c2)ccc2c1cccc2	c1ccc3c(c1)ccc2cc4ccc(cc4(cc23))C		1	10-METHYL-BENZ(A)ANTHRACENE(1)	2381-15-9(1)	3182	Medium Reliability
1609	Cc1cc2c(cc1)cc3c(ccc4ccccc34)c2	Cc1ccc2c(c1)cc1c(c2)c2ccccc2cc1	c1ccc3c(c1)ccc2cc4cc(ccc4(cc23))C		1	9-METHYLBENZ(A)ANTHRACENE(1)	2381-16-0(1)	3183	High Reliability
1610	NC(=O)c1nn(c(n1)-c2ccccc2)-c3cc(COCC(F)(F)C(F)(F)F)c(Cl)cc3 NC(=O)c1nn(-c2ccc(Cl)c(COCC(F)(F)C(F)(F)F)c2)c(n1)-c3ccccc3	Clc1ccc(cc1COCC(C(F)(F)F)(F)F)n1nc(nc1c1ccccc1)C(=O)N	O=C(N)c2nc(c1ccccc1)n(n2)c3ccc(c(c3)COCC(F)(F)C(F)(F)F)Cl		1	Flupoxam(1)	119126-15-7(1)	5631	High Reliability
1611	Cn1cc(c(=O)c(c1)-c2cc(ccc2)C(F)(F)F)-c3ccccc3	Cn1cc(c2cccc(c2)C(F)(F)F)c(=O)c(c1)c1ccccc1	O=C1C(=CN(C=C1c2cccc(c2)C(F)(F)F)C)c3ccccc3		1	FLURIDONE(1)	59756-60-4(1)	4975	High Reliability
1612	Oc1ccc(cc1)C(c2ccc(O)cc2)=C3C=CC(=O)C=C3	O=C1C=CC(=C(c2ccc(cc2)O)c2ccc(cc2)O)C=C1	O=C1C=CC(C=C1)=C(c2ccc(O)cc2)c3ccc(O)cc3		1	ROSOLIC ACID(1)	603-45-2(1)	2375	Medium Reliability
1613	CCOC(=O)C(C)OC(=O)c1c(ccc(Oc2c(Cl)cc(cc2)C(F)(F)F)c1)[N+]([O-])=O CCOC(=O)C(C)OC(=O)c1cc(Oc2ccc(cc2Cl)C(F)(F)F)ccc1[N+]([O-])=O	CCOC(=O)C(OC(=O)c1cc(ccc1[N+](=O)[O-])Oc1ccc(cc1Cl)C(F)(F)F)C	O=C(OC(C(=O)OCC)C)c2cc(Oc1ccc(cc1Cl)C(F)(F)F)ccc2[N+](=O)[O-]		1	LACTOFEN(1)	77501-63-4(1)	5240	High Reliability
1614	OC(c1ccccc1)c2c(NC(=O)c3ccncc3)ccc(Cl)c2 OC(c1ccccc1)c2cc(Cl)ccc2NC(=O)c3ccncc3	Clc1ccc(c(c1)C(c1ccccc1)O)NC(=O)c1ccncc1	O=C(Nc1ccc(cc1C(O)c2ccccc2)Cl)c3ccncc3		1	Inabenfide(1)	82211-24-3(1)	5277	High Reliability
1615	CC(=O)CC(c1ccc(Cl)cc1)c2c(O)c3c(oc2=O)cccc3 CC(=O)CC(c1ccc(Cl)cc1)c2c(O)oc3ccccc3c2=O	CC(=O)CC(c1c(=O)oc2c(c1O)cccc2)c1ccc(cc1)Cl	O=C1Oc3ccccc3(C(O)=C1C(c2ccc(cc2)Cl)CC(=O)C)		1	COUMACHLOR(1)	81-82-3(1)	510	High Reliability
1616	Fc1cc2c(cc1N3C(=O)C4=C(CCCC4)C3=O)N(CC#C)C(=O)CO2	C#CCN1C(=O)COc2c1cc(c(c2)F)N1C(=O)C2=C(C1=O)CCCC2	O=C1C4=C(C(=O)N1c3cc2c(OCC(=O)N2CC#C)cc3(F))CCCC4		1	Flumioxazin(1)	103361-09-7(1)	5480	High Reliability
1617	OC(=O)CN(CC(O)=O)Cc1cc2c(c(O)c1O)C(=O)c3ccccc3C2=O	OC(=O)CN(Cc1cc2c(c(c1O)O)C(=O)c1c(C2=O)cccc1)CC(=O)O	O=C(O)CN(CC(=O)O)Cc1cc2C(=O)c3ccccc3(C(=O)c2(c(O)c1(O)))		1	Alizarin complexone(1)	3952-78-1(1)	3448	High Reliability
1618	Cn1nc(C)c(C(=O)c2c(Cl)cc(Cl)cc2)c1OS(=O)(=O)c3ccc(C)cc3 [O-]C(=O)c1cc[nH]n1 Cn1nc(C)c(C(=O)c2ccc(Cl)cc2Cl)c1OS(=O)(=O)c3ccc(C)cc3	Cc1ccc(cc1)S(=O)(=O)Oc1n(C)nc(c1C(=O)c1ccc(cc1Cl)Cl)C	O=C(c1ccc(cc1Cl)Cl)c3c(nn(c3(OS(=O)(=O)c2ccc(cc2)C))C)C		1	pyrazolate(1)	58011-68-0(1)	4954	High Reliability	Name verified in PubChem
1619	COCC(=NOCC(=O)OC)c1c(ccc(Oc2c(Cl)cc(cc2)C(F)(F)F)c1)[N+]([O-])=O	COCC(=NOCC(=O)OC)c1cc(ccc1[N+](=O)[O-])Oc1ccc(cc1Cl)C(F)(F)F	O=C(OC)CON=C(c2cc(Oc1ccc(cc1Cl)C(F)(F)F)ccc2[N+](=O)[O-])COC		1	akh-7088(1)	104459-82-7(1)	5490	Medium Reliability	Stereochemistry removed, Name verified in PubChem
1620	COc1cc2c(cc1)n(C(=O)c3ccc(Cl)cc3)c(C)c2CC(O)=O COc1ccc2n(c(C)c(CC(O)=O)c2c1)C(=O)c3ccc(Cl)cc3	COc1ccc2c(c1)c(CC(=O)O)c(n2C(=O)c1ccc(cc1)Cl)C	O=C(O)Cc3c1cc(OC)ccc1n(C(=O)c2ccc(cc2)Cl)c3C		1	INDOMETHACIN(1)	53-86-1(1)	74	High Reliability
1621	OC(c1ccccc1)(c2ccccc2)c3ccccc3	OC(c1ccccc1)(c1ccccc1)c1ccccc1	OC(c1ccccc1)(c2ccccc2)c3ccccc3		1	TRIPHENYLCARBINOL(1)	76-84-6(1)	405	High Reliability
1622	CC(=O)CC(c1ccccc1)c2c(O)c3ccccc3oc2=O CC(=O)CC(c1ccccc1)c2c(O)oc3ccccc3c2=O	CC(=O)CC(c1c(=O)oc2c(c1O)cccc2)c1ccccc1	O=C1Oc3ccccc3(C(O)=C1C(c2ccccc2)CC(=O)C)		1	WARFARIN(1)	81-81-2(1)	509	High Reliability
1623	CC1COC(Cn2cncn2)(O1)c3c(Cl)cc(Oc4ccc(Cl)cc4)cc3 CC1COC(Cn2cncn2)(O1)c3ccc(Oc4ccc(Cl)cc4)cc3Cl	CC1COC(O1)(Cn1cncn1)c1ccc(cc1Cl)Oc1ccc(cc1)Cl	n1cnn(c1)CC2(OCC(O2)C)c4ccc(Oc3ccc(cc3)Cl)cc4Cl		1	Difenoconazole(1)	119446-68-3(1)	5633	High Reliability
1624	CCOC(=O)C(C)Oc1ccc(Oc2cnc3cc(Cl)ccc3n2)cc1	CCOC(=O)C(Oc1ccc(cc1)Oc1cnc2c(n1)ccc(c2)Cl)C	O=C(OCC)C(Oc3ccc(Oc1nc2ccc(cc2(nc1))Cl)cc3)C		2	QUIZALOFOP-ETHYL(1), QUIZALOFOP-P-ETHYL(1)	76578-14-8(1), 100646-51-3(1)	5230, 5450	High Reliability	Stereochemistry removed
1625	OCC(O)COC(=O)c1c(Nc2c3ccc(Cl)cc3ncc2)cccc1 OCC(O)COC(=O)c1ccccc1Nc2ccnc3cc(Cl)ccc23	OCC(COC(=O)c1ccccc1Nc1ccnc2c1ccc(c2)Cl)O	O=C(OCC(O)CO)c3ccccc3(Nc2ccnc1cc(ccc12)Cl)		1	Glafenine(1)	3820-67-5(1)	3438	High Reliability
1626	Clc1ccc(CCC(Cn2cncn2)(C#N)c3ccccc3)cc1	N#CC(c1ccccc1)(Cn1cncn1)CCc1ccc(cc1)Cl	N#CC(c1ccccc1)(Cn2ncnc2)CCc3ccc(cc3)Cl		1	Fenbuconazole(1)	114369-43-6(1)	5580	High Reliability
1627	CC(Oc1cc2ccccc2cc1)C(O)=Nc3ccccc3 CC(Oc1ccc2ccccc2c1)C(=O)Nc3ccccc3	CC(C(=Nc1ccccc1)O)Oc1ccc2c(c1)cccc2	OC(=Nc1ccccc1)C(Oc2ccc3ccccc3(c2))C		1	Naproanilide(1)	52570-16-8(1)	4836	High Reliability
1628	CC(=O)CCC1C(=O)N(N(C1=O)c2ccccc2)c3ccccc3	CC(=O)CCC1C(=O)N(N(C1=O)c1ccccc1)c1ccccc1	O=C3N(c1ccccc1)N(c2ccccc2)C(=O)C3CCC(=O)C		1	Kebuzone(1)	853-34-9(1)	2717	High Reliability
1629	CCOCCOC(=O)C(C)Oc1ccc(Oc2ncc(cc2Cl)C(F)(F)F)cc1	CCOCCOC(=O)C(Oc1ccc(cc1)Oc1ncc(cc1Cl)C(F)(F)F)C	O=C(OCCOCC)C(Oc2ccc(Oc1ncc(cc1Cl)C(F)(F)F)cc2)C		1	HALOXYFOP-ETOTYL(1)	87237-48-7(1)	5317	High Reliability
1630	CC(C)OC(=O)C(C)N(C(=O)c1ccccc1)c2cc(Cl)c(F)cc2 CC(C)OC(=O)C(C)N(C(=O)c1ccccc1)c2ccc(F)c(Cl)c2	CC(OC(=O)C(N(C(=O)c1ccccc1)c1ccc(c(c1)Cl)F)C)C	O=C(OC(C)C)C(N(C(=O)c1ccccc1)c2ccc(F)c(c2)Cl)C		3	FLAMPROP-ISOPROPYL(1), Flamprop-M-isopropyl(2)	52756-22-6(1), 57973-67-8(1), 63782-90-1(1)	4862, 4952, 5027	High Reliability	Stereochemistry removed
1631	CCCCOC(=O)C(C)Oc1ccc(Oc2ccc(cn2)C(F)(F)F)cc1	CCCCOC(=O)C(Oc1ccc(cc1)Oc1ccc(cn1)C(F)(F)F)C	O=C(OCCCC)C(Oc2ccc(Oc1ncc(cc1)C(F)(F)F)cc2)C		2	Fluazifop-P-butyl(1), fluazifop-butyl(1)	79241-46-6(1), 69806-50-4(1)	5252, 5131	Medium Reliability	Stereochemistry removed, Name verified in PubChem
1632	CCCCC1C(=O)N(N(C1=O)c2ccccc2)c3ccccc3	CCCCC1C(=O)N(N(C1=O)c1ccccc1)c1ccccc1	O=C3N(c1ccccc1)N(c2ccccc2)C(=O)C3CCCC		1	PHENYLBUTAZONE(1)	50-33-9(1)	19	High Reliability
1633	CCCCC1C(=O)N(N(C1=O)c2ccc(O)cc2)c3ccccc3	CCCCC1C(=O)N(N(C1=O)c1ccc(cc1)O)c1ccccc1	O=C3N(c1ccccc1)N(c2ccc(O)cc2)C(=O)C3CCCC		1	OXYPHENBUTAZONE(1)	129-20-4(1)	1490	High Reliability
1634	CCCCOC(=O)c1c(cccc1)C(=O)OCc2ccccc2 CCCCOC(=O)c1ccccc1C(=O)OCc2ccccc2	CCCCOC(=O)c1ccccc1C(=O)OCc1ccccc1	O=C(OCc1ccccc1)c2ccccc2(C(=O)OCCCC)		1	BUTYL BENZYL PHTHALATE(1)	85-68-7(1)	560	High Reliability
1635	Clc1ccc(CN(C2CCCC2)C(=O)Nc3ccccc3)cc1	Clc1ccc(cc1)CN(C(=O)Nc1ccccc1)C1CCCC1	O=C(Nc1ccccc1)N(Cc2ccc(cc2)Cl)C3CCCC3		1	PENCYCURON(1)	66063-05-6(1)	5058	High Reliability
1636	CN(C)CCC=C1c2c(COc3c1cccc3)cccc2 [H+].[Cl-].CN(C)CCC=C1c2ccccc2COc3ccccc13 CN(C)CCC=C1c2ccccc2COc3ccccc13	CN(CCC=C1c2ccccc2OCc2c1cccc2)C	O3c1ccccc1C(=CCCN(C)C)c2ccccc2C3		1	DOXEPIN(1)	1668-19-5(1)	2956	High Reliability	Differences in counterions, Stereochemistry removed
1637	COC1=CC=C2C3Cc4c5c(OC1C25CCN3C)c(OC)cc4 COC1=CC=C2C3Cc4ccc(OC)c5OC1C2(CCN3C)c45	COC1=CC=C2C34C1Oc1c4c(CC2N(CC3)C)ccc1OC	O(c5ccc4c1c5(OC3C(OC)=CC=C2C(N(C)CCC123)C4))C		1	PARAMORPHINE(1)	115-37-7(1)	1282	High Reliability	Stereochemistry removed
1638	OC(C1CC2CCN1CC2C=C)c3ccnc4c3cccc4 OC(C1CC2CCN1CC2C=C)c3ccnc4ccccc34 [H]C1(CC2CCN1CC2C=C)C(O)c3c4ccccc4ncc3 OC(C1CC2CCN1CC2C=C)c3ccnc4ccccc34	C=CC1CN2CCC1CC2C(c1ccnc2c1cccc2)O	OC(c2ccnc1ccccc12)C3N4CCC(C3)C(C=C)C4		2	CINCHONINE(1), CINCHONIDINE(1)	118-10-5(1), 485-71-2(1)	1317, 1862	High Reliability	Stereochemistry removed
1639	CCN(C(=O)Oc1cccc(NC(=O)OC(C)C)c1)c2ccccc2	CCN(c1ccccc1)C(=O)Oc1cccc(c1)NC(=O)OC(C)C	O=C(OC(C)C)Nc2cccc(OC(=O)N(c1ccccc1)CC)c2		1	Phenisopham(1)	57375-63-0(1)	4946	High Reliability
1640	CN1CCCC(CN2c3c(Sc4c2cccc4)cccc3)C1 CN1CCCC(C1)CN2c3ccccc3Sc4ccccc24 [H+].[Cl-].CN1CCCC(C1)CN2c3ccccc3Sc4ccccc24	CN1CCCC(C1)CN1c2ccccc2Sc2c1cccc2	c1ccc3c(c1)N(c2ccccc2S3)CC4CN(C)CCC4		1	Mepazine(1)	60-89-9(1)	196	Medium Reliability
1641	CC12C3C(C(O)=O)C45CC(=C)C(O)(C4)CCC5C3(OC1=O)C=CC2O	OC(=O)C1C2C3(C4C51CC(=C)C(C5)(O)CC4)C=CC(C2(C)C(=O)O3)O	O=C(O)C4C2C1(OC(=O)C2(C)(C(O)C=C1))C5CCC3(O)(C(=C)CC45(C3))		1	GIBBERELLIC ACID(1)	77-06-5(1)	410	High Reliability	Stereochemistry removed
1642	CCCCCCCCSC(=O)Oc1cc(Cl)nnc1-c2ccccc2	CCCCCCCCSC(=O)Oc1cc(Cl)nnc1c1ccccc1	O=C(Oc1cc(nnc1c2ccccc2)Cl)SCCCCCCCC		1	Pyridate(1)	55512-33-9(1)	4913	High Reliability
1643	CN(C=Nc1c(C)cc(C)cc1)C=Nc2c(C)cc(C)cc2 CN(C=Nc1ccc(C)cc1C)C=Nc2ccc(C)cc2C	CN(C=Nc1ccc(cc1C)C)C=Nc1ccc(cc1C)C	N(=CN(C=Nc1ccc(cc1C)C)C)c2ccc(cc2C)C		1	AMITRAZ(1)	33089-61-1(1)	4554	High Reliability	Stereochemistry removed
1644	CCOc1c2OC3C(O)C=CC4C5Cc(cc1)c2C34CCN5C CCOc1ccc2CC3C4C=CC(O)C5Oc1c2C45CCN3C	CCOc1ccc2c3c1OC1C43CCN(C(C2)C4C=CC1O)C	OC1C=CC5C4N(C)CCC25(c3c(OC12)c(OCC)ccc3C4)		1	DIONINE(1)	76-58-4(1)	401	High Reliability	Stereochemistry removed
1645	CN(C)CCCN1c2ccccc2CCc3ccccc13	CN(CCCN1c2ccccc2CCc2c1cccc2)C	c1ccc3c(c1)N(c2ccccc2CC3)CCCN(C)C		1	IMIPRAMINE(1)	50-49-7(1)	25	High Reliability
1646	CCC1CN2CCC1CC2C(O)c3ccnc4ccccc34	CCC1CN2CCC1CC2C(c1ccnc2c1cccc2)O	OC(c2ccnc1ccccc12)C3N4CCC(C3)C(C4)CC		1	Hydrocinchonine(1)	485-65-4(1)	1861	High Reliability	Stereochemistry removed
1647	OC12CCOC1(Nc3ccccc23)C4CC5CCN4CC5C=C	C=CC1CN2CCC1CC2C12OCCC2(O)c2c(N1)cccc2	OC14(c5ccccc5(NC4(OCC1)(C2N3CCC(C2)C(C=C)C3)))		1	QUINAMINE(1)	464-85-7(1)	1816	High Reliability	Stereochemistry removed
1648	O=C(C1CCCCC1)N2CC3N(CCc4c3cccc4)C(=O)C2 O=C1CN(CC2N1CCc3ccccc23)C(=O)C4CCCCC4	O=C(N1CC(=O)N2C(C1)c1ccccc1CC2)C1CCCCC1	O=C4N2CCc1ccccc1C2CN(C(=O)C3CCCCC3)C4		1	Praziquantel(1)	55268-74-1(1)	4904	High Reliability
1649	CC(CCc1ccccc1)NCC(O)c2ccc(O)c(c2)C(N)=O	CC(CCc1ccccc1)NCC(c1ccc(c(c1)C(=O)N)O)O	O=C(N)c1cc(ccc1(O))C(O)CNC(C)CCc2ccccc2		1	LABETALOL(1)	36894-69-6(1)	4640	High Reliability
1650	COc1cc2c(Sc3c(cccc3)N2CC(C)CN(C)C)cc1 COc1ccc2Sc3ccccc3N(CC(C)CN(C)C)c2c1	COc1ccc2c(c1)N(CC(CN(C)C)C)c1c(S2)cccc1	O(c1ccc3c(c1)N(c2ccccc2S3)CC(C)CN(C)C)C		1	METHOTRIMEPRAZINE(1)	60-99-1(1)	197	High Reliability	Stereochemistry removed
1651	CC12CC(=O)C3C(CCC4=CC(=O)CCC34C)C1CCC2=O	O=C1CCC2(C(=C1)CCC1C2C(=O)CC2(C1CCC2=O)C)C	O=C4C=C3CCC1C(C(=O)CC2(C(=O)CCC12)(C))C3(C)CC4		1	Andrenosterone(1)	382-45-6(1)	1770	Medium Reliability	Checked on PubChem, Checked on ChemID, Stereochemistry removed
1652	CC(C)=CC1C(C(=O)OC2CC(=O)C(CC#C)=C2C)C1(C)C	C#CCC1=C(C)C(CC1=O)OC(=O)C1C(C1(C)C)C=C(C)C	O=C(OC1C(=C(C(=O)C1)CC#C)C)C2C(C=C(C)C)C2(C)(C)		1	PRALLETHRIN(1)	23031-36-9(1)	4334	High Reliability	Stereochemistry removed
1653	CC=CC(=O)OC1CC2OC3C=C(C)C(=O)CC3(C)C1(C)C24CO4	CC=CC(=O)OC1CC2C3(C1(C)C1(C)CC(=O)C(=CC1O2)C)CO3	O=C(OC2CC4OC1C=C(C(=O)CC1(C)C2(C)C34(OC3))C)C=CC		1	TRICHOTHECIN(1)	6379-69-7(1)	3748	High Reliability	Stereochemistry removed
1654	CC(C)(C)n1ncc(SCc2ccc(cc2)C(C)(C)C)c(Cl)c1=O	O=c1c(Cl)c(SCc2ccc(cc2)C(C)(C)C)cnn1C(C)(C)C	O=C1C(=C(C=NN1C(C)(C)C)SCc2ccc(cc2)C(C)(C)C)Cl		1	PYRIDABEN(1)	96489-71-3(1)	5403	High Reliability
1655	CC(C)=CC1C(C(=O)OCN2C(=O)C3=C(CCCC3)C2=O)C1(C)C	O=C(C1C(C1(C)C)C=C(C)C)OCN1C(=O)C2=C(C1=O)CCCC2	O=C(OCN1C(=O)C2=C(C1(=O))CCCC2)C3C(C=C(C)C)C3(C)(C)		1	PHTHALTHRIN(1)	7696-12-0(1)	3871	High Reliability	Stereochemistry removed
1656	C1CCC(CC1)N(Sc2nc3c(s2)cccc3)C4CCCCC4 C1CCC(CC1)N(Sc2sc3ccccc3n2)C4CCCCC4	C1CCC(CC1)N(C1CCCCC1)Sc1nc2c(s1)cccc2	n2c1ccccc1sc2SN(C3CCCCC3)C4CCCCC4		1	2-Benzothiazolesulfenamide, N,N-dicyclohexyl-(1)	4979-32-2(1)	3555	High Reliability
1657	COC(=O)c1ccccc1OC2OC(COC3OCC(O)C(O)C3O)C(O)C(O)C2O	COC(=O)c1ccccc1OC1OC(COC2OCC(C(C2O)O)O)C(C(C1O)O)O	O=C(OC)c3ccccc3(OC2OC(COC1OCC(O)C(O)C1(O))C(O)C(O)C2(O))		1	MONOTROPITOSIDE(1)	490-67-5(1)	1875	High Reliability	Stereochemistry removed
1658	[H]C12CCC(=O)C1(C)CCC3([H])C2([H])CCC4=CC(=O)CCC34C CC12CCC3C(CCC4=CC(=O)CCC34C)C1CCC2=O	O=C1CCC2(C(=C1)CCC1C2CCC2(C1CCC2=O)C)C	O=C3C=C2CCC1C4CCC(=O)C4(C)(CCC1C2(C)CC3)		1	ANDROSTENEDIONE(1)	63-05-8(1)	216	High Reliability	Stereochemistry removed
1659	CC(C)=CC1C(C(=O)OC2CC(=O)C(CC=C)=C2C)C1(C)C	C=CCC1=C(C)C(CC1=O)OC(=O)C1C(C1(C)C)C=C(C)C	O=C(OC1C(=C(C(=O)C1)CC=C)C)C2C(C=C(C)C)C2(C)(C)		1	ALLETHRIN(1)	584-79-2(1)	2245	High Reliability
1660	CC(C)(C)c1ccc(OC2CCCCC2OS(=O)OCC#C)cc1	C#CCOS(=O)OC1CCCCC1Oc1ccc(cc1)C(C)(C)C	O=S(OCC#C)OC2CCCCC2(Oc1ccc(cc1)C(C)(C)C)		1	PROPARGITE(1)	2312-35-8(1)	3167	High Reliability
1661	CC12CCC3C(CC=C4CC(O)CCC34C)C1CCC2=O CC12CCC3C(CCC4=CC(=O)CCC34C)C1CCC2O	OC1CCC2(C(=CCC3C2CCC2(C3CCC2=O)C)C1)C	O=C2CCC3C4CC=C1CC(O)CCC1(C)C4(CCC23(C))		2	PRASTERONE(1), TESTOSTERONE(1)	53-43-0(1), 58-22-0(1)	72, 147	High Reliability	Stereochemistry removed
1662	CC12CCC3C(CCC4CC(O)CCC34C)C1CCC2=O [H]C12CCC(=O)C1(C)CCC3([H])C2([H])CCC4([H])CC(O)CCC34C CC12CCC(O)CC1CCC3C2CCC4(C)C3CCC4=O [H]C12CCC(O)C1(C)CCC3([H])C2([H])CCC4([H])CC(=O)CCC34C, CC12CCC3C(CCC4CC(=O)CCC34C)C1CCC2O	OC1CCC2(C(C1)CCC1C2CCC2(C1CCC2=O)C)C	O=C2CCC3C4CCC1CC(O)CCC1(C)C4(CCC23(C))		3	ANDROSTERONE(1), Epiandrosterone(1), ANDROSTAN-3-ONE, 17-HYDROXY-, (5ALPHA,17BETA)-(1)	53-41-8(1), 481-29-8(1), 521-18-6(1)	71, 1852, 1982	High Reliability	Stereochemistry removed
1663	CC12CCC(O)CC1CCC3C4CCC(=O)C4(C)CC(O)C23	OC1CCC2(C(C1)CCC1C2C(O)CC2(C1CCC2=O)C)C	O=C2CCC3C4CCC1CC(O)CCC1(C)C4(C(O)CC23(C))		1	3,11-Dihydroxy-androstan-17-one(1)	514-17-0(1)	1966	High Reliability	Checked on PubChem, Checked on ChemID, Stereochemistry removed
1664	CCCCOCCOCCOCc1cc2c(OCO2)cc1CCC [O-]CCCCCc1ccc2OCOc2c1	CCCCOCCOCCOCc1cc2OCOc2cc1CCC	O1c2cc(c(cc2(OC1))CCC)COCCOCCOCCCC		1	piperonylbutoxide(1)	51-03-6(1)	38	High Reliability	Name verified in PubChem
1665	CC12CCC3C(CCC4CC5SC5CC34C)C1CCC2O	OC1CCC2C1(C)CCC1C2CCC2C1(C)CC1SC1C2	OC2CCC3C4CCC1CC5C(CC1(C)C4(CCC23(C)))S5		1	Epitiostanol(1)	2363-58-8(1)	3176	High Reliability	Stereochemistry removed
1666	CCCCCCCCCCCCOC(=O)c1ccc(N)cc1	CCCCCCCCCCCCOC(=O)c1ccc(cc1)N	O=C(OCCCCCCCCCCCC)c1ccc(N)cc1		1	BENZOIC ACID, 4-AMINO-, DODECYL ESTER(1)	20043-94-1(1)	4247	High Reliability	Checked on PubChem, Checked on ChemID
1667	COC(C)(C)CCCC(C)CC=CC(C)=CC(=O)OC(C)C	COC(CCCC(CC=CC(=CC(=O)OC(C)C)C)C)(C)C	O=C(OC(C)C)C=C(C=CCC(C)CCCC(OC)(C)C)C		1	METHOPRENE(1)	40596-69-8(1)	4733	High Reliability	Stereochemistry removed
1668	CCCCCCCCCCCCCCCCN=C(O)C(C)O CCCCCCCCCCCCCCCCNC(=O)C(C)O	CCCCCCCCCCCCCCCCN=C(C(O)C)O	OC(=NCCCCCCCCCCCCCCCC)C(O)C		1	Propanamide, N-hexadecyl-2-hydroxy-(1)	5323-53-5(1)	3581	High Reliability
1669	Fc1cccc(F)c1C(=O)NC(=O)Nc2cc(Oc3ncc(cc3Cl)C(F)(F)F)c(Cl)cc2	O=C(NC(=O)c1c(F)cccc1F)Nc1ccc(c(c1)Oc1ncc(cc1Cl)C(F)(F)F)Cl	O=C(NC(=O)c1c(F)cccc1(F))Nc3ccc(c(Oc2ncc(cc2Cl)C(F)(F)F)c3)Cl		1	FLUAZURON(1)	86811-58-7(1)	5314	High Reliability
1670	c1cc2cc-3c(cc2cc1)-c4c5c3cccc5ccc4 c1ccc2cc3-c4cccc5cccc(-c3cc2c1)c45	c1ccc2c(c1)cc1c(c2)c2c3c1cccc3ccc2	c1ccc2cc3c5cccc4cccc(c3(cc2(c1)))c45		1	BENZO(K)FLUORANTHENE(1)	207-08-9(1)	1653	High Reliability
1671	c1ccc-2c(c1)-c3cccc4c5ccccc5cc2c34 c1ccc2c(c1)cc3-c4ccccc4-c5cccc2c35	c1ccc2c(c1)c1cc3ccccc3c3c1c2ccc3	c1ccc3c(c1)cc5c2ccccc2c4cccc3c45		1	BENZO(B)FLUORANTHENE(1)	205-99-2(1)	1651	High Reliability
1672	c1cc2cc3ccc4cccc5ccc(c2cc1)c3c45 c1ccc2c(c1)cc3ccc4cccc5ccc2c3c45	c1ccc2c(c1)c1ccc3c4c1c(c2)ccc4ccc3	c1ccc2c(c1)cc3ccc4cccc5ccc2c3c45		1	BENZO(A)PYRENE(1)	50-32-8(1)	18	High Reliability
1673	c1cc2c(cc1)c-3c(cc2)-c4cccc5cccc3c45 c1ccc2c(c1)ccc3-c4cccc5cccc(c45)-c23	c1ccc2c(c1)ccc1c2c2cccc3c2c1ccc3	c1ccc4c(c1)ccc5c3cccc2cccc(c23)c45		1	BENZO(J)FLUORANTHENE(1)	205-82-3(1)	1650	High Reliability
1674	c1cc2c3cccc4ccc5cccc(c2cc1)c5c34 c1ccc2c(c1)c3cccc4ccc5cccc2c5c34	c1ccc2c(c1)c1cccc3c1c1c2cccc1cc3	c1ccc2c(c1)c5cccc4ccc3cccc2c3c45		1	BENZO(E)PYRENE(1)	192-97-2(1)	1643	High Reliability
1675	c1cc2c3c(c1)c4cccc5c4c(ccc5)c3ccc2 c1cc2cccc3c4cccc5cccc(c(c1)c23)c45	c1cc2cccc3c2c(c1)c1cccc2c1c3ccc2	c1cc2cccc3c5cccc4cccc(c(c1)c23)c45		1	PERYLENE(1)	198-55-0(1)	1647	High Reliability
1676	Oc1cc2c(cc1)C3(OC(=O)c4c3cccc4)c5c(O2)cc(O)cc5 Oc1ccc2c(Oc3cc(O)ccc3C24OC(=O)c5ccccc45)c1	Oc1ccc2c(c1)Oc1c(C32OC(=O)c2c3cccc2)ccc(c1)O	O=C4OC2(c3ccc(O)cc3(Oc1cc(O)ccc12))c5ccccc45		1	FLUORESCEIN(1)	518-45-6(1)	1978	Medium Reliability
1677	[nH]1c2c(ccc3ccccc23)c4c1c5ccccc5cc4 [nH]1c2c3ccccc3ccc2c4ccc5ccccc5c14	c1ccc2c(c1)c1[nH]c3c(c1cc2)ccc1c3cccc1	c1ccc3c(c1)ccc4c5ccc2ccccc2c5([nH]c34)		1	13H-DIBENZO(A,I)CARBAZOLE(1)	239-64-5(1)	1668	Medium Reliability
1678	[nH]1c2c(c3c1ccc4ccccc34)c5ccccc5cc2 [nH]1c2ccc3ccccc3c2c4c1ccc5ccccc45	c1ccc2c(c1)ccc1c2c2c([nH]1)ccc1c2cccc1	c1ccc5c(c1)ccc4[nH]c3ccc2ccccc2c3c45		1	7H-DIBENZO(C,G)CARBAZOLE(1)	194-59-2(1)	1645	High Reliability
1679	N1c2c(Sc3c1c4ccccc4cc3)ccc5ccccc25 N1c2c(Sc3ccc4ccccc4c13)ccc5ccccc25	c1ccc2c(c1)c1Nc3c(Sc1cc2)ccc1c3cccc1	c1ccc5c(c1)ccc3c5(Nc2c4ccccc4(ccc2S3))		1	14H-Dibenzo[a,j]phenothiazine(1)	224-62-4(1)	1660	High Reliability
1680	N1c2c(Sc3c1ccc4ccccc34)c5ccccc5cc2 N1c2ccc3ccccc3c2Sc4c1ccc5ccccc45	c1ccc2c(c1)c1Sc3c(Nc1cc2)ccc1c3cccc1	c1ccc5c(c1)ccc4Nc3ccc2ccccc2c3Sc45		1	7H-Dibenzo[c,h]phenothiazine(1)	224-72-6(1)	1661	High Reliability
1681	C1Cc2c3ccc4ccccc4c3cc5cccc1c25	c1ccc2c(c1)ccc1c2cc2cccc3c2c1CC3	c1ccc5c(c1)ccc3c5(cc2cccc4c2c3CC4)		1	CHOLANTHRENE(1)	479-23-2(1)	1842	Medium Reliability
1682	[Na+].[Na+].[Na+].Oc1c(N=Nc2c3ccccc3c(cc2)S([O-])(=O)=O)c4c(cc(cc4cc1)S([O-])(=O)=O)S([O-])(=O)=O [Na+].[Na+].[Na+].[O-]S(=O)(=O)c1cc2C=CC(=O)C(=NNc3ccc(c4ccccc34)S([O-])(=O)=O)c2c(c1)S([O-])(=O)=O	Oc1ccc2c(c1N=Nc1ccc(c3c1cccc3)S(=O)(=O)O)c(cc(c2)S(=O)(=O)O)S(=O)(=O)O	O=S(=O)(O)c4cc3ccc(O)c(N=Nc1ccc(c2ccccc12)S(=O)(=O)O)c3c(c4)S(=O)(=O)O		1	ACID RED 18(1)	2611-82-7(1)	3254	High Reliability	Stereochemistry removed
1683	Oc1ccc(cc1)C2(OC(=O)c3c2cccc3)c4ccc(O)cc4 Oc1ccc(cc1)C2(OC(=O)c3ccccc23)c4ccc(O)cc4	Oc1ccc(cc1)C1(OC(=O)c2c1cccc2)c1ccc(cc1)O	O=C3OC(c1ccc(O)cc1)(c2ccc(O)cc2)c4ccccc34		1	PHENOLPHTHALEIN(1)	77-09-8(1)	411	High Reliability
1684	O=C(Oc1ccccc1)c2ccccc2C(=O)Oc3ccccc3	O=C(c1ccccc1C(=O)Oc1ccccc1)Oc1ccccc1	O=C(Oc1ccccc1)c3ccccc3(C(=O)Oc2ccccc2)		1	DIPHENYL PHTHALATE(1)	84-62-8(1)	542	High Reliability
1685	NC1C2CN(CC12)c3c(F)cc4c(=O)c(cn(-c5ccc(F)cc5F)c4n3)C(O)=O NC1C2CN(CC12)c3nc4n(cc(C(O)=O)c(=O)c4cc3F)-c5ccc(F)cc5F	NC1C2C1CN(C2)c1nc2c(cc1F)c(=O)c(cn2c1ccc(cc1F)F)C(=O)O	O=C(O)C1=CN(c2nc(c(F)cc2(C1(=O)))N3CC4C(N)C4(C3))c5ccc(F)cc5(F)		1	Trovafloxacin(1)	147059-72-1(1)	5724	High Reliability	Stereochemistry removed
1686	Cc1c(C)c2c(ccc3ccccc23)c4ccccc14 Cc1c(C)c2c3ccccc3ccc2c4ccccc14	Cc1c2ccccc2c2c(c1C)c1ccccc1cc2	c1ccc3c(c1)ccc4c2ccccc2c(c(c34)C)C		1	5,6-DIMETHYLCHRYSENE(1)	3697-27-6(1)	3416	High Reliability
1687	Cc1cc2cc3ccccc3cc2c4cccc(C)c14 Cc1cccc2c3cc4ccccc4cc3cc(C)c12	Cc1cccc2c1c(C)cc1c2cc2c(c1)cccc2	c1ccc2cc4c(cc2(c1))cc(c3c4(cccc3C))C		1	BENZ(A)ANTHRACENE-4,5-DIMETHYLENE(1)	18429-70-4(1)	4195	Medium Reliability
1688	CCc1c2ccc3ccccc3c2cc4ccccc14 CCc1c2ccccc2cc3c1ccc4ccccc34	CCc1c2ccc3c(c2cc2c1cccc2)cccc3	c1ccc4c(c1)ccc3c4(cc2ccccc2c3CC)		1	7-ETHYLBENZ(A)ANTHRACENE(1)	3697-30-1(1)	3417	High Reliability
1689	Cn1nc(C)c(C(=O)c2c(Cl)cc(Cl)cc2)c1OCC(=O)c3ccccc3 Cn1nc(C)c(C(=O)c2ccc(Cl)cc2Cl)c1OCC(=O)c3ccccc3	Clc1ccc(c(c1)Cl)C(=O)c1c(C)nn(c1OCC(=O)c1ccccc1)C	O=C(c1ccc(cc1Cl)Cl)c3c(nn(c3(OCC(=O)c2ccccc2))C)C		1	Pyrazoxyfen(1)	71561-11-0(1)	5163	High Reliability
1690	OC(=O)c1c(cccc1)C(c2ccc(O)cc2)c3ccc(O)cc3 Oc1ccc(cc1)C(c2ccc(O)cc2)c3ccccc3C(O)=O	Oc1ccc(cc1)C(c1ccccc1C(=O)O)c1ccc(cc1)O	O=C(O)c1ccccc1C(c2ccc(O)cc2)c3ccc(O)cc3		1	Benzoic acid, 2- bis(4-hydroxyphenyl)methyl -(1)	81-90-3(1)	511	Medium Reliability
1691	CCC1(CC2(CO2)c3cc(Cl)ccc3)C(=O)c4ccccc4C1=O	CCC1(CC2(CO2)c2cccc(c2)Cl)C(=O)c2c(C1=O)cccc2	O=C1c4ccccc4(C(=O)C1(CC)CC2(OC2)(c3cccc(c3)Cl))		1	INDANOFAN(1)	133220-30-1(1)	5681	High Reliability	Checked on PubChem, Checked on ChemID
1692	CN1c2ccccc2C(O)(c3ccccc3)c4ccccc14	CN1c2ccccc2C(c2c1cccc2)(O)c1ccccc1	OC4(c1ccccc1)(c2ccccc2N(c3ccccc34)C)		1	9-Acridinol, 9,10-dihydro-10-methyl-9-phenyl-(1)	6321-72-8(1)	3741	High Reliability
1693	CC(=O)OCCN(CCC#N)c1ccc(cc1)N=Nc2nc3ccc(cc3s2)[N+]([O-])=O	N#CCCN(c1ccc(cc1)N=Nc1sc2c(n1)ccc(c2)[N+](=O)[O-])CCOC(=O)C	N#CCCN(c3ccc(N=Nc2nc1ccc(cc1s2)[N+](=O)[O-])cc3)CCOC(=O)C		1	AZO DYE RA(1)	68133-69-7(1)	5097	Medium Reliability
1694	CC1=C(C(=O)N(CO1)C(C)(C)c2cc(Cl)cc(Cl)c2)c3ccccc3	Clc1cc(Cl)cc(c1)C(N1COC(=C(C1=O)c1ccccc1)C)(C)C	O=C2C(c1ccccc1)=C(OCN2C(c3cc(cc(c3)Cl)Cl)(C)C)C		1	OXAZICLOMEFONE(1)	153197-14-9(1)	5727	High Reliability	Checked on PubChem, Checked on ChemID
1695	COc1ccc(Cc2nccc3cc(OC)c(OC)cc23)cc1OC	COc1ccc(cc1OC)Cc1nccc2c1cc(OC)c(c2)OC	n2ccc1cc(OC)c(OC)cc1c2Cc3ccc(OC)c(OC)c3		1	PAPAVERINE(1)	58-74-2(1)	157	High Reliability
1696	CC(C)(C)c1ccc(CCOc2ncnc3c2cccc3)cc1 CC(C)(C)c1ccc(CCOc2ncnc3ccccc23)cc1	CC(c1ccc(cc1)CCOc1ncnc2c1cccc2)(C)C	n1cnc3ccccc3(c1OCCc2ccc(cc2)C(C)(C)C)		1	FENAZAQUIN(1)	120928-09-8(1)	5639	High Reliability
1697	[H]C12CCN(CC1C=C)C(C2)C(=O)c3c4cc(OC)ccc4ncc3 COc1ccc2nccc(C(=O)C3CC4CCN3CC4C=C)c2c1	C=CC1CN2CCC1CC2C(=O)c1ccnc2c1cc(OC)cc2	O=C(c2ccnc1ccc(OC)cc12)C3N4CCC(C3)C(C=C)C4		1	Quininone(1)	84-31-1(1)	539	Medium Reliability
1698	OCc1ccccc1OC2OC(COC(=O)c3ccccc3)C(O)C(O)C2O	OCc1ccccc1OC1OC(COC(=O)c2ccccc2)C(C(C1O)O)O	O=C(OCC2OC(Oc1ccccc1CO)C(O)C(O)C2(O))c3ccccc3		1	POPULIN(1)	99-17-2(1)	841	High Reliability	Stereochemistry removed
1699	CN(C)CCC=C1c2ccccc2CCc3c1cccc3 CN(C)CCC=C1c2ccccc2CCc3ccccc13	CN(CCC=C1c2ccccc2CCc2c1cccc2)C	c1ccc3c(c1)C(=CCCN(C)C)c2ccccc2CC3		1	amitryptyline(1)	50-48-6(1)	24	Medium Reliability	Name verified in PubChem
1700	CC(C)(C)C(O)C(Oc1ccc(cc1)-c2ccccc2)n3cncn3	OC(C(C)(C)C)C(n1cncn1)Oc1ccc(cc1)c1ccccc1	OC(C(Oc1ccc(cc1)c2ccccc2)n3ncnc3)C(C)(C)C		1	BITERTANOL(1)	55179-31-2(1)	4899	High Reliability
1701	COC(=O)C(C)N(C(=O)Cc1ccccc1)c2c(C)cccc2C	COC(=O)C(N(c1c(C)cccc1C)C(=O)Cc1ccccc1)C	O=C(OC)C(N(C(=O)Cc1ccccc1)c2c(cccc2C)C)C		1	BENALAXYL(1)	71626-11-4(1)	5164	High Reliability
1702	CN1CCN(CCCN2c3ccccc3Sc4c2cc(Cl)cc4)CC1 CN1CCN(CCCN2c3ccccc3Sc4ccc(Cl)cc24)CC1	CN1CCN(CC1)CCCN1c2ccccc2Sc2c1cc(Cl)cc2	c1ccc3c(c1)N(c2cc(ccc2S3)Cl)CCCN4CCN(C)CC4		1	prochloroperazine(1)	58-38-8(1)	150	Medium Reliability	Name verified in PubChem
1703	CC(C1=C(CCN(C)C)Cc2ccccc12)c3ncccc3	CN(CCC1=C(C(c2ccccn2)C)c2c(C1)cccc2)C	n1ccccc1C(C=3c2ccccc2CC=3CCN(C)C)C		1	Dimethindene(1)	5636-83-9(1)	3645	High Reliability
1704	[H]C1(CC2CCN1CC2C=C)C(O)c3ccnc4ccc(OC)cc34 COc1ccc2nccc(C(O)C3CC4CCN3CC4C=C)c2c1 OS(O)(=O)=O.[H]C1(CC2CCN1CC2C=C)C(O)c3ccnc4ccc(OC)cc34.[H]C1(CC2CCN1CC2C=C)C(O)c3ccnc4ccc(OC)cc34 O.O.O.O.O.O.O.OS(O)(=O)=O.OS(O)(=O)=O.[H]C1(CC2CCN1CC2C=C)C(O)c3ccnc4ccc(OC)cc34, COc1ccc2nccc(C(O)C3CC4CCN3CC4C=C)c2c1.OS(O)(=O)=O, COc1ccc2nccc(C(O)C3CC4CCN3CC4C=C)c2c1.OP=O	C=CC1CN2CCC1CC2C(c1ccnc2c1cc(OC)cc2)O	OC(c2ccnc1ccc(OC)cc12)C3N4CCC(C3)C(C=C)C4		4	QUINIDINE(1), QUININE(1), QUININE BISULFATE(1), QUININE HYPOPHOSPHITE(1)	56-54-2(1), 130-95-0(1), 549-56-4(1), 6119-53-5(1)	101, 1495, 2120, 3703	High Reliability	Differences in counterions, Organic counterion, Checked on PubChem, Checked on ChemID, Stereochemistry removed
1705	[H]C12CCC(O)(C#C)C1(C)CCC3([H])c4c(CCC23[H])cc(O)cc4 CC12CCC3C(CCc4cc(O)ccc34)C1CCC2(O)C#C	C#CC1(O)CCC2C1(C)CCC1C2CCc2c1ccc(c2)O	C#CC3(O)(CCC2C4CCc1cc(O)ccc1C4(CCC23(C)))		1	ETHINYL ESTRADIOL(1)	57-63-6(1)	134	High Reliability	Stereochemistry removed
1706	C1COc2ccccc2OCCOCCOc3c(OCCO1)cccc3	O1CCOc2ccccc2OCCOCCOc2c(OCC1)cccc2	O1c3ccccc3(OCCOCCOc2ccccc2(OCCOCC1))		1	[3,3]DB18C6-DIBENZO CROWN ETHER(1)	14187-32-7(1)	4018	Medium Reliability
1707	CCC1C2CC3C4N(C)c5c(cccc5)C46CC(C2C6O)N3C1O CCC1C(O)N2C3CC1C4C(O)C5(CC24)C3N(C)c6ccccc56	CCC1C2CC3N(C1O)C1C2C(O)C2(C3N(C)c3c2cccc3)C1	OC1N5C3CC(C1(CC))C6C(O)C4(c2ccccc2N(C)C34)(CC56)		1	AJMALINE(1)	4360-12-7(1)	3483	High Reliability	Stereochemistry removed
1708	CCC1CN2CCC1CC2C(O)c3c4cc(OC)ccc4ncc3 CCC1CN2CCC1CC2C(O)c3ccnc4ccc(OC)cc34	CCC1CN2CCC1CC2C(c1ccnc2c1cc(OC)cc2)O	OC(c2ccnc1ccc(OC)cc12)C3N4CCC(C3)C(C4)CC		1	HYDROQUININE(1)	522-66-7(1)	1984	High Reliability	Stereochemistry removed
1709	CC12CCC3C(CCC4=CC(=O)CCC34)C1CCC2(O)C#C	C#CC1(O)CCC2C1(C)CCC1C2CCC2=CC(=O)CCC12	O=C4C=C3CCC2C(CCC1(C)(C2(CCC1(O)(C#C))))C3CC4		1	Norethindrone(1)	68-22-4(1)	261	High Reliability	Stereochemistry removed
1710	O=C(OC1CCCCC1)c2c(cccc2)C(=O)OC3CCCCC3 O=C(OC1CCCCC1)c2ccccc2C(=O)OC3CCCCC3	O=C(c1ccccc1C(=O)OC1CCCCC1)OC1CCCCC1	O=C(OC1CCCCC1)c3ccccc3(C(=O)OC2CCCCC2)		1	DICYCLOHEXYL PHTHALATE(1)	84-61-7(1)	541	High Reliability
1711	CCCCCCCCOP(=O)(Oc1ccccc1)Oc2ccccc2	CCCCCCCCOP(=O)(Oc1ccccc1)Oc1ccccc1	O=P(Oc1ccccc1)(Oc2ccccc2)OCCCCCCCC		1	octyldiphenylphosphate(1)	115-88-8(1)	1290	Medium Reliability	Name verified in PubChem
1712	CCCCC(CC)COP(=O)(Oc1ccccc1)Oc2ccccc2	CCCCC(COP(=O)(Oc1ccccc1)Oc1ccccc1)CC	O=P(Oc1ccccc1)(Oc2ccccc2)OCC(CC)CCCC		1	2-ETHYLHEXYL DIPHENYL PHOSPHATE(1)	1241-94-7(1)	2880	High Reliability
1713	CCOCCc1c(C)c(C)c(OCCN=c2[nH]cnc(CC)c2Cl)cc1 CCOCCc1ccc(OCCNc2ncnc(CC)c2Cl)c(C)c1C	CCOCCc1ccc(c(c1C)C)OCCN=c1[nH]cnc(c1Cl)CC	N2=CNC(=NCCOc1ccc(c(c1C)C)CCOCC)C(=C2CC)Cl		1	PYRIMIDIFEN(1)	105779-78-0(1)	5493	High Reliability
1714	CCOC(=O)C(CCc1ccccc1)NC(C)C(=O)N2CCCC2C(O)=O	CCOC(=O)C(NC(C(=O)N1CCCC1C(=O)O)C)CCc1ccccc1	O=C(O)C2N(C(=O)C(NC(C(=O)OCC)CCc1ccccc1)C)CCC2		1	Enalapril(1)	75847-73-3(1)	5217	High Reliability	Stereochemistry removed
1715	CC(C)c1cc2c(cc1)C3(C)CCCC(C)(C3CC2)C(O)=O CC(C)c1ccc2c(CCC3C(C)(CCCC23C)C(O)=O)c1	OC(=O)C1(C)CCCC2(C1CCc1c2ccc(c1)C(C)C)C	O=C(O)C2(C)(CCCC3(c1ccc(cc1CCC23)C(C)C)(C))		1	Dehydroabietic acid(1)	1740-19-8(1)	2976	High Reliability	Stereochemistry removed
1716	CCCCOc1cc(C(=O)NCCN(CC)CC)c2ccccc2n1	CCCCOc1nc2ccccc2c(c1)C(=O)NCCN(CC)CC	O=C(NCCN(CC)CC)c2cc(nc1ccccc12)OCCCC		1	DIBUCAINE(1)	85-79-0(1)	565	High Reliability
1717	CCOC(=O)CCN(SN(C)C(=O)Oc1cccc2c1OC(C)(C)C2)C(C)C	CCOC(=O)CCN(C(C)C)SN(C(=O)Oc1cccc2c1OC(C2)(C)C)C	O=C(Oc2cccc1c2(OC(C)(C)C1))N(C)SN(CCC(=O)OCC)C(C)C		1	BENFURACARB(1)	82560-54-1(1)	5280	High Reliability
1718	CC(C)C1=CC2=CCC3C(C)(CCCC3(C)C(O)=O)C2CC1	CC(C1=CC2=CCC3C(C2CC1)(C)CCCC3(C)C(=O)O)C	O=C(O)C2(C)(CCCC3(C)(C1C(C=C(CC1)C(C)C)=CCC23))		1	Abietic acid(1)	514-10-3(1)	1965	High Reliability	Stereochemistry removed
1719	CCCCCCOC(=O)c1c(cccc1)C(=O)OCCCCCC CCCCCCOC(=O)c1ccccc1C(=O)OCCCCCC	CCCCCCOC(=O)c1ccccc1C(=O)OCCCCCC	O=C(OCCCCCC)c1ccccc1(C(=O)OCCCCCC)		1	DIHEXYL PHTHALATE(1)	84-75-3(1)	547	High Reliability
1720	CC(CN1CC(C)OC(C)C1)Cc2ccc(cc2)C(C)(C)C	CC(Cc1ccc(cc1)C(C)(C)C)CN1CC(C)OC(C1)C	O1C(C)CN(CC1C)CC(C)Cc2ccc(cc2)C(C)(C)C		2	Fenpropimorph(2)	67306-03-0(1), 67564-91-4(1)	5079, 5085	High Reliability	Stereochemistry removed
1721	CCCCOC(=O)CC(CC(=O)OCCCC)(OC(C)=O)C(=O)OCCCC	CCCCOC(=O)C(OC(=O)C)(CC(=O)OCCCC)CC(=O)OCCCC	O=C(OC(C(=O)OCCCC)(CC(=O)OCCCC)CC(=O)OCCCC)C		1	ACETYL TRIBUTYL CITRATE(1)	77-90-7(1)	426	High Reliability
1722	OCC1CC(NC2C=C(CO)C(O)C(O)C2O)C(O)C(O)C1OC3OC(CO)C(O)C(O)C3O	OCC1CC(NC2C=C(CO)C(C(C2O)O)O)C(C(C1OC1OC(CO)C(C(C1O)O)O)O)O	OCC3=CC(NC2CC(CO)C(OC1OC(CO)C(O)C(O)C1(O))C(O)C2(O))C(O)C(O)C3(O)		1	Validamycin(1)	37248-47-8(1)	4642	High Reliability	Stereochemistry removed
1723	CCCCC(CC)COC(=O)C=CC(=O)OCC(CC)CCCC CCCCC(CC)COC(=O)C=CC([O-])=O	CCCCC(COC(=O)C=CC(=O)OCC(CCCC)CC)CC	O=C(OCC(CC)CCCC)C=CC(=O)OCC(CC)CCCC		1	2-ethylhexylfumarate(1)	141-02-6(1)	1560	High Reliability	Stereochemistry removed, Name verified in PubChem
1724	CCCCN(CCN(CCCC)C(=O)N1CCOCC1)C(=O)N2CCOCC2	CCCCN(C(=O)N1CCOCC1)CCN(C(=O)N1CCOCC1)CCCC	O=C(N1CCOCC1)N(CCN(C(=O)N2CCOCC2)CCCC)CCCC		1	Dimorpholamine(1)	119-48-2(1)	1339	High Reliability
1725	CCCCCCCCCCCCCCCCCCCC	CCCCCCCCCCCCCCCCCCCC	CCCCCCCCCCCCCCCCCCCC		1	EICOSANE(1)	112-95-8(1)	1267	High Reliability
1726	Fc1cccc(F)c1C(=O)NC(=O)Nc2c(F)cc(Oc3c(Cl)cc(cc3)C(F)(F)F)cc2	O=C(NC(=O)c1c(F)cccc1F)Nc1ccc(cc1F)Oc1ccc(cc1Cl)C(F)(F)F	O=C(NC(=O)c1c(F)cccc1(F))Nc3ccc(Oc2ccc(cc2Cl)C(F)(F)F)cc3(F)		1	Flufenoxuron(1)	101463-69-8(1)	5463	High Reliability
1727	c1ccc2c(ccc3nc4c(cc23)c5ccccc5cc4)c1 c1ccc2c(ccc3c2cc4ccc5ccccc5c4n3)c1 c1ccc2c(c1)ccc3nc4c(ccc5ccccc45)cc23	c1ccc2c(c1)c1cc3ccc4c(c3nc1cc2)cccc4	n3c5ccc1ccccc1c5(cc4ccc2ccccc2c34)		1	dibenz(a,h)acridine(1)	226-36-8(1)	1664	High Reliability	Name verified in PubChem
1728	Cc1cc2cccc3c2c4c(cc3)c5ccccc5cc14 Cc1cc2cccc3ccc4c5ccccc5cc1c4c23	Cc1cc2cccc3c2c2c1cc1ccccc1c2cc3	c1ccc5c(c1)cc2c4c5(ccc3cccc(cc2C)c34)		1	BENZO[a]PYRENE, 5-METHYL-(1)	31647-36-6(1)	4527	High Reliability
1729	Cc1c2ccc3c4c(ccc(c5ccccc15)c24)ccc3 Cc1c2ccccc2c3ccc4cccc5ccc1c3c45	Cc1c2ccccc2c2c3c1ccc1c3c(cc2)ccc1	c1ccc5c(c1)c2ccc3cccc4ccc(c2c34)c5C		1	6-METHYLBENZO(A)PYRENE(1)	2381-39-7(1)	3184	High Reliability
1730	Cc1c2CCc3c4ccc5ccccc5c4cc(cc1)c23 Cc1ccc2cc3c(ccc4ccccc34)c5CCc1c25	Cc1ccc2c3c1CCc3c1c(c2)c2ccccc2cc1	c1ccc5c(c1)ccc3c5(cc2ccc(c4c2c3CC4)C)		1	3-METHYLCHOLANTHRENE(1)	56-49-5(1)	99	High Reliability
1731	[Br-].CC[n+]1c(-c2ccccc2)c3cc(N)ccc3c4ccc(N)cc14 [Br-].CC[n+]1c2cc(N)ccc2c3ccc(N)cc3c1-c4ccccc4	CC[n+]1c(c2ccccc2)c2cc(N)ccc2c2c1cc(N)cc2	Nc3ccc4c1ccc(N)cc1[n+](c(c2ccccc2)c4(c3))CC		1	Homidium bromide(1)	1239-45-8(1)	2879	High Reliability
1732	COc1cc2c(cc1)n(C(=O)C=Cc3ccccc3)c(C)c2CC(O)=O COc1ccc2n(c(C)c(CC(O)=O)c2c1)C(=O)C=Cc3ccccc3	COc1ccc2c(c1)c(CC(=O)O)c(n2C(=O)C=Cc1ccccc1)C	O=C(O)Cc3c1cc(OC)ccc1n(C(=O)C=Cc2ccccc2)c3C		1	Cinmetacin(1)	20168-99-4(1)	4250	High Reliability	Stereochemistry removed
1733	CC1(C)C(C=C(Cl)Cl)C1C(=O)OCc2cc(Oc3ccccc3)ccc2	ClC(=CC1C(C1(C)C)C(=O)OCc1cccc(c1)Oc1ccccc1)Cl	O=C(OCc2cccc(Oc1ccccc1)c2)C3C(C=C(Cl)Cl)C3(C)(C)		1	PERMETHRIN(1)	52645-53-1(1)	4837	Medium Reliability	Stereochemistry removed
1734	COc1cc(cc(OC)c1O)C2C3C(COC3=O)Cc4c(O)c5c(OCO5)cc24	COc1cc(cc(c1O)OC)C1C2C(=O)OCC2Cc2c1cc1OCOc1c2O	O=C3OCC4Cc1c(O)c5OCOc5(cc1C(c2cc(OC)c(O)c(OC)c2)C34)		1	alpha-Peltatin(1)	568-53-6(1)	2199	High Reliability	Stereochemistry removed
1735	CN(C)C1C2CC3C(O)c4c(c(O)ccc4Cl)C(=O)C3=C(O)C2(O)C(=O)C(C(N)=O)=C1O CN(C)C1C2CC3C(O)c4c(Cl)ccc(O)c4C(=C3C(=O)C2(O)C(=O)C(=C(N)O)C1=O)O [Cl-].CN(C)C1C2CC3C(O)c4c(Cl)ccc(O)c4C(=C3C(=O)C2(O)C(=O)C(=C(N)O)C1=O)O.[H+]	CN(C1C(=C(C(=O)N)C(=O)C2(C1CC1C(=C2O)C(=O)c2c(C1O)c(Cl)ccc2O)O)O)C	O=C(N)C=3C(=O)C4(O)(C(O)=C2C(=O)c1c(O)ccc(c1C(O)C2CC4(C(C=3(O))N(C)C))Cl)		1	Demeclocycline(1)	127-33-3(1)	1473	High Reliability	Differences in counterions, Stereochemistry removed
1736	COc1c(OC)c2c(cc1)C(OC2=O)C3N(C)CCc4c3cc5OCOc5c4 COc1ccc2C(OC(=O)c2c1OC)C3N(C)CCc4cc5OCOc5cc34	COc1c(OC)ccc2c1C(=O)OC2C1N(C)CCc2c1cc1OCOc1c2	O=C1OC(c2ccc(OC)c(OC)c12)C4c3cc5OCOc5(cc3CCN4(C))		1	HYDRASTINE(1)	118-08-1(1)	1316	High Reliability	Stereochemistry removed
1737	Cc1ccc(OP(=O)(Oc2ccc(C)cc2)Oc3ccc(C)cc3)cc1	Cc1ccc(cc1)OP(=O)(Oc1ccc(cc1)C)Oc1ccc(cc1)C	O=P(Oc1ccc(cc1)C)(Oc2ccc(cc2)C)Oc3ccc(cc3)C		1	TRI-P-CRESYL PHOSPHATE(1)	78-32-0(1)	433	Medium Reliability
1738	[H]C12CC3([H])C4=CCOC5([H])CC(=O)N6c7c(cccc7)C1(CCN2C4)C6([H])C35[H] O=C1CC2OCC=C3CN4CCC56C4CC3C2C5N1c7ccccc67	O=C1CC2OCC=C3C4C2C2N1c1ccccc1C12CCN(C1C4)C3	O=C2N6c1ccccc1C57(CCN4CC3=CCOC(C2)C(C3CC45)C67)		1	STRYCHNINE(1)	57-24-9(1)	122	High Reliability	Stereochemistry removed
1739	OCC1OC(C(O)C(O)C1O)C2c3cccc(O)c3C(=O)c4c2cc(CO)cc4O OCC1OC(C(O)C(O)C1O)C2c3cccc(O)c3C(=O)c4c(O)cc(CO)cc24	OCc1cc(O)c2c(c1)C(C1OC(CO)C(C(C1O)O)O)c1c(C2=O)c(O)ccc1	O=C2c1c(O)cccc1C(c3cc(cc(O)c23)CO)C4OC(CO)C(O)C(O)C4(O)		1	ALOIN(1)	1415-73-2(1)	2898	Medium Reliability	Stereochemistry removed
1740	OC1(CCN(CCCC(=O)c2ccc(F)cc2)CC1)c3ccc(Br)cc3	Fc1ccc(cc1)C(=O)CCCN1CCC(CC1)(O)c1ccc(cc1)Br	O=C(c1ccc(F)cc1)CCCN3CCC(O)(c2ccc(cc2)Br)CC3		1	Bromperidol(1)	10457-90-6(1)	3922	High Reliability
1741	OC1(CCN(CCCC(=O)c2ccc(F)cc2)CC1)c3ccc(Cl)cc3	Fc1ccc(cc1)C(=O)CCCN1CCC(CC1)(O)c1ccc(cc1)Cl	O=C(c1ccc(F)cc1)CCCN3CCC(O)(c2ccc(cc2)Cl)CC3		1	HALOPERIDOL(1)	52-86-8(1)	66	High Reliability
1742	CCCCCOC(=O)COc1c(Cl)cc(F)c(c1)N2C(=O)C3=C(CCCC3)C2=O	CCCCCOC(=O)COc1cc(c(cc1Cl)F)N1C(=O)C2=C(C1=O)CCCC2	O=C(OCCCCC)COc1cc(c(F)cc1Cl)N2C(=O)C3=C(C2(=O))CCCC3		1	FLUMICLORAC-PENTYL(1)	87546-18-7(1)	5319	High Reliability
1743	CCOc1c(ccc(c1)C(C)(C)C)C2COC(=N2)c3c(F)cccc3F CCOc1cc(ccc1C2COC(=N2)c3c(F)cccc3F)C(C)(C)C	CCOc1cc(ccc1C1COC(=N1)c1c(F)cccc1F)C(C)(C)C	Fc1cccc(F)c1C3=NC(c2ccc(cc2(OCC))C(C)(C)C)CO3		1	ETOXAZOLE(1)	153233-91-1(1)	5728	High Reliability
1744	OC1CCN(CCCN2c3ccccc3Sc4ccc(cc24)C#N)CC1	N#Cc1ccc2c(c1)N(CCCN1CCC(CC1)O)c1c(S2)cccc1	N#Cc1ccc3c(c1)N(c2ccccc2S3)CCCN4CCC(O)CC4		1	PERICYAZINE(1)	2622-26-6(1)	3256	High Reliability
1745	CN1CCC23C4Oc5c(OC(C)=O)ccc(CC1C2C=CC4OC(C)=O)c35	CC(=O)OC1C=CC2C34C1Oc1c4c(CC2N(CC3)C)ccc1OC(=O)C	O=C(Oc5ccc4c1c5(OC2C(OC(=O)C)C=CC3C(N(C)CCC123)C4))C		1	HEROIN(1)	561-27-3(1)	2174	High Reliability	Stereochemistry removed
1746	OCCN1CCN(CCCN2c3ccccc3Sc4c2cc(Cl)cc4)CC1 OCCN1CCN(CCCN2c3ccccc3Sc4ccc(Cl)cc24)CC1	OCCN1CCN(CC1)CCCN1c2ccccc2Sc2c1cc(Cl)cc2	OCCN1CCN(CC1)CCCN4c2ccccc2Sc3ccc(cc34)Cl		1	PERPHENAZINE(1)	58-39-9(1)	151	High Reliability
1747	CC12CC(O)C3(F)C(CCC4=CC(=O)C=CC34C)C1CC(O)C2(O)C(=O)CO	OCC(=O)C1(O)C(O)CC2C1(C)CC(O)C1(C2CCC2=CC(=O)C=CC12C)F	O=C1C=CC3(C(=C1)CCC2C4CC(O)C(O)(C(=O)CO)C4(C)(CC(O)C23(F)))(C)		1	TRIAMCINOLONE(1)	124-94-7(1)	1455	High Reliability	Stereochemistry removed
1748	CCCCSC(SCc1ccc(cc1)C(C)(C)C)=Nc2cnccc2	CCCCSC(=Nc1cccnc1)SCc1ccc(cc1)C(C)(C)C	n2cccc(N=C(SCc1ccc(cc1)C(C)(C)C)SCCCC)c2		1	BUTHIOBATE(1)	51308-54-4(1)	4809	High Reliability
1749	[H]C12CCC(O)(C#C)C1(CC)CCC3([H])C4([H])CCC(=O)C=C4CCC23[H] CCC12CCC3C(CCC4=CC(=O)CCC34)C1CCC2(O)C#C	C#CC1(O)CCC2C1(CC)CCC1C2CCC2=CC(=O)CCC12	O=C4C=C3CCC2C(CCC1(CC)(C2(CCC1(O)(C#C))))C3CC4		1	Norgestrel(1)	6533-00-2(1)	3764	Medium Reliability	Stereochemistry removed
1750	[H]C12CCC(O)(C#C)C1(C)CCC3([H])C2([H])CCC4=CC(=O)CCC34C CC12CCC(=O)C=C1CCC3C2CCC4(C)C3CCC4(O)C#C	C#CC1(O)CCC2C1(C)CCC1C2CCC2=CC(=O)CCC12C	O=C4C=C3CCC2C(CCC1(C)(C2(CCC1(O)(C#C))))C3(C)CC4		1	Ethisterone(1)	434-03-7(1)	1779	High Reliability	Stereochemistry removed
1751	CC(C)=CC1C(C(=O)OC2CC(=O)C(CC=CC=C)=C2C)C1(C)C	C=CC=CCC1=C(C)C(CC1=O)OC(=O)C1C(C1(C)C)C=C(C)C	O=C(OC1C(=C(C(=O)C1)CC=CC=C)C)C2C(C=C(C)C)C2(C)(C)		1	PYRETHRIN I(1)	121-21-1(1)	1369	High Reliability	Stereochemistry removed
1752	CC12CC(O)C3C(CCC4=CC(=O)C=CC34C)C1CCC2(O)C(=O)CO CC12CC(=O)C3C(CCC4=CC(=O)CCC34C)C1CCC2(O)C(=O)CO	OCC(=O)C1(O)CCC2C1(C)CC(O)C1C2CCC2=CC(=O)C=CC12C	O=C1C=CC3(C(=C1)CCC2C4CCC(O)(C(=O)CO)C4(C)(CC(O)C23))(C)		2	PREDNISOLONE(1), CORTISONE(1)	50-24-8(1), 53-06-5(1)	13, 68	High Reliability	Stereochemistry removed
1753	CC12CCC(=O)C=C1CCC3C4CCC(C(=O)CO)C4(CC(O)C23)C=O	OCC(=O)C1CCC2C1(C=O)CC(O)C1C2CCC2=CC(=O)CCC12C	O=CC34(CC(O)C2C(CCC1=CC(=O)CCC12(C))C4(CCC3(C(=O)CO)))		1	ALDOSTERONE(1)	52-39-1(1)	60	High Reliability	Stereochemistry removed
1754	[H]C12CCC(C(C)=O)C1(C)CCC3([H])C2([H])CCC4=CC(=O)CCC34C CC(=O)C1CCC2C3CCC4=CC(=O)CCC4(C)C3CCC12C	O=C1CCC2(C(=C1)CCC1C2CCC2(C1CCC2C(=O)C)C)C	O=C4C=C3CCC1C(CCC2(C)(C(C(=O)C)CCC12))C3(C)CC4		1	PROGESTERONE(1)	57-83-0(1)	138	High Reliability	Stereochemistry removed
1755	CC(=O)C1(O)CCC2C3CCC4=CC(=O)CCC4(C)C3CCC12C	O=C1CCC2(C(=C1)CCC1C2CCC2(C1CCC2(O)C(=O)C)C)C	O=C4C=C3CCC2C(CCC1(C)(C2(CCC1(O)(C(=O)C))))C3(C)CC4		1	17-ALPHA-HYDROXYPROGESTERONE(1)	68-96-2(1)	264	High Reliability	Stereochemistry removed
1756	CC12CCC3C(CCC4=CC(=O)CCC34C)C1CCC2C(=O)CO	OCC(=O)C1CCC2C1(C)CCC1C2CCC2=CC(=O)CCC12C	O=C4C=C3CCC1C(CCC2(C)(C(C(=O)CO)CCC12))C3(C)CC4		1	DEOXYCORTICOSTERONE(1)	64-85-7(1)	232	High Reliability	Stereochemistry removed
1757	CC12CC(O)C3C(CCC4=CC(=O)CCC34C)C1CCC2C(=O)CO	OCC(=O)C1CCC2C1(C)CC(O)C1C2CCC2=CC(=O)CCC12C	O=C3C=C2CCC1C4CCC(C(=O)CO)C4(C)(CC(O)C1C2(C)CC3)		1	CORTICOSTERONE(1)	50-22-6(1)	11	High Reliability	Stereochemistry removed
1758	CC12CC(O)C3C(CCC4=CC(=O)CCC34C)C1CCC2(O)C(=O)CO	OCC(=O)C1(O)CCC2C1(C)CC(O)C1C2CCC2=CC(=O)CCC12C	O=C3C=C2CCC1C4CCC(O)(C(=O)CO)C4(C)(CC(O)C1C2(C)CC3)		1	HYDROCORTISONE(1)	50-23-7(1)	12	High Reliability	Stereochemistry removed
1759	NCCCCC(NC(CCc1ccccc1)C(O)=O)C(=O)N2CCCC2C(O)=O O.O.NCCCCC(NC(CCc1ccccc1)C(O)=O)C(=O)N2CCCC2C(O)=O	NCCCCC(C(=O)N1CCCC1C(=O)O)NC(C(=O)O)CCc1ccccc1	O=C(O)C(NC(C(=O)N1CCCC1(C(=O)O))CCCCN)CCc2ccccc2		1	LISINOPRIL(1)	83915-83-7(1)	5297	High Reliability	Differences in counterions, Stereochemistry removed
1760	CC(=O)C1CCC2C3CC=C4CC(O)CCC4(C)C3CCC12C	OC1CCC2(C(=CCC3C2CCC2(C3CCC2C(=O)C)C)C1)C	O=C(C)C2CCC3C4CC=C1CC(O)CCC1(C)C4(CCC23(C))		1	PREGNENOLONE(1)	145-13-1(1)	1607	High Reliability	Stereochemistry removed
1761	CCCCCC(=O)OCC(COC(=O)CCCCC)OC(=O)CCCCC	CCCCCC(=O)OC(COC(=O)CCCCC)COC(=O)CCCCC	O=C(OCC(OC(=O)CCCCC)COC(=O)CCCCC)CCCCC		1	TRICAPROIN(1)	621-70-5(1)	2481	High Reliability
1762	c1cc-2c(cc1)-c3c4c2cc5c6c(ccc(cc3)c46)ccc5 c1ccc-2c(c1)-c3ccc4ccc5cccc6cc2c3c4c56	c1ccc2c(c1)c1cc3cccc4c3c3c1c2ccc3cc4	c1ccc2c(c1)c3ccc4ccc5cccc6cc2c3c4c56		1	INDENO(1,2,3-CD)PYRENE(1)	193-39-5(1)	1644	High Reliability
1763	c1cc2c3c(c1)c4c5c(ccc6c5c3c(cc2)cc6)ccc4 c1cc2ccc3ccc4ccc5cccc6c(c1)c2c3c4c56	c1cc2ccc3c4c2c(c1)c1cccc2c1c4c(cc3)cc2	c1cc2ccc3ccc4ccc5cccc6c(c1)c2c3c4c56		1	BENZO(GHI)PERYLENE(1)	191-24-2(1)	1642	High Reliability
1764	c1ccc2cc3c4ccccc4c5ccccc5c3cc2c1	c1ccc2c(c1)cc1c(c2)c2ccccc2c2c1cccc2	c2ccc3cc4c5ccccc5(c1ccccc1c4(cc3(c2)))		1	1,2,3,4-DIBENZANTHRACENE(1)	215-58-7(1)	1656	High Reliability
1765	c1ccc2c(ccc3c4ccc5ccccc5c4ccc23)c1 c1ccc2c(c1)ccc3c2ccc4c5ccccc5ccc34	c1ccc2c(c1)c1ccc3c(c1cc2)ccc1c3cccc1	c1ccc5c(c1)ccc3c5(ccc2c4ccccc4(ccc23))		1	PICENE(1)	213-46-7(1)	1655	High Reliability
1766	c1ccc2c(ccc3cc4c(cc23)c5ccccc5cc4)c1 c1ccc2c(c1)ccc3cc4ccc5ccccc5c4cc23	c1ccc2c(c1)ccc1c2cc2c(c1)ccc1c2cccc1	c1ccc4c(c1)ccc3cc5ccc2ccccc2c5(cc34)		1	DIBENZ(A,J)ANTHRACENE(1)	224-41-9(1)	1659	High Reliability
1767	c1cc2ccc3cc4c(ccc5ccccc45)cc3c2cc1	c1ccc2c(c1)c1cc3ccc4c(c3cc1cc2)cccc4	c1ccc5c(c1)ccc4cc3c(ccc2ccccc23)cc45		1	DIBENZ(A,H)ANTHRACENE(1)	53-70-3(1)	73	High Reliability
1768	Oc1ccc(cc1)N=Nc2c3ccccc3c(cc2)N=Nc4ccccc4 O=C1C=CC(C=C1)=NNc2ccc(N=Nc3ccccc3)c4ccccc24	Oc1ccc(cc1)N=Nc1ccc(c2c1cccc2)N=Nc1ccccc1	Oc4ccc(N=Nc2ccc(N=Nc1ccccc1)c3ccccc23)cc4		1	C.I. DISPERSE ORANGE 13(1)	6253-10-7(1)	3721	High Reliability	Organic counterion
1769	CCOC(=O)C(c1c(O)c2c(oc1=O)cccc2)c3c(O)c4c(oc3=O)cccc4 CCOC(=O)C(c1c(O)oc2ccccc2c1=O)c3c(O)oc4ccccc4c3=O	CCOC(=O)C(c1c(=O)oc2c(c1O)cccc2)c1c(=O)oc2c(c1O)cccc2	O=C1Oc4ccccc4(C(O)=C1C(C(=O)OCC)C=2C(=O)Oc3ccccc3(C=2(O)))		1	Ethyl biscoumacetate(1)	548-00-5(1)	2117	High Reliability
1770	COC=C(C(=O)OC)c1ccccc1Oc2cc(Oc3ccccc3C#N)ncn2	COC=C(c1ccccc1Oc1ncnc(c1)Oc1ccccc1C#N)C(=O)OC	N#Cc3ccccc3(Oc2ncnc(Oc1ccccc1C(=COC)C(=O)OC)c2)		1	Azoxystrobin(1)	131860-33-8(1)	5679	High Reliability	Stereochemistry removed
1771	CC1(C)C(C=C(Cl)Cl)C1C(=O)OC(C#N)c2ccc(F)c(Oc3ccccc3)c2	N#CC(c1ccc(c(c1)Oc1ccccc1)F)OC(=O)C1C(C1(C)C)C=C(Cl)Cl	N#CC(OC(=O)C1C(C=C(Cl)Cl)C1(C)(C))c3ccc(F)c(Oc2ccccc2)c3		1	CYFLUTHRIN(1)	68359-37-5(1)	5110	High Reliability
1772	CC1(OC(=O)N(Nc2ccccc2)C1=O)c3ccc(Oc4ccccc4)cc3	O=C1OC(C(=O)N1Nc1ccccc1)(C)c1ccc(cc1)Oc1ccccc1	O=C4OC(c2ccc(Oc1ccccc1)cc2)(C(=O)N4(Nc3ccccc3))C		1	Famoxadone(1)	131807-57-3(1)	5678	High Reliability
1773	CC1(C)C(C=C(Br)Br)C1C(=O)OC(C#N)c2cccc(Oc3ccccc3)c2	N#CC(c1cccc(c1)Oc1ccccc1)OC(=O)C1C(C1(C)C)C=C(Br)Br	N#CC(OC(=O)C1C(C=C(Br)Br)C1(C)(C))c3cccc(Oc2ccccc2)c3		1	DELTAMETHRIN(1)	52918-63-5(1)	4865	Medium Reliability	Stereochemistry removed
1774	CC1(C)C(C(Br)C(Br)(Br)Br)C1C(=O)OC(C#N)c2cc(Oc3ccccc3)ccc2 CC1(C)C(C(Br)C(Br)(Br)Br)C1C(=O)OC(C#N)c2cccc(Oc3ccccc3)c2	N#CC(c1cccc(c1)Oc1ccccc1)OC(=O)C1C(C1(C)C)C(C(Br)(Br)Br)Br	N#CC(OC(=O)C1C(C(C(Br)(Br)Br)Br)C1(C)(C))c3cccc(Oc2ccccc2)c3		1	TRALOMETHRIN(1)	66841-25-6(1)	5068	High Reliability	Stereochemistry removed
1775	CC1(C)C(C=C(Cl)Cl)C1C(=O)OC(C#N)c2cccc(Oc3ccccc3)c2	N#CC(c1cccc(c1)Oc1ccccc1)OC(=O)C1C(C1(C)C)C=C(Cl)Cl	N#CC(OC(=O)C1C(C=C(Cl)Cl)C1(C)(C))c3cccc(Oc2ccccc2)c3		2	CYPERMETHRIN(1), alpha-Cypermethrin(1)	52315-07-8(1), 67375-30-8(1)	4831, 5082	Medium Reliability	Stereochemistry removed
1776	CCCCc1c2c(ccc3ccccc23)cc4ccccc14 CCCCc1c2ccccc2cc3ccc4ccccc4c13	CCCCc1c2ccccc2cc2c1c1ccccc1cc2	c1ccc4c(c1)ccc3cc2ccccc2c(c34)CCCC		1	12-BUTYL-BENZ[A]ANTHRACENE(1)	93037-15-1(1)	5382	Medium Reliability
1777	Cn1nc(C)c(C(=O)c2c(Cl)c(C)c(Cl)cc2)c1OCC(=O)c3ccc(C)cc3 Cn1nc(C)c(C(=O)c2ccc(Cl)c(C)c2Cl)c1OCC(=O)c3ccc(C)cc3	Cc1ccc(cc1)C(=O)COc1n(C)nc(c1C(=O)c1ccc(c(c1Cl)C)Cl)C	O=C(c1ccc(c(c1Cl)C)Cl)c3c(nn(c3(OCC(=O)c2ccc(cc2)C))C)C		1	Benzofenap(1)	82692-44-2(1)	5283	High Reliability
1778	Cc1c2C(=O)c3c(c(O)c(O)c(C4OC(CO)C(O)C(O)C4O)c3O)C(=O)c2cc(O)c1C(O)=O Cc1c(C(O)=O)c(O)cc2C(=O)c3c(O)c(O)c(C4OC(CO)C(O)C(O)C4O)c(O)c3C(=O)c12 Cc1c(C(O)=O)c(O)cc2C(=O)c3c(O)c(O)c(C4OC(CO)C(O)C(O)C4O)c(O)c3C(=O)c12	OCC1OC(C(C(C1O)O)O)c1c(O)c2c(c(c1O)O)C(=O)c1c(C2=O)c(C)c(c(c1)O)C(=O)O	O=C(O)c2c(O)cc1C(=O)c3c(O)c(O)c(c(O)c3(C(=O)c1c2C))C4OC(CO)C(O)C(O)C4(O)		2	CARMINIC ACID(1), CARMINE(1)	1260-17-9(1), 1390-65-4(1)	2882, 2896	High Reliability	Checked on PubChem, Checked on ChemID, Stereochemistry removed
1779	CC(Oc1ccc(Oc2cnc3cc(Cl)ccc3n2)cc1)C(=O)OCC4CCCO4	Clc1ccc2c(c1)ncc(n2)Oc1ccc(cc1)OC(C(=O)OCC1CCCO1)C	O=C(OCC1OCCC1)C(Oc4ccc(Oc2nc3ccc(cc3(nc2))Cl)cc4)C		1	QUIZALOFOP-P-TEFURYL(1)	119738-06-6(1)	5635	High Reliability
1780	CC(Oc1ccc(Oc2nc3c(cc(Cl)cc3)nc2)cc1)C(=O)OCCON=C(C)C CC(Oc1ccc(Oc2cnc3cc(Cl)ccc3n2)cc1)C(=O)OCCON=C(C)C	O=C(C(Oc1ccc(cc1)Oc1cnc2c(n1)ccc(c2)Cl)C)OCCON=C(C)C	O=C(OCCON=C(C)C)C(Oc3ccc(Oc1nc2ccc(cc2(nc1))Cl)cc3)C		1	PROPAQUIZAFOP(1)	111479-05-1(1)	5561	High Reliability	Stereochemistry removed
1781	Fc1ccc(cc1)C(=O)C2CCN(CCn3c(=O)[nH]c4ccccc4c3=O)CC2	Fc1ccc(cc1)C(=O)C1CCN(CC1)CCn1c(=O)[nH]c2c(c1=O)cccc2	O=C1Nc4ccccc4(C(=O)N1CCN3CCC(C(=O)c2ccc(F)cc2)CC3)		1	Ketanserin(1)	74050-98-9(1)	5188	High Reliability
1782	CN(C)C1C2C(O)C3C(=C)c4c(c(O)ccc4)C(=O)C3=C(O)C2(O)C(=O)C(C(N)=O)=C1O CN(C)C1C2C(O)C3C(=C)c4cccc(O)c4C(=C3C(=O)C2(O)C(=O)C(=C(N)O)C1=O)O	CN(C1C(=C(C(=O)N)C(=O)C2(C1C(O)C1C(=C)c3cccc(c3C(=O)C1=C2O)O)O)O)C	O=C(N)C=2C(=O)C3(O)(C(O)=C1C(=O)c4c(O)cccc4(C(=C)C1C(O)C3(C(C=2(O))N(C)C)))		1	Methacycline(1)	914-00-1(1)	2737	High Reliability	Stereochemistry removed
1783	COc1cc(cc(OC)c1OC)C2C3C(COC3=O)Cc4c(O)c5c(OCO5)cc24	COc1cc(cc(c1OC)OC)C1C2C(=O)OCC2Cc2c1cc1OCOc1c2O	O=C3OCC4Cc1c(O)c5OCOc5(cc1C(c2cc(OC)c(OC)c(OC)c2)C34)		1	beta-Peltatin(1)	518-29-6(1)	1977	High Reliability	Stereochemistry removed
1784	COc1cc(cc(OC)c1OC)C2C3C(COC3=O)C(O)c4cc5c(OCO5)cc24	COc1cc(cc(c1OC)OC)C1C2C(=O)OCC2C(c2c1cc1OCOc1c2)O	O=C3OCC4C(O)c1cc5OCOc5(cc1C(c2cc(OC)c(OC)c(OC)c2)C34)		1	Picropodophyllin(1)	477-47-4(1)	1839	High Reliability	Stereochemistry removed
1785	CN(C)C1C2CC3C(=C(O)C2(O)C(=O)C(C(N)=O)=C1O)C(=O)c4c(c(Cl)ccc4O)C3(C)O [Cl-].CN(C)C1C2CC3C(=C(O)c4c(O)ccc(Cl)c4C3(C)O)C(=O)C2(O)C(=O)C(=C(N)O)C1=O.[H+]	CN(C1C(=C(C(=O)N)C(=O)C2(C1CC1C(=C2O)C(=O)c2c(C1(C)O)c(Cl)ccc2O)O)O)C	O=C(N)C=3C(=O)C4(O)(C(O)=C2C(=O)c1c(O)ccc(c1C(O)(C)C2CC4(C(C=3(O))N(C)C))Cl)		1	AUREOMYCIN(1)	57-62-5(1)	133	High Reliability	Differences in counterions, Stereochemistry removed
1786	CC1(C)C(C(=O)OC(C#N)c2cccc(Oc3ccccc3)c2)C1(C)C	N#CC(c1cccc(c1)Oc1ccccc1)OC(=O)C1C(C1(C)C)(C)C	N#CC(OC(=O)C1C(C)(C)C1(C)(C))c3cccc(Oc2ccccc2)c3		2	FENPROPATHRIN(1), Fenpropathrin(1)	39515-41-8(1), 64257-84-7(1)	4714, 5036	High Reliability
1787	COc1ccc2C(OC(=O)c2c1OC)C3N(C)CCc4c3c(OC)c5OCOc5c4 COc1ccc2C(OC(=O)c2c1OC)C3N(C)CCc4cc5OCOc5c(OC)c34	COc1ccc2c(c1OC)C(=O)OC2C1N(C)CCc2c1c(OC)c1c(c2)OCO1	O=C1OC(c2ccc(OC)c(OC)c12)C4c3c(OC)c5OCOc5(cc3CCN4(C))		2	Noscapine(1), NARCOTINE(1)	128-62-1(1), 6035-40-1(1)	1488, 3692	High Reliability	Stereochemistry removed
1788	OC(=O)C(CSSCC(NC(=O)Cc1ccccc1)C(O)=O)NC(=O)Cc2ccccc2	OC(=O)C(NC(=O)Cc1ccccc1)CSSCC(C(=O)O)NC(=O)Cc1ccccc1	O=C(O)C(NC(=O)Cc1ccccc1)CSSCC(NC(=O)Cc2ccccc2)C(=O)O		1	N,N'-bis-Phenylacetyl-cystine(1)	2752-39-8(1)	3281	Medium Reliability	Stereochemistry removed
1789	[H]C12CC3([H])C(=C(O)C1(O)C(=O)C(C(N)=O)=C(O)C2N(C)C)C(=O)c4c(cccc4O)C3(C)O CN(C)C1C2CC3C(=C(O)c4c(O)cccc4C3(C)O)C(=O)C2(O)C(=O)C(=C(N)O)C1=O	CN(C1C(=C(C(=O)N)C(=O)C2(C1CC1C(=C2O)C(=O)c2c(C1(C)O)cccc2O)O)O)C	O=C(N)C=3C(=O)C4(O)(C(O)=C2C(=O)c1c(O)cccc1C(O)(C)C2CC4(C(C=3(O))N(C)C))		1	TETRACYCLINE(1)	60-54-8(1)	191	High Reliability	Stereochemistry removed
1790	CC1C2C(O)C3C(N(C)C)C(O)=C(C(N)=O)C(=O)C3(O)C(O)=C2C(=O)c4c1cccc4O CC1C2C(O)C3C(N(C)C)C(=O)C(=C(N)O)C(=O)C3(O)C(=O)C2=C(O)c4c(O)cccc14 O.O.[Cl-].CC1C2C(O)C3C(N(C)C)C(=O)C(=C(N)O)C(=O)C3(O)C(=O)C2=C(O)c4c(O)cccc14.[H+]	CN(C1C(=C(C(=O)N)C(=O)C2(C1C(O)C1C(C)c3cccc(c3C(=O)C1=C2O)O)O)O)C	O=C(N)C=3C(=O)C4(O)(C(O)=C2C(=O)c1c(O)cccc1C(C)C2C(O)C4(C(C=3(O))N(C)C))		1	VIBRAMYCIN(1)	564-25-0(1)	2185	High Reliability	Differences in counterions, Stereochemistry removed
1791	COc1cc2c(c(OC)c1OC)-c3ccc(OC)c(=O)cc3C(CC2)NC(C)=O COc1ccc-2c(cc1=O)C(CCc3cc(OC)c(OC)c(OC)c23)NC(C)=O	COc1c(OC)cc2c(c1OC)c1ccc(c(=O)cc1C(CC2)NC(=O)C)OC	O=C1C=C3C(=CC=C1(OC))c2c(OC)c(OC)c(OC)cc2CCC3(NC(=O)C)		1	COLCHICINE(1)	64-86-8(1)	233	High Reliability	Stereochemistry removed
1792	OCCN1CCN(CCCN2c3ccccc3Sc4ccc(cc24)C(F)(F)F)CC1	OCCN1CCN(CC1)CCCN1c2ccccc2Sc2c1cc(cc2)C(F)(F)F	FC(F)(F)c1ccc3c(c1)N(c2ccccc2S3)CCCN4CCN(CCO)CC4		1	FLUPHENAZINE(1)	69-23-8(1)	265	High Reliability
1793	COc1ccc(cc1)C2Sc3ccccc3N(CCN(C)C)C(=O)C2OC(C)=O	COc1ccc(cc1)C1Sc2ccccc2N(C(=O)C1OC(=O)C)CCN(C)C	O=C(OC3C(=O)N(c1ccccc1SC3(c2ccc(OC)cc2))CCN(C)C)C		1	Diltiazem(1)	42399-41-7(1)	4759	High Reliability	Stereochemistry removed
1794	CC(C)=CC1C(C(=O)OCc2coc(Cc3ccccc3)c2)C1(C)C	CC(=CC1C(C1(C)C)C(=O)OCc1coc(c1)Cc1ccccc1)C	O=C(OCc1coc(c1)Cc2ccccc2)C3C(C=C(C)C)C3(C)(C)		2	RESMETHRIN(1), BIORESMETHRIN(1)	10453-86-8(1), 28434-01-7(1)	3921, 4463	High Reliability	Stereochemistry removed
1795	CC1CC2C3CC(F)C4=CC(=O)C=CC4(C)C3(F)C(O)CC2(C)C1(O)C(=O)CO	OCC(=O)C1(O)C(C)CC2C1(C)CC(O)C1(C2CC(C2=CC(=O)C=CC12C)F)F	O=C1C=CC3(C(=C1)C(F)CC2C4CC(C)C(O)(C(=O)CO)C4(C)(CC(O)C23(F)))(C)		1	FLUMETHASONE(1)	2135-17-3(1)	3103	High Reliability	Stereochemistry removed
1796	CCC(=O)N(C1CCN(CCc2ccccc2)CC1)c3ccccc3	CCC(=O)N(c1ccccc1)C1CCN(CC1)CCc1ccccc1	O=C(N(c1ccccc1)C3CCN(CCc2ccccc2)CC3)CC		1	FENTANYL(1)	437-38-7(1)	1783	High Reliability
1797	CCc1ccc(cc1)C(=O)NN(C(=O)c2cc(C)cc(C)c2)C(C)(C)C	CCc1ccc(cc1)C(=O)NN(C(C)(C)C)C(=O)c1cc(C)cc(c1)C	O=C(NN(C(=O)c1cc(cc(c1)C)C)C(C)(C)C)c2ccc(cc2)CC		1	TEBUFENOZIDE(1)	112410-23-8(1)	5572	High Reliability
1798	COc1cccc(C(=O)NN(C(=O)c2cc(C)cc(C)c2)C(C)(C)C)c1C	COc1cccc(c1C)C(=O)NN(C(C)(C)C)C(=O)c1cc(C)cc(c1)C	O=C(NN(C(=O)c1cc(cc(c1)C)C)C(C)(C)C)c2cccc(OC)c2C		1	rh-2485(1)	161050-58-4(1)	5748	Medium Reliability	Name verified in PubChem
1799	CON(C)C(=O)Nc1ccc(Oc2ccc3c(OC(C)(CC3(C)C)OC)c2)cc1	CON(C(=O)Nc1ccc(cc1)Oc1ccc2c(c1)OC(CC2(C)C)(C)OC)C	O=C(Nc3ccc(Oc2ccc1c(OC(OC)(C)CC1(C)C)c2)cc3)N(OC)C		1	Metobenzuron(1)	111578-32-6(1)	5562	High Reliability	Checked on PubChem, Checked on ChemID
1800	OCCNCCNc1ccc(NCCNCCO)c2c1C(=O)c3c(c(O)ccc3O)C2=O Cl.Cl.OCCNCCNc1ccc(NCCNCCO)c2c1C(=O)c3c(c(O)ccc3O)C2=O [H+].[H+].[Cl-].[Cl-].OCCNCCNc1ccc(NCCNCCO)c2C(=O)c3c(O)ccc(O)c3C(=O)c12	OCCNCCNc1ccc(c2c1C(=O)c1c(C2=O)c(O)ccc1O)NCCNCCO	O=C1c3c(O)ccc(O)c3(C(=O)c2c(ccc(NCCNCCO)c12)NCCNCCO)		1	Novantrone(1)	70476-82-3(1)	5143	High Reliability	Differences in counterions
1801	CC(=O)OC1(CCC2C3CCC4=CC(=O)CCC4C3CCC12C)C#C	C#CC1(CCC2C1(C)CCC1C2CCC2=CC(=O)CCC12)OC(=O)C	O=C(OC3(C#C)(CCC2C4CCC1=CC(=O)CCC1C4(CCC23(C))))C		1	Norethindrone acetate(1)	51-98-9(1)	55	High Reliability	Stereochemistry removed
1802	COC(=O)C(C)=CC1C(C(=O)OC2CC(=O)C(CC=CC=C)=C2C)C1(C)C	C=CC=CCC1=C(C)C(CC1=O)OC(=O)C1C(C1(C)C)C=C(C(=O)OC)C	O=C(OC)C(=CC2C(C(=O)OC1C(=C(C(=O)C1)CC=CC=C)C)C2(C)(C))C		1	PYRETHRIN II(1)	121-29-9(1)	1370	High Reliability	Stereochemistry removed
1803	[H]C12CC(C)C(C(=O)CO)C1(C)CC(O)C3([H])C2([H])CC(F)C4=CC(=O)C=CC34C CC1CC2C3CC(F)C4=CC(=O)C=CC4(C)C3C(O)CC2(C)C1C(=O)CO	OCC(=O)C1C(C)CC2C1(C)CC(O)C1C2CC(C2=CC(=O)C=CC12C)F	O=C1C=CC3(C(=C1)C(F)CC2C4CC(C)C(C(=O)CO)C4(C)(CC(O)C23))(C)		1	Fluocortolone(1)	152-97-6(1)	1635	High Reliability	Stereochemistry removed
1804	CC1CC2C3CCC(O)(C(C)=O)C3(C)CC(O)C2(F)C4(C)C=CC(=O)C=C14	O=C1C=CC2(C(=C1)C(C)CC1C2(F)C(O)CC2(C1CCC2(O)C(=O)C)C)C	O=C1C=CC3(C(=C1)C(C)CC2C4CCC(O)(C(=O)C)C4(C)(CC(O)C23(F)))(C)		1	FLUOROMETHALONE(1)	426-13-1(1)	1776	High Reliability	Stereochemistry removed
1805	[H]C12CC(C)C(O)(C(=O)CO)C1(C)CC(O)C3(F)C2([H])CCC4=CC(=O)C=CC34C CC1CC2C3CCC4=CC(=O)C=CC4(C)C3(F)C(O)CC2(C)C1(O)C(=O)CO	OCC(=O)C1(O)C(C)CC2C1(C)CC(O)C1(C2CCC2=CC(=O)C=CC12C)F	O=C1C=CC3(C(=C1)CCC2C4CC(C)C(O)(C(=O)CO)C4(C)(CC(O)C23(F)))(C)		2	DEXAMETHASONE(1), BETAMETHASONE(1)	50-02-2(1), 378-44-9(1)	2, 1766	High Reliability	Stereochemistry removed
1806	CCC(=O)OC(Cc1ccccc1)(C(C)CN(C)C)c2ccccc2	CCC(=O)OC(c1ccccc1)(C(CN(C)C)C)Cc1ccccc1	O=C(OC(c1ccccc1)(Cc2ccccc2)C(C)CN(C)C)CC		1	PROPOXYPHENE(1)	469-62-5(1)	1822	High Reliability	Stereochemistry removed
1807	Clc1ccc(NC(=N)NC(=N)NCCCCCCNC(=N)NC(=N)Nc2ccc(Cl)cc2)cc1 NC(Nc1ccc(Cl)cc1)=NC(N)=NCCCCCCN=C(N)N=C(N)Nc2ccc(Cl)cc2	N=C(NC(=N)Nc1ccc(cc1)Cl)NCCCCCCNC(=N)NC(=N)Nc1ccc(cc1)Cl	N=C(Nc1ccc(cc1)Cl)NC(=N)NCCCCCCNC(=N)NC(=N)Nc2ccc(cc2)Cl		1	CHLORHEXIDINE(1)	55-56-1(1)	84	High Reliability
1808	CCC12CCCN3CCC4(C(CC1)N(C(C)=O)c5c4cccc5OC)C23 CCC12CCCN3CCC4(C(CC1)N(C(C)=O)c5c(OC)cccc45)C23	CCC12CCCN3C2C2(C(CC1)N(c1c2cccc1OC)C(=O)C)CC3	O=C(N2c1c(OC)cccc1C35(CCN4CCCC(CC)(CCC23)C45))C		1	Aspidospermine(1)	466-49-9(1)	1819	High Reliability	Stereochemistry removed
1809	CCC(=O)N(c1ccccc1)C2(COC)CCN(CCc3cccs3)CC2	COCC1(CCN(CC1)CCc1cccs1)N(c1ccccc1)C(=O)CC	O=C(N(c1ccccc1)C3(COC)(CCN(CCc2cccs2)CC3))CC		1	SUFENTANIL(1)	56030-54-7(1)	4925	High Reliability
1810	CC1CC2C3CCC(O)(C(=O)CO)C3(C)CC(O)C2C4(C)C=CC(=O)C=C14	OCC(=O)C1(O)CCC2C1(C)CC(O)C1C2CC(C2=CC(=O)C=CC12C)C	O=C1C=CC3(C(=C1)C(C)CC2C4CCC(O)(C(=O)CO)C4(C)(CC(O)C23))(C)		1	Methylprednisolone(1)	83-43-2(1)	524	High Reliability	Stereochemistry removed
1811	CCC(=O)OC1CCC2C3CCC4=CC(=O)CCC4(C)C3CCC12C	CCC(=O)OC1CCC2C1(C)CCC1C2CCC2=CC(=O)CCC12C	O=C(OC2CCC3C4CCC1=CC(=O)CCC1(C)C4(CCC23(C)))CC		1	TESTOSTERONE PROPIONATE(1)	57-85-2(1)	139	High Reliability	Stereochemistry removed
1812	CC(=O)OC1C2CCC3C(C)(O)C4CC(O)C(C)(C)C4(O)C(O)CC13CC2(C)O	CC(=O)OC1C2CCC3C1(CC(O)C1(C(C3(C)O)CC(C1(C)C)O)O)CC2(C)O	O=C(OC2C1CCC3C(O)(C)C4CC(O)C(C)(C)C4(O)(C(O)CC23(CC1(O)(C))))C		1	ANDROMEDOTOXIN(1)	4720-09-6(1)	3525	High Reliability	Checked on PubChem, Checked on ChemID, Stereochemistry removed
1813	CCCCCCCCOC(=O)CCCCC(=O)OCCCCCCCC	CCCCCCCCOC(=O)CCCCC(=O)OCCCCCCCC	O=C(OCCCCCCCC)CCCCC(=O)OCCCCCCCC		1	DIOCTYL ADIPATE(1)	123-79-5(1)	1426	High Reliability
1814	CCCCC(CC)COC(=O)CCCCC(=O)OCC(CC)CCCC	CCCCC(COC(=O)CCCCC(=O)OCC(CCCC)CC)CC	O=C(OCC(CC)CCCC)CCCCC(=O)OCC(CC)CCCC		1	DI-2-ETHYLHEXYL ADIPATE(1)	103-23-1(1)	927	High Reliability
1815	NCCC(O)C(=O)NC1CC(N)C(OC2OC(CN)C(O)C(O)C2O)C(O)C1OC3OC(CO)C(O)C(N)C3O	NCCC(C(=O)NC1CC(N)C(C(C1OC1OC(CO)C(C(C1O)N)O)O)OC1OC(CN)C(C(C1O)O)O)O	O=C(NC3CC(N)C(OC1OC(CN)C(O)C(O)C1(O))C(O)C3(OC2OC(CO)C(O)C(N)C2(O)))C(O)CCN		1	AMIKACIN(1)	37517-28-5(1)	4645	High Reliability	Stereochemistry removed
1816	CCCCCCCCCCCCCCCCCCCCCC(O)=O	CCCCCCCCCCCCCCCCCCCCCC(=O)O	O=C(O)CCCCCCCCCCCCCCCCCCCCC		1	DOCOSANOIC ACID(1)	112-85-6(1)	1265	High Reliability
1817	Nc1c(cc(Nc2cc(Nc3nc(Cl)nc(Cl)n3)c(cc2)S(O)(=O)=O)c4c1C(=O)c5ccccc5C4=O)S(O)(=O)=O	Clc1nc(Cl)nc(n1)Nc1cc(ccc1S(=O)(=O)O)Nc1cc(c(c2c1C(=O)c1ccccc1C2=O)N)S(=O)(=O)O	O=C1c5ccccc5(C(=O)c2c(cc(c(N)c12)S(=O)(=O)O)Nc3ccc(c(c3)Nc4nc(nc(n4)Cl)Cl)S(=O)(=O)O)		1	Procion blue MX-R(1)	13324-20-4(1)	3968	High Reliability
1818	Clc1ccc(cc1)C(C(=O)C2C(=O)c3c(cccc3)C2=O)c4ccccc4 Clc1ccc(cc1)C(C(=O)C2C(=O)c3ccccc3C2=O)c4ccccc4	Clc1ccc(cc1)C(C(=O)C1C(=O)c2c(C1=O)cccc2)c1ccccc1	O=C1c4ccccc4(C(=O)C1C(=O)C(c2ccccc2)c3ccc(cc3)Cl)		1	CHLOROPHACINONE(1)	3691-35-8(1)	3414	High Reliability
1819	O=C(C(c1ccccc1)c2ccccc2)C3C(=O)c4c(cccc4)C3=O O=C(C(c1ccccc1)c2ccccc2)C3C(=O)c4ccccc4C3=O [Na+].O=C(C(c1ccccc1)c2ccccc2)C3C(=O)c4ccccc4C3=O	O=C(C1C(=O)c2c(C1=O)cccc2)C(c1ccccc1)c1ccccc1	O=C1c4ccccc4(C(=O)C1C(=O)C(c2ccccc2)c3ccccc3)		1	DIPHACINONE(1)	82-66-6(1)	515	High Reliability	Differences in counterions
1820	CC1(C)C(C=C(Cl)C(F)(F)F)C1C(=O)OC(C#N)c2cccc(Oc3ccccc3)c2	N#CC(c1cccc(c1)Oc1ccccc1)OC(=O)C1C(C1(C)C)C=C(C(F)(F)F)Cl	N#CC(OC(=O)C1C(C=C(C(F)(F)F)Cl)C1(C)(C))c3cccc(Oc2ccccc2)c3		1	CYHALOTHRIN(1)	68085-85-8(1)	5096	Medium Reliability	Stereochemistry removed
1821	Cc1c(cccc1COC(=O)C2C(C=C(Cl)C(F)(F)F)C2(C)C)-c3ccccc3 Cc1c(COC(=O)C2C(C=C(Cl)C(F)(F)F)C2(C)C)cccc1-c3ccccc3	O=C(C1C(C1(C)C)C=C(C(F)(F)F)Cl)OCc1cccc(c1C)c1ccccc1	O=C(OCc2cccc(c1ccccc1)c2C)C3C(C=C(C(F)(F)F)Cl)C3(C)(C)		1	Bifenthrin(1)	82657-04-3(1)	5282	High Reliability	Stereochemistry removed
1822	COc1cc2c(cc1OC)C3C(CO2)Oc4c(ccc5c4CC(O5)C(C)=C)C3=O COc1cc2OCC3Oc4c5CC(Oc5ccc4C(=O)C3c2cc1OC)C(C)=C	COc1cc2c(cc1OC)OCC1C2C(=O)c2c(O1)c1CC(Oc1cc2)C(=C)C	O=C3c5ccc1OC(C(=C)C)Cc1c5(OC4COc2cc(OC)c(OC)cc2C34)		1	ROTENONE(1)	83-79-4(1)	530	High Reliability	Stereochemistry removed
1823	C1CN(CCO1)C(c2ccccc2)(c3ccccc3)c4ccccc4	O1CCN(CC1)C(c1ccccc1)(c1ccccc1)c1ccccc1	O1CCN(CC1)C(c2ccccc2)(c3ccccc3)c4ccccc4		1	TRIFENMORPH(1)	1420-06-0(1)	2900	High Reliability
1824	COc1cc2c(cc1OC)C34CCN5CC6=CCOC7CC(=O)N2C3C7C6CC45	COc1cc2c(cc1OC)N1C3C42CCN2C4CC4C3C(CC1=O)OCC=C4C2	O=C2N6c1cc(OC)c(OC)cc1C57(CCN4CC3=CCOC(C2)C(C3CC45)C67)		1	BRUCINE(1)	357-57-3(1)	1752	High Reliability	Stereochemistry removed
1825	CC(C)=CC1C(C(=O)OCc2cccc(Oc3ccccc3)c2)C1(C)C	CC(=CC1C(C1(C)C)C(=O)OCc1cccc(c1)Oc1ccccc1)C	O=C(OCc2cccc(Oc1ccccc1)c2)C3C(C=C(C)C)C3(C)(C)		1	PHENOTHRIN(1)	26002-80-2(1)	4412	High Reliability
1826	CC(=O)OC1(CCC2C3C=C(Cl)C4=CC(=O)C=CC4(C)C3CCC12C)C(C)=O	O=C1C=CC2(C(=C1)C(=CC1C2CCC2(C1CCC2(OC(=O)C)C(=O)C)C)Cl)C	O=C1C=CC4(C(=C1)C(=CC3C4(CCC2(C)(C3(CCC2(OC(=O)C)(C(=O)C)))))Cl)(C)		1	Delmadinone acetate(1)	13698-49-2(1)	3998	High Reliability	Stereochemistry removed
1827	CN(C)C1C2CC3Cc4c(c(O)ccc4N(C)C)C(=O)C3=C(O)C2(O)C(=O)C(C(N)=O)=C1O	CN(C1C(=C(C(=O)N)C(=O)C2(C1CC1Cc3c(C(=O)C1=C2O)c(O)ccc3N(C)C)O)O)C	O=C(N)C=3C(=O)C4(O)(C(O)=C2C(=O)c1c(O)ccc(c1CC2CC4(C(C=3(O))N(C)C))N(C)C)		1	MINOCYCLINE(1)	10118-90-8(1)	3902	High Reliability	Checked on PubChem, Checked on ChemID, Stereochemistry removed
1828	COc1c(OC)c(C(O)=O)c(cc1)C(=O)Cc2c(OC)c3c(OCO3)cc2CCN(C)C COc1ccc(C(=O)Cc2c(CCN(C)C)cc3OCOc3c2OC)c(C(O)=O)c1OC	COc1c(CC(=O)c2ccc(c(c2C(=O)O)OC)OC)c(CCN(C)C)cc2c1OCO2	O=C(O)c3c(OC)c(OC)ccc3(C(=O)Cc1c(OC)c2OCOc2(cc1CCN(C)C))		1	NARCEINE(1)	131-28-2(1)	1499	High Reliability
1829	CC(=O)OCCN1CCN(CCCN2c3ccccc3Sc4c2cc(Cl)cc4)CC1 CC(=O)OCCN1CCN(CCCN2c3ccccc3Sc4ccc(Cl)cc24)CC1 [H+].[H+].[Cl-].[Cl-].CC(=O)OCCN1CCN(CCCN2c3ccccc3Sc4ccc(Cl)cc24)CC1	CC(=O)OCCN1CCN(CC1)CCCN1c2ccccc2Sc2c1cc(Cl)cc2	O=C(OCCN1CCN(CC1)CCCN4c2ccccc2Sc3ccc(cc34)Cl)C		1	Thiopropazate(1)	84-06-0(1)	533	High Reliability	Differences in counterions
1830	COc1c(cc(Cl)cc1)C(=O)NCCc2ccc(cc2)S(=O)(=O)NC(=O)NC3CCCCC3 COc1ccc(Cl)cc1C(=O)NCCc2ccc(cc2)S(=O)(=O)NC(=O)NC3CCCCC3	COc1ccc(cc1C(=O)NCCc1ccc(cc1)S(=O)(=O)NC(=O)NC1CCCCC1)Cl	O=C(NC1CCCCC1)NS(=O)(=O)c2ccc(cc2)CCNC(=O)c3cc(ccc3(OC))Cl		1	Glyburide(1)	10238-21-8(1)	3907	High Reliability
1831	CN1CCC23C4Oc5c(OCCN6CCOCC6)ccc(CC1C2C=CC4O)c35	CN1CCC23C4C1Cc1c3c(OC2C(C=C4)O)c(cc1)OCCN1CCOCC1	OC1C=CC6C5N(C)CCC26(c4c(OC12)c(OCCN3CCOCC3)ccc4C5)		1	PHOLCODINE(1)	509-67-1(1)	1945	High Reliability	Stereochemistry removed
1832	CC(=O)OCC(=O)C1(O)CCC2C3CCC4=CC(=O)CCC4(C)C3C(=O)CC12C [H]C12CCC(O)(C(=O)COC(C)=O)C1(C)CC(O)C3([H])C2([H])CCC4=CC(=O)C=CC34C CC(=O)OCC(=O)C1(O)CCC2C3CCC4=CC(=O)C=CC4(C)C3C(O)CC12C	CC(=O)OCC(=O)C1(O)CCC2C1(C)CC(=O)C1C2CCC2=CC(=O)CCC12C	O=C(OCC(=O)C3(O)(CCC2C4CCC1=CC(=O)CCC1(C)C4(C(=O)CC23(C))))C		2	CORTISONE ACETATE(1), PREDNISOLONE ACETATE(1)	50-04-4(1), 52-21-1(1)	4, 57	Medium Reliability, High Reliability	Stereochemistry removed
1833	CC(C)c1cc(Oc2ccccc2)cc(C(C)C)c1NC(=S)NC(C)(C)C	S=C(NC(C)(C)C)Nc1c(cc(cc1C(C)C)Oc1ccccc1)C(C)C	O(c1ccccc1)c2cc(c(NC(NC(C)(C)C)=S)c(c2)C(C)C)C(C)C		1	Diafenthiuron(1)	80060-09-9(1)	5259	High Reliability
1834	CC(=O)C1(C)CCC2C3C=C(C)C4=CC(=O)CCC4(C)C3CCC12C	O=C1CCC2(C(=C1)C(=CC1C2CCC2(C1CCC2(C)C(=O)C)C)C)C	O=C4C=C3C(=CC2C(CCC1(C)(C2(CCC1(C(=O)C)(C))))C3(C)CC4)C		1	Medrogestone(1)	977-79-7(1)	2783	High Reliability	Stereochemistry removed
1835	Cc1cc(Cc2cc(C)cc(c2O)C(C)(C)C)c(O)c(c1)C(C)(C)C	Cc1cc(Cc2cc(C)cc(c2O)C(C)(C)C)c(c(c1)C(C)(C)C)O	Oc1c(cc(cc1C(C)(C)C)C)Cc2cc(cc(c2(O))C(C)(C)C)C		1	BIS (2-HYDROXY-3TERT-BUTYL-5-METHYLPHENYL) METHA(1)	119-47-1(1)	1338	Medium Reliability
1836	CC(=O)OCC(=O)C1CCC2C3CCC4=CC(=O)CCC4(C)C3CCC12C	CC(=O)OCC(=O)C1CCC2C1(C)CCC1C2CCC2=CC(=O)CCC12C	O=C(OCC(=O)C2CCC3C4CCC1=CC(=O)CCC1(C)C4(CCC23(C)))C		1	DEOXYCORTICOSTERONE ACETATE(1)	56-47-3(1)	98	High Reliability	Stereochemistry removed
1837	CC(=O)OCC(=O)C1(O)CCC2C3CCC4=CC(=O)CCC4(C)C3C(O)CC12C	CC(=O)OCC(=O)C1(O)CCC2C1(C)CC(O)C1C2CCC2=CC(=O)CCC12C	O=C(OCC(=O)C3(O)(CCC2C4CCC1=CC(=O)CCC1(C)C4(C(O)CC23(C))))C		1	HYDROCORTISONE ACETATE(1)	50-03-3(1)	3	High Reliability	Stereochemistry removed
1838	c1cc2c3c4c1ccc5c4c6c(cc5)ccc7c6c3c(cc2)cc7 c1cc2ccc3ccc4ccc5ccc6ccc1c7c2c3c4c5c67	c1cc2ccc3c4c2c2c1ccc1c2c2c4c(cc3)ccc2cc1	c1cc2ccc3ccc4ccc5ccc6ccc1c7c2c3c4c5c67		1	CORONENE(1)	191-07-1(1)	1641	High Reliability
1839	CC(C)(COCc1cc(Oc2ccccc2)ccc1)c3ccc(OC(F)(F)Br)cc3	FC(Oc1ccc(cc1)C(COCc1cccc(c1)Oc1ccccc1)(C)C)(Br)F	FC(F)(Oc1ccc(cc1)C(C)(C)COCc3cccc(Oc2ccccc2)c3)Br		1	Halfenprox(1)	111872-58-3(1)	5569	High Reliability
1840	CC(C)=CC1C(C(=O)OC(C#N)c2cccc(Oc3ccccc3)c2)C1(C)C	N#CC(c1cccc(c1)Oc1ccccc1)OC(=O)C1C(C1(C)C)C=C(C)C	N#CC(OC(=O)C1C(C=C(C)C)C1(C)(C))c3cccc(Oc2ccccc2)c3		1	CYPHENOTHRIN(1)	39515-40-7(1)	4713	High Reliability
1841	Cc1c(oc2c(cccc2c1=O)C(=O)OCCN3CCCCC3)-c4ccccc4	O=C(c1cccc2c1oc(c1ccccc1)c(c2=O)C)OCCN1CCCCC1	O=C(OCCN1CCCCC1)c2cccc3C(=O)C(=C(Oc23)c4ccccc4)C		1	Flavoxate(1)	15301-69-6(1)	4064	High Reliability
1842	Cn1nc(C)c(C=NOCc2ccc(cc2)C(=O)OC(C)(C)C)c1Oc3ccccc3	Cc1nn(c(c1C=NOCc1ccc(cc1)C(=O)OC(C)(C)C)Oc1ccccc1)C	O=C(OC(C)(C)C)c1ccc(cc1)CON=Cc3c(nn(c3(Oc2ccccc2))C)C		1	Fenpyroximate(1)	111812-58-9(1)	5568	High Reliability	Stereochemistry removed
1843	CC1CC2C3CCC4=CC(=O)C=CC4(C)C3(F)C(O)CC2(C)C1(O)C(=O)COC(C)=O	CC(=O)OCC(=O)C1(O)C(C)CC2C1(C)CC(O)C1(C2CCC2=CC(=O)C=CC12C)F	O=C(OCC(=O)C3(O)(C(C)CC2C4CCC1=CC(=O)C=CC1(C)C4(F)(C(O)CC23(C))))C		1	DEXAMETHASONE-21-ACETATE(1)	1177-87-3(1)	2856	High Reliability	Stereochemistry removed
1844	CC1(C)OC2CC3C4CCC5=CC(=O)C=CC5(C)C4(F)C(O)CC3(C)C2(O1)C(=O)CO	OCC(=O)C12OC(OC1CC1C2(C)CC(O)C2(C1CCC1=CC(=O)C=CC21C)F)(C)C	O=C1C=CC4(C(=C1)CCC3C5CC2OC(OC2(C(=O)CO)C5(C)(CC(O)C34(F)))(C)C)(C)		1	TRIAMCINOLONE ACETONIDE(1)	76-25-5(1)	395	High Reliability	Stereochemistry removed
1845	CC(=O)OC1(CCC2C3C=C(C)C4=CC(=O)CCC4(C)C3CCC12C)C(C)=O	O=C1CCC2(C(=C1)C(=CC1C2CCC2(C1CCC2(OC(=O)C)C(=O)C)C)C)C	O=C(OC3(C(=O)C)(CCC2C4C=C(C1=CC(=O)CCC1(C)C4(CCC23(C)))C))C		1	MEGESTROL ACETATE(1)	595-33-5(1)	2329	High Reliability	Stereochemistry removed
1846	CC(=O)SC1CC2=CC(=O)CCC2(C)C3CCC4(C)C(CCC45CCC(=O)O5)C13	CC(=O)SC1CC2=CC(=O)CCC2(C2C1C1CCC3(C1(CC2)C)CCC(=O)O3)C	O=C1OC3(CC1)(CCC2C5C(CCC23(C))C4(C(=CC(=O)CC4)CC5SC(=O)C)(C))		1	SPIRONOLACTONE(1)	52-01-7(1)	56	High Reliability	Stereochemistry removed
1847	CC(N(Cc1c(N)nc(C)nc1)C=O)=C(CCO)SSC(CCO)=C(C)N(Cc2c(N)nc(C)nc2)C=O Cc1ncc(CN(C=O)C(C)=C(CCO)SSC(CCO)=C(C)N(Cc2cnc(C)nc2N)C=O)c(N)n1	OCCC(=C(N(Cc1cnc(nc1N)C)C=O)C)SSC(=C(N(Cc1cnc(nc1N)C)C=O)C)CCO	O=CN(C(=C(CCO)SSC(=C(N(C=O)Cc1cnc(nc1(N))C)C)CCO)C)Cc2cnc(nc2(N))C		1	Thiamine Disulfide(1)	67-16-3(1)	247	High Reliability	Stereochemistry removed
1848	CC(CCC(O)=O)C1CCC2C3C(CC(=O)C12C)C4(C)CCC(=O)CC4CC3=O	OC(=O)CCC(C1CCC2C1(C)C(=O)CC1C2C(=O)CC2C1(C)CCC(=O)C2)C	O=C(O)CCC(C)C3CCC2C4C(=O)CC1CC(=O)CCC1(C)C4(CC(=O)C23(C))		1	DEHYDROCHOLIC ACID(1)	81-23-2(1)	506	High Reliability	Stereochemistry removed
1849	CC(C)CCCCCOC(=O)c1ccccc1C(=O)OCCCCCC(C)C	CC(CCCCCOC(=O)c1ccccc1C(=O)OCCCCCC(C)C)C	O=C(OCCCCCC(C)C)c1ccccc1(C(=O)OCCCCCC(C)C)		1	DIISOOCTYL PHTHALATE(1)	27554-26-3(1)	4449	High Reliability	Checked on PubChem, Checked on ChemID
1850	CCCCC(CC)COC(=O)c1c(cccc1)C(=O)OCC(CC)CCCC CCCCCCCCOC(=O)c1c(cccc1)C(=O)OCCCCCCCC CCCCCCCCOC(=O)c1ccccc1C(=O)OCCCCCCCC	CCCCCCCCOC(=O)c1ccccc1C(=O)OCCCCCCCC	O=C(OCCCCCCCC)c1ccccc1(C(=O)OCCCCCCCC)		1	dioctylphthalate(1)	117-84-0(1)	1313	High Reliability	Name verified in PubChem
1851	CCCCC(CC)COC(=O)c1c(cccc1)C(=O)OCC(CC)CCCC CCCCC(CC)COC(=O)c1ccccc1C(=O)OCC(CC)CCCC	CCCCC(COC(=O)c1ccccc1C(=O)OCC(CCCC)CC)CC	O=C(OCC(CC)CCCC)c1ccccc1(C(=O)OCC(CC)CCCC)		1	BIS(2-ETHYLHEXYL)PHTHALATE(1)	117-81-7(1)	1311	Medium Reliability
1852	CC(CCC(O)=O)C1CCC2C3CCC4CC(O)CCC4(C)C3CCC12C	OC1CCC2(C(C1)CCC1C2CCC2(C1CCC2C(CCC(=O)O)C)C)C	O=C(O)CCC(C)C2CCC3C4CCC1CC(O)CCC1(C)C4(CCC23(C))		1	LITHOCHOLIC ACID(1)	434-13-9(1)	1780	High Reliability	Stereochemistry removed
1853	CC(CCC(O)=O)C1CCC2C3C(O)CC4CC(O)CCC4(C)C3CCC12C	OC1CCC2(C(C1)CC(C1C2CCC2(C1CCC2C(CCC(=O)O)C)C)O)C	O=C(O)CCC(C)C2CCC3C4C(O)CC1CC(O)CCC1(C)C4(CCC23(C))		2	URSODEOXYCHOLIC ACID(1), CHENODEOXYCHOLIC ACID(1)	128-13-2(1), 474-25-9(1)	1485, 1835	High Reliability	Stereochemistry removed
1854	CC(CCC(O)=O)C1CCC2C3CC(O)C4CC(O)CCC4(C)C3CCC12C [Na+].CC(CCC([O-])=O)C1CCC2C3CC(O)C4CC(O)CCC4(C)C3CCC12C	OC1CCC2(C(C1)C(O)CC1C2CCC2(C1CCC2C(CCC(=O)O)C)C)C	O=C(O)CCC(C)C1CCC2C3CC(O)C4CC(O)CCC4(C)(C3(CCC12(C)))		1	HYODEOXYCHOLIC ACID(1)	83-49-8(1)	526	High Reliability	Checked on PubChem, Checked on ChemID, Stereochemistry removed
1855	CC(CCC(O)=O)C1CCC2C3CCC4CC(O)CCC4(C)C3CC(O)C12C	OC1CCC2(C(C1)CCC1C2CC(O)C2(C1CCC2C(CCC(=O)O)C)C)C	O=C(O)CCC(C)C2CCC3C4CCC1CC(O)CCC1(C)C4(CC(O)C23(C))		1	DEOXYCHOLIC ACID(1)	83-44-3(1)	525	High Reliability	Stereochemistry removed
1856	CC(CCC(O)=O)C1CCC2C3C(O)C(O)C4CC(O)CCC4(C)C3CCC12C	OC1CCC2(C(C1)C(O)C(C1C2CCC2(C1CCC2C(CCC(=O)O)C)C)O)C	O=C(O)CCC(C)C1CCC2C3C(O)C(O)C4CC(O)CCC4(C)(C3(CCC12(C)))		1	HYOCHOLIC ACID(1)	547-75-1(1)	2116	High Reliability	Checked on PubChem, Checked on ChemID, Stereochemistry removed
1857	CC(CCC(O)=O)C1CCC2C3C(O)CC4CC(O)CCC4(C)C3CC(O)C12C	OC1CCC2(C(C1)CC(C1C2CC(O)C2(C1CCC2C(CCC(=O)O)C)C)O)C	O=C(O)CCC(C)C2CCC3C4C(O)CC1CC(O)CCC1(C)C4(CC(O)C23(C))		1	CHOLIC ACID(1)	81-25-4(1)	507	High Reliability	Stereochemistry removed
1858	CCCCCCCCN(CCCCCCCC)CCCCCCCC	CCCCCCCCN(CCCCCCCC)CCCCCCCC	N(CCCCCCCC)(CCCCCCCC)CCCCCCCC		1	TRI(N-OCTYL)AMINE(1)	1116-76-3(1)	2831	Medium Reliability
1859	Oc1c2c(ccc3ccccc23)nc4c5C(=O)c6ccccc6C(=O)c5ccc14 O=C1c2ccccc2C(=O)c3c4[nH]c5ccc6ccccc6c5c(=O)c4ccc13	O=C1c2ccccc2C(=O)c2c1ccc1c2nc2c(c1O)c1ccccc1cc2	O=C2c6ccccc6(C(=O)c3c4nc5ccc1ccccc1c5(c(O)c4(ccc23)))		1	Benzo[a]naphth[2,3-h]acridine-5,8,13(14H)-trione(1)	3737-76-6(1)	3425	High Reliability
1860	CC(C)C(C(=O)OC(C#N)c1cccc(Oc2ccccc2)c1)c3ccc(Cl)cc3	N#CC(c1cccc(c1)Oc1ccccc1)OC(=O)C(c1ccc(cc1)Cl)C(C)C	N#CC(OC(=O)C(c1ccc(cc1)Cl)C(C)C)c3cccc(Oc2ccccc2)c3		2	FENVALERATE(1), ESFENVALERATE(1)	51630-58-1(1), 66230-04-4(1)	4818, 5059	Medium Reliability, High Reliability	Stereochemistry removed
1861	CC1(C)CNC(NC1)=NN=C(C=Cc2ccc(cc2)C(F)(F)F)C=Cc3ccc(cc3)C(F)(F)F CC1(C)CNC(=NC1)NN=C(C=Cc2ccc(cc2)C(F)(F)F)C=Cc3ccc(cc3)C(F)(F)F	FC(c1ccc(cc1)C=CC(=NN=C1NCC(CN1)(C)C)C=Cc1ccc(cc1)C(F)(F)F)(F)F	FC(F)(F)c3ccc(C=CC(=NN=C1NCC(C)(C)CN1)C=Cc2ccc(cc2)C(F)(F)F)cc3		1	HYDRAMETHYLNON(1)	67485-29-4(1)	5083	High Reliability	Stereochemistry removed
1862	[I-].CCN1C=CC(=CC=Cc2c3ccccc3[n+](CC)cc2)c4c1cccc4 [I-].CCN1C=CC(=CC=Cc2cc[n+](CC)c3ccccc23)c4ccccc14	CCn1ccc(=CC=Cc2cc[n+](c3c2cccc3)CC)c2c1cccc2	c1ccc4c(c1)C(=CC=Cc2cc[n+](c3ccccc23)CC)C=CN4CC		1	Kryptocyanine(1)	4727-50-8(1)	3529	Medium Reliability
1863	CCOc1ccc(cc1)C(C)(C)COCc2cc(Oc3ccccc3)ccc2	CCOc1ccc(cc1)C(COCc1cccc(c1)Oc1ccccc1)(C)C	O(c1ccccc1)c2cccc(c2)COCC(c3ccc(OCC)cc3)(C)C		1	ETOFENPROX(1)	80844-07-1(1)	5260	Medium Reliability
1864	CC(=O)OCC(=O)C1(O)C(CC2C3CCC4=CC(=O)C=CC4(C)C3(F)C(O)CC12C)OC(C)=O	CC(=O)OC1CC2C(C1(O)C(=O)COC(=O)C)(C)CC(C1(C2CCC2=CC(=O)C=CC12C)F)O	O=C(OCC(=O)C3(O)(C(OC(=O)C)CC2C4CCC1=CC(=O)C=CC1(C)C4(F)(C(O)CC23(C))))C		1	TRIAMCINOLONE DIACETATE(1)	67-78-7(1)	256	High Reliability	Stereochemistry removed
1865	CCC(C)(C)C(=O)OC1CC(C)C=C2C=CC(C)C(CCC3CC(O)CC(=O)O3)C12	CCC(C(=O)OC1CC(C)C=C2C1C(CCC1CC(O)CC(=O)O1)C(C=C2)C)(C)C	O=C3OC(CCC2C(C=CC1=CC(C)CC(OC(=O)C(C)(C)CC)C12)C)CC(O)C3		1	SIMVASTATIN(1)	79902-63-9(1)	5257	High Reliability	Stereochemistry removed
1866	CC(=O)N(O)CCCCCNC(=O)CCC(=O)N(O)CCCCCNC(=O)CCC(=O)N(O)CCCCCN	NCCCCCN(C(=O)CCC(=O)NCCCCCN(C(=O)CCC(=O)NCCCCCN(C(=O)C)O)O)O	O=C(NCCCCCN(O)C(=O)C)CCC(=O)N(O)CCCCCNC(=O)CCC(=O)N(O)CCCCCN		1	Deferoxamine(1)	70-51-9(1)	277	High Reliability
1867	CCOc1ccc(cc1)C2(CC2(Cl)Cl)C(=O)OC(C#N)c3cc(Oc4ccccc4)ccc3 CCOc1ccc(cc1)C2(CC2(Cl)Cl)C(=O)OC(C#N)c3cccc(Oc4ccccc4)c3	CCOc1ccc(cc1)C1(CC1(Cl)Cl)C(=O)OC(c1cccc(c1)Oc1ccccc1)C#N	N#CC(OC(=O)C2(c1ccc(OCC)cc1)(CC2(Cl)Cl))c4cccc(Oc3ccccc3)c4		1	CYCLOPROTHRIN(1)	63935-38-6(1)	5031	High Reliability
1868	CC1(C)C(C=CC(=O)OC(C(F)(F)F)C(F)(F)F)C1C(=O)OC(C#N)c2cc(Oc3ccccc3)ccc2 CC1(C)C(C=CC(=O)OC(C(F)(F)F)C(F)(F)F)C1C(=O)OC(C#N)c2cccc(Oc3ccccc3)c2	N#CC(c1cccc(c1)Oc1ccccc1)OC(=O)C1C(C1(C)C)C=CC(=O)OC(C(F)(F)F)C(F)(F)F	N#CC(OC(=O)C1C(C=CC(=O)OC(C(F)(F)F)C(F)(F)F)C1(C)(C))c3cccc(Oc2ccccc2)c3		1	ACRINATHRIN(1)	101007-06-1(1)	5456	Medium Reliability	Stereochemistry removed
1869	CC(C)C(C(=O)OC(C#N)c1cc(Oc2ccc(Br)cc2)ccc1)c3ccc(OC(F)F)cc3 CC(C)C(C(=O)OC(C#N)c1cccc(Oc2ccc(Br)cc2)c1)c3ccc(OC(F)F)cc3	N#CC(c1cccc(c1)Oc1ccc(cc1)Br)OC(=O)C(c1ccc(cc1)OC(F)F)C(C)C	N#CC(OC(=O)C(c1ccc(OC(F)F)cc1)C(C)C)c3cccc(Oc2ccc(cc2)Br)c3		1	ZXI 8901(1)	160791-64-0(1)	5747	Medium Reliability	Checked on PubChem
1870	CC(C)C(Nc1c(Cl)cc(cc1)C(F)(F)F)C(=O)OC(C#N)c2cccc(Oc3ccccc3)c2 CC(C)C(Nc1ccc(cc1Cl)C(F)(F)F)C(=O)OC(C#N)c2cccc(Oc3ccccc3)c2	N#CC(c1cccc(c1)Oc1ccccc1)OC(=O)C(C(C)C)Nc1ccc(cc1Cl)C(F)(F)F	N#CC(OC(=O)C(Nc1ccc(cc1Cl)C(F)(F)F)C(C)C)c3cccc(Oc2ccccc2)c3		1	FLUVALINATE(1)	69409-94-5(1)	5120	High Reliability
1871	CC(C)C(C(=O)OC(C#N)c1cccc(Oc2ccccc2)c1)c3ccc(OC(F)F)cc3	N#CC(c1cccc(c1)Oc1ccccc1)OC(=O)C(c1ccc(cc1)OC(F)F)C(C)C	N#CC(OC(=O)C(c1ccc(OC(F)F)cc1)C(C)C)c3cccc(Oc2ccccc2)c3		1	FLUCYTHRINATE(1)	70124-77-5(1)	5134	High Reliability	Stereochemistry removed
1872	C(C=Cc1ccccc1)N2CCN(CC2)C(c3ccccc3)c4ccccc4	c1ccc(cc1)C=CCN1CCN(CC1)C(c1ccccc1)c1ccccc1	c1ccc(cc1)C=CCN2CCN(CC2)C(c3ccccc3)c4ccccc4		1	Cinnarizine(1)	298-57-7(1)	1694	High Reliability	Stereochemistry removed
1873	CC(C)(C)C(=O)OCC(=O)C1(O)CCC2C3CCC4=CC(=O)C=CC4(C)C3C(O)CC12C	O=C1C=CC2(C(=C1)CCC1C2C(O)CC2(C1CCC2(O)C(=O)COC(=O)C(C)(C)C)C)C	O=C1C=CC3(C(=C1)CCC2C4CCC(O)(C(=O)COC(=O)C(C)(C)C)C4(C)(CC(O)C23))(C)		1	Prednisolone 21-trimethylacetate(1)	1107-99-9(1)	2823	High Reliability	Stereochemistry removed
1874	CC(CCC(=O)NCC(O)=O)C1CCC2C3C(O)CC4CC(O)CCC4(C)C3CCC12C	OC1CCC2(C(C1)CC(C1C2CCC2(C1CCC2C(CCC(=O)NCC(=O)O)C)C)O)C	O=C(O)CNC(=O)CCC(C)C2CCC3C4C(O)CC1CC(O)CCC1(C)C4(CCC23(C))		2	GLYCOCHENODEOXYCHOLIC ACID(1), GLYCOURSODEOXYCHOLIC ACID(1)	640-79-9(1), 64480-66-6(1)	2607, 5037	High Reliability	Checked on PubChem, Checked on ChemID, Stereochemistry removed
1875	CC(CCC(=O)NCC(O)=O)C1CCC2C3C(O)CC4CC(O)CCC4(C)C3CC(O)C12C	OC1CCC2(C(C1)CC(C1C2CC(O)C2(C1CCC2C(CCC(=O)NCC(=O)O)C)C)O)C	O=C(O)CNC(=O)CCC(C)C2CCC3C4C(O)CC1CC(O)CCC1(C)C4(CC(O)C23(C))		1	GLYCOCHOLIC ACID(1)	475-31-0(1)	1838	High Reliability	Stereochemistry removed
1876	CC(C)CCCCCCCOC(=O)CCCCC(=O)OCCCCCCCC(C)C	CC(CCCCCCCOC(=O)CCCCC(=O)OCCCCCCCC(C)C)C	O=C(OCCCCCCCC(C)C)CCCCC(=O)OCCCCCCCC(C)C		1	Diisodecyl adipate(1)	27178-16-1(1)	4442	High Reliability	Checked on PubChem, Checked on ChemID
1877	CCCCCCCCCCCCCCCCCCCCCCCCCC	CCCCCCCCCCCCCCCCCCCCCCCCCC	CCCCCCCCCCCCCCCCCCCCCCCCCC		1	HEXACOSANE(1)	630-01-3(1)	2570	High Reliability
1878	CN(C)C1C2CC3C(=C(O)C2(O)C(=O)C(C(=O)NCN4CCCC4)=C1O)C(=O)c5c(cccc5O)C3(C)O CN(C)C1C2CC3C(=C(O)c4c(O)cccc4C3(C)O)C(=O)C2(O)C(=O)C(=C(O)NCN5CCCC5)C1=O CN(C)C1C2CC3C(=C(O)c4c(O)cccc4C3(C)O)C(=O)C2(O)C(=O)C(=C(O)NCN5CCCC5)C1=O.O[N+]([O-])=O	CN(C1C(=C(C(=O)NCN2CCCC2)C(=O)C2(C1CC1C(=C2O)C(=O)c2c(C1(C)O)cccc2O)O)O)C	O=C(NCN1CCCC1)C=4C(=O)C5(O)(C(O)=C3C(=O)c2c(O)cccc2C(O)(C)C3CC5(C(C=4(O))N(C)C))		1	Rolitetracycline(1)	751-97-3(1)	2666	High Reliability	Differences in counterions, Stereochemistry removed
1879	COc1c(OC)cc(cc1)C2OCC3C2COC3c4cc(OC)c(OC5OC(CO)C(O)C(O)C5O)cc4	OCC1OC(Oc2ccc(cc2OC)C2OCC3C2COC3c2ccc(c(c2)OC)OC)C(C(C1O)O)O	OCC5OC(Oc1ccc(cc1(OC))C2OCC3C(OCC23)c4ccc(OC)c(OC)c4)C(O)C(O)C5(O)		1	Phillyrin(1)	487-41-2(1)	1866	High Reliability	Stereochemistry removed
1880	CCCCC(=O)OC1(C(C)CC2C3CCC4=CC(=O)C=CC4(C)C3(F)C(O)CC12C)C(=O)CO	CCCCC(=O)OC1(C(C)CC2C1(C)CC(O)C1(C2CCC2=CC(=O)C=CC12C)F)C(=O)CO	O=C1C=CC3(C(=C1)CCC2C4CC(C)C(OC(=O)CCCC)(C(=O)CO)C4(C)(CC(O)C23(F)))(C)		1	betamethasone-17-valerate(1)	2152-44-5(1)	3106	Medium Reliability	Stereochemistry removed, Name verified in PubChem
1881	[H]C12CCC(O)(C(=O)COC(=O)CC(C)(C)C)C1(C)CC(O)C3([H])C2([H])CCC4=CC(=O)CCC34C CC(C)(C)CC(=O)OCC(=O)C1(O)CCC2C3CCC4=CC(=O)CCC4(C)C3C(O)CC12C	O=C(CC(C)(C)C)OCC(=O)C1(O)CCC2C1(C)CC(O)C1C2CCC2=CC(=O)CCC12C	O=C(OCC(=O)C3(O)(CCC2C4CCC1=CC(=O)CCC1(C)C4(C(O)CC23(C))))CC(C)(C)C		1	Hydrocortisone tebutate(1)	508-96-3(1)	1943	High Reliability	Stereochemistry removed
1882	[H]C12CC3([H])C4([H])CC=C5CC(O)CCC5(C)C4([H])CCC3(C)C1([H])C(C)C6(CCC(C)CO6)O2 CC1CCC2(OC1)OC3CC4C5CC=C6CC(O)CCC6(C)C5CCC4(C)C3C2C	CC1CCC2(OC1)OC1C(C2C)C2(C(C1)C1CC=C3C(C1CC2)(C)CCC(C3)O)C	OC6CC5=CCC4C(CCC3(C)(C4(CC2OC1(OCC(C)CC1)C(C)C23)))C5(C)CC6		1	Diosgenin(1)	512-04-9(1)	1951	High Reliability	Stereochemistry removed
1883	[H]C1(CCC2([H])C3([H])CC=C4CC(O)CCC4(C)C3([H])CCC12C)C(C)CCCC(C)C CC(C)CCCC(C)C1CCC2C3CC=C4CC(O)CCC4(C)C3CCC12C	CC(CCCC(C1CCC2C1(C)CCC1C2CC=C2C1(C)CCC(C2)O)C)C	OC4CC3=CCC1C(CCC2(C)(C(CCC12)C(C)CCCC(C)C))C3(C)CC4		1	CHOLESTEROL(1)	57-88-5(1)	140	Medium Reliability	Stereochemistry removed
1884	CC(=O)OCC1OC(COC(C)=O)(OC2OC(COC(C)=O)C(OC(C)=O)C(OC(C)=O)C2OC(C)=O)C(OC(C)=O)C1OC(C)=O	CC(=O)OCC1(OC2OC(COC(=O)C)C(C(C2OC(=O)C)OC(=O)C)OC(=O)C)OC(C(C1OC(=O)C)OC(=O)C)COC(=O)C	O=C(OCC2OC(OC1(OC(COC(=O)C)C(OC(=O)C)C1(OC(=O)C))(COC(=O)C))C(OC(=O)C)C(OC(=O)C)C2(OC(=O)C))C		1	Sucrose octaacetate(1)	126-14-7(1)	1459	High Reliability	Stereochemistry removed
1885	CCCCCCCCCCOC(=O)c1ccccc1C(=O)OCCCCCCCCCC	CCCCCCCCCCOC(=O)c1ccccc1C(=O)OCCCCCCCCCC	O=C(OCCCCCCCCCC)c1ccccc1(C(=O)OCCCCCCCCCC)		1	DIDECYL PHTHALATE(1)	84-77-5(1)	548	High Reliability
1886	Fc1ccc(cc1)C(CCCN2CCC3(CC2)N(CNC3=O)c4ccccc4)c5ccc(F)cc5	Fc1ccc(cc1)C(c1ccc(cc1)F)CCCN1CCC2(CC1)C(=O)NCN2c1ccccc1	O=C2NCN(c1ccccc1)C25(CCN(CCCC(c3ccc(F)cc3)c4ccc(F)cc4)CC5)		1	Fluspirilene(1)	1841-19-6(1)	2999	High Reliability
1887	Nc1nc(=O)c2nc(CNc3ccc(cc3)C(=O)NC(CCC(=O)NC(CCC(=O)NC(CCC(O)=O)C(O)=O)C(O)=O)C(O)=O)cnc2[nH]1	O=C(NC(C(=O)O)CCC(=O)NC(C(=O)O)CCC(=O)O)CCC(C(=O)O)NC(=O)c1ccc(cc1)NCc1cnc2c(n1)c(=O)nc([nH]2)N	O=C(O)CCC(NC(=O)CCC(NC(=O)CCC(NC(=O)c1ccc(cc1)NCc2nc3C(=O)N=C(N)Nc3(nc2))C(=O)O)C(=O)O)C(=O)O		1	PTEROPTERIN(1)	89-38-3(1)	629	Medium Reliability
1888	CC1OC(CCC1OC2OC(C)C(C(O)C2O)N(C)C)n3ccc(nc3=O)NC(=O)c4ccc(NC(=O)C(C)(N)CO)cc4	OCC(C(=O)Nc1ccc(cc1)C(=O)Nc1ccn(c(=O)n1)C1CCC(C(O1)C)OC1OC(C)C(C(C1O)O)N(C)C)(N)C	O=C1N=C(C=CN1C3OC(C)C(OC2OC(C)C(N(C)C)C(O)C2(O))CC3)NC(=O)c4ccc(cc4)NC(=O)C(N)(C)CO		1	Amicetin(1)	17650-86-1(1)	4164	High Reliability	Checked on PubChem, Checked on ChemID
1889	FC(F)(Br)C(F)(F)Br	FC(C(Br)(F)F)(Br)F	FC(F)(C(F)(F)Br)Br		1	1,2-DIBROMOTETRAFLUOROETHANE(1)	124-73-2(1)	1452	High Reliability
1890	FC(F)(F)C(F)(Cl)Cl	FC(C(F)(F)F)(Cl)Cl	FC(F)(F)C(F)(Cl)Cl		1	1,1-DICHLORO-1,2,2,2-TETRAFLUOROETHANE(1)	374-07-2(1)	1765	High Reliability
1891	FC(F)(Cl)C(F)(F)Cl	FC(C(Cl)(F)F)(Cl)F	FC(F)(C(F)(F)Cl)Cl		1	1,2-DICHLOROTETRAFLUOROETHANE(1)	76-14-2(1)	388	High Reliability
1892	FC(F)(Cl)C(F)(Cl)Cl	FC(C(Cl)(F)F)(Cl)Cl	FC(F)(C(F)(Cl)Cl)Cl		1	1,1,2-TRICHLOROTRIFLUOROETHANE(1)	76-13-1(1)	387	High Reliability
1893	ClC(Cl)=C(Cl)Cl	ClC(=C(Cl)Cl)Cl	C(=C(Cl)Cl)(Cl)Cl		1	TETRACHLOROETHENE(1)	127-18-4(1)	1470	High Reliability
1894	FC(F)(Cl)C(Cl)(Cl)Cl	ClC(C(Cl)(F)F)(Cl)Cl	FC(F)(C(Cl)(Cl)Cl)Cl		1	1,1,1,2-TETRACHLORO-2,2-DIFLUOROETHANE(1)	76-11-9(1)	385	High Reliability
1895	FC(Cl)(Cl)C(F)(Cl)Cl	FC(C(Cl)(Cl)F)(Cl)Cl	FC(C(F)(Cl)Cl)(Cl)Cl		1	1,1,2,2,-TETRACHLORODIFLUOROETHANE(1)	76-12-0(1)	386	Medium Reliability
1896	ClC(Cl)(Cl)C(Cl)(Cl)Cl	ClC(C(Cl)(Cl)Cl)(Cl)Cl	C(C(Cl)(Cl)Cl)(Cl)(Cl)Cl		1	HEXACHLOROETHANE(1)	67-72-1(1)	255	High Reliability
1897	FC(F)(F)C(F)(F)Cl	FC(C(F)(F)F)(Cl)F	FC(F)(F)C(F)(F)Cl		1	CHLOROPENTAFLUOROETHANE(1)	76-15-3(1)	389	High Reliability
1898	FC(F)=C(F)F	FC(=C(F)F)F	FC(F)=C(F)F		1	TETRAFLUOROETHYLENE(1)	116-14-3(1)	1298	High Reliability
1899	FC(F)(F)C(F)(F)F	FC(C(F)(F)F)(F)F	FC(F)(F)C(F)(F)F		1	HEXAFLUOROETHANE(1)	76-16-4(1)	390	High Reliability
1900	C#C	C#C	C#C		1	ACETYLENE(1)	74-86-2(1)	311	High Reliability
1901	BrC=CBr	BrC=CBr	C(=CBr)Br		2	1,2-Dibromoethene(1), ETHENE, 1,2-DIBROMO-, (Z)-(1)	25429-23-6(1), 590-11-4(1)	4399, 2283	Medium Reliability, High Reliability	Checked on PubChem, Checked on ChemID, Stereochemistry removed
1902	ClC(Br)C(Cl)Br	ClC(C(Br)Cl)Br	C(C(Cl)Br)(Cl)Br		1	ETHANE, 1,2-DIBROMO-1,2-DICHLORO-(1)	683-68-1(1)	2629	High Reliability	Checked on PubChem, Checked on ChemID
1903	OC(=O)C(Br)Br	BrC(C(=O)O)Br	O=C(O)C(Br)Br		1	Acetic acid, dibromo-(1)	631-64-1(1)	2577	High Reliability
1904	NC(=O)C(Br)(Br)Br	NC(=O)C(Br)(Br)Br	O=C(N)C(Br)(Br)Br		1	Acetamide, 2,2,2-tribromo-(1)	594-47-8(1)	2324	Medium Reliability
1905	BrC(Br)C(Br)Br	BrC(C(Br)Br)Br	C(C(Br)Br)(Br)Br		1	1,1,2,2-TETRABROMOETHANE(1)	79-27-6(1)	473	High Reliability
1906	ClC(Cl)=C	ClC(=C)Cl	C=C(Cl)Cl		1	1,1-DICHLOROETHENE(1)	75-35-4(1)	345	High Reliability
1907	ClC=CCl	ClC=CCl	C(=CCl)Cl		3	1,2-DICHLOROETHENE (CIS)(1), 1,2-DICHLOROETHENE (TRANS)(1), 1,2-DICHLOROETHYLENE(1)	156-59-2(1), 156-60-5(1), 540-59-0(1)	1638, 1639, 2070	Medium Reliability, High Reliability	Stereochemistry removed
1908	FC(F)(Cl)CCl	ClCC(Cl)(F)F	FC(F)(CCl)Cl		1	1,2-DICHLORO-1,1-DIFLUOROETHANE(1)	1649-08-7(1)	2952	High Reliability
1909	OC(=O)C(Cl)Cl	ClC(C(=O)O)Cl	O=C(O)C(Cl)Cl		1	DICHLOROACETIC ACID(1)	79-43-6(1)	478	High Reliability
1910	NC(=O)C(Cl)(Cl)Cl	NC(=O)C(Cl)(Cl)Cl	O=C(N)C(Cl)(Cl)Cl		1	TRICHLOROACETAMIDE(1)	594-65-0(1)	2326	High Reliability
1911	ClC(Cl)C(Cl)Cl	ClC(C(Cl)Cl)Cl	C(C(Cl)Cl)(Cl)Cl		1	1,1,2,2-TETRACHLOROETHANE(1)	79-34-5(1)	476	High Reliability
1912	ClCC(Cl)(Cl)Cl	ClCC(Cl)(Cl)Cl	C(C(Cl)(Cl)Cl)Cl		1	1,1,1,2-TETRACHLOROETHANE(1)	630-20-6(1)	2572	High Reliability
1913	FC(F)(F)CCl	ClCC(F)(F)F	FC(F)(F)CCl		1	1,1,1-TRIFLUORO-2-CHLOROETHANE(1)	75-88-7(1)	373	High Reliability
1914	ClCC#N	ClCC#N	N#CCCl		1	CHLOROACETONITRILE(1)	107-14-2(1)	1034	High Reliability
1915	ClCC(N(=O)=O)(N(=O)=O)N(=O)=O [O-][N+](=O)C(CCl)([N+]([O-])=O)[N+]([O-])=O	ClCC([N+](=O)[O-])([N+](=O)[O-])[N+](=O)[O-]	O=[N+]([O-])C([N+](=O)[O-])([N+](=O)[O-])CCl		1	Ethane, 2-chloro-1,1,1-trinitro-(1)	4100-02-1(1)	3460	Medium Reliability
1916	FC(F)=C	FC(=C)F	FC(F)=C		1	1,1-DIFLUOROETHENE(1)	75-38-7(1)	347	High Reliability
1917	OC(=O)C(F)F	FC(C(=O)O)F	O=C(O)C(F)F		1	Acetic acid, difluoro-(1)	381-73-7(1)	1769	High Reliability
1918	IC=CI	IC=CI	C(=CI)I		2	1,2-DIIODOETHENE (CIS)(1), 1,2-DIIODOETHENE (TRANS)(1)	590-26-1(1), 590-27-2(1)	2285, 2286	High Reliability	Checked on PubChem, Checked on ChemID, Stereochemistry removed
1919	s1ccnn1	c1cnns1	n1nscc1		1	1,2,3-THIADIAZOLE(1)	288-48-2(1)	1680	High Reliability
1920	S=c1[nH]sc(=S)[nH]1	S=c1[nH]sc(=S)[nH]1	N1C(NSC1=S)=S		1	1,2,4-Thiadiazolidine-3,5-dithione(1)	20939-17-7(1)	4286	High Reliability
1921	Sc1nnc(S)s1 S=c1[nH][nH]c(=S)s1	Sc1nnc(s1)S	n1nc(S)sc1S		1	1,3,4-THIADIAZOLIDINE-2,5-DITHIONE(1)	1072-71-5(1)	2812	High Reliability
1922	O=CC=O	O=CC=O	O=CC=O		1	GLYOXAL(1)	107-22-2(1)	1039	Medium Reliability
1923	OC(=O)C(O)=O [K+].[K+].[O-]C(=O)C([O-])=O	OC(=O)C(=O)O	O=C(O)C(=O)O		2	OXALIC ACID(1), Potassium Oxalate(1)	144-62-7(1), 583-52-8(1)	1602, 2237	High Reliability
1924	ClC(Br)CBr	BrCC(Br)Cl	C(C(Cl)Br)Br		1	1,2-DIBROMO-1-CHLOROETHANE(1)	598-20-9(1)	2346	High Reliability
1925	NC(=O)C(Br)Br	BrC(C(=O)N)Br	O=C(N)C(Br)Br		1	Acetamide, 2,2-dibromo-(1)	598-70-9(1)	2350	High Reliability
1926	BrCC(Br)Br	BrCC(Br)Br	C(C(Br)Br)Br		1	Ethane, 1,1,2-tribromo-(1)	78-74-0(1)	443	High Reliability
1927	OCC(Br)(Br)Br	OCC(Br)(Br)Br	OCC(Br)(Br)Br		1	ETHANOL, 2,2,2-TRIBROMO-(1)	75-80-9(1)	367	High Reliability
1928	OCC(Cl)(Cl)Br	OCC(Br)(Cl)Cl	OCC(Cl)(Cl)Br		1	Ethanol, 2-bromo-2,2-dichloro-(1)	69497-24-1(1)	5121	Medium Reliability
1929	OC(=O)CBr	OC(=O)CBr	O=C(O)CBr		1	BROMOACETIC ACID(1)	79-08-3(1)	464	High Reliability
1930	ClC=C	ClC=C	C=CCl		1	VINYLCHLORIDE(1)	75-01-4(1)	323	High Reliability
1931	CC(F)(Cl)Cl	CC(Cl)(Cl)F	FC(C)(Cl)Cl		1	1,1-DICHLOROFLUOROETHANE(1)	1717-00-6(1)	2971	High Reliability
1932	NC(=O)C(Cl)Cl	ClC(C(=O)N)Cl	O=C(N)C(Cl)Cl		1	ACETAMIDE, 2,2-DICHLORO-(1)	683-72-7(1)	2630	High Reliability
1933	CC(Cl)(Cl)[N+]([O-])=O	CC([N+](=O)[O-])(Cl)Cl	O=[N+]([O-])C(C)(Cl)Cl		1	1,1-DICHLORO-1-NITROETHANE(1)	594-72-9(1)	2327	High Reliability
1934	CC(Cl)(Cl)Cl	CC(Cl)(Cl)Cl	CC(Cl)(Cl)Cl		1	1,1,1-TRICHLOROETHANE(1)	71-55-6(1)	287	High Reliability
1935	ClCC(Cl)Cl	ClCC(Cl)Cl	C(C(Cl)Cl)Cl		1	1,1,2-TRICHLOROETHANE(1)	79-00-5(1)	460	High Reliability
1936	OCC(Cl)(Cl)Cl	OCC(Cl)(Cl)Cl	OCC(Cl)(Cl)Cl		1	2,2,2-TRICHLOROETHANOL(1)	115-20-8(1)	1275	High Reliability
1937	OC(O)C(Cl)(Cl)Cl	OC(C(Cl)(Cl)Cl)O	OC(O)C(Cl)(Cl)Cl		1	CHORAL HYDRATE(1)	302-17-0(1)	1707	Medium Reliability
1938	CC(F)(F)Cl	CC(Cl)(F)F	FC(F)(C)Cl		1	1-CHLORO-1,1-DIFLUOROETHANE(1)	75-68-3(1)	360	High Reliability
1939	OC(=O)CCl	OC(=O)CCl	O=C(O)CCl		1	CHLOROACETIC ACID(1)	79-11-8(1)	467	High Reliability
1940	OCC(F)(F)F	OCC(F)(F)F	FC(F)(F)CO		1	2,2,2-TRIFLUOROETHANOL(1)	75-89-8(1)	374	High Reliability
1941	[Na+].[O-]C(=O)CF OC(=O)CF	OC(=O)CF	O=C(O)CF		2	FLUOROACETIC ACID, SODIUM SALT(1), FLUOROACETIC ACID(1)	62-74-8(1), 144-49-0(1)	214, 1601	High Reliability
1942	CC#N	CC#N	N#CC		1	ACETONITRILE(1)	75-05-8(1)	326	High Reliability
1943	SC(=N)NC#N	SC(=N)NC#N	N#CNC(=N)S		1	Thiourea, cyano-(1)	61296-28-4(1)	5003	Medium Reliability
1944	CN=C=S	CN=C=S	C(=NC)=S		1	METHYL ISOTHIOCYANATE(1)	556-61-6(1)	2159	High Reliability
1945	C=C	C=C	C=C		1	ETHYLENE(1)	74-85-1(1)	310	High Reliability
1946	CC(Br)Br	CC(Br)Br	CC(Br)Br		1	DIBROMOETHANE(1)	25620-62-6(1)	4406	Medium Reliability	Checked on ChemID
1947	BrCCBr	BrCCBr	C(CBr)Br		1	1,2-DIBROMOETHANE(1)	106-93-4(1)	1015	High Reliability
1948	ClCCBr	ClCCBr	C(CBr)Cl		1	1-BROMO-2-CHLOROETHANE(1)	107-04-0(1)	1025	High Reliability
1949	NC(=O)CBr	NC(=O)CBr	O=C(N)CBr		1	BROMOACETAMIDE(1)	683-57-8(1)	2628	High Reliability
1950	CC(Cl)Cl	CC(Cl)Cl	CC(Cl)Cl		1	1,1-DICHLOROETHANE(1)	75-34-3(1)	344	High Reliability
1951	ClCCCl	ClCCCl	C(CCl)Cl		1	1,2-DICHLOROETHANE(1)	107-06-2(1)	1027	High Reliability
1952	ClCOCCl	ClCOCCl	O(CCl)CCl		1	BIS(CHLOROMETHYL) ETHER(1)	542-88-1(1)	2094	High Reliability
1953	CC(Cl)S(Cl)(=O)=O	CC(S(=O)(=O)Cl)Cl	O=S(=O)(C(C)Cl)Cl		1	Ethanesulfonyl chloride, 1-chloro-(1)	3518-66-9(1)	3390	Medium Reliability
1954	FCCCl	FCCCl	FCCCl		1	1-Chloro-2-fluoroethane(1)	762-50-5(1)	2676	High Reliability
1955	NC(=O)CCl	NC(=O)CCl	O=C(N)CCl		1	CHLOROACETAMIDE(1)	79-07-2(1)	463	High Reliability
1956	CC(Cl)[N+]([O-])=O	[O-][N+](=O)C(Cl)C	O=[N+]([O-])C(C)Cl		1	ETHANE, 1-CHLORO-1-NITRO-(1)	598-92-5(1)	2355	High Reliability
1957	CC(F)F	CC(F)F	FC(F)C		1	1,1-DIFLUOROETHANE(1)	75-37-6(1)	346	High Reliability
1958	NC(=O)CF	NC(=O)CF	O=C(N)CF		1	FLUOROACETAMIDE(1)	640-19-7(1)	2606	High Reliability
1959	ICCI	ICCI	C(CI)I		1	ETHANE, 1,2-DIIODO-(1)	624-73-7(1)	2509	High Reliability
1960	NC(=O)C(N)=O	NC(=O)C(=O)N	O=C(N)C(=O)N		1	OXAMIDE(1)	471-46-5(1)	1828	High Reliability
1961	NC(=N)NC#N NC(N)=NC#N	NC(=N)NC#N	N#CNC(=N)N		1	2-CYANOGUANIDINE(1)	461-58-5(1)	1803	High Reliability
1962	Nc1n[nH]cn1 Nc1[nH]ncn1	Nc1ncn[nH]1	n1cnc(N)[nH]1		1	AMITROLE(1)	61-82-5(1)	202	Medium Reliability
1963	CC=O	CC=O	O=CC		1	ACETALDEHYDE(1)	75-07-0(1)	327	High Reliability
1964	C1CO1	O1CC1	O1CC1		1	ETHYLENE OXIDE(1)	75-21-8(1)	336	High Reliability
1965	CC(O)=O	CC(=O)O	O=C(O)C		1	ACETIC ACID(1)	64-19-7(1)	227	High Reliability
1966	COC=O	COC=O	O=COC		1	METHYLFORMATE(1)	107-31-3(1)	1041	High Reliability
1967	OC(=O)CS	OC(=O)CS	O=C(O)CS		1	MERCAPTOACETIC ACID(1)	68-11-1(1)	258	High Reliability
1968	CC(=O)OO	CC(=O)OO	O=C(OO)C		1	PEROXYACETIC ACID(1)	79-21-0(1)	471	High Reliability
1969	O=S1OCCO1	O=S1OCCO1	O=S1OCCO1		1	1,3,2-Dioxathiolane, 2-oxide(1)	3741-38-6(1)	3428	High Reliability
1970	CCBr	CCBr	CCBr		1	BROMOETHANE(1)	74-96-4(1)	318	High Reliability
1971	OCCBr	OCCBr	OCCBr		1	2-BROMOETHANOL(1)	540-51-2(1)	2068	High Reliability
1972	CCCl	CCCl	CCCl		1	CHLOROETHANE(1)	75-00-3(1)	322	High Reliability
1973	OCCCl	OCCCl	OCCCl		1	2-CHLOROETHANOL(1)	107-07-3(1)	1028	High Reliability
1974	CCF	CCF	FCC		1	FLUOROETHANE(1)	353-36-6(1)	1751	High Reliability
1975	OCCF	OCCF	FCCO		1	2-FLUOROETHANOL(1)	371-62-0(1)	1760	High Reliability
1976	CCI	CCI	CCI		1	IODOETHANE(1)	75-03-6(1)	324	High Reliability
1977	C1CN1	N1CC1	N1CC1		1	AZIRIDINE(1)	151-56-4(1)	1631	High Reliability
1978	CN(N=O)C(N)=O	O=NN(C(=O)N)C	O=NN(C(=O)N)C		1	1-NITROSO-1-METHYLUREA(1)	684-93-5(1)	2631	High Reliability
1979	NC(=O)NC(N)=O	NC(=O)NC(=O)N	O=C(N)NC(=O)N		1	Imidodicarbonic diamide(1)	108-19-0(1)	1072	High Reliability
1980	NC(=S)NC(N)=S	NC(=S)NC(=S)N	NC(NC(N)=S)=S		1	thioimidodicarbonicdiamide(1)	541-53-7(1)	2084	High Reliability	Name verified in PubChem
1981	CN(C(N)=N[N+]([O-])=O)[N+]([O-])=O CN(C(=N)N[N+]([O-])=O)[N+]([O-])=O	[O-][N+](=O)N=C(N([N+](=O)[O-])C)N	O=[N+]([O-])N=C(N)N([N+](=O)[O-])C		1	Guanidine, N-methyl-N,N'-dinitro-(1)	6810-09-9(1)	3783	Medium Reliability	Stereochemistry removed
1982	CC(N)=O	CC(=O)N	O=C(N)C		1	ACETAMIDE(1)	60-35-5(1)	189	High Reliability
1983	CNC=O	CNC=O	O=CNC		1	METHYLFORMAMIDE(1)	123-39-7(1)	1416	High Reliability
1984	CC[N+]([O-])=O	[O-][N+](=O)CC	O=[N+]([O-])CC		1	NITROETHANE(1)	79-24-3(1)	472	High Reliability
1985	COC(N)=O	COC(=O)N	O=C(OC)N		1	O-METHYL CARBAMATE(1)	598-55-0(1)	2349	High Reliability
1986	NCC(O)=O	NCC(=O)O	O=C(O)CN		1	GLYCINE(1)	56-40-6(1)	95	High Reliability
1987	OCC[N+]([O-])=O	[O-][N+](=O)CCO	O=[N+]([O-])CCO		1	2-NITROETHANOL(1)	625-48-9(1)	2519	High Reliability
1988	CC(N)=S	CC(=S)N	NC(C)=S		1	THIOACETAMIDE(1)	62-55-5(1)	209	High Reliability
1989	OC(=O)CP(O)(O)=O	OC(=O)CP(=O)(O)O	O=C(O)CP(=O)(O)O		1	PHOSPHONOACETIC ACID(1)	4408-78-0(1)	3491	High Reliability
1990	CC	CC	CC		1	ETHANE(1)	74-84-0(1)	309	High Reliability
1991	OP(O)(=O)CCCl	ClCCP(=O)(O)O	O=P(O)(O)CCCl		1	ETHEPHON(1)	16672-87-0(1)	4109	High Reliability
1992	CN(C)N=O	O=NN(C)C	O=NN(C)C		1	N-NITROSODIMETHYLAMINE(1)	62-75-9(1)	215	High Reliability
1993	CNC(N)=O	CNC(=O)N	O=C(N)NC		1	UREA, METHYL-(1)	598-50-5(1)	2347	High Reliability
1994	NC(=O)NCO	NC(=O)NCO	O=C(N)NCO		1	HYDROXYMETHYL UREA(1)	1000-82-4(1)	2790	High Reliability
1995	OS(O)(=O)=O.NC(=N)NC(N)=O.NC(=N)NC(N)=O NC(N)=NC(N)=O.NC(N)=NC(N)=O.OS(O)(=O)=O	NC(=NC(=O)N)N	O=C(N=C(N)N)N		1	Dicyanodiamidine Sulfate(1)	591-01-5(1)	2294	Medium Reliability	Differences in counterions
1996	NC(=S)NNC(N)=S	NC(=S)NNC(=S)N	NC(NNC(N)=S)=S		1	1,2-hydrazinecarbothioamide(1)	142-46-1(1)	1581	Medium Reliability	Name verified in PubChem
1997	CCO	CCO	OCC		1	ETHANOL(1)	64-17-5(1)	225	Medium Reliability
1998	COC	COC	O(C)C		1	DIMETHYL ETHER(1)	115-10-6(1)	1271	High Reliability
1999	OCCO	OCCO	OCCO		1	ETHYLENE GLYCOL(1)	107-21-1(1)	1038	High Reliability
[truncated: 2,387 more rows]

## Sheet: Rejected
Original ID	CHEMICAL	CAS_NO	Warnings
37	GLUCOSE	50-99-7	Stereochemistry removed, Missing/ambiguous
82	ISONICOTINIC ACID	55-22-1	Organic counterion, Missing/ambiguous
93	Tributyl tin acetate	56-36-0	Unusual elements, Missing/ambiguous
128	Fructose	57-48-7	Stereochemistry removed, Missing/ambiguous
175	NICOTINIC ACID	59-67-6	Organic counterion, Missing/ambiguous
179	TRIBUTYRIN	60-01-5	Missing/ambiguous
205	CHLORMERODRIN	62-37-3	Unusual elements
206	PHENYLMERCURIC ACETATE	62-38-4	Unusual elements
260	Vitamin B 12	68-19-9	Stereochemistry removed, Unusual elements
356	CACODYLIC ACID	75-60-5	Unusual elements
366	TETRAMETHYLSILANE	75-76-3	Unusual elements
406	TRIPHENYLTIN HYDROXIDE	76-87-9	Unusual elements, Missing/ambiguous
482	3-Furancarboxylic acid, tetrahydro-2,2-dimethyl-	79-91-4	Stereochemistry removed, Missing/ambiguous
555	P-NITROSALICYLIC ACID	85-38-1	Missing/ambiguous
563	2,7-NAPHTHALENEDISULFONIC ACID, 1-AMINO-	85-74-5	Missing/ambiguous
655	L-SPARTEINE	90-39-1	Stereochemistry removed, Missing/ambiguous
706	NICOTINIC ACID, METHYL ESTER	93-60-7	Organic counterion, Missing/ambiguous
887	PHENYLMERCURIC HYDROXIDE	100-57-2	Unusual elements
916	1,3,5-TRIETHYLBENZENE	102-25-0	Missing/ambiguous
1029	1-IODOPROPANE	107-08-4	Missing/ambiguous
1047	HEXAMETHYLDISILOXANE	107-46-0	Unusual elements
1049	OCTAMETHYLTRISILOXANE	107-51-7	Unusual elements
1200	DIISOBUTYLAMINE	110-96-3	Stereochemistry removed, Missing/ambiguous
1251	BIS (2-ETHOXY ETHYL) ETHER	112-36-7	Organic counterion, Unusual elements, Inorganic
1429	ARETAN	123-88-6	Unusual elements
1448	METHANE ARSONATE	124-58-3	Unusual elements, Inorganic
1457	GRISEOFULVIN	126-07-8	Stereochemistry removed, Missing/ambiguous
1466	Oxanamide	126-93-2	Missing/ambiguous
1482	Silver Lactate	128-00-7	Organic counterion, Unusual elements, Inorganic
1567	DECAMETHYLTETRASILOXANE	141-62-8	Unusual elements
1600	DSMA	144-21-8	Unusual elements
1611	ARABINOSE	147-81-9	Stereochemistry removed, Missing/ambiguous
1630	POTASSIUM CYANIDE	151-50-8	Organic counterion, Unusual elements, Inorganic
1706	HYDRAZINE	302-01-2	Inorganic
1754	2,4,6-Cycloheptatrien-1-one, 3,5,7-tribromo-2-hy	363-67-7	Missing/ambiguous
1759	BENZENEDIAZONIUM HEXAFLUOPHOSPHATE (1-)	369-58-4	Inorganic
1768	Triphenyltin fluoride	379-52-2	Unusual elements, Missing/ambiguous
1817	Cyclopentanecarboxylic acid, 1,2,2,3-tetramethyl	464-88-0	Missing/ambiguous
1823	1,3-Cyclopentanedicarboxylic acid, 1,4,4-trimeth	470-64-4	Missing/ambiguous
1829	2H-Pyran-2,5-dicarboxylic acid, tetrahydro-2,6,6	473-18-7	Missing/ambiguous
1840	Safranine T	477-73-6	Missing/ambiguous
1874	ICHTHYOPTE	490-58-4	Missing/ambiguous
1880	Mersalyl	492-18-2	Unusual elements
1886	Acridine, 3,6-bis(dimethylamino)-	494-38-2	Missing/ambiguous
1897	2H-Pyran-2,6-dicarboxylic acid, 3,4-dihydro-3,4-	497-58-5	Missing/ambiguous
1909	DINICOTINIC ACID	499-81-0	Organic counterion, Missing/ambiguous
1918	Methylmercury Dicyandiamide	502-39-6	Unusual elements
1920	2-Heptenedioic acid, 4-oxo-	502-51-2	Missing/ambiguous
2009	Cellobiose	528-50-7	Stereochemistry removed, Missing/ambiguous
2023	2-CHLOROACETANILIDE	533-17-5	Missing/ambiguous
2029	N,N-DIMETHYLTHIOUREA	534-13-4	Missing/ambiguous
2067	1,2-Ethylene Dibromide	540-49-8	Stereochemistry removed, Missing/ambiguous
2075	DODECAMETHYLCYCLOHEXASILOXANE	540-97-6	Unusual elements
2076	DECAMETHYLCYCLOPENTASILOXANE	541-02-6	Unusual elements
2077	Uranyl Acetate	541-09-3	Unusual elements
2078	DICHLORO(2-CHLOROVINYL)ARSINE (TRANS)	541-25-3	Stereochemistry removed, Unusual elements
2081	Barium Formate	541-43-5	Organic counterion, Unusual elements, Inorganic
2087	2-Pentanol, carbamate	541-95-7	Missing/ambiguous
2093	1,3-DICHLOROPROPENE (isomer mix)	542-75-6	Stereochemistry removed, Mixture
2102	Barium Acetate	543-80-6	Organic counterion, Unusual elements, Inorganic
2105	Strontium Acetate	543-94-2	Unusual elements, Inorganic
2121	Furfurin	550-23-2	Stereochemistry removed, Missing/ambiguous
2160	OCTAMETHYLTETRASILOXANE	556-67-2	Unusual elements
2166	Zinc Acetate	557-34-6	Organic counterion, Unusual elements, Inorganic
2168	Zinc Formate	557-41-5	Organic counterion, Unusual elements, Inorganic
2186	Benzeneacetic acid, .alpha.-amino-.alpha.-methyl	565-07-1	Missing/ambiguous
2246	Butanedioic acid, bromo-, (.+-.)-	584-98-5	Missing/ambiguous
2262	2-Propanol, 1,3-dichloro-, carbamate	587-01-9	Missing/ambiguous
2281	Potassium Percarbonate	589-97-9	Missing/ambiguous
2320	Ethylarsine	593-59-9	Unusual elements, Missing/ambiguous
2322	Dimethyl selenide	593-79-3	Unusual elements
2358	Benzenesulfonamide, 4-amino-N-(2-methyl-4-pyrimi	599-84-8	Missing/ambiguous
2376	HLORALANTIPYRINE	603-63-4	Missing/ambiguous
2397	1,2,3,4,5,6-HEXACHLOROCYCLOHEXANE (mixture)	608-73-1	Mixture
2426	NICOTINIC ACID, ETHYL ESTER	614-18-6	Organic counterion, Missing/ambiguous
2468	Cyclohexanone, 2-methyl-5-(1-methylethenyl)-, (2	619-02-3	Missing/ambiguous
2547	Pentanoic acid, 4-amino-, (.+-.)-	627-61-2	Missing/ambiguous
2560	ETHYLENE GLYCOL DINITRATE	628-96-6	Inorganic
2576	TETRAETHYLSILANE	631-36-7	Unusual elements
2604	TRIPHENYLTIN CHLORIDE	639-58-7	Unusual elements
2608	D-Inositol	643-12-9	Missing/ambiguous
2627	Dibutyl dichloro tin	683-18-1	Unusual elements
2667	DIMETHYLTIN DICHLORIDE	753-73-1	Unusual elements
2677	2-METHYL-1-PENTENE	763-29-1	Missing/ambiguous
2692	1-Butanone, 1-(4-fluorophenyl)-4-[4-(4-fluorophe	803-45-2	Missing/ambiguous
2704	D-Glucaric acid, di-.gamma.-lactone	826-91-5	Missing/ambiguous
2735	FENTIN ACETATE	900-95-8	Unusual elements
2743	Lactic acid, dimethylthiocarbamate, D-(-)-	923-18-2	Missing/ambiguous
2746	Carbonic acid, trithio, diester with 2-mercaptop	924-57-2	Missing/ambiguous
2747	Lactic acid, O-ester with S-ethyl dithiocarbonat	924-62-9	Missing/ambiguous
2780	9,10-Anthracenedicarboxylic acid, 9,10-dihydro-,	963-85-9	Missing/ambiguous
2781	9,10-Anthracenedicarboxylic acid, 9,10-dihydro-,	963-86-0	Missing/ambiguous
2807	DIMETHYLSILANEDIOL	1066-42-8	Unusual elements
2808	TRIETHYLCHLOROLEAD	1067-14-7	Unusual elements
2809	DI-n-BUTYL TIN DIACETATE	1067-33-0	Unusual elements, Missing/ambiguous
2827	Butanoic acid, 2-[(2-amino-1-oxobutyl)amino]-, [	1115-51-1	Missing/ambiguous
2833	1,3-Disiloxanediol, 1,1,3,3-tetramethyl-	1118-15-6	Unusual elements
2852	DIPHENYLTIN DICHLORIDE	1135-99-5	Unusual elements
2883	DICHLOROETHANES	1300-21-6	Missing/ambiguous
2885	DIIODOSALICYLIC ACID	1321-04-6	Missing/ambiguous
2887	TRICHLORONAPHTHALENES	1321-65-9	Missing/ambiguous
2888	METHYL NAPHTHALENES (mixture of isomers)	1321-94-4	Mixture
2889	XYLENES (Isomer Mixture)	1330-20-7	Mixture
2891	METHYLCYCLOHEXANONE	1331-22-2	Missing/ambiguous
2892	TETRAMETHYL DECYNEDIOL	1333-17-1	Missing/ambiguous
2895	PCBS	1336-36-3	Stereochemistry removed, Organic counterion, Missing/ambiguous
2897	Nystatin	1400-61-9	Stereochemistry removed, Missing/ambiguous
2903	PHOSPHONIC ACID, METHYL-, DIISOPROPYL ESTER	1445-75-6	Organic counterion, Missing/ambiguous
2908	TRIBUTYLCHLOROSTANNANE	1461-22-9	Unusual elements
2920	TRIMETHYL LEAD CHLORIDE	1520-78-1	Unusual elements, Missing/ambiguous
2940	MERCURIC ACETATE	1600-27-7	Unusual elements, Inorganic
2969	4-Hydroxy-butyraldehyde-<2,4-dinitro-phenylhydra	1708-33-4	Missing/ambiguous
2986	Phenylphosphinic acid	1779-48-2	Missing/ambiguous
2990	DIBUTYL PHOSPHITE	1809-19-4	Missing/ambiguous
3058	TRI-N-BUTYLTIN FLUORIDE	1983-10-4	Unusual elements
3112	MSMA	2163-80-6	Unusual elements
3115	BCPC	2164-13-8	Organic counterion, Unusual elements
3117	Propanoic acid, 3,3'-selenobis-	2168-88-9	Unusual elements
3135	2-Furanmethanol, tetrahydro-, benzoate	2217-32-5	Missing/ambiguous
3154	VAMIDOTHION	2275-23-2	Missing/ambiguous
3156	ETHYL MERCURY CYANIDE	2279-63-2	Unusual elements
3190	1,6-HEPTADIENE	2396-63-6	Missing/ambiguous
3219	Medinoterb acetate	2487-01-6	Missing/ambiguous
3251	CHIPCOTE	2597-97-9	Unusual elements
3255	Urea, (2,3-dihydro-1,5-dimethyl-3-oxo-2-phenyl-1	2620-71-5	Missing/ambiguous
3258	2,4(1H,3H)-Pteridinedione, 7-hydroxy-1,6-dimethy	2625-22-1	Missing/ambiguous
3282	ETHYL MERCURY THIOCYANATE-S	2754-57-6	Missing/ambiguous
3286	5,5'-Barbituric acid, 5,5'-dihydroxy-1,1'-dimeth	2784-22-7	Missing/ambiguous
3341	Butanoic acid, 2-[(aminoiminomethyl)amino]-	3164-99-6	Missing/ambiguous
3352	Benzenesulfonamide, 4-amino-N-(4-methoxy-2-pyrim	3213-22-7	Missing/ambiguous
3359	Spiro[benzofuran-2(3H), 1'-[2]cyclohexene]-3,4'-	3260-51-3	Missing/ambiguous
3360	Spiro[benzofuran-2(3H), 1'-[3]cyclohexene]-2',3-	3260-52-4	Missing/ambiguous
3362	<1-Methyl-propylidene>-succinic acid	3283-26-9	Missing/ambiguous
3378	Propanamide, N,N'-1,2-ethanediylbis-	3403-77-8	Missing/ambiguous
3383	[1,2,5]Selenadiazolo[3,4-d]pyrimidine-5,7(4H,6H)	3434-54-6	Unusual elements
3429	Bicyclo[2.2.1]heptan-2-one, 7-(hydroxymethyl)-1,	3751-95-9	Missing/ambiguous
3434	POTASSIUM CHLORATE	3811-04-9	Inorganic
3444	Hydantoin, 1-[[3-(5-nitro-2-furyl)allylidene]ami	3912-28-5	Missing/ambiguous
3454	Glycolic acid, methyl ester, nitrate	4059-62-5	Missing/ambiguous
3467	Glucopyranose, 2-(N4-acetylsulfanilamido)-2-deox	4181-03-7	Missing/ambiguous
3500	Cyclohexanepropanoic acid, .alpha.-amino-4-hydro	4441-51-4	Missing/ambiguous
3504	Acetamide, N-[4-[[(6-chloro-3-pyridazinyl)amino]	4489-33-2	Missing/ambiguous
3507	N-NITROSOMETHYLVINYLAMINE	4549-40-0	Missing/ambiguous
3511	2,4,6-Cycloheptatrien-1-one, 3,7-dibromo-2-hydro	4584-66-1	Missing/ambiguous
3515	Benzeneacetic acid, .alpha.-hydroxy-4-(1-methyle	4607-63-0	Missing/ambiguous
3518	2,4,6-Cycloheptatrien-1-one, 3,7-dibromo-2-hydro	4636-41-3	Missing/ambiguous
3530	2,4,6-TRINITROPHENETOL	4732-14-3	Missing/ambiguous
3535	Propanoic acid, 2,2'-dithiobis-	4775-93-3	Missing/ambiguous
3547	KASUGAMYCIN	4849-32-5	Stereochemistry removed, Missing/ambiguous
3548	UREA PHOSPHATE (1:1)	4861-19-2	Organic counterion, Inorganic
3569	…-D-Galactopyranosiduronic acid, methyl	5155-53-3	Missing/ambiguous
3570	…-D-Galactopyranosiduronic acid, methyl, methyl	5155-54-4	Missing/ambiguous
3579	2,6-dimethyl-5,6-dihydro-2H-pyran-3-carboxylic a	5270-62-2	Missing/ambiguous
3584	SULFAMIC ACID	5329-14-6	Inorganic
3592	Ribitol, 1,3:2,4-di-O-methylene-	5348-91-4	Missing/ambiguous
3626	Succinic acid, 2,3-dibromo-2-methyl-, erythro-(.	5469-23-8	Missing/ambiguous
3638	Purine-1(2H)-acetaldehyde, 3,6-dihydro-3,7-dimet	5614-52-8	Missing/ambiguous
3661	Cis-1,2-bis-(1-methyl-3-oxo-but-1-enylamino)-cyc	5769-37-9	Missing/ambiguous
3675	DL-Alanine, N-formyl-	5893-10-7	Stereochemistry removed, Missing/ambiguous
3684	Benzenesulfonamide, 4-(D-glucopyranoxylamino)-	5962-25-4	Missing/ambiguous
3686	Propanoic acid, 2,2'-selenobis-	5962-45-8	Unusual elements
3711	Benzoic acid, 2-hydroxy-, 2,3-dihydroxypropyl es	6170-45-2	Missing/ambiguous
3713	Ethanol, 2-phenoxy-, acetate	6192-44-5	Missing/ambiguous
3717	Acetic acid, 2,2'-selenobis-	6228-62-2	Unusual elements
3724	DIETHYLAMINE, HYDROBROMIDE	6274-12-0	Organic counterion, Inorganic
3745	1,2-Benzenedicarboxamide, N,N,N',N'-tetramethyl-	6329-16-4	Missing/ambiguous
3755	2H-Pyran-3-carboxylic acid, 2-oxo-6-phenyl-, eth	6465-14-1	Missing/ambiguous
3756	Glycine, N-methyl-N-[[(phenylmethyl)thio]thioxom	6477-73-2	Missing/ambiguous
3757	Glycine, N-(dithiocarboxy)-N-phenyl-, S-benzyl e	6477-90-3	Missing/ambiguous
3776	Phthalic acid, 3-nitro-, 2-propyl ester	6744-86-1	Missing/ambiguous
3778	Phthalic acid, 3-nitro-, 2-isobutyl ester	6744-88-3	Missing/ambiguous
3785	Phthalic acid, 3-nitro-, 2 ethyl ester	6828-46-2	Missing/ambiguous
3786	Phthalic acid, 3-nitro-, 2-butyl ester	6828-47-3	Missing/ambiguous
3795	Benzenesulfonamide, 4-amino-N-(1,2,3,4-tetrahydr	6912-98-7	Missing/ambiguous
3800	NICOTINIC ACID, BUTYL ESTER	6938-06-3	Missing/ambiguous
3811	7H-Purine-7-acetic acid, 1,2,3,6-tetrahydro-1,3-	7029-96-1	Missing/ambiguous
3820	Phosphoric acid, dibutyl ethyl ester	7242-58-2	Unusual elements, Inorganic, Missing/ambiguous
3827	Bicyclo[2.2.1]hept-5-ene-2,3-dicarboxylic acid,	7288-32-6	Missing/ambiguous
3833	Propanoic acid, 3,3'-diselenobis-	7370-58-3	Unusual elements
3842	SULFUR DIOXIDE	7446-09-5	Inorganic
3849	BENZ[a]ANTHRACENE, 9-FLUORO-7-METHYL-	7496-10-8	Missing/ambiguous
3852	1,2-Benzenedicarboxylic acid, 1,2-ethanediyl est	7517-39-7	Missing/ambiguous
3856	IODINE	7553-56-2	Inorganic
3858	PHOSPHORIC ACID, MONOSODIUM SALT	7558-80-7	Inorganic
3863	HYDROGEN FLUORIDE	7664-39-3	Inorganic
3864	SULFURIC ACID	7664-93-9	Inorganic
3865	1,2-Benzisothiazol-3-amine, N-phenyl-, 1,1-dioxi	7668-23-7	Missing/ambiguous
3867	NICOTINIC ACID, PROPYL ESTER	7681-15-4	Organic counterion, Missing/ambiguous
3874	HYDROGEN PEROXIDE	7722-84-1	Inorganic
3875	TETRASODIUM PYROPHOSPHATE	7722-88-5	Inorganic
3876	BROMINE	7726-95-6	Inorganic, Missing/ambiguous
3877	NITROGEN	7727-37-9	Inorganic
3878	POTASSIUM IODATE	7758-05-6	Inorganic
3879	COPPER SULFATE PENTAHYDRATE	7758-99-8	Organometallic, Inorganic
3881	ARSENIC ACID	7778-39-4	Unusual elements, Inorganic
3882	OXYGEN	7782-44-7	Inorganic
3883	CHLORINE	7782-50-5	Inorganic
3884	HYDROGEN SULFIDE	7783-06-4	Inorganic
3887	TERPINEOL	8000-41-7	Missing/ambiguous
3891	Ethylcellulose	9004-57-3	Missing/ambiguous
3913	s-Trithiane, 1,3-dioxide	10349-01-6	Missing/ambiguous
3918	Hexanedioic acid, 2,5-dihydroxy-2-methyl-5-(1-me	10408-17-0	Missing/ambiguous
3928	Sulfinylamide, N4-(6-deoxy-L-mannopyranosyl)-	10571-73-0	Missing/ambiguous
3931	PLINOL	11039-70-6	Missing/ambiguous
3934	AROCLOR 1221	11104-28-2	Missing/ambiguous
3935	AROCLOR 1232	11141-16-5	Missing/ambiguous
3939	Methylcyclopentadienyl Manganese	12108-13-3	Organometallic, Unusual elements, Missing/ambiguous
3940	DISPERSE BLUE 79	12239-34-8	Missing/ambiguous
3944	Propagermanium	12758-40-6	Unusual elements
3948	Carbamic acid, 1,6-hexanediylbis-, bis(2-hydroxy	13027-07-1	Missing/ambiguous
3982	2-Furanmethanol, formate	13493-97-5	Missing/ambiguous
3992	ISONICOTINIC ACID N-OXIDE	13602-12-5	Missing/ambiguous
3994	2-PROPANOL, 1-CHLORO-, PHOSPHATE (3:1)	13674-84-5	Inorganic
4002	…-D-Glucofuranose, 1,2:5,6-bis-O-(1-methylethyli	13964-22-2	Missing/ambiguous
4031	Butanoic acid, 4,4'-diselenobis-	14362-48-2	Unusual elements
4042	Malonic acid, (o-carboxybenzyl)-, 1,3-diethyl es	14746-25-9	Missing/ambiguous
4046	1-Butanone, 4-(4-hydroxy-4-phenyl-1-piperidinyl)	14862-80-7	Missing/ambiguous
4068	1,3-Benzodioxole-5-methanol, 6-nitro-	15341-08-9	Missing/ambiguous
4069	D-glycero-D-ido-heptonic acid, .gamma.-lactone	15397-07-6	Missing/ambiguous
4071	Methyl (4-chlorophenyl)sulfonyl acetate	15446-25-0	Missing/ambiguous
4076	CIS-PLATIN	15663-27-1	Unusual elements, Inorganic, Missing/ambiguous
4086	2,5-Piperazinedione, 3,6-bis(hydroxymethyl)-, ci	15996-17-5	Missing/ambiguous
4099	3-Pyridinecarbonitrile, 1,2,5,6-tetrahydro-4,6,6	16268-25-0	Missing/ambiguous
4112	6,7-Secomorphinan-6-oic acid, 8,14-didehydro-4,5	16718-61-9	Missing/ambiguous
4117	N1-(5-BR-2-PYRIDYL)SULFANILAMIDE	16805-99-5	Missing/ambiguous
4122	Benzenesulfonamide, 4-amino-N-(5-amino-2-pyridin	16840-28-1	Missing/ambiguous
4124	Benzoic acid, 2-[acetyl(carboxymethyl)amino]-	16851-69-7	Missing/ambiguous
4134	Hydrazinecarbothioamide, 2-(4-nitrophenyl)-N-2-p	17073-27-7	Missing/ambiguous
4135	Benzenesulfonamide, 4-amino-N-(6-bromo-3-pyridin	17103-43-4	Missing/ambiguous
4136	Benzenesulfonamide, 4-amino-N-(6-amino-3-pyridin	17103-45-6	Missing/ambiguous
4139	Benzenesulfonamide, 4-amino-N-(2-chloro-5-pyrimi	17103-49-0	Missing/ambiguous
4141	Benzenesulfonamide, 4-amino-N-(3-methyl-5-isoxaz	17103-52-5	Missing/ambiguous
4148	1H-Imidazole-4-carboxylic acid, 2,3-dihydro-1,3-	17245-63-5	Missing/ambiguous
4166	2,5-Thiophenedicarboxylic acid, tetrahydro, (2S-	17694-78-9	Missing/ambiguous
4173	2H-Pyran-6-carboxylic acid, 3,4-dihydro-2,3,4-tr	17894-07-4	Missing/ambiguous
4180	Ethanamine, 2-(trimethylsilyl)-	18135-04-1	Unusual elements
4183	Methanamine, 1-(trimethylsilyl)-	18166-02-4	Unusual elements
4186	1-Propanamine, 3-(trimethylsilyl)-	18187-14-9	Unusual elements
4209	2,5-Selenophenedicarboxylic acid, tetrahydro-	18721-69-2	Unusual elements
4210	Glycine, N-(1-methyl-3-oxo-1-butenyl)-, ethyl es	18807-87-9	Missing/ambiguous
4212	Hydrazinecarbothioamide, 2-[3-[5-nitro-2-furanyl	18854-93-8	Missing/ambiguous
4222	Di-1-hexanesulfonamide	19288-69-8	Missing/ambiguous
4265	Propanoic acid, 2,2'-dithiobis-, meso	20664-26-0	Missing/ambiguous
4266	Propanoic acid, 2,2'-[methylenebis(thio)]bis-, (	20664-28-2	Missing/ambiguous
4267	Butanoic acid, 2,2'-thiobis-, meso	20664-34-0	Missing/ambiguous
4268	Butyric acid, 3,3'-thiodi-, meso-	20664-36-2	Missing/ambiguous
4269	Butyric acid, 2,2'-thiobis[3-methyl-, meso-	20664-40-8	Missing/ambiguous
4271	2-<(Z)-2,4-dinitro-phenylhydrazono>-propionic ac	20724-92-9	Missing/ambiguous
4272	Propionamide, 2,2'-oxybis-, meso-	20753-85-9	Missing/ambiguous
4274	Arabinoic acid, 2,3:4,5-di-O-benzylidene-, D-	20769-96-4	Missing/ambiguous
4281	1H-2-Benzopyran-3-carboxylic, 1-oxo-, methyl est	20836-12-8	Missing/ambiguous
4288	1,3,4-Pentanetricarboxylic acid, [R-(R*,R*)]-	21142-58-5	Missing/ambiguous
4305	ISOPENTYL NITRATE	21981-48-6	Missing/ambiguous
4311	BIOPTERIN	22150-76-1	Missing/ambiguous
4319	Sulfanilamide, N1-(1,4-dihydro-1,4-dioxo-2-napht	22359-66-6	Missing/ambiguous
4322	Propanoic acid, 2,2'-selenobis-, (R*,S*)-	22659-18-3	Missing/ambiguous
4323	Butyric acid, 2,2'-selenodi-, meso-	22659-20-7	Missing/ambiguous
4324	Glycolic acid, propyl ester, nitrate	22665-54-9	Missing/ambiguous
4330	1,3-Naphthalenedisulfonic acid, 7-hydroxy-8-(1-n	22915-90-8	Missing/ambiguous
4374	VINYLTOLUENE	25013-15-4	Missing/ambiguous
4378	NONYLPHENOL (isomer mixture)	25154-52-3	Mixture
4379	DINITROBENZENES	25154-54-5	Missing/ambiguous
4382	CHLOROTOLUENE	25168-05-2	Inorganic, Missing/ambiguous
4384	HEXENE - Mixture of isomers	25264-93-1	Stereochemistry removed, Mixture
4385	DIPROPYLENE GLYCOL	25265-71-8	Missing/ambiguous
4392	DINITROTOLUENE	25321-14-6	Missing/ambiguous
4394	TETRACHLOROETHANES	25322-20-7	Missing/ambiguous
4400	HYDROXYCINNAMIC ACID	25429-38-3	Stereochemistry removed, Missing/ambiguous
4404	DINITROPHENOL	25550-58-7	Missing/ambiguous
4407	ISOPROPYLBIPHENYL	25640-78-2	Missing/ambiguous
4408	Carbonic acid, dithio-, O-benzyl ester, S-ester	25646-09-7	Missing/ambiguous
4409	TRICHLOROPROPANE	25735-29-9	Missing/ambiguous
4416	DIBROMOBENZENE	26249-12-7	Missing/ambiguous
4421	PHOSPHORIC ACID, BIS(METHYLPHENYL) PHENYL ESTER	26446-73-1	Missing/ambiguous
4429	DIPHENYLUREA	26763-63-3	Missing/ambiguous
4439	DIPROPYLENE GLYCOL, DIBENZOATE	27138-31-4	Missing/ambiguous
4441	HEXACHLOROCYCLOHEXANE	27154-44-5	Missing/ambiguous
4443	TETRADECANOL	27196-00-5	Missing/ambiguous
4468	Cyclobutanecarboxylic acid, 3-[1-[(aminocarbonyl	28587-42-0	Missing/ambiguous
4471	OCTANOL (isomer mix)	29063-28-3	Mixture
4474	BENZOXIMATE	29104-30-1	Missing/ambiguous
4480	HEXADECANOL	29354-98-1	Missing/ambiguous
4482	2,3-DICHLORODIBENZO-P-DIOXIN	29446-15-9	Missing/ambiguous
4484	2-Naphthalenesulfonic acid, 1-[(2-hydroxy-1-naph	29482-83-5	Missing/ambiguous
4500	D-Mannitol, 1,2,3,5,6-pentanitrate	30236-28-3	Missing/ambiguous
4511	ZOLONE	30725-71-4	Missing/ambiguous
4522	1-Butanone, 4-[4-(4-chlorophenyl)-4-hydroxy-1-pi	31293-71-7	Missing/ambiguous
4529	HEPTACHLORONAPHTHALENE	32241-08-0	Missing/ambiguous
4534	D-Glucuronic acid, .gamma.-lactone	32449-92-6	Stereochemistry removed, Missing/ambiguous
4544	BENZOIC ACID, 2-(ACETYLOXY)-, (ACETYLOXY)METHYL	32620-68-1	Missing/ambiguous
4545	BENZOIC ACID, 2-(ACETYLOXY)-, (2,5-DIOXO-1-PYRRO	32620-72-7	Missing/ambiguous
4548	…-D-Glucofuranose, 1,2-O-(1-methylethylidene)-,	32754-29-3	Missing/ambiguous
4566	2,4,6(1H,3H,5H)-Pyrimidinetrione, 5-(2-methylpro	33492-49-8	Missing/ambiguous
4581	Xylose, methyl hemiacetal, pentaacetate, (1R)-D-	34168-73-5	Missing/ambiguous
4585	CUMYLPHENYL DIPHENYL PHOSPHATE	34364-42-6	Missing/ambiguous
4586	N1-(6-CL-3-PYRIDYL)SULFANILAMIDE	34392-82-0	Missing/ambiguous
4589	n-BUTYL MERCURY CYANIDE	34472-57-6	Unusual elements
4590	GLYPHOSATE-SODIUM	34494-03-6	Missing/ambiguous
4596	HEPTENOPHOS	34783-40-9	Missing/ambiguous
4622	Benzenepropanoic acid, .alpha.-ethyl-.beta.-hydr	35781-54-5	Missing/ambiguous
4628	HEXABROMOBIPHENYL	36355-01-8	Inorganic, Missing/ambiguous
4656	Etacelasil	37894-46-5	Unusual elements
4658	2-Furancarboxylic acid, 5-bromo-, [3-(5-nitro-2-	37962-15-5	Missing/ambiguous
4660	D-Cysteine, L-leucyl-, (2.fwdarw.2')-disulfide	38062-65-6	Missing/ambiguous
4695	Benzoic acid, 4-(2,4-diaminophenylazo)-, ethyl e	38753-34-3	Missing/ambiguous
4697	Propanoic acid, 2-hydroxy-2-methyl-, pentyl este	38771-96-9	Missing/ambiguous
4701	3,4,5-Trihydroxy-valeric acid-<N-'-phenyl-hydraz	38996-13-3	Missing/ambiguous
4704	Fosetyl-aluminium	39148-24-8	Organometallic, Organic counterion, Missing/ambiguous
4716	2-Butenedioic acid, 2-methyl-, 1-methyl ester, (	39529-95-8	Missing/ambiguous
4734	1,3-Benzenedicarboxylic acid, 2-hydroxy-5-methyl	40617-52-5	Missing/ambiguous
4736	Azocyclotin	41083-11-8	Unusual elements
4748	1,1'-Biphenyl, 2,2',3,6'-tetrachloro-	41464-47-5	Missing/ambiguous
4755	TETRACHLORODIBENZO-P-DIOXINS	41903-57-5	Missing/ambiguous
4766	Propanediamide, 2,2-dihydroxy-N,N'-bis(4-methylp	42793-96-4	Missing/ambiguous
4780	ACETIC ACID, [(4-BROMOPHENYL)SULFONYL]-, METHYL	50397-65-4	Missing/ambiguous
4782	2H-Imidazole-2-thione, 1,3-dihydro-4-(1,2,3,4-te	50453-17-3	Missing/ambiguous
4791	BENZOIC ACID, 2-(ACETYLOXY)-, 2-ETHOXY-2-OXOETHY	50785-24-5	Missing/ambiguous
4808	1H-Imidazole-4,5-dicarboxylic acid, 2-(1-methyle	51294-23-6	Missing/ambiguous
4820	Bicyclo[2.2.1]heptan-2-ol, 3-amino-1,7,7-trimeth	51773-76-3	Missing/ambiguous
4824	Urea, N-(2,3-dihydro-1,5-dimethyl-3-oxo-2-phenyl	51944-15-1	Missing/ambiguous
4825	Urea, N-butyl-N'-(2,3-dihydro-1,5-dimethyl-3-oxo	51944-17-3	Missing/ambiguous
4828	3H-Pyrazol-3-one, 1,2-dihydro-5-methyl-1,2-diphe	52128-85-5	Missing/ambiguous
4832	2,5-Pyrrolidinedicarboxylic acid, 1-methyl-, cis	52321-05-8	Missing/ambiguous
4841	2,2',3,4,5-PENTACHLOROBIPHENYL	52663-62-4	Missing/ambiguous
4867	TETRANITROANILINE	53014-37-2	Missing/ambiguous
4882	2,4,6(1H,3H,5H)-Pyrimidinetrione, 5-methyl-5-(2-	53943-61-6	Missing/ambiguous
4883	2,4,6(1H,3H,5H)-Pyrimidinetrione, 5-butyl-5-(2-m	53943-64-9	Missing/ambiguous
4888	6-Oxabicyclo[3.2.1]oct-2-ene-8-carboxylic acid,	54345-92-5	Missing/ambiguous
4891	4-methyl-trans-crotonic acid nitrile	54496-86-5	Missing/ambiguous
4915	L-Mannitol, 6-deoxy-1,3:2,5-di-O-methylene-	55645-89-1	Missing/ambiguous
4937	T-BUTYLPHENYL DIPHENYL PHOSPHATE	56803-37-3	Missing/ambiguous
4956	Butanedioic acid, (1-phenylethylidene)-, (E)	58266-38-9	Missing/ambiguous
4957	Butanedioic acid, (1-phenylethylidene)-, (Z)	58266-39-0	Missing/ambiguous
4964	Benzenesulfonamide, 4-amino-N-(1-methyl-2(1H)-py	58944-05-1	Missing/ambiguous
4991	o-Diselenane-3,6-dicarboxylic acid, trans-(+)-	60295-67-2	Stereochemistry removed, Unusual elements
4996	Butanoic acid, 4-amino-2,3-dihydroxy-4-oxo-, [R-	60574-00-7	Missing/ambiguous
4998	Ethanol, 2-(2-butoxyethoxy)-, carbamate	60653-87-4	Missing/ambiguous
5048	Spiro[benzofuran-2(3H), 1'-[2]cyclohexene]-3,4'-	65267-24-5	Missing/ambiguous
5049	Spiro[benzofuran-2(3H), 1'-[3]cyclohexene]-2',3-	65267-25-6	Missing/ambiguous
5050	Spiro[benzofuran-2(3H), 1'-[2]cyclohexene]-3,4'-	65267-26-7	Missing/ambiguous
5051	Spiro[benzofuran-2(3H), 1'-[3]cyclohexene]-2',3-	65267-27-8	Missing/ambiguous
5064	Benzoic acid, 4-(2,4-diaminophenylazo)-, methyl	66371-02-6	Missing/ambiguous
5077	Benzenepropanoic acid, .beta.-[(carboxymethyl)th	67242-91-5	Missing/ambiguous
5078	1,2-Benzisothiazole, 2,3-dihydro-2-methyl-, 1,1-	67299-16-5	Missing/ambiguous
5116	Benzoic acid anilide, 2-ethoxy-N-hydroxy	69079-96-5	Missing/ambiguous
5128	1,1'-Biphenyl, 2,3,3',4',5,5',6-heptachloro-	69782-91-8	Missing/ambiguous
5138	1,1'-BIPHENYL, 2,2',3,5-TETRACHLORO-	70362-46-8	Missing/ambiguous
5140	2,3',4',5-Tetrachlorobiphenyl	70362-48-0	Missing/ambiguous
5141	1H-Purine-2,6-dione, 3,7,8,9-tetrahydro-3-methyl	70404-40-9	Missing/ambiguous
5145	Bitertanol stereoisomer A	70585-36-3	Isomeric mix, Missing/ambiguous
5148	Acetamide, N-[4-[[(4-methyl-2-thiazolyl)amino]su	71119-13-6	Missing/ambiguous
5149	Benzenesulfonamide, 4-amino-N-(2,3-dihydro-1,5-d	71119-16-9	Missing/ambiguous
5150	Benzenesulfonamide, 4-amino-N-(3-ethoxy-2-pyridi	71119-19-2	Missing/ambiguous
5151	Benzenesulfonamide, 4-amino-N-(5-iodo-2-pyridiny	71119-21-6	Missing/ambiguous
5152	Benzenesulfonamide, 4-amino-N-[4-(diethylamino)-	71119-24-9	Missing/ambiguous
5155	Benzenesulfonamide, 4-amino-N-(5,6,7,8-tetrahydr	71119-34-1	Missing/ambiguous
5156	Benzenesulfonamide, 4-amino-N-[5,6,7,8-tetrahydr	71119-36-3	Missing/ambiguous
5157	Benzenesulfonamide, 4-amino-N-(2-amino-5-pyrimid	71119-38-5	Missing/ambiguous
5158	Benzenesulfonamide, N,N'-2,5-pyrimidinediylbis[4	71119-39-6	Missing/ambiguous
5166	Benzenesulfonamide, 4-amino-N-(6-ethoxy-3-pyridi	71720-65-5	Missing/ambiguous
5167	Benzenesulfonamide, 4-amino-N-(5,6,7,8-tetrahydr	71720-66-6	Missing/ambiguous
5189	Propanedioic acid, [(methylamino)methyl]-2-prope	74059-43-1	Missing/ambiguous
5211	Butanedioic acid, propyl-, (.+-.)-	74708-88-6	Missing/ambiguous
5214	4-Octanol, (.+-.)-	74778-22-6	Missing/ambiguous
5215	OXABETRINIL	74782-23-3	Stereochemistry removed, Missing/ambiguous
5234	2-Butenedioic acid, 2-methyl-, 4-methyl ester, (	77044-59-8	Missing/ambiguous
5236	2,4-Hexadienedioic acid, 3-methyl-, 6-methyl est	77186-02-8	Missing/ambiguous
5246	Hydrazinecarboxamide, 2-(1-methylethylidene)-N-p	78002-37-6	Missing/ambiguous
5264	Imazamethabenz (isomer mix)	81405-85-8	Mixture
5290	1,3,4-Pentanetricarboxylic acid, [R-(R*,S*)]-	83572-31-0	Missing/ambiguous
[truncated: 117 more rows]

## Sheet: Manual check
Original ID	CHEMICAL	CAS_NO	smiles_CIR_Name - Neutralized	smiles_CIR_CAS - Neutralized	smiles_CompTox_Name - Neutralized	smiles_CompTox_CAS - Neutralized	Equal (Tautomers)	Different (Tautomers)	Missing (Tautomers)	Notes	Synonyms	Warnings	Automated confirmations	Web confirmation
[truncated: 639 more rows]

[truncated: 12 more sheets: FullOutput, PubChem&ChemID, Summary, Neutalized_and_Counter..., Counterions_CompTox_CAS, Counterions_CompTox_Name, Counterions_CIR_Name, Counterions_CIR_CAS, Maintain_Manual_Check, Reject_Manual_Check, Full_Output_Manual_Check, Summary_ManualCheck]
